# Supplementary material for: Defective plasticity in dermatomyositis patients muscle stem cells is associated with sustained intrinsic inflammatory signaling and disruption of the histone H3.3 chromatin loading pathway
Source: NAR Mol Med. 2026 May 23;3(2):ugag022. doi: 10.1093/narmme/ugag022 (PMC13199706; doi:10.1093/narmme/ugag022)
Supplement: ugag022_Supplemental_Files [file ugag022_supplemental_files.zip]

Archive with 9 entries (9 files):
- 04 Legends Supplementary Figures V20.docx
- 07 Merged Supplementray Figures.pdf
- 08b Supplementary Table1_DEG_HCvsDM_Prolif-DiffD1-DiffD3.xlsx
- 09b Supplementary Table2_DEG_HC_ProlifvsDiffD1_DiffD1vsDiffD3.xlsx
- 10b Supplementary Table3_Gene lists.xlsx
- 11b Supplementary Table4_DEG_allHCvsallDM.xlsx
- 12b Supplementary Table5_HOMER_analysis_known_results.xlsx
- 13b Supplementary Table6_patients_informations.xlsx
- 14b Supplementary Table7_antibodies_primers_siRNA.xlsx
