# Supplementary material for: Defective plasticity in dermatomyositis patients muscle stem cells is associated with sustained intrinsic inflammatory signaling and disruption of the histone H3.3 chromatin loading pathway
Source: NAR Mol Med. 2026 May 23;3(2):ugag022. doi: 10.1093/narmme/ugag022 (PMC13199706; doi:10.1093/narmme/ugag022)
Supplement: ugag022_Supplemental_Files [file ugag022_supplemental_files.zip › 08b Supplementary Table1_DEG_HCvsDM_Prolif-DiffD1-DiffD3.xlsx]

## Sheet: Legend
Differential gene expression analysis of the RNA-seq data of HC-MuSCs vs DM-MuSCs using Deseq2 in the three different conditions
Sheet DEG_HcvsDM_prolif	Differential gene expression analysis between HC-MuSCs and DM-MuSCs in Prolif condition
Sheet DEG_HcvsDM_diffD1	Differential gene expression analysis between HC-MuSCs and DM-MuSCs in DiffD1 condition
Sheet DEG_HcvsDM_diffD3	Differential gene expression analysis between HC-MuSCs and DM-MuSCs in DiffD3 condition
ENSEMBL	ENSEMBL gene annotation identifiant
SYMBOL	Gene symbol identifiant
baseMean	Base mean expression
log2FoldChange	log2 of the fold change of the differential expression between HC-MuSCs and DM-MuSCs
lfcSE	Standard error of the lof2 fold change
stat	Wald statistic
pvalue	P-value
padj	adjusted p-value

## Sheet: DEG_HCvsDM_prolif
ENSEMBL	SYMBOL	baseMean	log2FoldChange	lfcSE	stat	pvalue	padj
ENSG00000144485	HES6	531.150962320464	3.01389124474096	0.439599766991788	6.85598917707629	7.08207391099859E-12	1.07548374412425E-07
ENSG00000151632	AKR1C2	128.645121039837	-1.77714099008385	0.264421110717473	-6.72087408324471	1.80637645635677E-11	1.37158164331169E-07
ENSG00000180287	PLD5	107.167323285957	-3.13400002158013	0.497194382615297	-6.30336973055677	2.91243010042183E-10	1.44022078530505E-06
ENSG00000111799	COL12A1	1676.57819364403	2.09736190528737	0.334977607554193	6.26120032500399	3.82025386715502E-10	1.44022078530505E-06
ENSG00000179630	LACC1	132.875064590354	-1.20364768503258	0.193282071057938	-6.22741508534319	4.74193594529518E-10	1.44022078530505E-06
ENSG00000175130	MARCKSL1	799.688815524043	0.967908167788889	0.15635577463776	6.19042162038024	6.00034988255287E-10	1.51868855527413E-06
ENSG00000235655	H3P6	19.483101266941	-20.0506617643214	3.307496592426	-6.06218667321878	1.34283229521658E-09	2.91317874787985E-06
ENSG00000163531	NFASC	617.945545621997	-1.25267633893863	0.209079369543269	-5.99139141119032	2.08053224425452E-09	3.63233109166394E-06
ENSG00000198018	ENTPD7	139.360238905458	-0.885350002991708	0.147907294375145	-5.9858440838364	2.15270511161434E-09	3.63233109166394E-06
ENSG00000261786		131.679622357654	-2.44638447090969	0.410616324134922	-5.95783539795619	2.55600762433252E-09	3.88073745705797E-06
ENSG00000213639	PPP1CB	2555.07989464567	0.438802151074516	0.074087965097263	5.92271835916206	3.16662912321256E-09	3.88073745705797E-06
ENSG00000099139	PCSK5	79.9636560845109	-1.26036221124725	0.212886441518248	-5.92034984594928	3.21257489398158E-09	3.88073745705797E-06
ENSG00000187134	AKR1C1	394.943378431811	-2.12747415262178	0.359684528435134	-5.91483365124907	3.32211161212654E-09	3.88073745705797E-06
ENSG00000163485	ADORA1	303.831462542973	3.12052012327109	0.530447717092386	5.88280432306507	4.03372720575222E-09	4.28980971617791E-06
ENSG00000141510	TP53	488.361464965118	0.761478840264524	0.129758479327388	5.86843221507913	4.39935188561357E-09	4.28980971617791E-06
ENSG00000196218	RYR1	1785.03126142218	4.32193990200433	0.737035210456462	5.86395309299762	4.51975210449405E-09	4.28980971617791E-06
ENSG00000165507	DEPP1	151.655112043137	-2.20271219515474	0.379588232828562	-5.80289904863722	6.5178036836419E-09	5.82231569057564E-06
ENSG00000181789	COPG1	1668.09380722329	-0.342837427695029	0.06017947684014	-5.69691605338708	1.21993956187679E-08	1.02922234370338E-05
ENSG00000185585	OLFML2A	1636.46464257345	1.77659819483669	0.312418605742017	5.68659536334958	1.29597030920711E-08	1.03582132187469E-05
ENSG00000088448	ANKRD10	1098.88397445237	0.962010089610244	0.169804752421523	5.66538966602156	1.46690791066999E-08	1.10274103648919E-05
ENSG00000163349	HIPK1	701.274316827688	0.474504160732581	0.083853398956891	5.65873496644453	1.52492833967293E-08	1.10274103648919E-05
ENSG00000196811	CHRNG	317.137508567932	3.48146613895716	0.623237192512691	5.58610137646152	2.32223708417401E-08	1.60297692546666E-05
ENSG00000119335	SET	4333.58762396065	0.429386301601714	0.077362335924317	5.55032751365962	2.85134914192586E-08	1.882634263882E-05
ENSG00000185361	TNFAIP8L1	186.769258917565	0.900778109902308	0.165673228783099	5.43707704931383	5.41617210066367E-08	3.42708289669494E-05
ENSG00000182010	RTKN2	83.025027157771	2.2592894628452	0.41706959342109	5.41705628624941	6.05882715613909E-08	3.68037396772513E-05
ENSG00000005243	COPZ2	204.428233955234	-1.09526703885444	0.203203278255495	-5.39000673737813	7.04550422858336E-08	4.06539337533633E-05
ENSG00000214022	REPIN1	894.288412494317	0.970987833841042	0.18029979683211	5.3854072544807	7.22807988503101E-08	4.06539337533633E-05
ENSG00000157766	ACAN	272.23126111771	5.60523924274937	1.04264736454124	5.37596836032446	7.617216835622E-08	4.09857144947919E-05
ENSG00000070540	WIPI1	268.216193885919	-0.78107667585237	0.145422775345851	-5.3710752940506	7.82685183951642E-08	4.09857144947919E-05
ENSG00000151725	CENPU	220.486158468668	1.47777405498893	0.276501397740663	5.34454461013237	9.06446509148241E-08	4.58843222930839E-05
ENSG00000105520	PLPPR2	174.409024817909	-1.08165977933892	0.203075460200206	-5.32639334300925	1.00182061380187E-07	4.9076283358694E-05
ENSG00000177733	HNRNPA0	1485.15499482482	0.491713711539806	0.093115010312655	5.28071370973127	1.286816295606E-07	6.1067475828352E-05
ENSG00000198771	RCSD1	138.978550545122	2.65462485823386	0.505346872993695	5.25307467029083	1.49580857229048E-07	6.88343908448585E-05
ENSG00000140406	TLNRD1	246.636991770078	0.877696164316999	0.167776888597493	5.23132936636252	1.68295339823965E-07	7.51686185460803E-05
ENSG00000088832	FKBP1A	2548.16171886067	-0.623521940614923	0.11954190051067	-5.21592795456074	1.8289925971242E-07	7.93573759426519E-05
ENSG00000115414	FN1	136630.549992533	-1.24989418258	0.241773368493218	-5.169693380084	2.34478389806388E-07	9.64266701828535E-05
ENSG00000186660	ZFP91	1178.01757837604	0.452798322414079	0.087593292406952	5.16932644009331	2.34939206951506E-07	9.64266701828535E-05
ENSG00000105993	DNAJB6	1217.22405855317	0.427811221130567	0.082988603012555	5.15505991908123	2.53549840210551E-07	0.000101326522985
ENSG00000173020	GRK2	534.012206988622	0.511421656322813	0.09946830829481	5.14155377818461	2.72475635293062E-07	0.00010609782045
ENSG00000198842	STYXL2	329.7050375262	1.47361205471736	0.287261429606414	5.12986395958693	2.89951646433185E-07	0.00010926530591
ENSG00000162607	USP1	516.297520749777	0.877342062684078	0.171134822292832	5.12661333870931	2.95000496661077E-07	0.00010926530591
ENSG00000259956	RBM15B	788.80679901369	0.350155308906641	0.068489294863604	5.11255532129469	3.17829865154647E-07	0.000114918198387
ENSG00000181408	UTS2R	761.17074639351	3.61081114227301	0.709369879126332	5.0901669897799	3.57748324114343E-07	0.000126343396512
ENSG00000012963	UBR7	418.763113666808	0.743559856508767	0.146206463416534	5.08568389613806	3.66303707689663E-07	0.000126424729659
ENSG00000167680	SEMA6B	414.527902587229	2.41357698914021	0.475128800747953	5.07983726800129	3.77758315953047E-07	0.00012748083969
ENSG00000196591	HDAC2	1382.36932407883	0.641213141176759	0.126474085838918	5.0699171844059	3.9798884134372E-07	0.000131388229231
ENSG00000204381	LAYN	195.431168409526	-0.940556089163419	0.186733200880722	-5.03689801667466	4.73136698113773E-07	0.000152873487182
ENSG00000180229	HERC2P3	25.7979076322836	-2.44334805492418	0.486710494601796	-5.02012609554108	5.16375713064403E-07	0.000161517595822
ENSG00000126522	ASL	242.246889751378	-0.637085945696898	0.126951185729913	-5.01835364541055	5.21161740765291E-07	0.000161517595822
ENSG00000173641	HSPB7	670.528339383105	-1.44334831602925	0.288705488640075	-4.99937955051714	5.75150876928928E-07	0.000174684824341
ENSG00000291225		22.2981062664485	-2.42822322669067	0.486352337930275	-4.99272448658156	5.95334541543528E-07	0.000177269614664
ENSG00000167110	GOLGA2	877.683941822864	-0.60819219255443	0.121967664172026	-4.98650356783599	6.14817716518987E-07	0.000179550420059
ENSG00000163041	H3-3A	2177.94740276741	0.595921093331498	0.119811964225131	4.97380288509203	6.56520665563698E-07	0.000185620891834
ENSG00000254726	MEX3A	172.968268667188	1.03303346218942	0.20773829222636	4.97276381315288	6.60050583369602E-07	0.000185620891834
ENSG00000140262	TCF12	1056.45556171937	0.76257863252106	0.153664714281104	4.96261380557444	6.95507886420294E-07	0.00019203605024
ENSG00000135046	ANXA1	3833.89750263019	-0.564537456549236	0.114129731732314	-4.94645389926381	7.55776159545832E-07	0.000204950299265
ENSG00000124422	USP22	3571.6529466986	0.311173431693898	0.062954240601083	4.94285100928602	7.69883203398085E-07	0.000205113093453
ENSG00000122180	MYOG	2698.15005145839	4.76456505689178	0.965948331026409	4.93252579237752	8.11730568602384E-07	0.000209071500553
ENSG00000169764	UGP2	2042.91407144173	-1.2111190433508	0.245543821135041	-4.93239470556552	8.12275683699036E-07	0.000209071500553
ENSG00000174851	YIF1A	354.991505537078	-0.634213203869433	0.12894020277466	-4.91866144322578	8.7138032078544E-07	0.000220546359191
ENSG00000143889	HNRNPLL	391.634407695559	0.404346982549808	0.082363843106079	4.90927775224183	9.14124315239979E-07	0.000224319709303
ENSG00000119333	DYNC2I2	414.724421326971	0.656768331545357	0.133791024699101	4.90891173770771	9.15831817252389E-07	0.000224319709303
ENSG00000213626	LBH	460.18224957738	1.51158712693856	0.308371131307645	4.90184382866413	9.49413014241194E-07	0.000228853746576
ENSG00000265972	TXNIP	1270.72628003799	-1.4054136168427	0.289236308859651	-4.85904975894525	1.17950489607723E-06	0.000279874396122
ENSG00000105968	H2AZ2	1787.8762766794	0.802861129080752	0.165399013568797	4.854086561688	1.20942903213983E-06	0.000282559835109
ENSG00000159173	TNNI1	4952.64984862075	4.84382606559132	1.00205632425538	4.83388602850319	1.3389326092266E-06	0.000308076221268
ENSG00000168283	BMI1	490.344522793068	0.612788777585055	0.12740490015537	4.80977401055817	1.51101031391231E-06	0.000342480636225
ENSG00000167191	GPRC5B	645.341405768211	2.06628569266801	0.430814571951015	4.79622981021856	1.61679784334989E-06	0.000361069000722
ENSG00000262179	MYMX	218.579631836605	2.95930972677835	0.618284476594809	4.78632383442117	1.69863900965642E-06	0.000373848289864
ENSG00000115107	STEAP3	680.433214672256	-0.86060924801639	0.180013401934554	-4.78080653311176	1.74593321946587E-06	0.000378767741012
ENSG00000162521	RBBP4	1592.08778579603	0.601051538222758	0.126667012437549	4.74513076969504	2.08371676051925E-06	0.000445680601764
ENSG00000161547	SRSF2	1500.49543780291	0.406958871371048	0.085871775343159	4.73914589217197	2.14620942456365E-06	0.000452671337798
ENSG00000129116	PALLD	6344.89243351885	0.874825791210691	0.184947239843413	4.73013704855162	2.24368320476413E-06	0.000466747577364
ENSG00000250208	FZD10-AS1	38.7206982239358	6.81565742293119	1.44271961997491	4.72417324098617	2.31053392570474E-06	0.000474159029672
ENSG00000176887	SOX11	713.183061305206	1.17739371424944	0.24966373715825	4.71591800896236	2.40623327121852E-06	0.000487214112756
ENSG00000112183	RBM24	747.548916903273	1.12807689742056	0.23944343059696	4.71124596990667	2.46206858441877E-06	0.000491960177934
ENSG00000084676	NCOA1	626.575931743425	0.817654204475544	0.173724210512355	4.70662207681981	2.51855189799971E-06	0.000496710767831
ENSG00000104419	NDRG1	894.223025430388	-1.45272375194216	0.309314260541604	-4.69659481395544	2.64534470388001E-06	0.00051502826504
ENSG00000164754	RAD21	2392.07878153688	0.616299064491119	0.131428840586971	4.68922240916592	2.74245186719563E-06	0.000527175620952
ENSG00000236017	ASMTL-AS1	49.9657169763992	-1.18297320768063	0.252659596104352	-4.68208303155857	2.8397440460434E-06	0.00053905441354
ENSG00000117479	SLC19A2	318.088140851154	-1.27350833276762	0.27224478019725	-4.67780624423699	2.89960331741027E-06	0.000543621925657
ENSG00000117632	STMN1	2202.11966910545	0.933173514300255	0.200016353869226	4.66548607775531	3.07888342812327E-06	0.000570194191945
ENSG00000158164	TMSB15A	52.1435997502711	2.20451687612623	0.472863329403159	4.66205928657809	3.13060970190613E-06	0.000572788420881
ENSG00000143799	PARP1	1819.00990815618	0.574506562251109	0.123484901732665	4.65244377401597	3.28024196253361E-06	0.000593020886227
ENSG00000188706	ZDHHC9	374.360378229008	-0.738120336135022	0.158809015907302	-4.6478490652311	3.35414189115733E-06	0.000594157729881
ENSG00000176845	METRNL	411.071149083415	-1.00563608097798	0.216396332346994	-4.64719558816473	3.36478103317457E-06	0.000594157729881
ENSG00000083223	TUT7	575.182374500852	-0.966665959100024	0.208220472141926	-4.64251160875829	3.44199293294009E-06	0.000600805800915
ENSG00000203727	SAMD5	146.678308582001	1.65470690196747	0.357214481624186	4.63225033443165	3.617124072542E-06	0.000623431849359
ENSG00000041353	RAB27B	288.542484365391	-2.2950832288619	0.495680524508996	-4.63016623688278	3.65372281001968E-06	0.000623431849359
ENSG00000149131	SERPING1	169.240531957021	-1.34652813912689	0.291177923044509	-4.62441700609652	3.75653454617244E-06	0.000633852595757
ENSG00000170175	CHRNB1	717.756571512006	1.0182251763369	0.220608524641164	4.6155296038225	3.92094141916893E-06	0.000654323257049
ENSG00000105251	SHD	460.882116838274	2.51376864197318	0.545470582698545	4.60844034803324	4.05700731711102E-06	0.000669670794757
ENSG00000173457	PPP1R14B	2267.61047339057	0.540798878681888	0.117640678485075	4.59703977948833	4.28535826605826E-06	0.000695769670895
ENSG00000100605	ITPK1	327.583917443556	0.794390716801483	0.172843871083286	4.59600165063822	4.30675286870076E-06	0.000695769670895
ENSG00000075303	SLC25A40	122.079962488138	0.918106369030078	0.199948591120413	4.59171211902751	4.39624508244179E-06	0.000702751345494
ENSG00000147274	RBMX	1778.69874542152	0.379990256582669	0.08290326187978	4.58353806553116	4.57173611566733E-06	0.000723191506797
ENSG00000100196	KDELR3	172.935532470672	-1.21382916040019	0.265313111207366	-4.57508170205531	4.76034178561362E-06	0.000745263405735
ENSG00000173320	STOX2	40.0172227441476	3.58336239591146	0.784009622878614	4.57055920149881	4.86424478778998E-06	0.000753759401504
ENSG00000198331	HYLS1	69.776321527052	0.864311969113009	0.189617458760991	4.55818770465886	5.15969146153044E-06	0.000785831544714
ENSG00000180573	H2AC6	65.4851576797917	-1.672962525389	0.367072789078224	-4.55757706690834	5.17471055389314E-06	0.000785831544714
ENSG00000133055	MYBPH	4073.67889130465	4.48313909648131	0.984607261542388	4.55322570895777	5.28295389535927E-06	0.000794223532746
ENSG00000164114	MAP9	192.475201788143	-0.714423438186163	0.156975406837175	-4.55118067588263	5.33457133808005E-06	0.000794223532746
ENSG00000197461	PDGFA	496.414658228722	1.12147022254128	0.246601143252468	4.54770893496276	5.42330694617279E-06	0.000799595527035
ENSG00000107105	ELAVL2	204.450145340235	1.58566158249953	0.349151684477162	4.54146908921256	5.58635776222385E-06	0.000815424954636
ENSG00000165119	HNRNPK	5620.08799849053	0.23261334749119	0.051247444995478	4.53902331153712	5.65153885598727E-06	0.000815424954636
ENSG00000119812	FAM98A	738.503606896744	-0.353662814678896	0.077977396914855	-4.53545294753899	5.74799922472974E-06	0.000815424954636
ENSG00000120129	DUSP1	895.95779606672	-1.13377548020452	0.250051965284737	-4.53415944527161	5.7833330393017E-06	0.000815424954636
ENSG00000106462	EZH2	376.406324407475	0.883472071903025	0.194872819019483	4.53358285854476	5.7991502107659E-06	0.000815424954636
ENSG00000029993	HMGB3	607.992107025863	0.901145569788958	0.19979680043271	4.51031031446601	6.47328621332029E-06	0.000901865361793
ENSG00000235770	LINC00607	18.7849943755002	-2.04613885606412	0.456007434404717	-4.48707345908779	7.22081831004448E-06	0.000996866789603
ENSG00000061337	LZTS1	541.877726810792	1.04423101276058	0.23322479840142	4.47735841093225	7.55723161341578E-06	0.001033910984517
ENSG00000113805	CNTN3	50.4650160832411	-2.06073483303891	0.460783174685847	-4.47224409711549	7.74030004864176E-06	0.00104950175481
ENSG00000174939	ASPHD1	55.8125023685789	-1.1064305080449	0.247567802520609	-4.46920195913925	7.85119738545603E-06	0.001055117553058
ENSG00000173230	GOLGB1	1085.13771373767	-0.426578213269576	0.095799975382465	-4.45280086520416	8.47573544386959E-06	0.001129057179391
ENSG00000132467	UTP3	426.191574669216	-0.37559361737758	0.08483219534591	-4.4274890664572	9.53364034232813E-06	0.001253273114447
ENSG00000138029	HADHB	1012.19803760353	-0.343382536279112	0.077577197627861	-4.4263333399374	9.58483719237096E-06	0.001253273114447
ENSG00000132819	RBM38	228.262323152029	0.73164020667434	0.16539940866239	4.42347534728948	9.71257193758395E-06	0.001253273114447
ENSG00000113504	SLC12A7	979.02297253217	1.97718344446265	0.447032919710693	4.42290345360298	9.73832658400994E-06	0.001253273114447
ENSG00000149295	DRD2	23.7767849250107	3.50656666280804	0.793883377918464	4.4169795719897	1.00089685345658E-05	0.001277278959377
ENSG00000137075	RNF38	293.480660758312	0.55937117349469	0.126738280581176	4.41359288550875	1.0166906732979E-05	0.001286622047059
ENSG00000177383	MAGEF1	349.953917749172	0.609516517050835	0.138238732630634	4.40915874626417	1.03772939132063E-05	0.001302393267487
ENSG00000135902	CHRND	165.843067984022	2.05823572374387	0.467002970741565	4.40732897367987	1.04653176487756E-05	0.001302674703396
ENSG00000027697	IFNGR1	297.145924824543	-0.728893214727789	0.165711492136598	-4.39856768730894	1.08967642487989E-05	0.00134535172262
ENSG00000197724	PHF2	352.348723282655	0.399966129883234	0.090992069789044	4.39561525318103	1.10459435764858E-05	0.001352771767359
ENSG00000179456	ZBTB18	457.009669986438	0.886007815043595	0.20170532199667	4.39258521427721	1.12010704368269E-05	0.001359206522711
ENSG00000171766	GATM	138.072976849302	2.14066207751743	0.487499393285202	4.3911071623941	1.12774938668267E-05	0.001359206522711
ENSG00000289194		28.2380589493107	1.35562308184193	0.309821618478129	4.37549544961023	1.21156969712592E-05	0.001448732080359
ENSG00000102312	PORCN	416.109121509462	-0.759032139072572	0.173642503375646	-4.37123471682813	1.23545893137714E-05	0.001465756197804
ENSG00000100578	KIAA0586	357.191467513069	0.651375268515793	0.149159167355799	4.36698112535066	1.25975609003301E-05	0.001482996587848
ENSG00000103034	NDRG4	46.4004142737743	2.67697047659045	0.613556861239405	4.36303567884953	1.28270014306981E-05	0.001491745140634
ENSG00000136383	ALPK3	1913.48548362506	0.997411632090214	0.228641844548494	4.3623319872171	1.2868340143751E-05	0.001491745140634
ENSG00000013563	DNASE1L1	470.765278161426	-0.533506517253851	0.122455413699879	-4.35674096501281	1.32013345351666E-05	0.001517194552256
ENSG00000205208	C4orf46	217.808021391691	0.824945888430525	0.189411389699296	4.35531300277235	1.32876909949943E-05	0.001517194552256
ENSG00000147100	SLC16A2	668.245461429555	-0.781344465552639	0.179772315947438	-4.34630027117795	1.38453004918174E-05	0.001569065173647
ENSG00000105810	CDK6	1323.76590916571	0.955408246902759	0.220068604476208	4.34141093945116	1.41570661708963E-05	0.001591764979633
ENSG00000172995	ARPP21	459.740266291833	3.29787917962832	0.759898801574981	4.33989259200445	1.4255237536554E-05	0.001591764979633
ENSG00000165512	ZNF22	224.23645282497	0.65438343996335	0.150890682830955	4.336804815818	1.44568893869925E-05	0.001602498702415
ENSG00000164506	STXBP5	640.043674223796	-0.630260463102539	0.14552724916413	-4.33087594744343	1.48517340333529E-05	0.001634336471235
ENSG00000058668	ATP2B4	1887.05455096786	-1.04356170428602	0.242302356119058	-4.3068574363068	1.65590256645179E-05	0.001809103336269
ENSG00000152944	MED21	201.058286494424	0.785794676315767	0.182585236258245	4.30371421271078	1.67958295485068E-05	0.001821867625169
ENSG00000166317	SYNPO2L	956.84653955989	2.53569338685866	0.59014946241965	4.29669693582734	1.73361953593989E-05	0.001867145125729
ENSG00000130584	ZBTB46	66.4412911666602	1.41209156586269	0.328916681593717	4.29315886023357	1.76148876973896E-05	0.001883800595581
ENSG00000184897	H1-10	502.823523080618	0.708080009317971	0.165209781769257	4.2859448256334	1.81964149333402E-05	0.001930303016593
ENSG00000143333	RGS16	73.8661764741602	3.47233484759931	0.810415545516467	4.28463504532905	1.83039401020249E-05	0.001930303016593
ENSG00000127526	SLC35E1	647.874157422858	-0.554690910013717	0.129549643537105	-4.28168611559973	1.85482495160383E-05	0.001942577359659
ENSG00000101134	DOK5	18.418743640739	-2.4709373229908	0.578116615127477	-4.27411573778407	1.91897342098735E-05	0.001995995230898
ENSG00000177683	THAP5	168.617085369216	0.677169359814057	0.158565675877893	4.27059233383855	1.94954485626565E-05	0.002013999196412
ENSG00000184058	TBX1	184.812683762606	3.55143605261291	0.832386286236578	4.26657203672807	1.98499419436247E-05	0.002036115875768
ENSG00000101868	POLA1	367.656641023513	0.777495526323085	0.182290742266502	4.26513994433363	1.99776942901029E-05	0.002036115875768
ENSG00000102554	KLF5	968.060258101356	1.13372047246439	0.265956017581366	4.2628118843656	2.01870454588714E-05	0.002043736482256
ENSG00000137726	FXYD6	24.770762002754	3.66342526625114	0.859923954803527	4.26017352556267	2.04268253071509E-05	0.002054316351751
ENSG00000108932	SLC16A6	13.9826095601508	-1.98914744507038	0.467472064616781	-4.25511510875206	2.08941496080284E-05	0.002087490499655
ENSG00000116016	EPAS1	852.679266968771	-0.882322465989614	0.207468650409978	-4.25279898551448	2.11115069022935E-05	0.002095420547832
ENSG00000146072	TNFRSF21	484.235587583838	-1.3131530285329	0.308958688136408	-4.25025441573966	2.13527839279605E-05	0.002105606342403
ENSG00000104731	KLHDC4	251.785748557245	0.529068197028112	0.124733857359657	4.24157649115747	2.219552184082E-05	0.002148524813907
ENSG00000087086	FTL	9618.93720462994	-0.525370942322442	0.123888931552307	-4.24066085436073	2.22862656722369E-05	0.002148524813907
ENSG00000128656	CHN1	471.013651685196	0.929551272983268	0.219215414157175	4.24035543557531	2.23166125376327E-05	0.002148524813907
ENSG00000105323	HNRNPUL1	2430.27260710402	0.339935034869085	0.080173729558707	4.23998031200691	2.23539391938145E-05	0.002148524813907
ENSG00000171502	COL24A1	36.3716510535557	1.74246092474146	0.411119375612557	4.23833326304614	2.25185330837558E-05	0.00215073234849
ENSG00000162722	TRIM58	58.1469399877657	-2.63589410397749	0.624150705920306	-4.2231693066675	2.40890721832796E-05	0.002286354063596
ENSG00000149639	SOGA1	930.031726849153	0.584583992769183	0.138620607718017	4.21715069925495	2.47408640296035E-05	0.002333632056854
ENSG00000005513	SOX8	472.071012860101	1.88173148595036	0.447084682652231	4.20889276453714	2.56625137717683E-05	0.002405623050235
ENSG00000079246	XRCC5	3831.11716750199	0.272670181318232	0.064951706291707	4.19804493039237	2.69229223313604E-05	0.002508291401988
ENSG00000235387	SPAAR	7.56924452389126	2.74163026946565	0.653910679747229	4.19266782815879	2.75692982429056E-05	0.002552302610051
ENSG00000160323	ADAMTS13	61.5612141074803	-1.08154721558137	0.25812601569886	-4.18999693871671	2.78958218000977E-05	0.002552302610051
ENSG00000134905	CARS2	631.959891983252	-0.446668801116723	0.106604377352334	-4.18996679320638	2.7899528069836E-05	0.002552302610051
ENSG00000198336	MYL4	732.738400479572	5.43640230792887	1.29870118245261	4.18603015180301	2.83875655498482E-05	0.002581398625389
ENSG00000119938	PPP1R3C	926.772259464741	-1.00278847443677	0.239867775679146	-4.18058854132258	2.90755567722268E-05	0.002628222649661
ENSG00000180730	SHISA2	418.667332462279	1.56298157121391	0.374781581274348	4.17037989406895	3.04092289787582E-05	0.002732512137701
ENSG00000198719	DLL1	288.20917497254	1.64824581528824	0.395799190913551	4.16434862204719	3.12242708762E-05	0.002788790196163
ENSG00000187193	MT1X	345.886704942048	-1.130181076693	0.271479271214099	-4.16304740925023	3.1402813350712E-05	0.002788790196163
ENSG00000145882	PCYOX1L	150.805087261287	-0.745324762618245	0.179200390368471	-4.15916930250939	3.19407092983189E-05	0.002818692511064
ENSG00000198830	HMGN2	3432.98280383856	0.734934781215911	0.176769688499283	4.1575837320033	3.21631404372198E-05	0.002818692511064
ENSG00000120063	GNA13	590.544158372319	0.589381387318349	0.141881195230539	4.15404864866468	3.2664368116718E-05	0.002818692511064
ENSG00000138061	CYP1B1	229.996507202455	-5.14457593720162	1.23853686885195	-4.15375275987572	3.27066560646214E-05	0.002818692511064
ENSG00000038382	TRIO	2811.95026002175	-0.738697846904636	0.177869734378191	-4.15302721110494	3.28105705589178E-05	0.002818692511064
ENSG00000146729	NIPSNAP2	378.778193685046	0.468327657396535	0.112775843604604	4.15273025168855	3.28531920491446E-05	0.002818692511064
ENSG00000258461		30.3542270081761	-1.36011474362979	0.327659442092344	-4.15100121926737	3.31024002370687E-05	0.002824118258428
ENSG00000141401	IMPA2	156.447251690628	0.996254764666652	0.240239913155215	4.14691610391562	3.36983470704982E-05	0.002858054279958
ENSG00000186281	GPAT2	41.8528697888983	1.45519014778096	0.351091588815669	4.1447593566389	3.4017075141162E-05	0.002858054279958
ENSG00000189403	HMGB1	3096.39188613948	0.701797628810975	0.169334804878357	4.1444381697851	3.40647849777647E-05	0.002858054279958
ENSG00000118194	TNNT2	6607.0378098033	2.81997962653557	0.680926700419378	4.14138500487462	3.45214937835767E-05	0.002875731940528
ENSG00000124201	ZNFX1	847.531015687779	-0.324304747697988	0.078324927481713	-4.14050492129348	3.46542173789398E-05	0.002875731940528
ENSG00000168246	UBTD2	423.400990675302	0.542066801392865	0.131074726146284	4.13555547533932	3.5409705715241E-05	0.002905902937016
ENSG00000122779	TRIM24	207.769338519759	0.488545112517522	0.118161553494031	4.1345522132307	3.55647392632697E-05	0.002905902937016
ENSG00000101974	ATP11C	332.11238524963	0.416801492378906	0.100813611599597	4.13437715171164	3.55918573873948E-05	0.002905902937016
ENSG00000004799	PDK4	79.6500153079614	-3.37454362075813	0.817798445423363	-4.12637568540642	3.68525066824415E-05	0.002992738858179
ENSG00000117133	RPF1	256.582086498798	0.453041033700102	0.109975990100733	4.11945401250889	3.7977120749561E-05	0.003067662530334
ENSG00000100288	CHKB	240.969556062987	-0.448648601646307	0.108980862822733	-4.1167649991547	3.84227491429E-05	0.003081185296303
ENSG00000175567	UCP2	386.85237397876	1.38305238791646	0.336018506387659	4.11600064170529	3.85503230803118E-05	0.003081185296303
ENSG00000121774	KHDRBS1	1743.36707745062	0.375900179103168	0.091408935488377	4.11229139793413	3.91751393385473E-05	0.003114731235577
ENSG00000122565	CBX3	1571.43417233051	0.524885510188283	0.127705920791954	4.11011100294541	3.95468964623127E-05	0.003127912342066
ENSG00000243927	MRPS6	235.531977024372	0.547426583144623	0.133271543785268	4.10760292554767	3.99786638870134E-05	0.003145678703566
ENSG00000113615	SEC24A	294.075664147487	-0.437943960841064	0.106660722162363	-4.10595345655365	4.02650557040806E-05	0.003151882143929
ENSG00000140450	ARRDC4	112.368800993542	-1.30510232316281	0.318085395338884	-4.10299354288924	4.07838636330433E-05	0.003166366407032
ENSG00000164104	HMGB2	1266.19989510978	0.95373429144202	0.232475120615408	4.10252197704982	4.08671023164923E-05	0.003166366407032
ENSG00000001461	NIPAL3	248.121704562707	-0.746540359516162	0.18202679659133	-4.10126626131991	4.10895425106805E-05	0.003167440571407
ENSG00000213096	ZNF254	92.7872258811567	0.956776028747896	0.233593694455851	4.09589835451968	4.20534426918887E-05	0.003214889543845
ENSG00000074219	TEAD2	343.194389291826	0.780214200123451	0.190505915877449	4.0954854159246	4.21284748600808E-05	0.003214889543845
ENSG00000130066	SAT1	1030.46074294748	-1.21569933307927	0.297084250377601	-4.09210293556148	4.27478806510853E-05	0.003236916054547
ENSG00000115221	ITGB6	358.83770187857	1.91139562996012	0.467182678727323	4.09132383753407	4.28917696240495E-05	0.003236916054547
ENSG00000143621	ILF2	1532.27958267108	0.431159924916567	0.105430741246127	4.08950861788998	4.3228800782232E-05	0.003236916054547
ENSG00000171388	APLN	112.46198048293	-1.87038913497518	0.457387351957914	-4.08928914839623	4.32697194174218E-05	0.003236916054547
ENSG00000088930	XRN2	1084.57645851297	0.208392273757715	0.050977302125617	4.08794237961436	4.35216211821047E-05	0.003239800682703
ENSG00000060749	QSER1	719.473407903921	0.67978642008393	0.166349772022744	4.08648843829486	4.37951299581811E-05	0.00324425777339
ENSG00000084754	HADHA	2071.25994487765	-0.325628779007886	0.079722881156385	-4.08450841570978	4.41702257061437E-05	0.003256160425114
ENSG00000187955	COL14A1	1307.89139276956	3.18141066000366	0.779165522308746	4.08309989201887	4.44389092972033E-05	0.003260141432789
ENSG00000112851	ERBIN	796.700624633667	0.459643461270938	0.1126093022231	4.08175392438094	4.46971078427299E-05	0.003263318652402
ENSG00000133020	MYH8	4265.52951221534	5.75320709142729	1.41092911825374	4.07760178523201	4.5502612031174E-05	0.003306232853136
ENSG00000102805	CLN5	339.754628211196	-0.769628491355076	0.188894720158038	-4.07437799590782	4.61374924402352E-05	0.003336399810464
ENSG00000251322	SHANK3	65.8233419895487	-1.04443794040502	0.256730136285019	-4.0682327190661	4.73710577115589E-05	0.003409369110937
ENSG00000152102	FAM168B	1716.71902501052	0.243361030802112	0.059883500098321	4.06390792793581	4.82578681231526E-05	0.003455696300074
ENSG00000099889	ARVCF	79.1377470762389	1.29019774991708	0.317557024659799	4.06288524493917	4.84698611823866E-05	0.003455696300074
ENSG00000154734	ADAMTS1	2021.36270284353	-0.987851583302674	0.243303826671795	-4.06015637655892	4.90398606209545E-05	0.00347999683827
ENSG00000135074	ADAM19	1258.52650199464	0.942123840146444	0.232160303832053	4.05807463461964	4.94789564462237E-05	0.003486927252634
ENSG00000181458	TMEM45A	235.130714352534	-0.920503837354738	0.226956835175331	-4.05585421846238	4.99514087693658E-05	0.003486927252634
ENSG00000153823	PID1	277.618122592711	-1.31644245234966	0.324641965772484	-4.05505939202036	5.01215660453567E-05	0.003486927252634
ENSG00000112186	CAP2	736.547370070541	0.8709888641899	0.214825266420532	4.05440607011698	5.02618411334051E-05	0.003486927252634
ENSG00000146676	PURB	3102.51931137432	0.734076151642841	0.18106568084623	4.05419816837766	5.03065578175028E-05	0.003486927252634
ENSG00000121690	DEPDC7	217.103853028739	0.846163121528682	0.208762651345886	4.05323038423537	5.0515211087805E-05	0.003486927252634
ENSG00000173486	FKBP2	312.699040345121	-0.425941505412005	0.105280916805602	-4.04576174235349	5.21532564922748E-05	0.003583707480053
ENSG00000146281	PM20D2	144.128265638825	0.844406419456233	0.209131241901423	4.03768663055258	5.39808957423681E-05	0.00365886914571
ENSG00000143742	SRP9	1488.82025069929	0.461840660751734	0.1143847973138	4.03760527270712	5.39996145502035E-05	0.00365886914571
ENSG00000121769	FABP3	529.797639513842	2.1037803999147	0.521130234454333	4.03695709982656	5.41489659560082E-05	0.00365886914571
ENSG00000120685	PROSER1	326.802299989585	0.5685548189916	0.140846817549583	4.036689141318	5.42108229806851E-05	0.00365886914571
ENSG00000249628	LINC00942	26.2811004870111	-1.6223251178637	0.40231774414391	-4.03244734163002	5.51989861600304E-05	0.003660265788097
ENSG00000168530	MYL1	1015.71913249385	5.9779080567986	1.48297200392375	4.03103230605962	5.55324092231081E-05	0.003660265788097
ENSG00000198492	YTHDF2	879.399502940365	0.245404659224095	0.060885773567146	4.03057471140541	5.56406393055599E-05	0.003660265788097
ENSG00000155850	SLC26A2	736.450084832141	-0.618392559600454	0.153435122473462	-4.03031945770703	5.57010985845112E-05	0.003660265788097
ENSG00000170540	ARL6IP1	2037.82810229157	0.731025664613144	0.181394569959662	4.03003058347176	5.57695962765859E-05	0.003660265788097
ENSG00000095066	HOOK2	204.72183096284	-0.859306832296594	0.213228012426575	-4.02999034938008	5.57791428896193E-05	0.003660265788097
ENSG00000213347	MXD3	96.8868067196044	1.10604579836347	0.274493724983055	4.02940285222093	5.59187187434819E-05	0.003660265788097
ENSG00000074695	LMAN1	1889.04549797944	-0.586746344878827	0.145686641651726	-4.02745466726789	5.63839341895612E-05	0.00367487735881
ENSG00000204344	STK19	97.8642274937133	-0.637110500720999	0.158241287400239	-4.02619639405206	5.66863486914873E-05	0.003678798680466
ENSG00000276043	UHRF1	983.170859220692	1.02972871708643	0.256163056659502	4.01981741830622	5.82432615608141E-05	0.0037579120326
ENSG00000162073	PAQR4	206.50700923891	0.82224501813806	0.204580143456749	4.01918291895173	5.84003186944367E-05	0.0037579120326
ENSG00000090615	GOLGA3	1073.79039744159	-0.374153568498636	0.093165371542992	-4.01601541755223	5.91903851569098E-05	0.003792680122333
ENSG00000136108	CKAP2	1067.80856926177	0.697557326382393	0.173838004053531	4.01268600718396	6.00317417553889E-05	0.003828618332638
ENSG00000108468	CBX1	1119.98571082283	0.482704620325142	0.120320965980278	4.01180805350469	6.02554840972239E-05	0.003828618332638
ENSG00000180818	HOXC10	166.996071949805	3.8744116928674	0.966898789847105	4.00704989348477	6.14818789406228E-05	0.003885688002276
ENSG00000125384	PTGER2	337.476252214605	0.921601693463692	0.230035495028106	4.00634560049565	6.16654029071805E-05	0.003885688002276
ENSG00000116406	EDEM3	721.063850130873	-0.43816153651437	0.109673779499668	-3.99513483088905	6.46574453876461E-05	0.004057388287838
ENSG00000092054	MYH7	2838.82191802313	5.24212552605603	1.31264126156901	3.99357058134076	6.50856923939794E-05	0.004066725436342
ENSG00000130787	HIP1R	235.733043917926	-0.772345407665943	0.193442302810876	-3.99263964729084	6.53418284253476E-05	0.004066725436342
ENSG00000139914	FITM1	85.4340364854723	1.70125785434374	0.42633252029927	3.99044823779692	6.59485412735521E-05	0.004087732848082
ENSG00000174059	CD34	40.4733562665463	1.78314876689956	0.447006339572502	3.98909055429703	6.63270996806002E-05	0.004094485104673
ENSG00000165272	AQP3	118.769630553004	1.33529568447789	0.335130480961882	3.98440535950463	6.76493107735802E-05	0.004125890770575
ENSG00000172493	AFF1	325.619977954177	-0.673346575189137	0.169029514688357	-3.98360355249555	6.78780737691725E-05	0.004125890770575
ENSG00000099365	STX1B	55.6745906394105	-1.51089024469724	0.379422185646529	-3.98208197056982	6.83142092547603E-05	0.004125890770575
ENSG00000155975	VPS37A	268.36079832968	-0.502293680084544	0.12617681798299	-3.98087135270966	6.86631048649356E-05	0.004125890770575
ENSG00000174804	FZD4	220.547696996121	-1.95332058718724	0.490712865548652	-3.98057749108186	6.87480486360277E-05	0.004125890770575
ENSG00000050405	LIMA1	2237.78899139198	0.716358593606263	0.179964475175874	3.98055556745956	6.87543898718792E-05	0.004125890770575
ENSG00000099901	RANBP1	308.531737881784	0.585752247611802	0.147174177113476	3.97999335956993	6.89171932838233E-05	0.004125890770575
ENSG00000173473	SMARCC1	1301.78990536265	0.353615323451246	0.088855313336449	3.97967561165743	6.90093675573576E-05	0.004125890770575
ENSG00000145794	MEGF10	488.64410399411	1.10817113654927	0.278634818757517	3.97714521641914	6.97475743270686E-05	0.004153673191101
ENSG00000120658	ENOX1	108.112217539316	-0.936581989006573	0.235817661772082	-3.97163631412722	7.13806367516846E-05	0.004234321678559
ENSG00000165868	HSPA12A	183.973651003746	0.890957528689964	0.224547434178402	3.96779207008039	7.25415820753085E-05	0.004286445390644
ENSG00000170502	NUDT9	297.115642676964	-0.630798160534236	0.159136477570376	-3.96388163270281	7.37408263330839E-05	0.004340419336024
ENSG00000187123	LYPD6	108.193125953318	1.58706206509507	0.400762237412834	3.9601088050125	7.49156221467711E-05	0.004392543003555
ENSG00000113719	ERGIC1	2186.00992994482	-0.867429710722406	0.219164861546264	-3.95788679171684	7.56157788103664E-05	0.004416543142362
ENSG00000065154	OAT	833.593551763028	-0.420538117964631	0.106365826176422	-3.95369577882197	7.69532420916941E-05	0.004477440361703
ENSG00000185219	ZNF445	236.165779838393	0.592384476481118	0.150086384700445	3.94695679866931	7.91508320129215E-05	0.004558328127247
ENSG00000094916	CBX5	1450.08198047904	0.65324072702148	0.16550526396703	3.94694834087942	7.91536270196942E-05	0.004558328127247
ENSG00000197774	EME2	201.533499215819	-1.26489048264034	0.320559337465513	-3.94588562804358	7.95055601903035E-05	0.004558328127247
ENSG00000272168	CASC15	59.4960026868481	1.54732036792905	0.392175629058052	3.94547813092181	7.96409008695512E-05	0.004558328127247
ENSG00000187550	SBK2	15.8202194845154	3.688847912702	0.935100705635016	3.94486699718288	7.98442830138148E-05	0.004558328127247
ENSG00000119977	TCTN3	621.381911170939	-0.519112705520374	0.131639280152154	-3.94344837589784	8.03182871139386E-05	0.004568215386188
ENSG00000104936	DMPK	2666.68336285889	1.06982018314926	0.271364755343319	3.94236967802166	8.06804915368687E-05	0.004571693822682
ENSG00000109265	CRACD	197.342936805765	1.81972741594262	0.462714829803035	3.93271902851531	8.39903904977029E-05	0.004741554163934
ENSG00000180209	MYL11	1758.91628677492	5.5152098719358	1.40501313602751	3.92537957867734	8.65930817360881E-05	0.004870379774979
ENSG00000103502	CDIPT	438.189184971975	-0.480936716219527	0.122567557124199	-3.92385005872465	8.71449855612985E-05	0.004883334873557
ENSG00000120057	SFRP5	73.4424085991278	4.78560374071445	1.2199096237881	3.92291662217899	8.74834330722997E-05	0.004884277259691
ENSG00000134291	TMEM106C	316.351026589153	0.805209734415996	0.205313091337413	3.92186260101997	8.78670951900313E-05	0.004887727866505
ENSG00000186866	POFUT2	501.02705246742	-0.570621938790869	0.145708762586653	-3.9161813514923	8.99625860095047E-05	0.004986028580804
ENSG00000122550	KLHL7	290.216220361243	0.501138427165514	0.128138650380514	3.91090764322364	9.19499299042058E-05	0.005063238803929
ENSG00000144724	PTPRG	1236.02572151677	-0.713915712115054	0.182561464404016	-3.91054987669866	9.20862417022508E-05	0.005063238803929
ENSG00000015532	XYLT2	335.690573917668	-0.700024064800733	0.179062758400026	-3.90937831548915	9.25339525668343E-05	0.005063238803929
ENSG00000143632	ACTA1	2316.25373034648	5.76974829120939	1.47602666483547	3.90897293976226	9.2689344626119E-05	0.005063238803929
ENSG00000187862	TTC24	25.221645662353	1.68461304183614	0.43138745838617	3.90510435360897	9.41847337156723E-05	0.005126485183535
ENSG00000283235		3.32918493193749	4.43566091720848	1.13591087375044	3.90493745566785	9.42497574472611E-05	NA
ENSG00000255129	TTC12-DT	8.00524328522946	2.62319823560837	0.672240345421849	3.90217316391839	9.53329154867014E-05	0.005170448766361
ENSG00000130540	SULT4A1	12.3262195061732	-2.11457382523332	0.542665052540895	-3.89664640339811	9.75338576352362E-05	0.005270993459248
ENSG00000237883	DGUOK-AS1	7.50251475473235	-2.35977730357116	0.605849217433064	-3.89499108964662	9.8202339681791E-05	0.005278615303488
ENSG00000100234	TIMP3	829.32999745092	1.21279288075976	0.311405516497877	3.89457738064198	9.83700863220792E-05	0.005278615303488
ENSG00000115226	FNDC4	120.502076376809	-1.22459952273724	0.314532704821868	-3.89339329094815	9.88516957276026E-05	0.005285781166618
ENSG00000152894	PTPRK	746.402700997821	0.575491420077747	0.147950435561868	3.88975820106387	0.000100344154076	0.005346759030867
ENSG00000182253	SYNM	201.713203020685	1.04753988273691	0.269595051646915	3.88560500772417	0.000102075358663	0.005419987400907
ENSG00000169925	BRD3	784.372502581811	0.770335679067047	0.198422768283202	3.88229478770084	0.00010347532979	0.005475178948393
ENSG00000158195	WASF2	2191.22825909876	0.232767806761313	0.06000423497624	3.87918964142255	0.000104805025773	0.005488794484389
ENSG00000078900	TP73	11.7342927257387	2.2940392759365	0.591371825218475	3.87918256857941	0.000104808072854	0.005488794484389
ENSG00000044090	CUL7	827.009397101678	-0.396935747878013	0.102371406023373	-3.87740838283873	0.000105575063594	0.005488794484389
ENSG00000142687	KIAA0319L	749.733598494274	-0.579596422302396	0.149521460217531	-3.87634270999742	0.000106038303115	0.005488794484389
ENSG00000120533	ENY2	519.841400213748	0.523727937375856	0.135109906059474	3.87631042497592	0.000106052367046	0.005488794484389
ENSG00000106459	NRF1	120.409835334836	0.690230139501269	0.178075246409882	3.87605887632773	0.000106162006429	0.005488794484389
ENSG00000101935	AMMECR1	232.957760249354	0.545178772145361	0.140661238616731	3.87582803554608	0.000106262714237	0.005488794484389
ENSG00000142230	SAE1	1553.7451088667	0.422130010021278	0.10896532639528	3.87398472510394	0.00010707012664	0.005511752349695
ENSG00000163939	PBRM1	962.443043155209	0.468671562308053	0.121079467565654	3.87077653817665	0.00010848920839	0.005565936211539
ENSG00000149657	LSM14B	465.178085320452	0.310477539239982	0.080250135475253	3.86887246234899	0.000109339812867	0.005574113671284
ENSG00000162512	SDC3	1389.68626972098	-0.620419078188991	0.160365694365427	-3.8687768019464	0.000109382712633	0.005574113671284
ENSG00000119899	SLC17A5	225.098071535945	-0.728599748890035	0.188428282520143	-3.86672180601205	0.000110308137726	0.005602472841153
ENSG00000104824	HNRNPL	2764.28719638169	0.22584165571363	0.058480642159761	3.86181901177933	0.000112545931097	0.005697075032134
ENSG00000102974	CTCF	461.441046700081	0.397872621217882	0.10321307937664	3.85486629815574	0.00011579289348	0.005841963057757
ENSG00000100842	EFS	163.858057529548	1.19798398741182	0.310893081855549	3.85336328573705	0.000116506328576	0.005858493727688
ENSG00000130227	XPO7	640.60214816078	0.24252778724467	0.062962273975502	3.85195406600204	0.000117179006796	0.00587287259801
ENSG00000120899	PTK2B	91.9953729871843	-1.0955379798938	0.284507484502397	-3.85064731006954	0.000117806046193	0.005884877031196
ENSG00000185267	CDNF	11.9995896869231	-1.65005558448472	0.429057434214823	-3.84576854496024	0.000120175163949	0.005983541113862
ENSG00000111186	WNT5B	673.748156429302	-0.942740974972119	0.245746685906331	-3.83623067588978	0.000124937065842	0.00618080567066
ENSG00000183873	SCN5A	1190.72161156888	0.815641813585745	0.212616953707608	3.83620308429129	0.000124951095805	0.00618080567066
ENSG00000178719	GRINA	1127.07214062387	-0.408697589679685	0.106592984260979	-3.83418845539631	0.000125979530523	0.006195464659681
ENSG00000074590	NUAK1	806.644160974758	1.47305880749016	0.384206899107232	3.83402487283038	0.000126063386003	0.006195464659681
ENSG00000145284	SCD5	220.331791248425	0.678036011473025	0.176900577490568	3.83286488428323	0.000126659528833	0.006204682596334
ENSG00000290399		23.1262670291589	-1.54100232932515	0.402225202058168	-3.83119287762156	0.000127523485511	0.006226918491869
ENSG00000124795	DEK	1837.87324990607	0.677868115121939	0.177036779607442	3.82896772424934	0.000128681880058	0.006263343046668
ENSG00000169174	PCSK9	41.3186717233674	2.91708481880137	0.762611801646754	3.82512414901307	0.000130706202423	0.006341547571892
ENSG00000066044	ELAVL1	732.689871268733	0.31452912039369	0.082274875793761	3.82290604949831	0.000131888041464	0.006372646754212
ENSG00000177239	MAN1B1	1032.12236315204	-0.643258693131573	0.168288847336807	-3.82234891563657	0.000132186469615	0.006372646754212
ENSG00000145604	SKP2	937.700700471279	0.7101923447797	0.18590643529867	3.82016009095507	0.000133365082678	0.006409120713766
ENSG00000102996	MMP15	261.895785750775	-0.772114607714969	0.202196241282678	-3.81863976707421	0.000134189548755	0.006428399013838
ENSG00000021574	SPAST	209.178048102101	0.526692322869081	0.138130596574903	3.81300259268392	0.000137288671817	0.006556181667315
ENSG00000175183	CSRP2	351.037458778086	1.20891513128082	0.317359090876227	3.8092973103213	0.000139362298621	0.006634344410236
ENSG00000110013	SIAE	285.241032283621	-0.719143888705675	0.1889073980425	-3.80685931920932	0.00014074275124	0.006679123188531
ENSG00000174403	CRMA	88.1504154674191	5.25909469969191	1.38183212857102	3.80588538285792	0.000141297810663	0.006684574930602
ENSG00000135636	DYSF	1699.14113553913	1.47500616212045	0.387766440109648	3.80385203449625	0.000142463295508	0.006718781383785
ENSG00000145022	TCTA	309.332261904707	-0.581912517109279	0.153018570475319	-3.80288820697836	0.000143018904427	0.006724102423019
ENSG00000072422	RHOBTB1	389.024629817946	0.800109146517821	0.210566027106238	3.79980169409825	0.000144811921085	0.006787388375278
ENSG00000125414	MYH2	1624.6172444462	3.7722467398537	0.993938131020558	3.79525306668779	0.000147492931954	0.006891777429705
ENSG00000124160	NCOA5	275.705388501711	0.476134705655858	0.125572068301101	3.79172464145581	0.000149604738346	0.006969010909567
ENSG00000160094	ZNF362	197.135174999952	0.547667214260711	0.144518063889924	3.78961078995535	0.000150883506441	0.007007085409232
ENSG00000076248	UNG	329.58049727295	0.54046258859603	0.142681564352364	3.78789362906978	0.000151929865101	0.007028513792051
ENSG00000182013	PNMA8A	237.632987060245	1.01012076613446	0.266710038146781	3.7873368889796	0.000152270580639	0.007028513792051
ENSG00000196126	HLA-DRB1	10.5742552497044	-3.38860364829082	0.89643038636365	-3.780107970276	0.000156760365014	0.007213826979103
ENSG00000091129	NRCAM	325.256312017466	-1.7521475020571	0.464328324591755	-3.77350984047251	0.000160966867248	0.007385023704021
ENSG00000112144	CILK1	250.469857667599	0.760901564288624	0.201754581482172	3.77142148990485	0.000162320229815	0.007424683764955
ENSG00000179051	RCC2	814.360787790101	0.438368027942945	0.116390877133478	3.76634353773469	0.000165655816148	0.007554502174224
ENSG00000064300	NGFR	854.840831753033	2.48062861588011	0.658785857058233	3.76545517682666	0.000166245946509	0.007558715400243
ENSG00000033100	CHPF2	1116.73246437499	-0.641967064618283	0.170578744872849	-3.76346458110482	0.000167575470481	0.00759642117827
ENSG00000130940	CASZ1	108.13341326557	2.59992405421268	0.691268149201852	3.76109337196367	0.000169172260651	0.007645981994785
ENSG00000288811		37.6864528278058	3.50931583193527	0.933338532884179	3.75996030196125	0.000169940322013	0.00765790424357
ENSG00000152952	PLOD2	3889.47719302286	-1.22426650468394	0.325822411318573	-3.75746560750518	0.000171642948501	0.007711745017545
ENSG00000100242	SUN2	1162.85143342333	0.441556942323479	0.1175670451046	3.75578838381644	0.000172796657687	0.007740678594777
ENSG00000100299	ARSA	400.253377292548	-0.649069269431154	0.173095102411709	-3.74978413824403	0.000176986855875	0.007905065862679
ENSG00000172346	CSDC2	322.108793896826	2.06521360751937	0.551811119814377	3.7426096237678	0.000182119040572	0.00810833854703
ENSG00000155329	ZCCHC10	81.1430074852925	0.795407447651052	0.212633052363242	3.74075167905812	0.000183470722419	0.00810833854703
ENSG00000077097	TOP2B	1984.17731426011	0.35289349015587	0.094352964890164	3.7401420354588	0.000183916298186	0.00810833854703
ENSG00000184678	H2BC21	49.9100423465749	-1.38728575599886	0.371001263621016	-3.73930197018411	0.000184531951237	0.00810833854703
ENSG00000136040	PLXNC1	34.5417328247326	1.71099510670212	0.457605456540575	3.7390181481597	0.000184740391473	0.00810833854703
ENSG00000279170	TSTD3	36.234756646214	-1.47779713397048	0.39523685018756	-3.73901657517306	0.000184741547298	0.00810833854703
ENSG00000106477	CEP41	149.507919515184	0.649105477305661	0.173667302292531	3.73763782091972	0.000185757269828	0.008129423341792
ENSG00000017260	ATP2C1	1012.82929464648	-0.345312530297135	0.092448537706932	-3.73518650334741	0.000187576120701	0.008185433818856
ENSG00000145623	OSMR	637.660551668485	-0.773881161292429	0.207290708793522	-3.73331330572697	0.000188977282252	0.008222948447793
ENSG00000198715	GLMP	451.05201679473	-0.556627701480213	0.149179603994091	-3.73125874165922	0.000190525416372	0.008266625637211
ENSG00000223745	CCDC18-AS1	123.586153210311	-0.935204807410416	0.250757916477553	-3.7295125934504	0.000191850518178	0.008300404470241
ENSG00000288632		38.2466217174286	1.2809951096969	0.343550386843172	3.72869645546831	0.000192472827607	0.008303671477407
ENSG00000163683	SMIM14	508.92800744853	-1.06916689967616	0.287045422173837	-3.72473071188246	0.000195523825392	0.00840967715179
ENSG00000157064	NMNAT2	42.515526843821	-2.60137757145003	0.698531030864509	-3.72406873354007	0.000196037515589	0.00840967715179
ENSG00000133703	KRAS	357.503644590358	0.354895913705347	0.095341327071754	3.7223722870802	0.000197359740333	0.008442549342811
ENSG00000147475	ERLIN2	673.138332749405	-0.585405045287708	0.157346224590872	-3.72048993746031	0.00019883666479	0.00848183593118
ENSG00000110057	UNC93B1	185.228239887635	-0.566140215689893	0.15223338746009	-3.71889652549652	0.000200094993	0.008511603819874
ENSG00000185386	MAPK11	65.7474899031639	-1.01100695803499	0.272674454072953	-3.70774358555973	0.000209114236165	0.008852246840523
ENSG00000048471	SNX29	204.141588545223	-0.490269843652119	0.132235303860551	-3.70755637366806	0.000209268840758	0.008852246840523
ENSG00000112759	SLC29A1	753.675073375157	0.915533546254224	0.247036283796182	3.70606913359167	0.000210500862866	0.008879628065229
ENSG00000086062	B4GALT1	1859.75509344746	-0.697292237778501	0.188231761621385	-3.70443453204807	0.000211862814698	0.008912323279793
ENSG00000079739	PGM1	729.899911828874	-0.620379630172716	0.167556666216325	-3.7025064068282	0.000213479967833	0.008917149680083
ENSG00000213722	DDAH2	654.960028526291	0.593429527745002	0.160286233255684	3.70231126960467	0.000213644277254	0.008917149680083
ENSG00000178585	CTNNBIP1	228.956079631366	0.987089395903948	0.266622480618783	3.70219868037042	0.000213739133646	0.008917149680083
ENSG00000125944	HNRNPR	1597.35370458862	0.38280335093959	0.103537322497788	3.69724985835682	0.000217947803339	0.009067822853436
ENSG00000120647	CCDC77	119.686045312595	0.578215457843616	0.156519109166474	3.69421638624728	0.0002205659194	0.00914636916096
ENSG00000124570	SERPINB6	659.321941086134	-0.430783606244556	0.11662751651774	-3.69367040563733	0.000221040266171	0.00914636916096
ENSG00000163171	CDC42EP3	2808.18549613317	0.688029238461855	0.186358456517328	3.69196682200402	0.000222526499347	0.0091828462475
ENSG00000076043	REXO2	512.191695624335	-0.381262122407969	0.103298209879729	-3.69088799168809	0.000223472533888	0.009196894036909
ENSG00000131242	RAB11FIP4	145.014265012388	2.3938593688503	0.648860942213366	3.68932572930722	0.000224849187868	0.009228539910731
ENSG00000175920	DOK7	439.424102068785	1.45578273758839	0.394935785845143	3.68612516202625	0.000227694400752	0.009320127142372
ENSG00000152193	OBI1	202.854383541515	0.43575262581277	0.118264813643035	3.68455005668909	0.000229106998989	0.009352738942618
ENSG00000151229	SLC2A13	140.400892129595	-0.796674166637531	0.216268069062811	-3.68373458962244	0.000229841559946	0.00935757085615
ENSG00000103353	UBFD1	979.094148611913	-0.342918266948055	0.093255451896704	-3.67719269998171	0.000235814898763	0.00957509372358
ENSG00000107282	APBA1	61.5097349299379	-1.09418558088459	0.29783443142151	-3.67380485749158	0.000238965261364	0.009666205928107
ENSG00000011478	QPCTL	115.684803407297	-0.707234579554886	0.192541785802953	-3.67314854074674	0.000239580119849	0.009666205928107
ENSG00000197324	LRP10	1842.14370776127	-0.621611362028586	0.169250265610911	-3.67273492768162	0.000239968367898	0.009666205928107
ENSG00000114854	TNNC1	2465.86190330274	3.64614394174783	0.99388741051356	3.66856839434539	0.000243912447014	0.009799085768149
ENSG00000213186	TRIM59	286.268232835196	1.16441517007435	0.31759208499044	3.66638598726224	0.000246002522868	0.009856977077235
ENSG00000115163	CENPA	82.7091968179366	1.04263087261285	0.284501540430864	3.66476354059045	0.000247567203003	0.009879870980477
ENSG00000243646	IL10RB	192.271396311644	-0.557286101721836	0.152104254662978	-3.66384295400962	0.000248459158532	0.009879870980477
ENSG00000112473	SLC39A7	1151.03308750341	-0.394915623166991	0.107806802080677	-3.66317909023457	0.000249104245163	0.009879870980477
ENSG00000204899	MZT1	273.020186076786	0.800564722529931	0.218548117988195	3.66310508596177	0.000249176253492	0.009879870980477
ENSG00000126453	BCL2L12	114.38618354436	0.575789812404616	0.157225314815528	3.66219532191865	0.000250063077339	0.009885137414617
ENSG00000282458	WASH5P	448.87523067344	-0.681011091997355	0.18598553150399	-3.66163478680461	0.000250610951181	0.009885137414617
ENSG00000148541	FAM13C	107.148564232124	1.36486884315532	0.372892009986015	3.66022549854717	0.000251993384184	0.00991391588658
ENSG00000133138	TBC1D8B	180.248299441501	-0.649543404924264	0.177610033390922	-3.65713238448985	0.000255052669814	0.010008345849582
ENSG00000143321	HDGF	2265.3717932056	0.466340792103427	0.127553387693511	3.65604395568047	0.000256137454163	0.010025008708565
ENSG00000139687	RB1	838.462392424078	0.540186811210431	0.147838103877031	3.65390786978538	0.000258278976499	0.010082839427031
ENSG00000213024	NUP62	684.560173871472	0.380190621770379	0.104167091865845	3.64981507077129	0.000262429172361	0.010218588234563
ENSG00000118513	MYB	14.4256790958088	1.47169426957492	0.403399257201476	3.6482324726738	0.00026405066293	0.01025543060679
ENSG00000139496	NUP58	699.098475003347	0.387770726093985	0.106335485467675	3.64667283351864	0.000265657815831	0.010291529569394
ENSG00000130595	TNNT3	1093.95286434716	3.72262881207677	1.02136650823344	3.64475316359791	0.000267648557833	0.010342267173659
ENSG00000197576	HOXA4	20.1628131473656	-1.1897911804965	0.326778831969479	-3.64096772525226	0.000271615187704	0.010468904163633
ENSG00000166889	PATL1	452.679352372982	0.312431104613302	0.085930320016413	3.63586571717209	0.000277048632234	0.010632416330324
ENSG00000144868	TMEM108	83.4423375316883	2.88661117896148	0.794101501799096	3.63506575975697	0.000277909737864	0.010632416330324
ENSG00000234028	EIF2AK3-DT	9.80051706143181	-1.77823264637603	0.489268408796957	-3.63447264201762	0.00027854981165	0.010632416330324
ENSG00000088387	DOCK9	857.149636153795	0.652995218040669	0.179672069776621	3.63437243669822	0.00027865808636	0.010632416330324
ENSG00000104611	SH2D4A	80.5615463026322	-1.05738421089035	0.291042921915865	-3.63308684481946	0.000280050708545	0.010658772080126
ENSG00000229847	EMX2OS	27.9765624455825	-2.47092259843314	0.680307141213877	-3.63206917690774	0.000281157722875	0.010674152948968
ENSG00000065150	IPO5	2615.11349419749	0.217380984820733	0.059902396932195	3.62891964184325	0.000284609809876	0.010769066512197
ENSG00000088340	FER1L4	62.6680525206138	-2.17950108805548	0.600662223434197	-3.62849702049599	0.000285076039635	0.010769066512197
ENSG00000188687	SLC4A5	13.4906844033387	-2.80964023999953	0.774999550358015	-3.62534434852459	0.000288576667955	0.010874256276841
ENSG00000115593	SMYD1	512.233755332942	2.46990729122295	0.681923876806984	3.62196921859953	0.000292368917011	0.010989887063693
ENSG00000165617	DACT1	316.773381635793	1.92721666973772	0.532325821372519	3.62037044299051	0.000294181527086	0.011030717704498
ENSG00000132688	NES	14826.3928828946	0.964919155686645	0.266660252990888	3.61853386421116	0.000296276735777	0.011050235758106
ENSG00000136940	PDCL	168.046485954228	0.511575269765003	0.141396010252348	3.61803185855103	0.000296851862277	0.011050235758106
ENSG00000103275	UBE2I	949.055378291184	0.262981590367623	0.072699313619912	3.61738752779083	0.000297591577013	0.011050235758106
ENSG00000143977	SNRPG	271.571812988804	0.855710447149886	0.236556019312472	3.61736915271455	0.000297612697555	0.011050235758106
ENSG00000149679	CABLES2	51.4850946523929	0.865384268057314	0.239343703896012	3.61565503487528	0.000299589111594	0.011071957090853
ENSG00000132821	VSTM2L	69.6181777451385	-1.43362256637206	0.396510575226477	-3.61559730292997	0.000299655891238	0.011071957090853
ENSG00000134153	EMC7	534.04859743293	-0.610356030909443	0.168856122480668	-3.61465146743092	0.000300751944298	0.011078869008202
ENSG00000120802	TMPO	1191.96010942811	0.83280188241195	0.230426362113966	3.6141779732653	0.000301302047964	0.011078869008202
ENSG00000256043	CTSO	296.267243709553	-0.644792701812686	0.178441831695173	-3.61346157281196	0.000302136150894	0.011082704317566
ENSG00000185269	NOTUM	121.828529416552	2.23308978593556	0.618485129057593	3.6105795936245	0.000305513526718	0.011178195613397
ENSG00000155111	CDK19	311.023658576519	0.601832731074855	0.166727453506408	3.60967986026202	0.000306575139438	0.011178195613397
ENSG00000167123	CERCAM	742.80723080233	-0.966260582046909	0.267725429089379	-3.60914757082835	0.000307204823228	0.011178195613397
ENSG00000164125	GASK1B	2193.93582376801	-0.727152098939172	0.201543313309565	-3.60791974190822	0.00030866193263	0.011178195613397
ENSG00000222047	C10orf55	20.2186072666382	1.23366480954791	0.341956277479894	3.60766826285401	0.000308961169324	0.011178195613397
ENSG00000058085	LAMC2	28.1403806480379	-1.50200002511605	0.416354281241837	-3.60750469680802	0.000309155943476	0.011178195613397
ENSG00000103479	RBL2	610.567306471557	0.289665240108639	0.08031138391092	3.60677684784927	0.000310024059582	0.011182958120688
ENSG00000182054	IDH2	893.975422652351	0.734830619821672	0.204043194509145	3.60134833994053	0.000316571075538	0.011383997346722
ENSG00000178401	DNAJC22	42.370864383697	1.57099760948254	0.436328764539137	3.60049058682132	0.000317617328153	0.011383997346722
ENSG00000120253	NUP43	366.730194546125	0.515032717717169	0.143068355413411	3.59990660568458	0.000318331495855	0.011383997346722
ENSG00000168528	SERINC2	1234.36996757934	0.73063587055121	0.202971851174187	3.59969062864875	0.000318596001077	0.011383997346722
ENSG00000250138		6.11244900839439	6.2657034349423	1.74147112846688	3.59793701573357	0.00032075126498	0.011434104953034
ENSG00000080345	RIF1	670.711464621097	0.433344076850303	0.120501278889548	3.59617823846921	0.000322926577867	0.011477883632639
ENSG00000136141	LRCH1	257.870419848568	0.502340361443558	0.139704938864351	3.59572371261201	0.000323490991358	0.011477883632639
ENSG00000163734	CXCL3	66.3784235179173	-1.55642825674334	0.433280206551077	-3.59219791998474	0.000327900654026	0.011607224550213
ENSG00000164985	PSIP1	701.765194190574	0.534326648196767	0.148778705474996	3.59141885588302	0.000328882577925	0.011614908903181
ENSG00000123388	HOXC11	55.679720321856	4.3541356776337	1.2128783049853	3.58991966443532	0.000330779889835	0.011621348109447
ENSG00000132357	CARD6	59.2098471995168	-0.851412164604554	0.237211389793999	-3.58925499042834	0.00033162434552	0.011621348109447
ENSG00000154642	C21orf91	226.381478593193	1.00871509048561	0.281060745408553	3.58895757221211	0.00033200286264	0.011621348109447
ENSG00000126822	PLEKHG3	77.6316140126959	1.16435881843188	0.32448807666041	3.58829461598499	0.000332848046752	0.011621348109447
ENSG00000280145		23.1195776482692	-1.47102106229827	0.410006587881373	-3.58779860074805	0.000333481718747	0.011621348109447
ENSG00000116161	CACYBP	694.124168717363	0.343025815601276	0.095612636256802	3.58766193497643	0.000333656510978	0.011621348109447
ENSG00000141337	ARSG	36.6029822210438	-0.989723558658188	0.276038401704599	-3.58545605447076	0.000336489664392	0.011693208337436
ENSG00000156531	PHF6	375.922580154256	0.375303455958958	0.104760055250204	3.58250532669729	0.000340314675117	0.011799129352328
ENSG00000187079	TEAD1	2672.64561692346	0.375866699528949	0.104961339635573	3.58100135567976	0.000342279878018	0.01182798175264
ENSG00000125871	MGME1	227.676021740371	0.558367087918563	0.155947463947513	3.58048200198044	0.000342960967521	0.01182798175264
ENSG00000162745	OLFML2B	1227.72043275111	1.36352639327855	0.380888395334197	3.57985806336308	0.000343780888018	0.01182798175264
ENSG00000092108	SCFD1	449.732697149619	-0.270066274824278	0.075448205888312	-3.57949233708836	0.000344262342596	0.01182798175264
ENSG00000108175	ZMIZ1	1274.40920483113	-0.353590400378191	0.098891419757728	-3.57554175321223	0.000349503387458	0.01198094456418
ENSG00000111875	ASF1A	193.340220657613	0.666486323447224	0.186483364506312	3.57397200126485	0.000351606544105	0.012025894096354
ENSG00000290032		11.0765980217704	-1.68470132097898	0.471884677000351	-3.57015474986006	0.000356770398739	0.01217509050618
ENSG00000239474	KLHL41	4487.03607274951	1.00865038473722	0.282695862343507	3.56797010177531	0.000359757542649	0.012233167869191
ENSG00000161551	ZNF577	82.4282625904816	-0.845693651327286	0.237058232457227	-3.56745109655653	0.000360470626158	0.012233167869191
ENSG00000260916	CCPG1	629.502952880619	-0.629958189210404	0.176600003568107	-3.56714709219955	0.000360888924364	0.012233167869191
ENSG00000167693	NXN	118.144148166416	0.995587152570855	0.279418779738622	3.56306456388566	0.000366550480314	0.012397406668246
ENSG00000187325	TAF9B	207.803555586604	0.787275358640543	0.221034320331415	3.56177881091097	0.000368350657526	0.012430606855982
ENSG00000240038	AMY2B	46.3659008644391	-1.12921696937919	0.317185091835661	-3.56011993768061	0.000370685451463	0.012481661343495
ENSG00000250899		171.04818468633	1.33686234817845	0.375662467464002	3.55867956999606	0.000372723922528	0.012522534264391
ENSG00000175866	BAIAP2	280.995497442668	-0.926265737338691	0.260376394498015	-3.5574105675918	0.000374528548651	0.012555387505095
ENSG00000092201	SUPT16H	1988.14806103759	0.270417406728748	0.076081906925322	3.55429323024429	0.000378996395042	0.012677178975993
ENSG00000251151	HOXC-AS3	9.81614206237239	6.57320464689739	1.85000594333167	3.55307217827621	0.000380759977139	0.012679899569485
ENSG00000110958	PTGES3	2533.93927730631	0.289694995291103	0.081534077662876	3.55305417802019	0.000380786032432	0.012679899569485
ENSG00000183684	ALYREF	658.602324172768	0.433280477536198	0.12196479715141	3.5525043918887	0.000381582648706	0.012679899569485
ENSG00000154240	CEP112	286.870774474937	0.778196302817749	0.219112370772286	3.55158542657774	0.000382917668225	0.012695225657373
ENSG00000148120	AOPEP	406.961511035825	0.707106542196703	0.199126749379617	3.55103743921751	0.000383715828838	0.012695225657373
ENSG00000182533	CAV3	475.298503103011	1.36045679832806	0.383193616151466	3.55031175099303	0.000384775209379	0.012698462150761
ENSG00000183091	NEB	1576.79865599885	3.66366456796551	1.03206881258728	3.54982586750309	0.000385486043165	0.012698462150761
ENSG00000168036	CTNNB1	4151.25806733041	0.338108711604718	0.095309744466801	3.54747264821899	0.000388946134971	0.012784709968991
ENSG00000183580	FBXL7	247.329829690465	0.370109884985199	0.104475489259944	3.54255230204601	0.000396274832125	0.012997472139644
ENSG00000231419	LINC00689	18.0579058017661	2.45242461962336	0.693248651986746	3.53758296189265	0.000403807305354	0.013215986506696
ENSG00000187735	TCEA1	943.441993685016	0.337230737898024	0.095419110838039	3.53420541164367	0.000409003082519	0.013357249056217
ENSG00000077782	FGFR1	844.548518898239	-0.766640946997762	0.217013185781177	-3.53269292940935	0.000411349959889	0.013405065431066
ENSG00000138449	SLC40A1	173.667179752778	1.18060261529203	0.334504677350135	3.52940540217399	0.000416494575561	0.013543654442125
ENSG00000160447	PKN3	95.5806307374651	1.04764368357867	0.296961873218296	3.52787269363885	0.000418913576783	0.013593208497921
ENSG00000205476	CCDC85C	45.0819660427389	1.20576494518796	0.341890182369019	3.52676095239998	0.000420676388323	0.013621304121699
ENSG00000123066	MED13L	771.884358756546	0.536523472667809	0.152154895224413	3.52616635749045	0.000421622037347	0.01362287714713
ENSG00000262246	CORO7	614.209928428988	0.767436376743788	0.217750662740799	3.52438135932247	0.00042447285242	0.01368586992962
ENSG00000153561	RMND5A	401.613226030123	0.598430730788253	0.170070541899165	3.51872066793945	0.000433633019467	0.013951591172937
ENSG00000108509	CAMTA2	352.596360087043	-0.709605998962909	0.201722226180822	-3.5177382899137	0.00043524138097	0.013973732793686
ENSG00000107099	DOCK8	16.8354816332223	3.05658750487941	0.869060101491415	3.51711866605535	0.000436258699114	0.013976845157702
ENSG00000165997	ARL5B	271.178585448652	0.553594348191515	0.157432020160441	3.51640249313538	0.000437437300005	0.013985100711327
ENSG00000119950	MXI1	183.419120426416	-0.829042014240561	0.235877957831477	-3.51470744389296	0.000440238684367	0.01400156930527
ENSG00000173207	CKS1B	212.6621404099	0.991292440962855	0.282042980521536	3.51468573736464	0.000440274666803	0.01400156930527
ENSG00000106538	RARRES2	1385.15565040128	3.00642468181227	0.855527925092274	3.51411636445182	0.000441219484795	0.01400156930527
ENSG00000120708	TGFBI	60605.9904840216	-0.949779388961572	0.270294935995811	-3.51386305282571	0.000441640438379	0.01400156930527
ENSG00000183087	GAS6	2241.28165829471	-1.00282035723779	0.28543709409553	-3.51327973126773	0.000442611228906	0.014003112754501
ENSG00000130770	ATP5IF1	342.732604636597	-0.433114299868597	0.123313899934824	-3.51229099150633	0.000444261285811	0.014006408732825
ENSG00000137266	SLC22A23	152.55646129196	-1.35080552805397	0.384613418073255	-3.51211233040417	0.000444560055921	0.014006408732825
ENSG00000196872	CRACDL	2.84042167620551	-5.09263116266042	1.45166697482013	-3.50812634784327	0.000451274670156	NA
ENSG00000162630	B3GALT2	208.222286051582	1.80591882985606	0.515692710963733	3.50192816664237	0.00046190413501	0.014522725039888
ENSG00000117713	ARID1A	673.317574214703	0.367653718675022	0.105009206948673	3.50115698764134	0.000463242875489	0.014534723775153
ENSG00000183624	HMCES	267.347372735103	0.535412476472685	0.152975327045586	3.49999236356027	0.000465271486627	0.014568273806009
ENSG00000161638	ITGA5	6418.15778052866	-1.31752677459071	0.376604786545952	-3.49843342851392	0.000467999906238	0.014577335584498
ENSG00000127325	BEST3	63.5993323534197	2.15782865976973	0.616838890857621	3.49820462320332	0.000468401611009	0.014577335584498
ENSG00000119280	C1orf198	1079.60750135334	1.3532302413523	0.386838102934573	3.49818239487432	0.000468440653578	0.014577335584498
ENSG00000243742	RPLP0P2	16.2522511644247	-2.159891222874	0.61772960764432	-3.49649943299728	0.000471405495691	0.014639598890727
ENSG00000272888	CHASERR	262.562426272006	0.440666376925716	0.126081928926005	3.49507959371666	0.000473920404114	0.014687663789543
ENSG00000132405	TBC1D14	502.175438509775	0.290882598865881	0.083260019803124	3.49366478117228	0.000476438853563	0.01473564242404
ENSG00000101132	PFDN4	127.454933839718	0.812600198402423	0.232671850613614	3.49247318169083	0.00047856964961	0.014756368863053
ENSG00000061676	NCKAP1	2127.62010740651	0.230967940290963	0.06613816003094	3.49220389836841	0.000479052406788	0.014756368863053
ENSG00000149596	JPH2	935.386747821076	1.36406764230779	0.390732579553701	3.49105171589696	0.000481123113837	0.014777673468615
ENSG00000136153	LMO7	4752.98234575199	0.802706746424765	0.229953376109071	3.49073694853703	0.000481690265176	0.014777673468615
ENSG00000186792	HYAL3	18.3866312593481	-1.16207967454426	0.333119280421269	-3.48847918101491	0.000485776649622	0.014860892994919
ENSG00000141905	NFIC	2024.07413036115	0.282931684448443	0.081112054272946	3.48815828898087	0.000486360056531	0.014860892994919
ENSG00000181588	MEX3D	257.311872720775	0.572532317534065	0.164216740207313	3.48644308011034	0.000489489537373	0.014926482157738
ENSG00000100926	TM9SF1	461.533984616104	-0.513669369147772	0.147426717432265	-3.48423527359466	0.000493545431234	0.014989359440442
ENSG00000012660	ELOVL5	763.221899893016	0.396139185307999	0.113697429016864	3.48415253302905	0.000493698038899	0.014989359440442
ENSG00000143190	POU2F1	147.241611592861	0.690458108928928	0.198196134793833	3.48371127240778	0.00049451264847	0.014989359440442
ENSG00000185567	AHNAK2	4660.07394161535	-0.650680886788779	0.186818665758771	-3.48295436189962	0.000495912897617	0.015001859090057
ENSG00000163659	TIPARP	832.89489350217	-0.568595754066929	0.163298806209027	-3.48193454236959	0.000497805362987	0.015029169467834
ENSG00000165917	RAPSN	1127.18899891697	0.741449843463979	0.213230768319006	3.47721789547147	0.000506645894802	0.015265723330282
ENSG00000185420	SMYD3	129.950250836721	-0.550832866779643	0.158511675058308	-3.47503025614373	0.000510795735183	0.015349242086237
ENSG00000004660	CAMKK1	83.5229120781108	-0.890127226985608	0.25617438847374	-3.47469250259127	0.000511439252972	0.015349242086237
ENSG00000096654	ZNF184	86.1568020501141	0.542642178314632	0.156262257472943	3.4726375203468	0.000515370901361	0.015430784310446
ENSG00000178922	HYI	109.835543784956	0.892168691132888	0.256950271296523	3.47214535571873	0.000516316696659	0.015430784310446
ENSG00000139211	AMIGO2	136.025720606164	1.6082705620212	0.463328235228267	3.47112573708973	0.000518281252895	0.015430784310446
ENSG00000136161	RCBTB2	204.831364988927	-0.62459778714299	0.17994353125149	-3.4710766360923	0.00051837603414	0.015430784310446
ENSG00000251615		21.1819783595354	1.59859206485247	0.460605587007461	3.47063107774803	0.000519236848587	0.015430784310446
ENSG00000042445	RETSAT	816.374068317993	-0.476292735352186	0.137273007106835	-3.46967510503723	0.000521088276519	0.015455559701583
ENSG00000179344	HLA-DQB1	2.13899673465159	-4.93867879737852	1.42605300560108	-3.46318038528791	0.000533830384932	NA
ENSG00000161249	DMKN	70.6403123968443	-1.87429415127393	0.541389194417077	-3.46200879256931	0.000536159638903	0.015866671153206
ENSG00000159873	CCDC117	196.563485416807	0.503570861784033	0.145474790001206	3.46156788939073	0.000537038652229	0.015866671153206
ENSG00000129757	CDKN1C	235.03248953531	2.42344985584795	0.70115898743029	3.45634855901906	0.000547546784774	0.016145719366176
ENSG00000063127	SLC6A16	7.62850308016921	3.12191100361213	0.903639230936333	3.45482012813595	0.000550660059243	0.016206053603993
ENSG00000173559	NABP1	551.157718886706	-0.786900906556381	0.228044351884153	-3.45064852540671	0.00055924135557	0.016426768328223
ENSG00000078328	RBFOX1	269.209737826405	1.61599738314919	0.468598043143491	3.44857902587175	0.000563544538988	0.016521211137192
ENSG00000197903	H2BC12	40.163277329346	-1.1626580506141	0.337365327295134	-3.4462879156428	0.000568344482049	0.016629825249311
ENSG00000168334	XIRP1	1223.69364889983	2.197226880973	0.63796821357318	3.44410087246605	0.000572961894026	0.016728297221693
ENSG00000103024	NME3	106.313345806471	-0.771491347015819	0.224032873634863	-3.44365241805193	0.000573913002272	0.016728297221693
ENSG00000172216	CEBPB	468.037650116167	-0.575454465516541	0.16733801704618	-3.43887465427378	0.000584137631953	0.016993705131866
ENSG00000099783	HNRNPM	2829.79769582685	0.353090866023882	0.102713625003627	3.43762442432943	0.00058684103718	0.017039709351088
ENSG00000214717	ZBED1	612.367663967756	0.383041126697989	0.111484122857381	3.43583567669096	0.000590729151849	0.017113481546866
ENSG00000125746	EML2	193.571523329439	-0.742824125784526	0.216225111356797	-3.43542024847789	0.000591635573035	0.017113481546866
ENSG00000198796	ALPK2	288.15032953962	1.1139819344871	0.3243256680383	3.43476340070483	0.000593071388866	0.017122399451184
ENSG00000106105	GARS1	1757.08662138122	-0.40326058295252	0.117495577662398	-3.43213413624141	0.000598851286351	0.017238672298784
ENSG00000171940	ZNF217	473.542963357751	0.411270040856814	0.119837428717902	3.43189974331764	0.000599369088223	0.017238672298784
ENSG00000176749	CDK5R1	233.366737659036	1.28658870618677	0.375018833622494	3.43073091492225	0.000601957395165	0.017256862962192
ENSG00000214357	NEURL1B	304.298603785712	1.28869080901948	0.375647194906359	3.43058813294406	0.000602274290133	0.017256862962192
ENSG00000145349	CAMK2D	1128.72738627849	-0.339315197299775	0.098981707157984	-3.42805965912669	0.000607911850919	0.017371185310888
ENSG00000167842	MIS12	156.54602134597	0.517008861780262	0.150829334705086	3.42777393264488	0.000608551994297	0.017371185310888
ENSG00000071564	TCF3	822.674468974654	0.395405790940485	0.115403184388939	3.42629878918995	0.000611866906152	0.017433040969658
ENSG00000081248	CACNA1S	537.108201083028	3.77226106515582	1.10132938118992	3.42518880326258	0.000614372314003	0.017471644120693
ENSG00000130775	THEMIS2	102.949539080064	-1.04599444768822	0.305503507030872	-3.42383777474123	0.000617434672222	0.017497447641206
ENSG00000096746	HNRNPH3	1875.80300064842	0.345870396751102	0.101033792464008	3.42331400530485	0.00061862570929	0.017497447641206
ENSG00000232774	LINC03033	451.15677147	0.730539949436354	0.213423853654098	3.42295360583433	0.000619446488804	0.017497447641206
ENSG00000140688	RUSF1	523.991817723696	-0.271090876750514	0.079202427353462	-3.42275970331944	0.000619888504607	0.017497447641206
ENSG00000160199	PKNOX1	322.904457595263	0.666095960292292	0.194997900539587	3.41591349675617	0.000635684368504	0.01791002378498
ENSG00000102265	TIMP1	3399.97292478834	-1.00014532243682	0.292934453836519	-3.41422905137332	0.000639627777764	0.017987754505773
ENSG00000062038	CDH3	7.75878687292861	-3.52874878121367	1.03382320354963	-3.41330003921144	0.000641812386349	0.018015827909593
ENSG00000172167	MTBP	60.4236204678274	0.77885713045929	0.228313218429585	3.41135364748712	0.000646411923248	0.018054395746586
ENSG00000072840	EVC	1436.80766482399	-0.938488931212687	0.275110331441546	-3.41131838377393	0.000646495537309	0.018054395746586
ENSG00000100426	ZBED4	322.026289290809	0.30928510100832	0.090667275617168	3.41120982077637	0.000646753015023	0.018054395746586
ENSG00000109572	CLCN3	720.502943153656	-0.377586485953911	0.110786998733755	-3.40822019072231	0.000653881076576	0.018163701240639
ENSG00000182220	ATP6AP2	1169.65550044225	-0.434128758707126	0.127386597838158	-3.40796258063723	0.000654498693037	0.018163701240639
ENSG00000152284	TCF7L1	56.5409494977079	1.42770396726648	0.418996395542885	3.40743734899351	0.000655759609283	0.018163701240639
ENSG00000188428	BLOC1S5	109.699728285812	0.635529238214891	0.186522631746007	3.40725000642448	0.000656209906269	0.018163701240639
ENSG00000143553	SNAPIN	146.467092115268	0.486885385109051	0.142904534392825	3.4070674326587	0.000656649017589	0.018163701240639
ENSG00000157227	MMP14	8542.69627134918	-0.638322463378075	0.187672685166909	-3.40125395877602	0.000670774806422	0.01852070220059
ENSG00000137965	IFI44	169.898346680282	-1.08681136746039	0.319826594416435	-3.39812694264348	0.000678489292615	0.0186997067108
ENSG00000166483	WEE1	371.076946347197	0.832537661633891	0.245185688364917	3.39553938562189	0.000684935186296	0.018843162570828
ENSG00000210082	MT-RNR2	46616.5701682114	-0.693619483586649	0.204321653254915	-3.39474290921715	0.000686930726366	0.01886388790343
ENSG00000149136	SSRP1	1649.71830295841	0.441904346518877	0.130194492243136	3.39418618180582	0.000688328792209	0.018868160719298
ENSG00000211459	MT-RNR1	3881.39003264202	-0.569144950862753	0.167725357155482	-3.39331488401693	0.000690522123339	0.01889417831535
ENSG00000132386	SERPINF1	2141.70327320955	0.621393202108614	0.183161082827713	3.39260498199346	0.000692313970963	0.018909136624183
ENSG00000110442	COMMD9	215.719384246991	-0.540317272311253	0.159381030152483	-3.39009775375602	0.000698677050613	0.01904867089875
ENSG00000173698	ADGRG2	20.4908393150671	-1.59159722216226	0.469645560749193	-3.38893275095223	0.00070165216114	0.019095501288649
ENSG00000205542	TMSB4X	7272.80747564933	0.462973249096832	0.136755636388928	3.38540524779653	0.000710732420357	0.019308018847128
ENSG00000151176	PLBD2	1115.32671660542	-0.60597250454845	0.179077092458855	-3.38386387799813	0.000714734286947	0.019382062288534
ENSG00000181751	MACIR	161.926303232036	-0.953901815334874	0.281992605423928	-3.38271925216211	0.000717719620227	0.019428324693
ENSG00000135951	TSGA10	15.1146247663779	-2.07884484818463	0.615443926708552	-3.37779732314928	0.000730689139514	0.019744208670216
ENSG00000182612	TSPAN10	44.1644346170741	-1.27006197962957	0.376169570978089	-3.37630174691496	0.000734672973579	0.019816596406354
ENSG00000160201	U2AF1	612.918322706793	-0.945198620307455	0.28005076857935	-3.37509739788355	0.000737895707204	0.019868234414182
ENSG00000116030	SUMO1	879.185218576183	0.308746313451074	0.091508624337061	3.37395863709899	0.000740955005141	0.019883954270782
ENSG00000162738	VANGL2	45.558377403371	2.18089598948653	0.646544486200843	3.37315689180443	0.00074311596802	0.019883954270782
ENSG00000198597	ZNF536	12.8033729256182	5.35645975066698	1.58798654075388	3.37311407445812	0.000743231539099	0.019883954270782
ENSG00000003402	CFLAR	702.828748028416	-0.463756542906539	0.137493500452439	-3.37293429420659	0.000743716977861	0.019883954270782
ENSG00000114346	ECT2	623.631093991936	0.690602508997544	0.204861182855723	3.37107547350205	0.000748753416474	0.01995274549283
ENSG00000109083	IFT20	116.007428535424	-0.461535835188456	0.136913016599492	-3.37101501852504	0.000748917748644	0.01995274549283
ENSG00000130528	HRC	555.923124988213	4.10308550477392	1.21778205046589	3.36931021704925	0.000753565650077	0.020016799784365
ENSG00000130520	LSM4	620.2133824205	0.422315801695123	0.125349100101816	3.36911714046685	0.000754093731481	0.020016799784365
ENSG00000118816	CCNI	2119.7696680564	0.41731023862352	0.123879262019396	3.36868521672482	0.000755276325329	0.020016799784365
ENSG00000049130	KITLG	335.715000802413	-0.604964667810906	0.179661553020648	-3.36724612272153	0.000759228959335	0.020086499959005
ENSG00000249839		10.3763910448017	5.7872214831809	1.71922646051281	3.36617753164099	0.000762176382214	0.020129409635308
ENSG00000189129	PLAC9	16.2051790450834	-1.91811344917894	0.569997581685965	-3.36512559141997	0.000765088252179	0.02014717023909
ENSG00000172296	SPTLC3	405.133318644329	-1.20098923036604	0.35690867099922	-3.36497633135023	0.000765502253915	0.02014717023909
ENSG00000176715	ACSF3	156.169544145299	-0.604859642459672	0.179818841372686	-3.36371671534721	0.000769004336301	0.020204325001843
ENSG00000114982	KANSL3	435.94966368474	0.418513225044944	0.124447600901769	3.36296740163993	0.000771094686723	0.0202242200284
ENSG00000122483	CCDC18	152.304714476771	0.807164935208588	0.240049659766844	3.36249147777411	0.000772425103152	0.0202242200284
ENSG00000135862	LAMC1	7507.5488664898	-0.510713491772254	0.151967157841966	-3.36068331489989	0.000777499165563	0.020322034988356
ENSG00000166881	NEMP1	354.699323456451	0.659891188212398	0.196432840781445	3.35937303348683	0.000781195390198	0.020383562191672
ENSG00000136960	ENPP2	130.559507284123	-1.71379249517993	0.510246595482491	-3.35875341521753	0.00078294897041	0.020394276268678
ENSG00000128052	KDR	29.3957098509483	-3.84156917337411	1.14467753252317	-3.35602740879022	0.000790707319835	0.020533675713771
ENSG00000143537	ADAM15	690.620497063075	-0.60057157261608	0.17897069050846	-3.35569791293671	0.00079164989969	0.020533675713771
ENSG00000187676	B3GLCT	95.0800399921138	0.536553465784358	0.1599257086545	3.35501696568071	0.000793601172583	0.020533675713771
ENSG00000107562	CXCL12	46.4409599738381	1.85546525789503	0.553048195497786	3.35497931825809	0.000793709182404	0.020533675713771
ENSG00000072682	P4HA2	3809.98759388113	-0.809576090956602	0.241522351682543	-3.35197171324627	0.000802382165958	0.020722747571843
ENSG00000136104	RNASEH2B	156.786250653032	0.971424900535575	0.289895004691869	3.35095425865688	0.000805336036334	0.020763723340875
ENSG00000225746	MEG8	74.7537808304025	-1.40284559891389	0.418791101337565	-3.34975025599488	0.000808844527149	0.020818835575063
ENSG00000185624	P4HB	9969.95032093855	-0.390621994085334	0.116716672666372	-3.34675402546735	0.000817637268676	0.020982945697998
ENSG00000159399	HK2	623.755658198956	-1.23833252714853	0.370023013409171	-3.34663651252194	0.000817983922904	0.020982945697998
ENSG00000182481	KPNA2	1856.54417710435	0.60194107563669	0.179989317932322	3.34431555467656	0.000824858576341	0.021123612715538
ENSG00000163328	GPR155	86.3696161307356	-1.18409957686364	0.354130207777442	-3.34368418976504	0.000826737924976	0.021136097859729
ENSG00000121064	SCPEP1	504.364136969241	-0.419934801739392	0.125840933382088	-3.33702866351408	0.000846792146285	0.021589559393472
ENSG00000143494	VASH2	280.226315831852	1.59226937985512	0.477176535990345	3.33685598465247	0.000847318411597	0.021589559393472
ENSG00000104067	TJP1	955.024564452041	0.430541780524442	0.129154822473814	3.33353236277131	0.000857506952155	0.021812563777938
ENSG00000173894	CBX2	87.2553504859326	0.747337033286326	0.224437994032927	3.32981515231635	0.000869036559023	0.022068878236322
ENSG00000187616	MYMK	531.233527578077	3.93288935960351	1.18158555325443	3.32848463555701	0.000873198212932	0.022137542673763
ENSG00000179195	ZNF664	1085.66191197145	0.393606305367884	0.118296092162096	3.32729761544905	0.000876926619325	0.022195012735112
ENSG00000181523	SGSH	272.631045496882	-0.782649648266046	0.235305311738423	-3.32610276616312	0.000880694518139	0.022253289438361
ENSG00000010292	NCAPD2	1251.11093941709	0.628382376480156	0.188973704901742	3.32523711067043	0.000883433690199	0.022285421959062
ENSG00000154845	PPP4R1	765.641624380576	0.499069467264678	0.150153770060802	3.32372252166954	0.000888245272442	0.022342577113061
ENSG00000155252	PI4K2A	432.471721516433	-0.325411119304028	0.097909289758499	-3.32359799674453	0.000888641944968	0.022342577113061
ENSG00000108055	SMC3	822.725121879768	0.40047833613267	0.120538641627461	3.32240624853229	0.000892446557984	0.022377280004212
ENSG00000112242	E2F3	287.954740564635	0.310465141701485	0.093450465018885	3.32224287635963	0.000892969292938	0.022377280004212
ENSG00000135966	TGFBRAP1	490.312124774855	0.329641461255807	0.099240650874663	3.32163743738571	0.000894908965874	0.022388941607519
ENSG00000132623	ANKEF1	28.074119832799	-1.04176620705731	0.313715672930942	-3.32073369916279	0.000897811580545	0.02242461622064
ENSG00000258924		8.2510559652687	-6.42198599234461	1.93449437707271	-3.31972326642913	0.000901067206139	0.022468976342238
ENSG00000177225	GATD1	505.079319167742	-0.430844621826214	0.129843870657255	-3.318174509473	0.000906078563016	0.022556900095029
ENSG00000147872	PLIN2	1015.9813057216	-0.950870319528911	0.28664944918598	-3.31718872033129	0.000909281748836	0.022568609191609
ENSG00000183569	SERHL2	11.8779598089771	-1.57276630220446	0.474136780362855	-3.31711516031478	0.000909521192234	0.022568609191609
ENSG00000132478	UNK	162.764093858397	0.418314497956736	0.126178420724489	3.31526179797518	0.000915573343638	0.022681723974704
ENSG00000100784	RPS6KA5	50.57836836458	1.49150086396738	0.449971559798947	3.31465585210274	0.000917560139968	0.022689743835467
ENSG00000110911	SLC11A2	362.532667527397	-0.623042997803417	0.18798900294948	-3.31425236597938	0.000918885319295	0.022689743835467
ENSG00000213420	GPC2	177.118952448404	0.9575949749587	0.288986976896021	3.31362674278311	0.000920943576056	0.022698471125552
ENSG00000111276	CDKN1B	200.434102126949	0.480277390859905	0.14496945408183	3.31295578024875	0.000923155743199	0.022698471125552
ENSG00000150995	ITPR1	984.750251000961	-1.22189189298941	0.368841399761157	-3.31278401443181	0.000923722847069	0.022698471125552
ENSG00000118729	CASQ2	1147.87871763021	7.41925300769278	2.24118134682259	3.31042064856168	0.000931558608576	0.022854037204894
ENSG00000060688	SNRNP40	289.77722077052	0.318696841232737	0.096302667644544	3.30932516230034	0.00093521155265	0.022859676920127
ENSG00000163840	DTX3L	141.842149912213	0.836414111371676	0.252756941463018	3.30916376234936	0.000935750867713	0.022859676920127
ENSG00000144792	ZNF660	35.6222311745874	0.915668472764979	0.276720753687114	3.30899818883956	0.000936304428047	0.022859676920127
ENSG00000109381	ELF2	153.799429176873	0.541478852942882	0.163676075722437	3.30823457584067	0.000938861336316	0.022885310197897
ENSG00000158869	FCER1G	10.679437067965	2.19504521214449	0.664430989894471	3.30364664732619	0.000954360399606	0.023225828571183
ENSG00000196865	NHLRC2	250.172185538649	0.373624756053789	0.113124317279545	3.30278020711067	0.000957313904592	0.023260430328215
ENSG00000254586		9.46837231056272	3.89465013991415	1.17945515603826	3.30207564058317	0.000959721856403	0.023281687078815
ENSG00000100632	ERH	705.519242043232	0.52739913802986	0.159881070444424	3.29869656591515	0.00097134846508	0.023526152776233
ENSG00000147140	NONO	3601.84918582771	0.263534633761283	0.080006183532307	3.29392832061368	0.000987976893508	0.023873683737118
ENSG00000115290	GRB14	13.7293163603036	-2.23147772179831	0.677502391317727	-3.29368242886661	0.000988841503401	0.023873683737118
ENSG00000116670	MAD2L2	191.844190920201	0.564582740453981	0.17144223381551	3.29313686533932	0.000990762327809	0.023882090016047
ENSG00000124813	RUNX2	285.752690651513	0.579913259730099	0.176127020523294	3.29258541935876	0.000992707373376	0.023891052570665
ENSG00000130024	PHF10	438.156681183652	0.431361502222327	0.13111883575591	3.28985152846648	0.00100240259644	0.024086211755595
ENSG00000107821	KAZALD1	408.8384761215	1.03981733568294	0.316215601092429	3.28831762914507	0.00100788059208	0.02417958083938
ENSG00000213859	KCTD11	191.14785198294	-0.60604043029014	0.184557785699427	-3.28374350609703	0.001024381064618	0.024536673260707
ENSG00000128039	SRD5A3	145.656230873127	-0.87810049728447	0.267552327790065	-3.28197666803136	0.001030821341723	0.02465205180379
ENSG00000188486	H2AX	564.363426650194	0.921658244909892	0.280886572491202	3.28124707683832	0.001033491679549	0.024677051329618
ENSG00000126903	SLC10A3	241.075938171141	-0.427896378961157	0.130450423905178	-3.28014556144476	0.001037535407849	0.024734713820409
ENSG00000137824	RMDN3	266.008502030795	-0.485335370031959	0.147985627735186	-3.27961152349501	0.001039501158219	0.024742734465074
ENSG00000197951	ZNF71	95.0790266412801	0.521933974049785	0.159299208359995	3.27643796490365	0.001051254039741	0.024968858854202
ENSG00000219200	RNASEK	557.03308582661	-0.384078846759129	0.117234462399293	-3.27615991832658	0.001052289586902	0.024968858854202
ENSG00000152240	HAUS1	138.694058238686	0.722999938351351	0.220826151138244	3.2740684679992	0.001060109214813	0.025115161522858
ENSG00000158156	XKR8	154.140233692511	-0.512124573742477	0.156445099474907	-3.27350984761666	0.001062206893173	0.025125660248795
ENSG00000197943	PLCG2	11.2465372800235	1.927183485899	0.589009562279492	3.27190526150495	0.001068253658354	0.025229393554848
ENSG00000165072	MAMDC2	833.462223602264	1.24222253906145	0.379732119701591	3.27131278765052	0.001070494390647	0.025243055615477
ENSG00000291211		35.4858849834015	-1.18351073418039	0.362173697668976	-3.26779868830262	0.001083874307116	0.025518938337779
ENSG00000290396		58.6948919305089	-1.76584600997937	0.540521712779173	-3.266928910034	0.00108720977902	0.025557844743346
ENSG00000159251	ACTC1	34566.4938702141	0.983013860482523	0.30098649538374	3.26597330963051	0.001090885309338	0.025604612531085
ENSG00000136527	TRA2B	1009.55370652818	0.292508876668817	0.089600385109539	3.26459396699261	0.001096210950495	0.025689906626873
ENSG00000104969	SGTA	754.024492912096	0.211059992007383	0.064662664631881	3.26401631001336	0.001098448418774	0.025702677484584
ENSG00000130299	GTPBP3	104.090286911779	0.494071851907601	0.151464966920025	3.26195464175207	0.001106468463651	0.025850507829244
ENSG00000164292	RHOBTB3	3564.26048758659	0.386603851180124	0.11856023822115	3.26082215235596	0.001110896939702	0.025874358686743
ENSG00000165102	HGSNAT	645.876237973272	-0.366505784593565	0.112396742060843	-3.26082213659864	0.001110897001433	0.025874358686743
ENSG00000166341	DCHS1	54.0736719294083	1.54718950571024	0.474634482998344	3.25974947276564	0.001115106643995	0.025899062813568
ENSG00000120341	SEC16B	58.6234558116831	-0.991173152646389	0.304094235864111	-3.25942762390705	0.001116372605592	0.025899062813568
ENSG00000130724	CHMP2A	573.422238201566	-0.234824228198039	0.072059980581067	-3.258732882031	0.00111910983753	0.025899062813568
ENSG00000110108	TMEM109	782.114658931004	0.52197926429646	0.160189308208763	3.25851500411128	0.001119969537838	0.025899062813568
ENSG00000124574	ABCC10	273.992815249271	-0.67691100482331	0.207744363368474	-3.25838445793439	0.001120484938003	0.025899062813568
ENSG00000084733	RAB10	1804.38458705541	-0.376767514228558	0.11568252427872	-3.25690951660765	0.001126323304576	0.025933671443233
ENSG00000025708	TYMP	43.4653959410783	-1.21774625840967	0.373900469407845	-3.25687277242056	0.001126469110143	0.025933671443233
ENSG00000094631	HDAC6	437.381767444402	0.455501185095916	0.139866535384085	3.25668455177696	0.001127216267059	0.025933671443233
ENSG00000120725	SIL1	424.354883477447	-0.634987412285591	0.195003775783195	-3.2562826526578	0.001128813171604	0.025933671443233
ENSG00000158292	GPR153	949.378374048669	0.938367068816654	0.288223216812654	3.25569563477114	0.001131149385028	0.025948088460781
ENSG00000121207	LRAT	1.88086759654549	-4.11462301158042	1.26416611526478	-3.2548119759709	0.001134674599602	NA
ENSG00000121552	CSTA	21.8050718415097	-1.3270799966516	0.407800645276091	-3.25423711812211	0.001136973352038	0.026042348905045
ENSG00000279253		13.8681883524992	-1.35015913802057	0.415376800573564	-3.25044426206815	0.001152248527572	0.026352479126065
ENSG00000121957	GPSM2	682.661454667715	0.408954585729157	0.125923548130835	3.24764185729781	0.001163656409877	0.026555159975319
ENSG00000100522	GNPNAT1	537.928375868591	-0.528029371160684	0.16261126431123	-3.24718815389113	0.001165513109128	0.026555159975319
ENSG00000167779	IGFBP6	546.933623444298	-0.962764980536699	0.296520681021535	-3.24687295746086	0.001166804604829	0.026555159975319
ENSG00000103196	CRISPLD2	1403.75038144211	-2.29457139770025	0.706770961958389	-3.24655584511032	0.001168105285362	0.026555159975319
ENSG00000274012	RN7SL2	63.9850520149126	1.65584244546588	0.510607194154357	3.24288898476686	0.001183243060629	0.026859086874011
ENSG00000147119	CHST7	90.7573567173897	-0.938737170050655	0.289666722320343	-3.24074910135001	0.001192160615007	0.027021121044034
ENSG00000153162	BMP6	9.93231754194301	-3.08832737300533	0.953443117473105	-3.23913122493377	0.001198943979841	0.027134371502025
ENSG00000109063	MYH3	9404.31780254757	3.53302185740419	1.09210999592362	3.23504213915398	0.001216247792392	0.027485028236992
ENSG00000279759		39.3071374329996	-0.987524787308031	0.305378367386701	-3.23377453275047	0.001221658588941	0.027566281324893
ENSG00000162946	DISC1	62.5524751399382	0.790862610082252	0.24466355984984	3.23244953424055	0.001227338123253	0.027653348278517
ENSG00000065833	ME1	342.069320971764	-0.360150607995434	0.111479496817257	-3.23064436311379	0.001235115139603	0.027787345940759
ENSG00000197111	PCBP2	4386.90458629735	0.240418428757496	0.074472924098597	3.22826626814329	0.001245429891206	0.027942328468151
ENSG00000101439	CST3	1093.27065472032	-0.392913221704548	0.121712489030164	-3.2282079253771	0.001245683943957	0.027942328468151
ENSG00000102081	FMR1	500.657358035734	0.433618184277057	0.134371518057273	3.22700964122648	0.001250912451747	0.028018224914785
ENSG00000116652	DLEU2L	8.01835621863335	-2.21286209892148	0.686299198257557	-3.2243402069239	0.001262633004416	0.028239093969168
ENSG00000185043	CIB1	279.479354169578	-0.409772645025047	0.127103921750338	-3.22391818743356	0.001264495198999	0.028239153076479
ENSG00000259953	LINC02977	16.8568261060366	-1.14690622873891	0.355851496206988	-3.22299116615712	0.001268594659887	0.028266398538141
ENSG00000072778	ACADVL	2304.18426283193	-0.467420535549034	0.145035501909496	-3.22280082734991	0.00126943789036	0.028266398538141
ENSG00000111262	KCNA1	26.8463943883591	-3.70711849832696	1.15095568244947	-3.22090464025291	0.001277866593246	0.02839358835513
ENSG00000085491	SLC25A24	628.537268480704	0.383010155104633	0.118928626742439	3.22050431082594	0.001279652681376	0.02839358835513
ENSG00000157657	ZNF618	402.468395300784	0.611507908143413	0.189894157180024	3.22025657463326	0.001280759121774	0.02839358835513
ENSG00000242498	ARPIN	304.466573385042	0.480745754429739	0.149501202004244	3.21566481061532	0.001301427417181	0.028809732882377
ENSG00000108515	ENO3	1083.10820755358	1.88879868012499	0.5876153062168	3.21434561037136	0.001307422028959	0.028900307033149
ENSG00000140545	MFGE8	2697.22710921606	-0.846269988387974	0.263316863934539	-3.21388450303873	0.001309523361681	0.028904682805932
ENSG00000135047	CTSL	2414.63074343144	-0.862458939544516	0.268468982538445	-3.2125086905375	0.001315811675387	0.029001329611645
ENSG00000117394	SLC2A1	834.837157759917	-0.86543951893947	0.269598297495032	-3.21010750802467	0.001326853360199	0.029193111135404
ENSG00000087301	TXNDC16	100.917664728127	0.569392730694701	0.177404805524569	3.20956768341794	0.001329347451236	0.029193111135404
ENSG00000183421	RIPK4	7.93866458742947	4.47631115281511	1.39476490244266	3.20936606949007	0.001330280054372	0.029193111135404
ENSG00000185633	NDUFA4L2	102.400784129398	-2.24899807180476	0.70125445895333	-3.20710698248043	0.001340771244324	0.029380883284701
ENSG00000164171	ITGA2	78.6263850863877	-1.56793408517099	0.489460889381567	-3.20338993203742	0.001358199467098	0.029719909376595
ENSG00000156136	DCK	235.087276475158	0.680965070455222	0.212645954875281	3.2023419907264	0.001363150601637	0.029753728051154
ENSG00000125037	EMC3	416.490262470588	-0.439666838793525	0.137300050753592	-3.20223362176743	0.00136366355351	0.029753728051154
ENSG00000157542	KCNJ6	101.75292664436	1.12379026023975	0.351045674865594	3.2012650794516	0.001368255948769	0.029811097328562
ENSG00000053254	FOXN3	769.166511106037	0.578714155893924	0.180935301947625	3.19845906058423	0.001381641488898	0.030059609814337
ENSG00000177453	NIM1K	11.493883891933	-1.74899357599755	0.546992628066559	-3.19747193335981	0.001386379020748	0.030119530485091
ENSG00000167778	SPRYD3	414.105290614392	-0.426521211834907	0.133538752352262	-3.19398829419783	0.001403218070654	0.030441813744207
ENSG00000013364	MVP	2372.3237662828	-0.360685279098581	0.112973824255626	-3.19264468097015	0.001409763008787	0.030540172683945
ENSG00000124491	F13A1	2099.81338961541	2.88182086905985	0.903040215517381	3.19124311358466	0.001416620234385	0.030645006950681
ENSG00000114554	PLXNA1	2510.99249501238	0.472377583605053	0.148063391949644	3.19037391609742	0.001420888253469	0.030677692112241
ENSG00000197375	SLC22A5	61.9995382531375	-1.08433093054446	0.339903604878124	-3.19011306435912	0.001422171424142	0.030677692112241
ENSG00000217555	CKLF	66.1877806155533	0.888255965805303	0.278524995293331	3.18914273697349	0.001426954000845	0.030694920929124
ENSG00000137267	TUBB2A	784.780267357492	-0.418116871212657	0.131106840756802	-3.1891308554086	0.001427012654811	0.030694920929124
ENSG00000065054	NHERF2	102.398854064111	1.15926365838882	0.363570076584963	3.18855630055659	0.001429851628647	0.030712484911794
ENSG00000144824	PHLDB2	555.379196542085	0.726725087462882	0.2279949184639	3.18746177484631	0.001435274279047	0.030785416951433
ENSG00000154640	BTG3	261.406374274751	0.787161047354352	0.246988616246176	3.18703371563401	0.001437400180988	0.030787530533831
ENSG00000174373	RALGAPA1	180.206794275154	-0.85222741215749	0.267450373191267	-3.1864880276238	0.001440114480021	0.030802223230427
ENSG00000170017	ALCAM	1571.37044515635	-0.871526129391237	0.273677262886642	-3.18450323639866	0.001450026894402	0.030915875522652
ENSG00000177283	FZD8	100.944327426158	-1.32676661148501	0.416679261727167	-3.18414361680844	0.0014518296162	0.030915875522652
ENSG00000146842	TMEM209	193.19528841791	0.463332124537479	0.145532769452166	3.18369619626984	0.001454075355311	0.030915875522652
ENSG00000117569	PTBP2	105.719584562617	0.692753876500022	0.21761263124986	3.18342677316654	0.00145542921539	0.030915875522652
ENSG00000160007	ARHGAP35	1115.3892575936	0.209904310050119	0.065937324587091	3.18339136998007	0.001455607203918	0.030915875522652
ENSG00000228630	HOTAIR	52.2047359225167	3.80046064081411	1.19433467907812	3.18207342329504	0.001462247435347	0.030954864301877
ENSG00000275874	PICSAR	20.0235308177333	2.10661592836738	0.662159473505115	3.18143289140921	0.001465484707765	0.030954864301877
ENSG00000198860	TSEN15	291.604980954283	0.62786570131642	0.197353721026358	3.18142317282462	0.001465533876687	0.030954864301877
ENSG00000152795	HNRNPDL	2500.70437135716	0.252055029949532	0.07922848455545	3.18136881405483	0.001465808920293	0.030954864301877
ENSG00000110321	EIF4G2	11828.7321719171	0.291932974627023	0.091778710834861	3.18083542437529	0.001468510281163	0.030954864301877
ENSG00000130598	TNNI2	57.5869114685279	4.1212564636835	1.2957456398995	3.18060608253573	0.001469673196474	0.030954864301877
ENSG00000183814	LIN9	65.2574178412505	0.743141881942018	0.23369037193605	3.18002781109605	0.001472609185023	0.030956552127781
ENSG00000109756	RAPGEF2	301.633094763255	-0.47519313710988	0.149447843831761	-3.17965870183327	0.001474486044401	0.030956552127781
ENSG00000185883	ATP6V0C	951.033617662716	-0.3748366381164	0.117916338992656	-3.17883544654269	0.001478680104545	0.030956552127781
ENSG00000137273	FOXF2	20.5103332524688	-2.41604564393215	0.760206297245749	-3.17814473871837	0.001482207381238	0.030956552127781
ENSG00000166801	FAM111A	399.876303906349	0.544481730086192	0.171330212002574	3.17796682629455	0.001483117191512	0.030956552127781
ENSG00000142552	RCN3	1299.80919606697	-0.598069850603312	0.188226588572554	-3.17739303006481	0.001486054983404	0.030956552127781
ENSG00000204287	HLA-DRA	7.16558373298506	-2.34999182066647	0.739614759185779	-3.1773187209697	0.001486435832074	0.030956552127781
ENSG00000114480	GBE1	2059.5520507871	-0.598452942720121	0.188377769886572	-3.17687667223403	0.001488703277811	0.030956552127781
ENSG00000111962	UST	143.014499122889	-0.940996861275947	0.296211310395152	-3.17677559314206	0.001489222200594	0.030956552127781
ENSG00000258727	AP1G2-AS1	74.654092767627	-1.30438421980444	0.410640704600111	-3.17646108920125	0.001490837876276	0.030956552127781
ENSG00000146833	TRIM4	219.343966890298	-0.520247004374061	0.163795380958642	-3.17620070437408	0.00149217675211	0.030956552127781
ENSG00000141696	P3H4	380.28607623207	-0.724373144875426	0.228144392178257	-3.17506443160544	0.001498032341851	0.031006992229106
ENSG00000169429	CXCL8	45.9375868459285	-2.20383294664338	0.694159194894323	-3.17482353162358	0.00149927649595	0.031006992229106
ENSG00000119632	IFI27L2	146.340743364731	-0.44622690532393	0.14056419943806	-3.17454164792907	0.001500733523534	0.031006992229106
ENSG00000141161	UNC45B	475.744656165566	4.50419988707932	1.41958834279253	3.17289157095987	0.001509288800931	0.031103597532688
ENSG00000130203	APOE	303.70314774224	3.00039783790911	0.94564758951897	3.17284987680806	0.001509505556538	0.031103597532688
ENSG00000004487	KDM1A	924.400337334307	0.270054780979199	0.085153763213602	3.17137811398644	0.001517175214538	0.031219272097529
ENSG00000179841	AKAP5	10.1832055721474	1.59442963225188	0.502982447682721	3.16995083943295	0.001524647304957	0.031299389875661
ENSG00000198538	ZNF28	113.639325085543	0.862340267448612	0.272044737777413	3.16984726296812	0.001525190867114	0.031299389875661
ENSG00000170807	LMOD2	82.7100113518982	5.25300373938408	1.65752510723227	3.16918501955939	0.001528670496198	0.03131848597269
ENSG00000116885	OSCP1	26.389823049843	-0.977678768274921	0.308524474177426	-3.168885615579	0.001530246055033	0.03131848597269
ENSG00000044574	HSPA5	9525.96774737657	-0.357138470390407	0.112813666346077	-3.16573764471779	0.001546902450397	0.031446905281322
ENSG00000169813	HNRNPF	1791.88312421565	0.30438960069515	0.096152830718323	3.16568527854215	0.001547180934306	0.031446905281322
ENSG00000178537	SLC25A20	132.162068938624	-0.593695828509312	0.187544036119096	-3.16563427339432	0.001547452224638	0.031446905281322
ENSG00000090447	TFAP4	79.7923827616966	0.543634136742172	0.171734355586923	3.1655526052678	0.001547886698947	0.031446905281322
ENSG00000100348	TXN2	533.617924473733	-0.330617420022831	0.104455557393905	-3.1651491626823	0.001550034661591	0.031446905281322
ENSG00000118855	MFSD1	492.617066907619	-0.589790476851027	0.18634855872475	-3.16498544924186	0.001550907068537	0.031446905281322
ENSG00000156265	MAP3K7CL	349.635628916398	0.914013448684525	0.28879101531751	3.16496497538061	0.001551016202799	0.031446905281322
ENSG00000168140	VASN	278.350622179767	-0.829118123531088	0.262072338445356	-3.16369949018471	0.001557775513319	0.03152044077159
ENSG00000152556	PFKM	941.9042324857	-0.431699305135846	0.136467349617091	-3.16338894502704	0.001559438361662	0.03152044077159
ENSG00000139631	CSAD	104.053864524036	-1.02465906970319	0.323939173195266	-3.16312182807707	0.00156086997631	0.03152044077159
ENSG00000133858	ZFC3H1	473.801848891171	-0.460436001651462	0.145696202800208	-3.16024709499708	0.001576353903572	0.031790850437775
ENSG00000111432	FZD10	58.2524431179768	3.19634134185386	1.01186482390733	3.15886200047071	0.001583864692884	0.031889976570459
ENSG00000047932	GOPC	1044.02185748574	-0.325685557025511	0.103111811327842	-3.1585669268286	0.001585469005051	0.031889976570459
ENSG00000169436	COL22A1	66.4890004401743	-1.29777441597902	0.411351037263155	-3.15490736236746	0.001605490738771	0.032165806049906
ENSG00000137959	IFI44L	306.726148633967	-1.83280271716451	0.580958846286846	-3.15478924002746	0.001606140854828	0.032165806049906
ENSG00000163312	HELQ	100.191551337003	0.601448592568282	0.190646603533304	3.15478262618624	0.001606177262932	0.032165806049906
ENSG00000213160	KLHL23	76.2545805104854	0.727867538984592	0.230738384533838	3.1545143234625	0.001607654865789	0.032165806049906
ENSG00000119523	ALG2	224.718151958268	-0.462644899058808	0.146706652394702	-3.1535372902798	0.00161304618563	0.032231209703924
ENSG00000153029	MR1	182.794772197647	-0.891036738392944	0.282717284792534	-3.1516882282129	0.001623294980393	0.03239337394514
ENSG00000151718	WWC2	539.836156117898	0.388677809996186	0.123345120095096	3.15114055340434	0.001626342061516	0.032411588643282
ENSG00000107798	LIPA	612.76924369528	-0.583936612718611	0.185399814386475	-3.14960732108052	0.001634900476137	0.032498487470379
ENSG00000132274	TRIM22	761.986287072689	-0.598996074925943	0.190203205327645	-3.14924280005749	0.001636941300482	0.032498487470379
ENSG00000228486	C2orf92	13.1374652642052	-1.46945375420584	0.466610211820667	-3.14921044799294	0.001637122541475	0.032498487470379
ENSG00000155959	VBP1	423.002145015722	0.457527384707976	0.145313610113662	3.14855149734499	0.001640818100226	0.032529325939986
ENSG00000111445	RFC5	132.923811731214	0.644792403189663	0.204919932810847	3.14655775231413	0.001652046318951	0.032685445717699
ENSG00000101955	SRPX	1811.02935240972	-0.815572070031949	0.259208879063447	-3.14638940216365	0.001652997649888	0.032685445717699
ENSG00000106263	EIF3B	2228.3578741097	-0.328851845530248	0.104545761842245	-3.14553014618106	0.001657861081827	0.032704686348046
ENSG00000184436	THAP7	117.642092978983	0.738628729881216	0.234824008660554	3.14545660852306	0.001658277919663	0.032704686348046
ENSG00000223496	EXOSC6	328.268463178131	0.310239494199422	0.098704881584038	3.14310183266145	0.001671676725928	0.032926177379959
ENSG00000174013	FBXO45	198.730820063414	0.358210558731868	0.113982278893828	3.14268640887178	0.001674050820574	0.032930227670003
ENSG00000130751	NPAS1	36.0031384117553	-1.23368304127534	0.392693195013004	-3.14159516116516	0.001680301947382	0.033010433858918
ENSG00000197226	TBC1D9B	1316.0331204221	-0.403250630714845	0.128387318431933	-3.14089144971615	0.001684344484429	0.033047099923185
ENSG00000136010	ALDH1L2	492.141731514706	-0.775583342426452	0.247148008966375	-3.13813307932403	0.001700276619963	0.033294140983388
ENSG00000179222	MAGED1	3372.24674385145	-0.369438201744824	0.117732222519962	-3.1379531774505	0.001701320519104	0.033294140983388
ENSG00000165275	TRMT10B	40.7580384645324	-0.800029723414548	0.254984401313546	-3.13756339326333	0.001703584304564	0.033295535713135
ENSG00000278709	NKILA	10.3041928478706	2.22962418436907	0.711056243999991	3.13565094629716	0.001714731596143	0.033411849811477
ENSG00000101337	TM9SF4	679.965594159275	-0.277096080509158	0.088379529270808	-3.13529708514394	0.001716801525864	0.033411849811477
ENSG00000154710	RABGEF1	367.271218363421	-0.391927558631004	0.125006767718772	-3.13525072108675	0.001717072905099	0.033411849811477
ENSG00000150867	PIP4K2A	432.86278888407	0.780167343994684	0.248854431299069	3.13503496772011	0.001718336277016	0.033411849811477
ENSG00000197299	BLM	114.709733646843	1.03793847359657	0.331243522980078	3.13346043496523	0.001727582074071	0.033548671837387
ENSG00000198876	DCAF12	364.121741261389	0.347805900789229	0.111082882298474	3.13104857915635	0.001741833449305	0.033782225748599
ENSG00000197757	HOXC6	85.3048460811623	1.88359499277049	0.601886562580894	3.12948503899742	0.001751129896057	0.033919207399901
ENSG00000136937	NCBP1	778.375000755431	0.293691536483161	0.09388092274315	3.12834096535966	0.001757961171365	0.033923390760349
ENSG00000197586	ENTPD6	580.722763255543	-0.703999630213781	0.225050109773003	-3.12819056575388	0.001758861028827	0.033923390760349
ENSG00000119772	DNMT3A	215.731617751829	0.650943954786464	0.208105333912886	3.12795420735806	0.001760276042961	0.033923390760349
ENSG00000100625	SIX4	179.087291076523	0.657319632922689	0.210143683070326	3.12795332849816	0.001760281306411	0.033923390760349
ENSG00000026297	RNASET2	108.677842544234	-0.796762787367311	0.254932773433185	-3.12538390665622	0.001775731459744	0.034151963370492
ENSG00000183496	MEX3B	176.0661394026	0.82806552049997	0.264961168935923	3.12523349676279	0.001776639738094	0.034151963370492
ENSG00000197912	SPG7	751.495867445648	-0.295407090906019	0.094574001061331	-3.12355496849973	0.001786804862341	0.034272793649979
ENSG00000117115	PADI2	26.1668790772566	2.89102308749655	0.925621295241023	3.12333251445318	0.001788156043051	0.034272793649979
ENSG00000038358	EDC4	742.207388728137	0.487147726034516	0.155986460691884	3.12301288120618	0.001790099132235	0.034272793649979
ENSG00000148848	ADAM12	993.871435039126	-0.965296614615466	0.309149830744176	-3.12242323501143	0.001793688756108	0.034272793649979
ENSG00000260807	CEROX1	429.668058689272	1.24163246326286	0.397661166754876	3.12233772634937	0.00179420986117	0.034272793649979
ENSG00000145979	TBC1D7	89.1268603176485	0.519334685845985	0.166356063650531	3.12182600651676	0.001797331282417	0.034289287506006
ENSG00000165115	KIF27	32.9114455876232	-1.17731997342465	0.377239048569148	-3.12088575636637	0.001803079694501	0.034355794530354
ENSG00000177868	SVBP	75.8168312818808	0.681438036167506	0.218516765903901	3.118470261761	0.001817924866297	0.03456139250474
ENSG00000118515	SGK1	50.9773225594091	-2.37091911228208	0.760302373829949	-3.118389727417	0.001818421744455	0.03456139250474
ENSG00000291149		62.8072760578552	-0.862526553735795	0.276702717590076	-3.11715967681096	0.001826026397032	0.034662546081656
ENSG00000149925	ALDOA	10343.5919893596	-0.403334336178433	0.12948832857211	-3.11483158849969	0.001840499601403	0.034823557595645
ENSG00000096401	CDC5L	666.402616907572	0.25768948511393	0.082732720037386	3.11472274811566	0.00184117880978	0.034823557595645
ENSG00000166250	CLMP	1832.83877520278	-0.950911596636878	0.305299026878931	-3.11468924862957	0.001841387906579	0.034823557595645
ENSG00000198039	ZNF273	34.4352680276745	0.910593736747416	0.292525237286969	3.11287239758435	0.00185276104644	0.034985680382407
ENSG00000143878	RHOB	568.533281218733	-0.930799788759623	0.299044007955999	-3.11258464973683	0.001854568201491	0.034985680382407
ENSG00000116194	ANGPTL1	47.5210817031622	-1.24099669527235	0.398875786191229	-3.11123597429248	0.001863059947619	0.035102268442351
ENSG00000178409	BEND3	52.9204757845248	0.604099189921486	0.194224004358803	3.11032198062138	0.001868835071301	0.035120462072942
ENSG00000085733	CTTN	2926.88386642446	-0.275696019399553	0.088644846161331	-3.11011898985975	0.001870119910274	0.035120462072942
ENSG00000186480	INSIG1	1226.75838715832	0.787066880925779	0.253077326325276	3.10998575950726	0.001870963638681	0.035120462072942
ENSG00000137269	LRRC1	81.2079630694365	0.860902648340742	0.277000220626996	3.10794932362173	0.001883903686719	0.035319705415444
ENSG00000163710	PCOLCE2	24.1884126262602	-2.07148710260399	0.66662265895027	-3.10743578063482	0.001887179826989	0.03533750043484
ENSG00000137198	GMPR	99.1747725301599	1.13358031292987	0.365022380506257	3.1055090686705	0.001899517959939	0.03552472874339
ENSG00000233143	DIRC3-AS1	35.9707515629456	1.99419552275077	0.642326325175039	3.10464548095134	0.001905072146355	0.035553292574586
ENSG00000162576	MXRA8	2808.68216630232	-0.433026067927676	0.139481388579826	-3.1045437125101	0.001905727654136	0.035553292574586
ENSG00000183718	TRIM52	109.663788287351	-0.718691137864392	0.231703371778496	-3.10177246169489	0.001923657566628	0.035843759272172
ENSG00000185480	PARPBP	80.2406272407558	0.730321710645305	0.235519618512092	3.10089543817688	0.001929364070746	0.035906032816597
ENSG00000197905	TEAD4	460.59713829676	0.961875655218842	0.310347987222054	3.09934555667222	0.001939486662348	0.036050238010309
ENSG00000168061	SAC3D1	107.862511303571	0.60859427204876	0.196485684829583	3.09739751563382	0.001952278873348	0.036243651553381
ENSG00000161888	SPC24	157.44487772483	0.917191883300172	0.296178550654889	3.09675322967225	0.001956526725721	0.036278162218322
ENSG00000072736	NFATC3	304.786498490644	0.394587483204424	0.127453709545206	3.09592780478837	0.001961981246996	0.036334935630335
ENSG00000186523	FAM86B1	32.2316238117014	-1.14939870981206	0.371381131665062	-3.09493028000322	0.001968591655948	0.036412951141558
ENSG00000160867	FGFR4	671.444402955183	1.00071049729099	0.323430177010102	3.09405419909142	0.001974414135803	0.036476220275314
ENSG00000031691	CENPQ	69.6310059130535	0.727076513038693	0.235120548117648	3.09235632044751	0.001985743355264	0.036640946042569
ENSG00000242028	HYPK	354.656319119063	-0.440379655527181	0.142473243120763	-3.09096393035643	0.001995078676726	0.036726942551183
ENSG00000121644	DESI2	638.77026848724	0.403920291672853	0.130678796282934	3.09093979407585	0.001995240853729	0.036726942551183
ENSG00000117525	F3	203.421188930446	-1.53130808654811	0.495760154675113	-3.08880831205892	0.002009610559617	0.036915492158015
ENSG00000188636	RTL6	529.120092189376	0.313150139330736	0.10138575375124	3.08869962242508	0.002010345845824	0.036915492158015
ENSG00000123689	G0S2	28.8250032766111	-1.19599309227576	0.387475435389273	-3.08662945581111	0.002024397756686	0.037107345936943
ENSG00000141756	FKBP10	2625.47469564748	-0.591364386892742	0.191600737365073	-3.08644108068314	0.00202568087592	0.037107345936943
ENSG00000180964	TCEAL8	502.650689629274	0.353436842916491	0.114669467821628	3.08222275406626	0.002054610237849	0.037567552464058
ENSG00000163617	CCDC191	27.9002828679845	-0.924580352444307	0.29998802632928	-3.08205751995397	0.002055751092956	0.037567552464058
ENSG00000105379	ETFB	535.957478799027	-0.464126690525828	0.150629461969553	-3.0812477483299	0.002061350550148	0.037624602709797
ENSG00000171877	FRMD5	52.4390655631352	1.57348057040207	0.510817929845368	3.08031585907406	0.00206781174768	0.037697225930689
ENSG00000176244	ACBD7	17.1396793777866	1.36227988801926	0.442471690002031	3.07879559031902	0.002078392326611	0.037758673244483
ENSG00000245532	NEAT1	3975.28632709018	-0.919692186070575	0.298723908795147	-3.07873644858223	0.002078804935732	0.037758673244483
ENSG00000160886	LY6K	120.428100152485	-2.21283029419237	0.718767494289245	-3.07864547544756	0.00207943976694	0.037758673244483
ENSG00000105401	CDC37	1545.57411481458	-0.259640436214885	0.084342556645656	-3.07840367355354	0.002081127980089	0.037758673244483
ENSG00000153487	ING1	98.5621748490453	0.833513994167442	0.270804201153229	3.07792120882133	0.002084500211101	0.037770821375454
ENSG00000105404	RABAC1	417.929439927864	-0.435935159410579	0.141656081403742	-3.07741930378615	0.002088013640376	0.037770821375454
ENSG00000162613	FUBP1	1121.79897731597	0.282756853219102	0.09188646640865	3.07724155983525	0.002089259183154	0.037770821375454
ENSG00000171819	ANGPTL7	27.8320753045923	4.20732968022075	1.36741129333365	3.07685749030461	0.002091952882351	0.037774549906525
ENSG00000102910	LONP2	713.068699637604	-0.292309921713324	0.095035272938458	-3.07580451631485	0.002099354337541	0.037836199193577
ENSG00000171603	CLSTN1	1728.37566548069	-0.397124582500976	0.129118361481199	-3.0756631198329	0.002100350054009	0.037836199193577
ENSG00000114541	FRMD4B	86.1516746484154	2.40752955146167	0.783078460513344	3.0744423105233	0.002108965045293	0.037946378172772
ENSG00000251562	MALAT1	96.8534594867896	-1.24591994428206	0.405366925716244	-3.07356092774623	0.002115204906598	0.038013611493021
ENSG00000151882	CCL28	14.3664612951243	-1.63638485433655	0.53256177157785	-3.07266676218299	0.002121552562075	0.038082620812845
ENSG00000143147	GPR161	220.468700499627	0.461919789731715	0.150393683411024	3.07140419235091	0.002130545258082	0.038157559364448
ENSG00000108669	CYTH1	270.616064494861	0.429823084401656	0.139955605911807	3.0711387486151	0.002132440331063	0.038157559364448
ENSG00000124701	APOBEC2	51.8354638660731	4.25924009214254	1.38691235516039	3.0710232526914	0.002133265369447	0.038157559364448
ENSG00000241280		8.88000657370608	2.04170197058814	0.665791466625282	3.06657876066958	0.002165237564702	0.038683879597132
ENSG00000165312	OTUD1	144.443545863035	1.37869371639257	0.449704404970412	3.06577765562089	0.002171046960403	0.0387420906471
ENSG00000064393	HIPK2	1989.52220369611	-0.488414700355828	0.159408631868388	-3.0639162674646	0.002184600452306	0.038909234015945
ENSG00000101470	TNNC2	239.582846119574	3.99636779986464	1.30438786559801	3.06378793092532	0.002185537772659	0.038909234015945
ENSG00000071889	FAM3A	256.461562508211	-0.449559264598428	0.146810954117972	-3.0621643139597	0.002197427916865	0.039075105791
ENSG00000213121		10.1728151943356	-1.31309107547106	0.428920193102593	-3.06138786792205	0.002203134951658	0.039130768860673
ENSG00000158104	HPD	16.6870250841271	-1.58965827558806	0.519331057266319	-3.06097286758813	0.002206190855515	0.039139269079257
ENSG00000261247	GOLGA8T	3.39704040870761	-4.78519729753194	1.56332538924779	-3.06090934775541	0.00220665893395	NA
ENSG00000178691	SUZ12	434.552183821407	0.2919321010367	0.095446165860248	3.05860479994707	0.002223702854598	0.039403910793374
ENSG00000135249	RINT1	230.281113254644	-0.407981348198286	0.133429220083494	-3.05766119252582	0.002230716309677	0.039472357282937
ENSG00000214548	MEG3	2621.41045078906	-1.98539066100469	0.649375163338901	-3.05738619690408	0.002232764052815	0.039472357282937
ENSG00000138435	CHRNA1	4493.91247227479	0.598803120757531	0.196055441006184	3.05425402980091	0.002256209449736	0.039840461283361
ENSG00000164040	PGRMC2	670.465497337957	-0.468721977114395	0.153550444214242	-3.05256021571913	0.00226898202394	0.039995329182869
ENSG00000188906	LRRK2	316.951377140643	-1.51542047824889	0.496482718120241	-3.05231264440886	0.002270854428099	0.039995329182869
ENSG00000109061	MYH1	1570.93961784748	3.40379054484509	1.11524916560051	3.05204491501441	0.002272880882709	0.039995329182869
ENSG00000054654	SYNE2	293.355944564808	1.05270936485336	0.345086872495553	3.05056334725373	0.002284124909783	0.040078169800344
ENSG00000136895	GARNL3	9.30501648723383	-2.12648116924881	0.69709965430714	-3.05046940722178	0.002284839561608	0.040078169800344
ENSG00000141759	TXNL4A	345.646933649732	-0.280541345737533	0.091969255720199	-3.0503818209754	0.002285506061313	0.040078169800344
ENSG00000115947	ORC4	195.089387083376	0.629230669048548	0.206372878299726	3.0489988521393	0.002296053589446	0.04021668951479
ENSG00000096717	SIRT1	285.095502304829	0.372709530523345	0.122314012851962	3.04715315794962	0.00231019966017	0.040417847971585
ENSG00000180806	HOXC9	40.997591202456	1.4663312984932	0.481312975057397	3.04652351896048	0.002315043673007	0.040455987592964
ENSG00000167799	NUDT8	23.5625869793069	1.05446208833185	0.346460332447116	3.04352905535817	0.00233820860516	0.040776292359409
ENSG00000166037	CEP57	332.08213367286	0.373390832457566	0.122686283199854	3.04346030150183	0.002338742963588	0.040776292359409
ENSG00000100644	HIF1A	5324.37891081457	-0.425059125211178	0.139690315572095	-3.0428675278624	0.002343354670575	0.040782839223653
ENSG00000138764	CCNG2	1105.51965372083	0.708992741948271	0.233012672541415	3.04272181515045	0.002344489572122	0.040782839223653
ENSG00000104907	TRMT1	341.073126783261	-0.398528107476557	0.131021431410742	-3.04170167571442	0.002352449161814	0.040874477083869
ENSG00000076555	ACACB	88.7570307240957	0.932058247495655	0.306478398027051	3.04118741645664	0.002356471019093	0.040897564452506
ENSG00000099968	BCL2L13	569.206111449859	-0.31364967597129	0.10316344295133	-3.04031803319381	0.002363284508662	0.040968993776866
ENSG00000113522	RAD50	710.707804984771	-0.299444257817402	0.098581451162414	-3.03753144518095	0.002385245169708	0.041302546347995
ENSG00000125730	C3	20.4921337563252	-3.2729219525014	1.07773788357458	-3.03684411802057	0.002390690532561	0.041326608386498
ENSG00000120694	HSPH1	1265.31050468549	0.332238002461396	0.109408688149238	3.03666928176865	0.002392077490566	0.041326608386498
ENSG00000135597	REPS1	315.388364274594	-0.387699014891277	0.127815309458739	-3.03327525108744	0.002419148347113	0.041746803180976
ENSG00000159216	RUNX1	1421.41033641801	0.580870993845588	0.191548128221047	3.03250676078266	0.002425316644622	0.041805741844747
ENSG00000160208	RRP1B	573.298088333105	0.226997590793936	0.074879920393129	3.03148814264453	0.002433514781751	0.041899496004169
ENSG00000135378	PRRG4	71.3892242491543	2.46087808302507	0.8119950133082	3.03065664529029	0.002440225708602	0.041967460487916
ENSG00000178966	RMI1	152.432034181629	0.580351803433996	0.191602069861406	3.02894328779323	0.002454107470741	0.042158457070892
ENSG00000198816	ZNF358	290.26913567523	0.486442535033632	0.160674289537576	3.0275069921493	0.002465800094664	0.042311457895548
ENSG00000164087	POC1A	101.898237791577	1.00131081545432	0.330833059604829	3.02663469198137	0.002472926190805	0.042368683669635
ENSG00000214021	TTLL3	383.765676986479	-0.57156415229776	0.188858417560585	-3.02641608290721	0.002474715027984	0.042368683669635
ENSG00000137142	IGFBPL1	267.861040582276	1.27466913733524	0.421381332824136	3.02497770556729	0.002486514554588	0.042522759038261
ENSG00000101224	CDC25B	1538.15707452861	0.459595201413563	0.151988029045941	3.02389079125858	0.002495465022737	0.042627819837222
ENSG00000166508	MCM7	1168.25488560401	0.725684088197012	0.240097837525124	3.02245157922789	0.002507361928949	0.042768522075431
ENSG00000159314	ARHGAP27	84.9606522044629	-0.809435963356879	0.267854972868597	-3.02191874464085	0.002511779624536	0.042768522075431
ENSG00000112029	FBXO5	166.931485247601	0.93535395056392	0.309527778157084	3.02187401768261	0.002512150776458	0.042768522075431
ENSG00000115204	MPV17	295.62190212377	-0.338897734533905	0.112191344641568	-3.02071194187595	0.002521811481615	0.042884915072575
ENSG00000111245	MYL2	248.256018776977	4.29248505982134	1.42194255615768	3.01874716473803	0.002538222628101	0.043115714575329
ENSG00000185127	C6orf120	376.130709614598	-0.370674033455999	0.12281168208743	-3.01823106039795	0.002542549649603	0.043140959752934
ENSG00000227232	WASH7P	50.2735586479705	-1.50365551353115	0.498459579493832	-3.01660470656028	0.002556229173074	0.043311936939406
ENSG00000139734	DIAPH3	354.524959262021	0.774840824290699	0.256887810347227	3.01626154718424	0.002559124127229	0.043311936939406
ENSG00000186439	TRDN	21.4482232599712	4.95729859479057	1.64365696696452	3.01601775457176	0.002561182626866	0.043311936939406
ENSG00000128564	VGF	55.827707594186	-1.84421280574978	0.611555107457905	-3.01561181201766	0.002564613624096	0.043314874618978
ENSG00000138796	HADH	326.049238183034	0.425980714147662	0.141272021686724	3.01532256041673	0.002567060921709	0.043314874618978
ENSG00000159228	CBR1	325.011461403402	-0.79533039335814	0.263812727689691	-3.01475368653799	0.002571880276551	0.043320835412652
ENSG00000160213	CSTB	639.998302832556	-0.515941921066557	0.171147292211256	-3.01460756054326	0.002573119553682	0.043320835412652
ENSG00000116138	DNAJC16	274.643411375069	-0.4413420437249	0.146434237000165	-3.01392661146861	0.002578901806073	0.043369058440443
ENSG00000114405	C3orf14	89.1664231854746	0.792763338852467	0.263062064542896	3.01359810366422	0.002581695563688	0.043369058440443
ENSG00000164929	BAALC	34.8786166167806	-2.45028203426694	0.813368773973586	-3.01251057659427	0.002590964072192	0.043476663425753
ENSG00000099956	SMARCB1	538.921842518671	0.487319068963672	0.161794683517218	3.01195971567145	0.002595670413577	0.043482497169771
ENSG00000189308	LIN54	193.567757103041	0.454943087480816	0.151054048309106	3.0117901014467	0.002597121104609	0.043482497169771
ENSG00000204149	AGAP6	119.974580569044	-0.652115506202328	0.216546350656304	-3.0114361393111	0.002600150890161	0.043482497169771
ENSG00000077684	JADE1	383.485739381017	0.315264089174605	0.104701341453685	3.01107975119939	0.002603204705751	0.043482497169771
ENSG00000153066	TXNDC11	238.468654064055	-0.491769836884168	0.163343209040969	-3.01065370131686	0.002606859741673	0.043482497169771
ENSG00000162298	SYVN1	310.778566066824	-0.332809082017432	0.110562475131684	-3.01014500282345	0.002611229956184	0.043482497169771
ENSG00000164574	GALNT10	729.955689721827	-0.566424193768916	0.188183608539865	-3.00995500173398	0.002612863967558	0.043482497169771
ENSG00000033327	GAB2	291.678891839595	0.938657309785655	0.311887336994191	3.00960378459718	0.002615886899937	0.043482497169771
ENSG00000198087	CD2AP	257.759246228825	-0.332553256783637	0.110502447715849	-3.00946507211115	0.002617081681362	0.043482497169771
ENSG00000135829	DHX9	2217.49268805716	0.270773444285068	0.090011168126509	3.00822053441748	0.002627823678975	0.043613257255648
ENSG00000156795	NTAQ1	77.5714113594286	1.04962366928472	0.349054952681971	3.00704419524753	0.002638014071703	0.043734587000956
ENSG00000113300	CNOT6	450.930171945033	0.363600846810404	0.120994754931432	3.00509594003854	0.002654970902999	0.043967707887613
ENSG00000126698	DNAJC8	859.863221640071	0.246785216570889	0.082148692134028	3.00412836966717	0.002663429218306	0.043990414012186
ENSG00000166971	AKTIP	125.851844785904	0.77967893100226	0.25954814618666	3.00398574390717	0.0026646781061	0.043990414012186
ENSG00000163320	CGGBP1	931.484842165293	0.266395679785682	0.088681978704725	3.00394379643546	0.002665045516662	0.043990414012186
ENSG00000196230	TUBB	13958.2375925023	0.313536157333387	0.104386275349233	3.00361475954981	0.002667929099514	0.043990414012186
ENSG00000160691	SHC1	2949.39451633461	-0.458200256929628	0.15258691533162	-3.00288039727268	0.002674375122127	0.044048872673117
ENSG00000112305	SMAP1	298.283350058615	0.337843724918881	0.112590916788484	3.00063037548191	0.002694213886438	0.044327553715544
ENSG00000069431	ABCC9	150.890045131086	-1.43391870844659	0.477977792059779	-2.99996931294092	0.002700068076569	0.044375794167508
ENSG00000257605	MYG1-AS1	14.2883351888154	-1.28134578879097	0.427280305690343	-2.99884120968492	0.002710085100888	0.044473876402489
ENSG00000136943	CTSV	99.2289361335446	0.95667161640094	0.319035381453064	2.99863799445606	0.002711893161379	0.044473876402489
ENSG00000112394	SLC16A10	11.0117736325037	2.88785631119987	0.963471102468402	2.99734605822761	0.002723413665701	0.044614627753324
ENSG00000157306	ZFHX2-AS1	27.1613348176559	-1.01443632249652	0.338621807531921	-2.99577965722392	0.002737441603462	0.04474899733238
ENSG00000139266	MARCHF9	55.6536182526286	0.927156538599985	0.309488341555019	2.99577209901188	0.002737509450927	0.04474899733238
ENSG00000008083	JARID2	267.607925935901	-0.582750089058521	0.194562747784719	-2.99517814018193	0.0027428460212	0.044788021159078
ENSG00000197608	ZNF841	110.455011129178	-0.487374705430113	0.162791443291039	-2.99385947797504	0.002754727856609	0.044879661595675
ENSG00000182149	IST1	843.737033057165	0.27254073989638	0.091034234549051	2.99382689651254	0.002755022026924	0.044879661595675
ENSG00000108557	RAI1	283.149952149523	0.412946559472947	0.137944420615163	2.99357203162993	0.002757324132014	0.044879661595675
ENSG00000168803	ADAL	123.894196724671	0.788539934955392	0.263446489459341	2.99316926398859	0.002760965773752	0.044890820385651
ENSG00000134748	PRPF38A	355.334484824791	0.449171793868971	0.150191299611324	2.99066453936659	0.002783711139671	0.045212232478119
ENSG00000185896	LAMP1	4720.19372112117	-0.332169817232855	0.111147038472335	-2.98856201477228	0.002802936118721	0.045475841772319
ENSG00000166033	HTRA1	8529.86467260786	0.507938946606009	0.169988346724415	2.98808098551296	0.002807351543879	0.045498869312009
ENSG00000156374	PCGF6	115.665353050671	0.506320193148318	0.169488128197838	2.98734901690169	0.002814082559168	0.045559336613561
ENSG00000135744	AGT	76.0030300603733	3.44594401715915	1.15388077196484	2.98639521593844	0.002822875607468	0.045643012907317
ENSG00000073584	SMARCE1	1178.03294183292	0.27285627359483	0.091374338026286	2.98613680261451	0.002825262223948	0.045643012907317
ENSG00000095787	WAC	818.80340222557	0.311604244814666	0.104369692043626	2.98558172121862	0.002830394995338	0.045677341550694
ENSG00000131650	KREMEN2	38.5181334221055	3.13324609677915	1.04988864598005	2.98436039743465	0.002841718420971	0.045811396964827
ENSG00000198734	F5	5.40540208379702	-3.28545127259831	1.10118741299287	-2.9835532388342	0.002849224625098	NA
ENSG00000066027	PPP2R5A	173.303164192672	-0.492811495887786	0.165192672084189	-2.98325276581657	0.002852023506669	0.045928768793505
ENSG00000184979	USP18	101.692233955855	1.52351217967639	0.510807091697079	2.98255878675206	0.002858497461409	0.045984261068803
ENSG00000285077	ARHGAP11B	34.7911623766266	1.01530803148127	0.340453492460634	2.98222240031409	0.002861640350502	0.045986106203947
ENSG00000184635	ZNF93	52.8269590842939	0.893865345196984	0.299772629718079	2.98181106806722	0.002865487752351	0.045999256878649
ENSG00000118407	FILIP1	149.197273593148	4.14365199680162	1.38987062637007	2.98132208723887	0.002870067584645	0.046024124963478
ENSG00000139899	CBLN3	34.6847679278387	-1.1036634974395	0.370268103685593	-2.9807144781141	0.002875767809123	0.046066888132213
ENSG00000275131	PDE4DIPP2	233.812216613639	-0.733890987110056	0.246412329394898	-2.9783046526618	0.002898477267942	0.046381744774465
ENSG00000250479	CHCHD10	85.6595077624863	-0.994067386070913	0.333944963591882	-2.97674016514222	0.002913308024757	0.046493662960141
ENSG00000129152	MYOD1	2147.12519408488	0.627145256447743	0.210685710066099	2.97668625105608	0.002913820342461	0.046493662960141
ENSG00000131446	MGAT1	1662.18302967804	-0.454546464233011	0.152706685696946	-2.97659832088217	0.002914656073887	0.046493662960141
ENSG00000080822	CLDND1	371.568247253153	0.301515487369692	0.101341927435996	2.9752294533782	0.002927694704889	0.04660988659705
ENSG00000115677	HDLBP	7761.84219659895	-0.233090821707612	0.07834946919313	-2.97501468877915	0.002929745188214	0.04660988659705
ENSG00000153558	FBXL2	135.262435651439	-0.688628812556823	0.231482168179491	-2.97486764519529	0.002931149855142	0.04660988659705
ENSG00000169288	MRPL1	171.965169455776	0.375106847808584	0.126109370349747	2.97445659088041	0.002935079805142	0.046623558494645
ENSG00000129810	SGO1	76.2433004164404	1.19031232041033	0.400414290535338	2.97270189537673	0.002951909981964	0.046824592563323
ENSG00000139433	GLTP	431.970279894336	-0.389822876675287	0.13114850265489	-2.97237763896615	0.002955029713467	0.046824592563323
ENSG00000107643	MAPK8	212.932338314815	0.587340677965364	0.197613369666449	2.97217075421939	0.002957021762095	0.046824592563323
ENSG00000198420	TCAF1	1564.90724856903	0.391493385906927	0.131740650290723	2.97169768816979	0.00296158141832	0.046824592563323
ENSG00000175711	B3GNTL1	41.2821595660548	-1.11836470323178	0.376381522690404	-2.97135920817159	0.002964847800569	0.046824592563323
ENSG00000136826	KLF4	92.4848017827075	-0.876911454085106	0.295135597736936	-2.97121547115684	0.002966235878172	0.046824592563323
ENSG00000154511	DIPK1A	131.72945056528	-0.802741253895479	0.270241138539314	-2.97046281789069	0.002973513985693	0.046890740796198
ENSG00000166503	HDGFL3	459.351495342595	0.42296263068181	0.142432228045469	2.96957111803929	0.002982157749364	0.046978265126387
ENSG00000133488	SEC14L4	5.38997780285259	-1.8656964721959	0.628774172072564	-2.96719641973556	0.003005289011954	NA
ENSG00000171617	ENC1	739.25294893914	-0.736715168491607	0.248303021342221	-2.96700041952465	0.003007205487563	0.047323753921387
ENSG00000136842	TMOD1	123.070298181161	4.26538452909224	1.43787747785892	2.96644505166299	0.003012641890192	0.047360227478737
ENSG00000057704	TMCC3	209.730681457691	0.83980068989661	0.283139739331334	2.96602904233752	0.00301672000682	0.047375294750337
ENSG00000007923	DNAJC11	658.167208778701	-0.190800896151094	0.064340189666693	-2.96550098996467	0.003021903727841	0.047407675631198
ENSG00000100991	TRPC4AP	802.058821266126	-0.211529513240562	0.071394141747219	-2.96284132092394	0.003048136581881	0.047769868041743
ENSG00000166797	CIAO2A	170.190930644851	0.581462624100995	0.196275088234268	2.96248815543508	0.003051635501591	0.04777539868779
ENSG00000103066	PLA2G15	238.111363160434	-0.633573053473472	0.213917542510458	-2.96176295799816	0.003058831742944	0.047838742377282
ENSG00000070614	NDST1	2211.82439557189	-0.371120778476017	0.12536981214283	-2.96020845953897	0.003074309430649	0.048031340549214
ENSG00000164649	CDCA7L	251.257240308894	0.426917026816103	0.144257125941909	2.95941724908633	0.003082214678112	0.048105356733624
ENSG00000138346	DNA2	91.928986171245	0.714911731802256	0.241613625516003	2.95890486422466	0.003087343970319	0.048110736820667
ENSG00000198832	SELENOM	182.354441325626	-0.564239424684502	0.190701958888954	-2.95875002004075	0.003088895588052	0.048110736820667
ENSG00000107281	NPDC1	177.096004677011	-1.1929741357503	0.403268839594032	-2.95826014465005	0.003093809073797	0.048137894051935
ENSG00000065809	FAM107B	145.297913745296	0.778634335766146	0.263286243261621	2.95736809534874	0.0031027747015	0.048227980160674
ENSG00000167323	STIM1	474.307577534753	-0.469874304450772	0.158912374184516	-2.95681382184369	0.003108357407104	0.048247706975131
ENSG00000146094	DOK3	154.116676200878	0.671334225257313	0.227062039848538	2.95661144286878	0.003110398072478	0.048247706975131
ENSG00000163380	LMOD3	568.704457626579	2.05195950725223	0.694184646333627	2.95592753036208	0.003117303268361	0.048305476972784
ENSG00000104964	TLE5	1445.74017338567	0.324578888532081	0.109818480514712	2.95559442282211	0.003120671583257	0.048308377842344
ENSG00000145817	YIPF5	555.055548289083	-0.378676718213955	0.128381538754847	-2.94961971858791	0.003181652790868	0.049174354952427
ENSG00000290873	LINC03009	26.9122563449007	-0.928469440937655	0.314803731203869	-2.94935970862547	0.003184331095063	0.049174354952427
ENSG00000198931	APRT	371.764052816597	-0.354127317376662	0.120077103474099	-2.94916605356865	0.003186327227261	0.049174354952427
ENSG00000228526	MIR34AHG	167.852651056032	-0.936362103818403	0.317599211656321	-2.94825071805171	0.003195777645768	0.049191856033817
ENSG00000198176	TFDP1	1006.26239842463	0.410138770890983	0.139148955410656	2.9474800560348	0.003203754176529	0.049191856033817
ENSG00000178234	GALNT11	409.254844608238	-0.315607517935538	0.107090236294341	-2.94711757912347	0.003207512166788	0.049191856033817
ENSG00000264112		123.627478407684	-0.874976591299563	0.296899305948556	-2.94704828798479	0.003208231001933	0.049191856033817
ENSG00000204070	SYS1	144.256832906873	-0.473949017586326	0.160839426663865	-2.9467216304919	0.003211621766391	0.049191856033817
ENSG00000116337	AMPD2	394.468741216536	-0.475972029205346	0.161540764034787	-2.9464515167382	0.003214428062864	0.049191856033817
ENSG00000129317	PUS7L	328.35465705908	-0.566825489555417	0.192402904715666	-2.94603395095866	0.00321877068206	0.049191856033817
ENSG00000116350	SRSF4	752.520076274859	0.24406594959586	0.082847922162471	2.94595136758202	0.003219630169287	0.049191856033817
ENSG00000167005	NUDT21	843.573123700388	0.511333361239401	0.173572420214757	2.9459366909025	0.003219782938844	0.049191856033817
ENSG00000101367	MAPRE1	1601.05125264471	0.194426910715213	0.06599848622801	2.94592985123193	0.003219854135231	0.049191856033817
ENSG00000144591	GMPPA	301.516351842471	-0.274653359810595	0.093280567204933	-2.94437917821827	0.003236032683381	0.049372368333299
ENSG00000116741	RGS2	195.413292292816	-1.22478157227037	0.416001668069425	-2.94417466630439	0.003238171925455	0.049372368333299
ENSG00000109272	PF4V1	4.18620886441439	-3.43484935539827	1.16665967799808	-2.94417422679103	0.003238176524254	NA
ENSG00000165801	ARHGEF40	508.419362050724	0.343137814718392	0.116570391440355	2.94361038406536	0.003244081132788	0.049412854646452
ENSG00000155846	PPARGC1B	26.5213494994382	-0.957927654923637	0.325469776172716	-2.94321539218835	0.003248223362341	0.049413160350428
ENSG00000104518	GSDMD	66.8855059075998	1.28582379905854	0.436910971765449	2.94298811921074	0.003250608928624	0.049413160350428
ENSG00000166311	SMPD1	947.852719359908	-0.591759790521521	0.201122072705466	-2.94229162697685	0.003257929590424	0.049474918760177
ENSG00000132635	PCED1A	139.054485229952	-0.443600540467645	0.150816340088731	-2.94132943556818	0.00326806766141	0.049579296209969
ENSG00000154917	RAB6B	22.8218811915955	-1.44938461280534	0.49314332125029	-2.93907379528257	0.003291946834266	0.049891721182798
ENSG00000272655		3.73307290704711	4.23973252433401	1.44313110150475	2.93787066186381	0.003304748614008	NA
ENSG00000100387	RBX1	347.861549542382	0.40622979313701	0.138279877757122	2.93773613143136	0.003306182882119	0.050034327849056
ENSG00000066557	LRRC40	225.17140134116	0.309866719218378	0.105489574172223	2.93741558490402	0.003309602607178	0.050034327849056
ENSG00000101892	ATP1B4	23.9539426304648	4.79748056733068	1.6334452452756	2.93703176228673	0.003313701626484	0.050034327849056
ENSG00000133302	SLF1	103.890491519721	0.874838005977918	0.297901902673711	2.93666471454571	0.003317625823807	0.050034327849056
ENSG00000185252	ZNF74	86.0337070633436	0.634855948966142	0.21620627308384	2.93634379757316	0.003321060293376	0.050034327849056
ENSG00000082898	XPO1	2850.68004487722	0.196023003032026	0.066763693512706	2.93607187856854	0.003323972918216	0.050034327849056
ENSG00000124177	CHD6	386.019939375359	0.514912544528615	0.17538871715524	2.9358361979058	0.003326499262656	0.050034327849056
ENSG00000184227	ACOT1	56.7697834413959	1.29093915397794	0.439773190184947	2.9354657873415	0.003330473358809	0.050034327849056
ENSG00000011347	SYT7	29.8510423846797	-1.76895788944643	0.602733138207478	-2.93489403072692	0.00333661616458	0.050034327849056
ENSG00000102178	UBL4A	254.72098139093	0.377845303387344	0.128767866367602	2.9343136144594	0.003342862559628	0.050034327849056
ENSG00000198612	COPS8	1701.98201681439	-0.667238537644805	0.227393627449367	-2.93428863917208	0.003343131580564	0.050034327849056
ENSG00000276077		47.5571290830769	3.89768110706678	1.32837963943915	2.93416203572077	0.003344495591065	0.050034327849056
ENSG00000117586	TNFSF4	216.963227470233	2.2960297618419	0.782597877989702	2.93385636022911	0.003347790991684	0.050034327849056
ENSG00000168743	NPNT	1040.92103650024	3.26703753045268	1.11357421631525	2.93383007848648	0.003348074465684	0.050034327849056
ENSG00000173041	ZNF680	71.8607169774874	0.637831671455821	0.217424365407439	2.93357954735463	0.003350777783649	0.050034327849056
ENSG00000183850	ZNF730	21.0437339417201	1.15050772288461	0.392287816823794	2.93281532982553	0.003359036240086	0.050079542196572
ENSG00000221963	APOL6	144.740431091652	1.10332800350085	0.376217163182761	2.93268917921448	0.003360401257626	0.050079542196572
ENSG00000102468	HTR2A	4.69614317725343	-3.03005276602697	1.03356137604927	-2.93166215015618	0.003371533074809	NA
ENSG00000118495	PLAGL1	227.508637022506	-0.827067998970526	0.282118814571258	-2.93163006596153	0.003371881370918	0.050108073387533
ENSG00000184205	TSPYL2	220.774565975223	-0.721106683833688	0.245977039870242	-2.93160160075951	0.003372190407787	0.050108073387533
ENSG00000163214	DHX57	277.523450008958	-0.365782931470182	0.124772482544231	-2.93159937200507	0.003372214605693	0.050108073387533
ENSG00000089820	ARHGAP4	141.721616786172	0.864852083701368	0.29510544784083	2.9306544153256	0.003382488391472	0.05021160186989
ENSG00000101294	HM13	1157.27683114097	-0.357880075082705	0.12215612913606	-2.92969397126273	0.003392959755336	0.050290467346362
ENSG00000214160	ALG3	224.4982193294	-0.435485415975659	0.148652165747182	-2.92955984722285	0.003394424406033	0.050290467346362
ENSG00000102977	ACD	127.158232539507	0.432655797650336	0.147759296645026	2.92811218971717	0.003410269677304	0.050475979843608
ENSG00000177917	ARL6IP6	200.781189651865	0.580951694113608	0.198456678857459	2.92734765823062	0.003418664966917	0.050550969997668
ENSG00000198732	SMOC1	12.7460134477751	-2.35639587153504	0.805204669481465	-2.92645579545944	0.003428482249051	0.050646820461177
ENSG00000198408	OGA	1392.90604547851	-0.318867699914504	0.108978753053557	-2.92596208875504	0.003433927811039	0.050677966704023
ENSG00000259881		27.9355803709138	-2.86279333754591	0.978928415400788	-2.92441540413743	0.003451038678097	0.050881042102503
ENSG00000113597	TRAPPC13	157.387263310727	0.425614611739966	0.145557902130116	2.92402271200298	0.003455395339706	0.050895861909575
ENSG00000138668	HNRNPD	2645.34590745564	0.299110372213275	0.102332518420017	2.92292593626591	0.003467589875554	0.051025988226901
ENSG00000185033	SEMA4B	218.277863169493	-0.514615348324228	0.176148405989032	-2.92148739828092	0.003483643681995	0.051171696111678
ENSG00000129484	PARP2	223.708568253894	0.470132339868391	0.160925148129803	2.92143487411415	0.003484231119418	0.051171696111678
ENSG00000213341	CHUK	271.475338219496	0.36115978876198	0.123639715669045	2.92106615425033	0.003488357470849	0.051182798601265
ENSG00000257167	TMPO-AS1	27.2686568732159	1.02643272422041	0.351465172682255	2.92043936071118	0.003495382136628	0.051236364022043
ENSG00000117500	TMED5	598.776262807286	-0.471050211919457	0.161315131884424	-2.92006215670421	0.003499615778642	0.051248953919436
ENSG00000198794	SCAMP5	46.2741512560161	-1.83794427697633	0.629504682641025	-2.91966736333941	0.003504051836396	0.051261667156842
ENSG00000160194	NDUFV3	369.781819271325	-0.397854498383201	0.136280273992456	-2.91938434468677	0.003507235096534	0.051261667156842
ENSG00000092330	TINF2	306.997951999792	0.405872038845179	0.139056687267931	2.91875239385759	0.00351435248087	0.051316304590858
ENSG00000169252	ADRB2	61.5726633565601	0.837050152514239	0.286893825748666	2.91763041721064	0.003527021198473	0.051451819327584
ENSG00000158427	TMSB15B	33.1840684993016	1.17850528378083	0.404274152406829	2.91511410453686	0.003555585191218	0.051725809822648
ENSG00000175505	CLCF1	81.6956765820339	-0.551138544218023	0.189062980368565	-2.91510555447512	0.003555682605202	0.051725809822648
ENSG00000174705	SH3PXD2B	819.643322644667	0.302628258971417	0.103824901076708	2.91479458042372	0.003559227296951	0.051725809822648
ENSG00000175832	ETV4	149.279385231454	0.882308590656891	0.302704983144623	2.91474749272743	0.003559764314391	0.051725809822648
ENSG00000081189	MEF2C	2752.95676103738	1.25904744995575	0.431997514884869	2.91447845548672	0.00356283399674	0.051725809822648
ENSG00000116793	PHTF1	266.127295989482	0.406166531469338	0.139380666351863	2.91408085569043	0.003567374971544	0.051742269644576
ENSG00000166860	ZBTB39	95.2318086087905	0.462809067430582	0.158961403581501	2.91145559238406	0.003597490408931	0.052129283730942
ENSG00000144730	IL17RD	111.955075859274	0.961796026000615	0.330472698436866	2.91036454917427	0.003610074078265	0.052261758772664
ENSG00000073849	ST6GAL1	62.1505836791833	0.984507662154679	0.338317833882719	2.91000817443152	0.003614193031994	0.052271557508445
ENSG00000174938	SEZ6L2	117.146028012816	-1.08435472670272	0.372764362641004	-2.90895491999332	0.003626391467061	0.052353312098631
ENSG00000144021	CIAO1	601.939413475718	-0.243758312924411	0.08380072952596	-2.90878509415481	0.003628361833884	0.052353312098631
ENSG00000101003	GINS1	121.141670663535	0.728581458015456	0.250489756325905	2.90862775668766	0.003630188175942	0.052353312098631
ENSG00000130717	UCK1	200.014899055502	0.372979219090798	0.128255524187536	2.9080947698239	0.003636381196211	0.052360617496449
ENSG00000168427	KLHL30	555.05647219875	1.39984290808701	0.481378042350736	2.90799077841418	0.003637590639981	0.052360617496449
ENSG00000164970	FAM219A	270.254180640004	-0.460053487219414	0.158248603732897	-2.90715669122696	0.003647304505402	0.052450725586201
ENSG00000166557	TMED3	697.852718417548	-0.468398444210258	0.161142655187314	-2.90673157684902	0.003652264501041	0.052472363966703
ENSG00000100336	APOL4	24.2531848768671	2.92764510140385	1.0077832395058	2.9050345219469	0.003672125957841	0.052665101347691
ENSG00000049540	ELN	2442.42365956357	1.68435730737009	0.579814627772924	2.90499277991611	0.003672615720216	0.052665101347691
ENSG00000110888	CAPRIN2	282.27215681675	-0.633049295657577	0.217984905746855	-2.90409693042111	0.00368314111526	0.052766208468245
ENSG00000135913	USP37	171.725919367035	0.487491864252017	0.167899236716251	2.90347873990563	0.00369042026133	0.052820661723435
ENSG00000213741	RPS29	812.78469635527	0.723579562066764	0.249344938111046	2.90192200230076	0.003708808703173	0.053033869083226
ENSG00000163736	PPBP	2.23457251641894	-4.61596895724849	1.59190221435779	-2.8996560942097	0.003735722863736	NA
ENSG00000145833	DDX46	845.291226428333	0.270230603949358	0.093340083961819	2.89511850085646	0.003790154224237	0.054146079067985
ENSG00000058404	CAMK2B	11.7165460064871	-2.50875509770701	0.866660649222847	-2.89473751918547	0.003794756983055	0.05416088303071
ENSG00000077522	ACTN2	2881.87447721588	2.90863434191333	1.00491266703333	2.89441504454323	0.003798656868806	0.054165636816606
ENSG00000168883	USP39	429.232203423793	0.288144502412745	0.0995646257718	2.89404494999224	0.003803137139947	0.054178649725357
ENSG00000143473	KCNH1	191.01392250526	1.01850894826922	0.35204500175715	2.89312145659097	0.00381433766533	0.054201493073125
ENSG00000105866	SP4	69.5064026131957	0.666384048563889	0.230346971915062	2.89295771081206	0.003816326770224	0.054201493073125
ENSG00000128872	TMOD2	296.738270623831	-0.631849936380596	0.21842715611195	-2.89272610433456	0.003819141823611	0.054201493073125
ENSG00000214753	HNRNPUL2	1458.30028915558	0.201741445455704	0.069745727783671	2.89252764099675	0.003821555540734	0.054201493073125
ENSG00000197771	MCMBP	651.396733306217	0.389860744808051	0.13478753392354	2.89240950894765	0.003822992924285	0.054201493073125
ENSG00000066322	ELOVL1	559.108693645542	-0.358801934046991	0.124070216997043	-2.89192638435977	0.003828876505163	0.054201493073125
ENSG00000196072	BLOC1S2	346.830650097036	0.83682022788124	0.289431991795075	2.8912499364401	0.003837128237865	0.054201493073125
ENSG00000141198	TOM1L1	184.975966079631	0.763557048701483	0.264126921094306	2.89087172764512	0.003841748903329	0.054201493073125
ENSG00000086730	LAT2	9.08588315105415	-1.49382524336998	0.516747428919632	-2.89082278840387	0.003842347174759	0.054201493073125
ENSG00000162636	EEIG2	183.841633460659	0.624085767341312	0.215920902429656	2.89034438221947	0.00384820004462	0.054201493073125
ENSG00000148835	TAF5	56.9463780138689	0.53603022881465	0.185455963295813	2.89033697967238	0.003848290671734	0.054201493073125
ENSG00000166454	ATMIN	533.503959588291	0.391840366695202	0.135587362004079	2.88994756519721	0.003853060888663	0.054201493073125
ENSG00000060971	ACAA1	352.125224530086	-0.341260656887258	0.118089127441535	-2.88985670637811	0.003854174656078	0.054201493073125
ENSG00000106692	FKTN	371.557437793858	-0.443024202245867	0.153305485359129	-2.88981311534973	0.003854709108322	0.054201493073125
ENSG00000160190	SLC37A1	6.91479060659287	2.64904060798476	0.916949635187302	2.88897067661044	0.003865051147342	0.054272441504405
ENSG00000223953	C1QTNF5	149.746001638205	0.932787795984649	0.322908507440774	2.88870616441017	0.0038683035771	0.054272441504405
ENSG00000205054	LINC01121	175.130862642812	0.832489677379792	0.288205350676315	2.88852956902513	0.003870476369635	0.054272441504405
ENSG00000136518	ACTL6A	404.350559166332	0.508199621496911	0.176001597325354	2.88747164355253	0.003883516093846	0.054325733164795
ENSG00000054598	FOXC1	36.9926945734214	-1.23755345428067	0.42860243282962	-2.88741584155364	0.003884205001984	0.054325733164795
ENSG00000108840	HDAC5	372.836336344301	0.693245218621013	0.240097336003072	2.88735073100579	0.003885008969904	0.054325733164795
ENSG00000174099	MSRB3	498.082581447762	-0.521592862975314	0.180678802216702	-2.88685145449285	0.00389117893043	0.054361953300375
ENSG00000177694	NAALADL2	56.5014426419136	-1.09963451542868	0.380968665139093	-2.8864172202383	0.003896552347068	0.054386988917806
ENSG00000274265		65.6105269821529	0.826423937659972	0.286362649298618	2.8859348091803	0.003902529828371	0.054420402179658
ENSG00000165915	SLC39A13	681.446109899768	-0.520789947584181	0.180511068580436	-2.88508594891019	0.003913068150974	0.054517296275859
ENSG00000118503	TNFAIP3	116.323116500765	-1.58573953365978	0.549804771290366	-2.88418656305606	0.003924261926593	0.054533430160943
ENSG00000166825	ANPEP	7376.49829867094	-1.40392499112221	0.486810884871783	-2.88392276087248	0.003927550725879	0.054533430160943
ENSG00000175309	PHYKPL	204.730605112294	-0.609393076751207	0.211318052499436	-2.88377197093861	0.003929431735267	0.054533430160943
ENSG00000163513	TGFBR2	3702.00239323507	-0.662657867626026	0.229801768241966	-2.88360647829433	0.003931497093381	0.054533430160943
ENSG00000127483	HP1BP3	1772.39836079323	0.239456614561095	0.083042248648389	2.88355166747692	0.003932181352972	0.054533430160943
ENSG00000136715	SAP130	303.2624547478	0.281664441786717	0.097696155978979	2.88306575590674	0.00393825221621	0.054567790287744
ENSG00000260914		316.534417466175	-0.321797521637789	0.111651402132368	-2.88216283442893	0.00394955571043	0.054671000212662
ENSG00000104805	NUCB1	1973.19647603403	-0.286365313719339	0.099367394281109	-2.88188410082704	0.00395305106748	0.054671000212662
ENSG00000171004	HS6ST2	68.520166994779	2.64054681368848	0.91644269522884	2.88130051931848	0.00396037835768	0.054671000212662
ENSG00000257354	MIRLET7IHG	37.2570096261087	-0.96000469821074	0.333202977215267	-2.88114081762999	0.003962385676704	0.054671000212662
ENSG00000186638	KIF24	88.516476218928	0.820781489567913	0.28489107433417	2.88103616965253	0.003963701516801	0.054671000212662
ENSG00000100418	DESI1	340.121344056737	-0.418422044700424	0.145248435779871	-2.88073356834326	0.003967508648189	0.054673853295283
ENSG00000143126	CELSR2	76.6972145338763	1.20982695738094	0.420055373253035	2.88016065122957	0.0039747258118	0.054723650206704
ENSG00000186767	SPIN4	87.1714286478258	0.736113247130457	0.255636435020841	2.87953181271067	0.003982661151034	0.054783235724276
ENSG00000068912	ERLEC1	469.937186549377	-0.420607353098195	0.146159301661817	-2.87773236678014	0.004005447972352	0.055046817111442
ENSG00000183160	TMEM119	412.885186269888	1.88989272383532	0.65682505301389	2.8773152229249	0.004010747237948	0.055069807916344
ENSG00000196557	CACNA1H	180.548027114973	3.25927466211305	1.13291793968381	2.87688503107533	0.004016218927277	0.05509512251999
ENSG00000013503	POLR3B	154.672887047695	-0.476409512326836	0.16562933615301	-2.87635948674409	0.004022912618456	0.055137139913243
ENSG00000143815	LBR	322.413134933061	0.476655220303485	0.16575385304453	2.87568108703591	0.004031568154279	0.055205945888986
ENSG00000100325	ASCC2	439.023456934047	-0.295079744144594	0.102673064277811	-2.87397426209246	0.004053419939361	0.055430308847462
ENSG00000272325	NUDT3	619.032705459054	0.271670408855211	0.094533183628366	2.87381000436012	0.004055528524963	0.055430308847462
ENSG00000132780	NASP	1243.20678131608	0.438857617609022	0.152723297857027	2.87354728300761	0.004058903163333	0.055430308847462
ENSG00000165304	MELK	300.918033597156	0.85812637105029	0.298767767772459	2.87221870501051	0.004076007726954	0.055613884403885
ENSG00000102359	SRPX2	636.17858759986	-0.898835571926636	0.313025995999458	-2.87144065800909	0.004086054916074	0.055700924556105
ENSG00000203837	PNLIPRP3	1.95266806467782	-3.75748699089108	1.30879078444826	-2.87096076434792	0.004092263150196	NA
ENSG00000092010	PSME1	377.245563963673	0.495291123009195	0.17254104470065	2.87056986277382	0.00409732644668	0.055804483784115
ENSG00000165487	MICU2	377.582186268963	0.582584856844757	0.202973442819453	2.87025163859969	0.004101452559771	0.055810625961187
ENSG00000172890	NADSYN1	540.945525636651	-0.516754652810475	0.180061809352746	-2.8698737098556	0.004106357703934	0.055827348336564
ENSG00000147162	OGT	1126.99726620347	-0.579299011412416	0.201883954370596	-2.86946534814255	0.004111663821582	0.055849487293863
ENSG00000010017	RANBP9	559.120681409953	0.357490229903024	0.124619915046607	2.86864446801561	0.00412234889658	0.055944584757343
ENSG00000134575	ACP2	260.741417445732	-0.550436963168677	0.191934192964158	-2.86784212165608	0.004132817068694	0.056036571433197
ENSG00000267577	DNAAF3-AS1	3.20337161045757	-2.22182470166304	0.775186611834692	-2.8661804367396	0.004154573730856	NA
ENSG00000133393	CEP20	304.352859473024	0.329061305250979	0.114818906828956	2.86591567834012	0.004158049829705	0.0563284074165
ENSG00000164576	SAP30L	214.860483402379	0.694922059538453	0.242518857177739	2.86543515677692	0.004164365494492	0.056363684847906
ENSG00000047346	ATOSA	254.764716997523	-0.722398550624503	0.252160755255164	-2.86483338731081	0.004172287037277	0.056397638611845
ENSG00000100311	PDGFB	58.6462559038188	1.70904554661658	0.596592026004855	2.86468050547272	0.004174301712084	0.056397638611845
ENSG00000145293	ENOPH1	351.97418910216	0.300256614653735	0.104848202117218	2.86372687934176	0.004186888519348	0.056517412493177
ENSG00000289327		7.260343396162	2.72153042295299	0.950478358939485	2.86332707878756	0.004192175678735	0.056538525628123
ENSG00000288538		5.63568823471535	-1.93211235947942	0.674875688394517	-2.86291593060016	0.004197619221135	0.056561708511235
ENSG00000137507	LRRC32	50.5727730545501	-1.25798235376232	0.439458151985866	-2.86257598835664	0.004202124848761	0.056572223362842
ENSG00000175470	PPP2R2D	203.155132470014	0.455873476435502	0.159358552501392	2.86067781916831	0.004227364105108	0.056861604340271
ENSG00000171988	JMJD1C	776.523295827652	0.539036856933771	0.1885604366036	2.85869542223726	0.004253870022374	0.057167495716618
ENSG00000276168	RN7SL1	64.0681439900032	1.3580361880621	0.475208667051383	2.85776813897053	0.004266320058703	0.057189926511649
ENSG00000109111	SUPT6H	1512.61196769988	-0.200950612189354	0.070317922933222	-2.85774385543481	0.004266646541689	0.057189926511649
ENSG00000155629	PIK3AP1	8.85606778954329	3.88048930375467	1.35792113499275	2.85766912654717	0.00426765138557	0.057189926511649
ENSG00000186193	SAPCD2	174.79144376537	0.992513478101796	0.347342412843017	2.85744971360686	0.004270602967484	0.057189926511649
ENSG00000100749	VRK1	174.34240938549	0.500483291889048	0.175169931320804	2.85713014850973	0.004274905125679	0.057197100650721
ENSG00000116273	PHF13	227.612182041239	0.356221072281206	0.124721091923095	2.85614138545914	0.004288241293168	0.057297148007439
ENSG00000109065	NAT9	266.913541615043	-0.364560739030529	0.127646581152619	-2.85601647720315	0.004289928703046	0.057297148007439
ENSG00000135968	GCC2	430.436338287607	-0.432165266736652	0.15133740758527	-2.85564074099228	0.004295008226747	0.057310966757042
ENSG00000170370	EMX2	12.5536912149807	-2.05102078905004	0.718300000198621	-2.85538185783503	0.004298511203495	0.057310966757042
ENSG00000166260	COX11	453.624503699279	0.619620942123177	0.217089011322963	2.85422527076401	0.004314192773185	0.057469588994379
ENSG00000136997	MYC	610.670493277318	-0.839626691430435	0.29425856737948	-2.85336362134748	0.004325909131089	0.057525136785815
ENSG00000071462	BUD23	472.415477871538	-0.392399287815855	0.13755676899471	-2.85263524785862	0.004335835749417	0.057525136785815
ENSG00000164151	ICE1	583.27039113985	0.24067593369761	0.0843700939682	2.85262137776358	0.004336024977839	0.057525136785815
ENSG00000079215	SLC1A3	499.615571372345	-0.708870313739724	0.248512954670552	-2.85244813365748	0.004338389162022	0.057525136785815
ENSG00000137962	ARHGAP29	385.085216221959	0.802253293559021	0.281257912307063	2.85237590999098	0.004339375110934	0.057525136785815
ENSG00000101888	NXT2	67.976910768614	0.605206871788037	0.212185754131664	2.85225025716146	0.004341090922991	0.057525136785815
ENSG00000131116	ZNF428	274.036425259236	0.31486682889532	0.110410473561406	2.85178406304185	0.004347462263474	0.057559339087283
ENSG00000143603	KCNN3	308.686633446609	1.69280880875238	0.593789322342245	2.850857610701	0.004360148989466	0.057677023130684
ENSG00000103227	LMF1	121.860653788529	-0.573373773269612	0.201165977890105	-2.85025221105152	0.004368457380099	0.057736635138535
ENSG00000197296	FITM2	152.803203693725	-0.372004518142458	0.130560863948747	-2.84928045733897	0.004381823554779	0.05786293261119
ENSG00000180398	MCFD2	1635.24533727878	-0.660210542782269	0.231743304657133	-2.848887236501	0.004387242714078	0.057884159735868
ENSG00000177602	HASPIN	51.3565198643168	0.785762617866416	0.276016601434659	2.84679477169937	0.004416182251389	0.058189949078076
ENSG00000145241	CENPC	118.596858101509	0.586216480638931	0.205959827620825	2.84626612582995	0.004423520936643	0.058189949078076
ENSG00000160392	C19orf47	217.942272388939	0.695332260243738	0.244304594978688	2.84616939073289	0.004424865013157	0.058189949078076
ENSG00000120437	ACAT2	603.066529505456	0.774632156100518	0.272172635986608	2.84610594041729	0.004425746818463	0.058189949078076
ENSG00000122376	SHLD2	293.491048738104	0.356449571026797	0.12532238692353	2.84426094792064	0.004451457479386	0.058477364430758
ENSG00000137656	BUD13	112.948166478672	0.528507618972788	0.185839387457557	2.84389453819897	0.004456579616454	0.058494051906201
ENSG00000133985	TTC9	407.234344798247	0.955343819098896	0.336016796986491	2.84314304423688	0.004467101659883	0.058581524876503
ENSG00000146386	ABRACL	176.442020248251	0.651737572059079	0.229598360426083	2.83859854595478	0.004531212528452	0.059328794360351
ENSG00000023318	ERP44	479.212052713246	-0.480827736295292	0.169393247789099	-2.83852953155453	0.004532192532017	0.059328794360351
ENSG00000163536	SERPINI1	21.2316555784045	-1.00222686181537	0.353111226576463	-2.83827526961492	0.004535804705147	0.059328794360351
ENSG00000216490	IFI30	67.8522416591726	-0.676550599584266	0.23852445251009	-2.83639933962597	0.004562535813676	0.059505713622891
ENSG00000183763	TRAIP	57.1478289484542	0.679284344339222	0.239505485480859	2.83619535049651	0.004565451146677	0.059505713622891
ENSG00000253414		15.5556242652314	1.69308037563381	0.596974554770776	2.83610140851634	0.004566794296129	0.059505713622891
ENSG00000289740	TALAM1	38.1317299368991	-1.18535250335013	0.417967178028041	-2.83599422553368	0.004568327197918	0.059505713622891
ENSG00000072195	SPEG	1075.98889907115	-0.521701913523617	0.183973283581061	-2.83574823131179	0.004571847102565	0.059505713622891
ENSG00000108846	ABCC3	239.797094654707	-1.03776516359338	0.365967108169062	-2.83567878213245	0.004572841287891	0.059505713622891
ENSG00000182263	FIGN	115.305458506349	0.71861311390667	0.253472317901931	2.83507532441749	0.004581488208069	0.059553004816711
ENSG00000223960	CHROMR	185.816667648612	0.461109873603282	0.162669788126578	2.83463745120562	0.004587771743141	0.059553004816711
ENSG00000174579	MSL2	182.53214918143	0.346415429109786	0.122209426034823	2.83460482836305	0.004588240197257	0.059553004816711
ENSG00000140848	CPNE2	126.336269321373	0.607826344076168	0.214481218993703	2.83393738122131	0.004597834050718	0.059626565238434
ENSG00000198911	SREBF2	1735.12161541666	0.461508709342119	0.162874737128161	2.83351928899184	0.004603852939249	0.059642775454664
ENSG00000170860	LSM3	277.711547420966	0.460069090812222	0.162397531012109	2.83298082147515	0.004611615272514	0.059642775454664
ENSG00000073111	MCM2	668.837650814937	0.678284750962536	0.239426523977387	2.83295576319104	0.004611976791199	0.059642775454664
ENSG00000095015	MAP3K1	67.4459856993829	0.685526199029387	0.242006131863471	2.83268111328738	0.004615940878844	0.059642775454664
ENSG00000144034	TPRKB	127.123103024673	0.652111444993012	0.23024514268661	2.83224843479373	0.004622192090422	0.059642775454664
ENSG00000198900	TOP1	1544.7508501936	-0.426328869427878	0.150537412004113	-2.83204595955343	0.004625120025418	0.059642775454664
ENSG00000142544	CTU1	43.331399153035	-0.568775429002835	0.200854929336461	-2.83177231886628	0.004629079731766	0.059642775454664
ENSG00000106443	PHF14	398.077479811827	0.35328711552678	0.124762639193385	2.83167395151988	0.004630503902347	0.059642775454664
ENSG00000106688	SLC1A1	61.1066473554862	-1.95553490672688	0.690744951476987	-2.83105204394973	0.004639517119104	0.059708226246368
ENSG00000091409	ITGA6	4160.86289713876	1.11990568571907	0.395667333745088	2.8304224033834	0.004648658589756	0.059775215363286
ENSG00000126062	TMEM115	389.206735747453	-0.316423353687627	0.11180679222095	-2.8300906179503	0.004653482192932	0.059786616397517
ENSG00000162063	CCNF	238.357119819068	0.786235824559647	0.277852344484963	2.82968936618851	0.004659321774097	0.059811040119557
ENSG00000130208	APOC1	32.7541762096409	2.26479535185668	0.800566520009234	2.82899083992491	0.004669503544016	0.059891115556948
ENSG00000140365	COMMD4	413.685350352366	0.38741421279696	0.136987388688085	2.8281013055814	0.004682498620472	0.060007108903367
ENSG00000205531	NAP1L4	1044.93584940265	0.279173122654052	0.098773467938507	2.82639790300625	0.004707474795581	0.060251601191836
ENSG00000291130		17.8755431638293	1.78846251001886	0.632801986142779	2.82625931836967	0.004709512091052	0.060251601191836
ENSG00000090020	SLC9A1	489.35942007973	-0.650807469302473	0.230469863867478	-2.82382893095599	0.004745370538249	0.060659256728829
ENSG00000250064		1.57817976159233	-3.69634130593815	1.30966807754373	-2.82234970013975	0.004767316214841	NA
ENSG00000116791	CRYZ	292.453641151999	-0.618561937241159	0.219178787496559	-2.82217975702083	0.004769843342495	0.060883069706023
ENSG00000115839	RAB3GAP1	730.712663557593	-0.228621980880053	0.081011042068777	-2.82210887604628	0.004770897731474	0.060883069706023
ENSG00000128923	MINDY2	344.28435817103	-0.335732312865185	0.119025430037974	-2.82067716754371	0.004792240302488	0.061054927638911
ENSG00000159713	TPPP3	178.404087161447	1.17603215163852	0.416934196936387	2.82066609138792	0.004792405751718	0.061054927638911
ENSG00000149474	KAT14	196.496981403273	0.330879881034397	0.117332714649463	2.82001385566606	0.004802157592064	0.061127883648853
ENSG00000117054	ACADM	290.253808696335	0.362769982500229	0.128731113400405	2.81804431669809	0.00483171404353	0.061452604242077
ENSG00000006432	MAP3K9	26.300560268225	1.28155301983871	0.454958262087607	2.81685843874605	0.004849589552964	0.061544223006694
ENSG00000170266	GLB1	787.936713845423	-0.326484682369631	0.115904451642395	-2.81684333727705	0.004849817572541	0.061544223006694
ENSG00000123989	CHPF	2144.19451816144	-0.462299829216885	0.164124676839218	-2.81676002731612	0.004851075657778	0.061544223006694
ENSG00000248092	NNT-AS1	194.177746223692	0.470063294921738	0.16690713266555	2.81631639951335	0.004857779969629	0.061569966634761
ENSG00000095002	MSH2	416.841288486753	0.527754623200015	0.187422226444338	2.81585932048861	0.0048646963294	0.061569966634761
ENSG00000004455	AK2	1164.51452328447	-0.246453969952692	0.087524711396405	-2.81582156651149	0.004865268007488	0.061569966634761
ENSG00000138759	FRAS1	172.907769459999	1.68419190797342	0.598177780152469	2.81553739348884	0.004869572961653	0.061573134883985
ENSG00000100227	POLDIP3	799.082634516362	0.176826325784176	0.062815803586164	2.81499743200174	0.004877762366654	0.061576254386709
ENSG00000134352	IL6ST	2433.32636575265	-0.528026561608521	0.187593205991982	-2.81474245730994	0.00488163380675	0.061576254386709
ENSG00000081665	ZNF506	72.5825533404941	0.591002694831563	0.209968601296648	2.81471939700441	0.004881984082813	0.061576254386709
ENSG00000256029		16.0657144463223	-1.65238234845574	0.587361647750626	-2.81322819558229	0.004904683118047	0.061763782599534
ENSG00000138378	STAT4	5.7025462432445	-2.95051021452176	1.04880615929526	-2.81320832107272	0.004904986290994	0.061763782599534
ENSG00000163378	EOGT	418.558286475209	-0.330117321456504	0.117364876487405	-2.81274373847214	0.004912078032982	0.061801836792762
ENSG00000204856	FAM216A	133.058406745472	-0.537287478760172	0.191063572426974	-2.81208747400307	0.004922111556739	0.061857598522409
ENSG00000186174	BCL9L	659.580085734475	-0.508961749181762	0.181007250981984	-2.81183072181137	0.00492604204268	0.061857598522409
ENSG00000204392	LSM2	167.881507100091	0.583979783276515	0.2076996407215	2.8116552404612	0.004928730028455	0.061857598522409
ENSG00000113460	BRIX1	234.596884836008	0.313334132855212	0.111496452727565	2.81026100104571	0.004950133877157	0.062074924078034
ENSG00000230373	GOLGA6L5P	41.4331421690173	-1.08581494315338	0.386458099215434	-2.80965761969472	0.004959422799169	0.062090354336671
ENSG00000121440	PDZRN3	222.01337407947	-1.03352596132714	0.367860233320234	-2.80956153373452	0.004960903475365	0.062090354336671
ENSG00000074181	NOTCH3	775.468843083828	-1.29897396421237	0.462404572253139	-2.80917197224697	0.004966910680654	0.062090354336671
ENSG00000168411	RFWD3	448.994360223872	0.54729409644547	0.19482762463589	2.80911958695949	0.004967718985846	0.062090354336671
ENSG00000165806	CASP7	188.899403376942	0.491460373819743	0.174997966170025	2.80837763189915	0.004979180136423	0.06218242561819
ENSG00000130714	POMT1	276.306926677095	-0.463459713325786	0.165064206234297	-2.8077541697195	0.004988829382759	0.062251736242047
ENSG00000187522	HSPA14	143.030320318919	0.425754168811594	0.151716204555317	2.80625375555292	0.005012120455186	0.0624121548833
ENSG00000135446	CDK4	914.149523174419	0.35024394710196	0.12481312373548	2.80614679466113	0.005013784567654	0.0624121548833
ENSG00000136854	STXBP1	424.23391704037	-0.590618020857624	0.210474069377824	-2.80613199812943	0.005014014813488	0.0624121548833
ENSG00000278934		9.55981298000919	-1.64537372474919	0.58640874301909	-2.80584787375114	0.005018437870126	0.062416050365056
ENSG00000120948	TARDBP	1519.84902240567	0.198594067953224	0.070812451561196	2.80450773239504	0.005039347886259	0.062582933754723
ENSG00000123096	SSPN	334.868567273253	1.25586607269929	0.44783610070413	2.804298426868	0.005042620750053	0.062582933754723
ENSG00000123407	HOXC12	13.2244607586634	4.49004724408892	1.60131869959265	2.8039685324546	0.005047783136883	0.062582933754723
ENSG00000105518	TMEM205	208.919104860504	-0.439137702098398	0.156614908154944	-2.8039329542239	0.005048340171838	0.062582933754723
ENSG00000218336	TENM3	738.920477353386	-1.296227413649	0.462392226389556	-2.80330710524739	0.005058147944638	0.062592796367179
ENSG00000047648	ARHGAP6	171.169449353135	0.508449338368575	0.18137904824841	2.80324184782479	0.005059171594513	0.062592796367179
ENSG00000131459	GFPT2	781.432543482804	-1.17843646452416	0.420405708533001	-2.80309339432212	0.005061500983728	0.062592796367179
ENSG00000163395	IGFN1	457.576046609555	-2.23068701393449	0.795930582531335	-2.80261503062256	0.005069013602919	0.062634695340872
ENSG00000172531	PPP1CA	1035.75924422213	0.271280921592015	0.096816237057359	2.80201885383433	0.005078390565333	0.062699544004189
ENSG00000183628	DGCR6	137.338185054827	0.643263017330774	0.22966160688736	2.80091664448846	0.005095767959225	0.062862983126558
ENSG00000124783	SSR1	1726.01398390382	-0.448519505138917	0.160177413712558	-2.80014200968305	0.005108012966224	0.062952416355106
ENSG00000016864	GLT8D1	364.219459044844	-0.397718640465022	0.142056406800353	-2.79972335935526	0.005114641828652	0.062952416355106
ENSG00000184900	SUMO3	843.264460203863	0.459690967076186	0.164208431778938	2.79943582735772	0.005119199080929	0.062952416355106
ENSG00000267279		25.8440975541355	0.938770545188871	0.335345786138676	2.79941059047827	0.005119599249213	0.062952416355106
ENSG00000196730	DAPK1	738.97629556992	1.05451255909062	0.376795701608028	2.79863213563833	0.005131956703971	0.063034032738372
ENSG00000134318	ROCK2	881.166968738418	0.248978509377391	0.088969520492463	2.79846972310572	0.005134538291674	0.063034032738372
ENSG00000147852	VLDLR	260.085694456335	-1.10619012376824	0.3953372810833	-2.79809210185557	0.005140545213038	0.063056800973496
ENSG00000132912	DCTN4	1165.02124557909	-0.339287681445636	0.121272862279195	-2.79772139511745	0.005146448320416	0.063078260043451
ENSG00000116237	ICMT	1175.49150293501	0.356926279613561	0.127599499737272	2.79723886338483	0.005154141297629	0.06312160463371
ENSG00000288701	PRRC2B	2176.39686058916	0.377843203842368	0.135093467244662	2.79690211191392	0.005159516263404	0.063136514082231
ENSG00000127415	IDUA	121.753142018775	-0.747816604423991	0.267493913192557	-2.79563970446561	0.005179710948472	0.063307689025123
ENSG00000166446	CDYL2	75.0982559710038	-1.33769126850301	0.478514773388866	-2.7955067280983	0.005181842319125	0.063307689025123
ENSG00000185344	ATP6V0A2	247.238140715401	0.485906083239151	0.17385261260941	2.79493115430381	0.005191076867635	0.063369528385775
ENSG00000159899	NPR2	390.423291571381	-0.467535451409291	0.167328893772887	-2.79411069342195	0.005204266109338	0.063479506133662
ENSG00000168016	TRANK1	85.4340221695614	-1.18685999695127	0.424872608124366	-2.79344908157472	0.005214923832321	0.063558453705962
ENSG00000107829	FBXW4	212.585027424808	0.49982568754436	0.178972960003098	2.79274415272401	0.005226301031819	0.063646036462868
ENSG00000100320	RBFOX2	1574.1300165308	0.255315229873274	0.09147462929625	2.79110428582781	0.005252854472778	0.063918147454814
ENSG00000180318	ALX1	2.878639154972	3.52964260728346	1.26490119787061	2.79044925661025	0.005263495011527	NA
ENSG00000143653	SCCPDH	499.136689881861	0.259453356769053	0.092995527779885	2.78995520497679	0.00527153344727	0.064094080808839
ENSG00000107443	CCNJ	111.217070960925	0.445253727957837	0.159638802383446	2.78913222418416	0.005284948328537	0.064205780253736
ENSG00000146950	SHROOM2	27.5026491666075	2.16957190261577	0.777949754574821	2.78883294179008	0.005289834379182	0.064213768890694
ENSG00000185739	SRL	483.157449615259	3.72061743832743	1.33432664377122	2.78838577922107	0.005297142307565	0.064251120673066
ENSG00000118985	ELL2	1255.58964349869	-0.656847407955279	0.235594565066004	-2.78804142944153	0.005302776191514	0.064268123898106
ENSG00000162695	SLC30A7	276.438563184286	-0.388847720143688	0.139490862964785	-2.78762143898883	0.005309654953031	0.064300175531679
ENSG00000124641	MED20	193.701692080753	0.39059061118654	0.140163709214168	2.78667433514993	0.00532519656338	0.064397617195733
ENSG00000197157	SND1	2188.58547035217	-0.293759239749425	0.105421979750617	-2.78650847237296	0.00532792253148	0.064397617195733
ENSG00000138336	TET1	69.3329613055814	0.674071013093658	0.241933522400128	2.7861827761877	0.005333279041825	0.064397617195733
ENSG00000123143	PKN1	964.385891704273	0.258897064845755	0.092924586984237	2.78609863382736	0.005334663666023	0.064397617195733
ENSG00000111640	GAPDH	30018.4390096393	-0.34797019290924	0.1249295924322	-2.78533040999142	0.005347320372849	0.064429913348505
ENSG00000187243	MAGED4B	329.906328043897	-0.941578844141825	0.338068094550167	-2.78517511507464	0.005349882193446	0.064429913348505
ENSG00000261879	ZNF594-DT	11.5855688570196	-1.40935845583124	0.506023525186891	-2.7851639018378	0.00535006721536	0.064429913348505
ENSG00000155876	RRAGA	858.264919327677	-0.279800012830302	0.100486341230988	-2.78445816021032	0.005361723806138	0.064494998899925
ENSG00000164604	GPR85	42.6364936447298	1.48947999671122	0.534952381533604	2.78432258295808	0.005363965732293	0.064494998899925
ENSG00000171148	TADA3	762.733870967226	0.219017385333789	0.078681937532952	2.78357895345503	0.00537627756482	0.064591891692533
ENSG00000028137	TNFRSF1B	132.097311522637	-0.714411496196313	0.256678207374037	-2.78329626618927	0.005380964540006	0.064597096841521
ENSG00000169271	HSPB3	351.755724920271	1.85420744513427	0.66639078318056	2.78246262093314	0.00539480792919	0.064712127340186
ENSG00000072415	PALS1	391.988363884199	0.262259984825578	0.094263783231762	2.78219243737302	0.005399301452108	0.064714910695905
ENSG00000196296	ATP2A1	201.159302034513	1.41033421073374	0.507028701010534	2.78156681845203	0.005409719326876	0.064788641717613
ENSG00000174780	SRP72	1100.02097113924	0.217269727699035	0.078126360270869	2.78100409318633	0.005419105389309	0.064849908937784
ENSG00000087053	MTMR2	540.933642478082	0.249358422563702	0.089695368684349	2.78005906237179	0.00543490125918	0.064915889242138
ENSG00000182459	TEX19	1.7488959127179	3.78447953062463	1.3613038073779	2.78004036285931	0.005435214234136	NA
ENSG00000109062	NHERF1	607.202544816221	-0.468676276081925	0.168588101170286	-2.78000803632356	0.005435755323845	0.064915889242138
ENSG00000079459	FDFT1	1131.51380692125	0.72820391508839	0.261974366894226	2.77967620924687	0.00544131234135	0.064915889242138
ENSG00000205937	RNPS1	1110.16217963255	0.221808007084571	0.079803620725332	2.77942285160208	0.005445558704875	0.064915889242138
ENSG00000118777	ABCG2	9.38160608345459	-2.19321166152205	0.789099378249417	-2.77938586948021	0.005446178788427	0.064915889242138
ENSG00000133961	NUMB	578.454152421069	-0.470013643263828	0.169121844829952	-2.77914212523176	0.005450267271416	0.064915889242138
ENSG00000153113	CAST	2102.02399151932	-0.329303027843536	0.118520503919776	-2.77844775336455	0.005461929622226	0.06500381131906
ENSG00000140557	ST8SIA2	387.048497074572	1.09230819743707	0.393189287872545	2.77807211724228	0.005468248018789	0.065028045742628
ENSG00000188487	INSC	21.4749208046194	-2.08262732642586	0.749765661368336	-2.77770433314461	0.005474440731703	0.065050748788452
ENSG00000156885	COX6A2	56.994565700394	3.83651928749942	1.38138559415983	2.77729788389232	0.005481291847782	0.065081233776712
ENSG00000108384	RAD51C	146.837600485222	0.67519909685406	0.243140872149523	2.77698722919295	0.005486533466093	0.065092575950066
ENSG00000160097	FNDC5	611.964083376987	1.0651257350361	0.383662963218614	2.77620160700574	0.005499809315328	0.065199144623396
ENSG00000100811	YY1	767.841432524975	0.294421581650742	0.106109203974666	2.77470351884872	0.00552520516652	0.065449115178456
ENSG00000132824	SERINC3	1378.96289859734	-0.294994033255755	0.106347856598501	-2.7738596967634	0.005539556334042	0.065567967645182
ENSG00000112715	VEGFA	1771.85653240502	-1.03994900960293	0.374955827679008	-2.77352406026132	0.005545273962394	0.065584525228131
ENSG00000198453	ZNF568	150.059235812434	-0.425197041746594	0.153385958482077	-2.7720727891548	0.005570057974172	0.065780672721726
ENSG00000112081	SRSF3	2015.89515308073	0.278936019325466	0.100624611378702	2.77204568051138	0.005570521870153	0.065780672721726
ENSG00000100129	EIF3L	2261.48052278896	0.28684450287987	0.103531971414209	2.77058863036876	0.005595506955752	0.066024373449926
ENSG00000291317	TMEM276	75.4347651183427	-0.557109631024896	0.20112570886207	-2.76995732756849	0.005606363718606	0.066101117570456
ENSG00000171604	CXXC5	1374.31257426696	0.286795783393713	0.103563993709971	2.76926152729179	0.005618351683872	0.066191069566546
ENSG00000152601	MBNL1	1054.30880810508	0.33538969877574	0.12114907436712	2.76840496328848	0.00563314120832	0.066313862317477
ENSG00000067064	IDI1	953.620524822932	0.742281623159519	0.268160303910583	2.76805184188272	0.005639248456921	0.066331488882035
ENSG00000150093	ITGB1	16109.0876703028	-0.353927029987515	0.12787242825414	-2.76781347488063	0.005643374399815	0.066331488882035
ENSG00000158258	CLSTN2	585.458866857761	2.67333181207113	0.965996985128069	2.76743287321617	0.005649967957071	0.066357628303229
ENSG00000159884	CCDC107	94.9635055091923	-0.440137986150471	0.15906225655585	-2.76707998289921	0.005656087649903	0.066368384898224
ENSG00000144580	CNOT9	474.72200710818	0.270005399540112	0.097584923010009	2.76687618549863	0.005659624551771	0.066368384898224
ENSG00000138944	SHISAL1	247.182044324974	1.42660372738938	0.515710212584387	2.76628946368974	0.005669818245503	0.066436620274854
ENSG00000092199	HNRNPC	3736.66841218598	0.278276849926357	0.100649534630003	2.7648101002089	0.005695594240933	0.066686458956214
ENSG00000141867	BRD4	737.992776207196	0.269099075273371	0.097338764045468	2.76456227806294	0.005699922542155	0.066686458956214
ENSG00000004975	DVL2	397.121007540636	0.334865882873462	0.121178056262438	2.76342015379613	0.005719908511342	0.066868768786178
ENSG00000120686	UFM1	574.53677614799	-0.261919092288094	0.094815329734016	-2.76241292439579	0.005737586383542	0.066989813706314
ENSG00000163463	KRTCAP2	329.74020800092	-0.516204422548558	0.186872987860395	-2.76232765612006	0.005739085185823	0.066989813706314
ENSG00000124120	TTPAL	397.066266814807	-0.542276544071311	0.196331165760274	-2.762050242871	0.005743963857769	0.066995265087621
ENSG00000155545	MIER3	167.748935120019	0.513608598624926	0.186020095065319	2.76103825473574	0.005761792704293	0.067151637764691
ENSG00000102287	GABRE	71.3259381561616	-1.35293219821905	0.490096011229365	-2.76054521403945	0.005770496984939	0.06720150859915
ENSG00000253552	HOXA-AS2	9.68590832121083	-1.91382342076134	0.693369225427497	-2.76017935405392	0.005776963642839	0.067225264275981
ENSG00000204592	HLA-E	1242.06146023802	-0.482201351408855	0.174781546698239	-2.75888021657902	0.005799979021661	0.067397887636546
ENSG00000138376	BARD1	131.792177025231	0.783217068115248	0.283906665351767	2.75871321000802	0.005802943681088	0.067397887636546
ENSG00000137133	HINT2	94.2781519696394	0.59595726942951	0.216049605506248	2.75842794543901	0.005808010787441	0.067397887636546
ENSG00000168310	IRF2	114.086923731276	0.527434834355005	0.191214493114357	2.75834130438831	0.00580955056738	0.067397887636546
ENSG00000280355		28.9226833048466	0.800128273649992	0.290131730621759	2.75781029512111	0.00581899567731	0.067455930042467
ENSG00000173221	GLRX	437.835332796985	-0.71956522485609	0.261004026687513	-2.75691235107873	0.00583499899232	0.067568663226137
ENSG00000100003	SEC14L2	348.040588215684	-0.889713446551034	0.322758670245112	-2.75659038338261	0.005840746813417	0.067568663226137
ENSG00000197837	H4C16	3.03033495668877	-3.01178162669915	1.09265445235208	-2.75638983597779	0.005844329598478	NA
ENSG00000152455	SUV39H2	113.077475565566	0.704176803437295	0.255471180747768	2.75638450245604	0.005844424909034	0.067568663226137
ENSG00000157483	MYO1E	1005.20549238313	-0.664837930586615	0.241209518718921	-2.75626738993391	0.005846518074486	0.067568663226137
ENSG00000159200	RCAN1	284.448107320887	-0.626345494234781	0.227306540647804	-2.75551021299145	0.005860067501094	0.067673752906174
ENSG00000129946	SHC2	4.92237630016099	3.3009390338309	1.19859038042113	2.7540176258307	0.005886859770097	NA
ENSG00000247556	OIP5-AS1	1078.26349328642	0.47617807280998	0.172953115507715	2.75322055582595	0.005901212530455	0.068051637299918
ENSG00000170681	CAVIN4	962.198029797186	1.96748705910621	0.71462071613524	2.75319062921466	0.005901752029764	0.068051637299918
ENSG00000128699	ORMDL1	374.940874465799	-0.391247713661184	0.142180574446104	-2.75176630271314	0.005927480410744	0.068296447281914
ENSG00000110628	SLC22A18	80.7274868723042	-0.952030547206209	0.346005462561996	-2.7514899335892	0.00593248430968	0.068302279550266
ENSG00000167733	HSD11B1L	38.57375300353	-0.856891656773589	0.311537310481945	-2.75052659165603	0.005949956213424	0.068449618449855
ENSG00000145781	COMMD10	118.82391919035	0.439828514436883	0.159920912104049	2.75028768064253	0.005954296455437	0.068449618449855
ENSG00000129911	KLF16	220.916091153467	-0.434917122187689	0.158222245476478	-2.74877354241788	0.005981869860117	0.068714580707814
ENSG00000068615	REEP1	330.553561344707	2.47863940492212	0.901908138877425	2.74821713883988	0.005992031189758	0.068748307949455
ENSG00000275074	NUDT18	49.3585719408273	-0.603050878877843	0.219441479652126	-2.74811708266752	0.005993860116231	0.068748307949455
ENSG00000197208	SLC22A4	30.5689931784796	-1.24756425510176	0.454163573935386	-2.74694917580347	0.006015245512932	0.068902313049101
ENSG00000196628	TCF4	766.832077501243	0.743896947569602	0.270816907115915	2.74686302082019	0.00601682580534	0.068902313049101
ENSG00000151883	PARP8	82.7613846386191	-0.657638613695425	0.239472633347582	-2.74619527293082	0.006029086618846	0.068902313049101
ENSG00000277443	MARCKS	1667.83155788946	0.359960702879852	0.131076429113633	2.74618942027933	0.006029194181395	0.068902313049101
ENSG00000153253	SCN3A	18.2465208748374	1.97663919962398	0.719786368599478	2.74614703175057	0.006029973267632	0.068902313049101
ENSG00000120798	NR2C1	209.905494949502	0.402433870587069	0.146603572436415	2.7450481860639	0.006050201340657	0.06908147184904
ENSG00000197323	TRIM33	430.339728186183	0.253038730831299	0.092196176118466	2.74456860885599	0.006059048770818	0.069090310091399
ENSG00000174306	ZHX3	932.575533438492	-0.389125249642646	0.141815519812844	-2.74388339270752	0.006071710132099	0.069090310091399
ENSG00000121390	PSPC1	383.394504576172	0.288435418990849	0.105119484409147	2.74388159923043	0.006071743303053	0.069090310091399
ENSG00000196470	SIAH1	154.367786218952	0.570093604005791	0.207775389124899	2.74379755180289	0.006073297971171	0.069090310091399
ENSG00000109685	NSD2	1407.06057647244	0.6246847685034	0.227673504549785	2.7437745544379	0.006073723427632	0.069090310091399
ENSG00000106723	SPIN1	900.612282229015	0.261738378491584	0.095428143116514	2.74277974970143	0.006092153259023	0.069229623501731
ENSG00000279573		27.8619939931924	-0.775382274579766	0.282715733753403	-2.74262158771852	0.006095088016714	0.069229623501731
ENSG00000114857	NKTR	672.530214335319	-0.298160354029321	0.108740756561756	-2.74193746169118	0.006107796915372	0.069278764398759
ENSG00000077312	SNRPA	424.668391784099	0.333020993021344	0.121456394002106	2.74189758190556	0.00610853849137	0.069278764398759
ENSG00000137563	GGH	369.705523366808	0.655835747526494	0.239215542644483	2.74161009889388	0.006113886719833	0.069287674423425
ENSG00000037042	TUBG2	110.873692836984	-0.767444697587555	0.280010725698565	-2.74076893187912	0.006129559713627	0.069413492774902
ENSG00000142149	HUNK	40.9657756355689	1.94471933095502	0.709793846787972	2.7398368410144	0.006146969095213	0.069558772488753
ENSG00000254635	WAC-AS1	169.903710329695	-0.525422232613318	0.191806264498126	-2.73933822749805	0.006156300355317	0.069612492327513
ENSG00000185046	ANKS1B	3.64117153164168	-3.48806056558199	1.27401318310918	-2.73785280390076	0.006184174841784	NA
ENSG00000204386	NEU1	567.112779270527	-0.394456240334392	0.14410090424554	-2.73736131219733	0.00619342284417	0.069922401048672
ENSG00000279912		24.2086407935575	-0.874169355050919	0.319378204007273	-2.73709772327172	0.006198387712311	0.069922401048672
ENSG00000173456	RNF26	359.718558766977	0.372714261091072	0.136187190694685	2.73677912871153	0.006204393430364	0.069922401048672
ENSG00000051341	POLQ	153.42701385516	0.818776897167	0.299187416420408	2.73666889792077	0.006206472573289	0.069922401048672
ENSG00000105220	GPI	2836.23706759248	-0.457667113549102	0.167235938898887	-2.73665527016782	0.006206729659793	0.069922401048672
ENSG00000164091	WDR82	1324.70227073332	0.174920154469088	0.063941689022864	2.73561986150444	0.006226290625191	0.070090770521977
ENSG00000134590	RTL8C	1215.72856708847	-0.284596571490933	0.104072647358197	-2.73459529199261	0.006245701433058	0.070257201453649
ENSG00000204852	TCTN1	186.631222286357	-0.47279973023567	0.172922693505428	-2.73416820343959	0.006253808841786	0.070288893656367
ENSG00000164330	EBF1	48.5629317866642	-2.06929636546714	0.756886280023483	-2.73395940722157	0.006257775860886	0.070288893656367
ENSG00000168701	TMEM208	213.054009387542	-0.374304775771308	0.136926621799493	-2.73361579254776	0.006264309292065	0.070310274138428
ENSG00000138162	TACC2	318.210868648887	0.760834317582625	0.278430521961333	2.73258230535618	0.006283996866854	0.070479155406234
ENSG00000110107	PRPF19	803.676622219598	0.237515381579486	0.086955853257696	2.7314478862694	0.006305671264525	0.07067005448197
ENSG00000144366	GULP1	65.5404732728362	1.21990986312172	0.446825253443466	2.73017215056774	0.006330126045042	0.070891809823012
ENSG00000160298	C21orf58	96.4985657946245	0.5672018008817	0.207792721541493	2.72965191790146	0.006340122944687	0.070951442179821
ENSG00000102271	KLHL4	51.7736447809322	-0.911829712093313	0.334164182818227	-2.72868774984575	0.006358688175442	0.071106803116543
ENSG00000286826		15.6756471717192	3.27764009622991	1.20162858682545	2.72766488095046	0.006378437168881	0.07127516324255
ENSG00000214145	LINC00887	25.2675561185585	-0.719962903171134	0.26398163753417	-2.72732190729721	0.006385071462524	0.071296834727864
ENSG00000254614	CAPN1-AS1	10.9368552362899	1.68447724600284	0.617811473502479	2.72652308713732	0.006400547479048	0.07141713006379
ENSG00000132773	TOE1	90.8979480154169	0.472857671308748	0.173522839606849	2.72504571951509	0.006429258357034	0.071684814544731
ENSG00000077943	ITGA8	7.18569123982083	4.01836735098205	1.47497604345693	2.72436109644474	0.006442602437379	0.071735621255355
ENSG00000227877	MRLN	40.7592391016596	3.88953540884958	1.42770491411755	2.72432725445487	0.006443262701982	0.071735621255355
ENSG00000167615	LENG8	2110.84811494347	-0.751531260013996	0.276006582855535	-2.72287440480126	0.006471665585075	0.071999057564067
ENSG00000260342		28.8282430637754	1.67526659807926	0.615442475840137	2.72205228570283	0.006487787681309	0.072103898657564
ENSG00000275496		36.5000552541846	-2.32196233429552	0.853082031651536	-2.72185117977492	0.006491736947607	0.072103898657564
ENSG00000276248		12.8802391538935	-0.986318433075413	0.362394819769237	-2.72166813450444	0.006495333423123	0.072103898657564
ENSG00000146700	SSC4D	5.52511072570047	1.72218611873989	0.632917880400748	2.72102617427942	0.006507960834246	0.072133184309125
ENSG00000240682	ISY1	275.301957241428	0.299631273914766	0.110123529090809	2.72086516286349	0.00651113140385	0.072133184309125
ENSG00000121940	CLCC1	273.694825111714	-0.359615000304952	0.132172045825407	-2.72080982070888	0.006512221499263	0.072133184309125
ENSG00000107779	BMPR1A	137.690898117912	0.623761939555042	0.229375608528457	2.71939088709887	0.006540226892469	0.072362871023942
ENSG00000166123	GPT2	298.228111157672	-0.46619564560388	0.171447121485109	-2.71918036048433	0.00654439125657	0.072362871023942
ENSG00000084234	APLP2	5416.67843895327	-0.271721892297008	0.099937831261749	-2.71890923453539	0.006549757831185	0.072362871023942
ENSG00000140859	KIFC3	353.036110592577	0.469704822346245	0.172762126253273	2.71879510013466	0.006552018152109	0.072362871023942
ENSG00000135452	TSPAN31	194.721339480948	-0.481682469978716	0.177226740396699	-2.71788821991835	0.006570002980792	0.07250876836214
ENSG00000231389	HLA-DPA1	13.1153717514175	-1.67839811503446	0.617694874911098	-2.71719611608567	0.00658375831992	0.07260780961968
ENSG00000150787	PTS	97.3882035193787	-0.439877963423584	0.161932592488175	-2.71642636398664	0.006599087307693	0.072679421084189
ENSG00000170315	UBB	3558.30062312783	0.294225859960161	0.108315051130922	2.71638942961423	0.00659982363197	0.072679421084189
ENSG00000092529	CAPN3	57.6254845501535	-1.12018694758174	0.412584263307346	-2.71505010540667	0.006626574385413	0.072921129432523
ENSG00000172534	HCFC1	887.835873275592	0.314521901470831	0.115925286544911	2.71314318769427	0.00666483009284	0.07328900057195
ENSG00000130731	METTL26	172.504743016615	-0.495690312655943	0.182748524743451	-2.71241758778524	0.006679438816251	0.073386153533208
ENSG00000179292	TMEM151A	1.36403199561848	-4.40210056833939	1.62295927985472	-2.71239126143291	0.006679969393452	NA
ENSG00000238113	LINC01410	31.8623346727855	-1.14706543960895	0.422928107886919	-2.71219958715926	0.006683833509167	0.073386153533208
ENSG00000107077	KDM4C	191.858521317749	-0.611255188255165	0.225390330405851	-2.71198496916218	0.006688162550373	0.073386153533208
ENSG00000198722	UNC13B	516.148866361844	-0.431156089036436	0.159001315359241	-2.71165108327752	0.006694902344942	0.07340706643342
ENSG00000184206	GOLGA6L4	20.7438691413274	-1.66982371237461	0.615932876813495	-2.71104819248062	0.006707087719121	0.073487614792621
ENSG00000205581	HMGN1	2030.52809914726	0.386483685654564	0.142585330085018	2.71054312126023	0.006717311348205	0.073494879077678
ENSG00000231925	TAPBP	672.782886130128	-0.346146316538669	0.127703950525424	-2.71053726305638	0.006717430011841	0.073494879077678
ENSG00000111196	MAGOHB	156.037076043961	0.598589767888909	0.220886910382666	2.70993770908339	0.006729584531966	0.073525640352289
ENSG00000250120	PCDHA10	7.2857366680116	-2.50398145364211	0.92400535540514	-2.70992093172903	0.006729924936763	0.073525640352289
ENSG00000290762		43.972640064681	-0.997205821119841	0.368041133211732	-2.70949557300204	0.006738560441524	0.073562445192054
ENSG00000105855	ITGB8	150.014129932375	1.12896960907251	0.41671130546566	2.70923681278799	0.006743818584404	0.073562445192054
ENSG00000171202	TMEM126A	117.544831888258	0.528164942367329	0.194963897340409	2.70903972259617	0.006747826034014	0.073562445192054
ENSG00000105514	RAB3D	20.3192507575533	-0.926423212882961	0.342063885368502	-2.70833388881418	0.006762195369368	0.073604002421567
ENSG00000090863	GLG1	2650.95969534383	-0.328003987617459	0.121112409750445	-2.70826076612065	0.006763685569168	0.073604002421567
ENSG00000113083	LOX	1606.32934349119	-0.947144190864616	0.349739941723626	-2.70813847053556	0.006766178544746	0.073604002421567
ENSG00000184162	NR2C2AP	67.827507718619	0.714108422766615	0.263746138965793	2.70755972226472	0.006777987438894	0.073679683068749
ENSG00000065534	MYLK	1548.35331323208	0.569627225749892	0.210442105651038	2.70681204214173	0.006793270671782	0.073792996009791
ENSG00000162772	ATF3	95.2375913450475	-2.9291257360089	1.08232099612026	-2.70633734955599	0.006802989867027	0.073845749907552
ENSG00000204650	LINC02210	56.7624152170088	1.05762388278877	0.390888894212211	2.70568925965594	0.006816279498956	0.073937157479388
ENSG00000142661	MYOM3	416.711790500266	2.15419277581351	0.796358149987321	2.70505522653068	0.006829303455432	0.074025554799568
ENSG00000215769	ARHGAP27P1-BPTFP1-KPNA2P3	63.8646980218632	-0.628702666166946	0.232469412414928	-2.70445328542747	0.006841688882629	0.074089000587405
ENSG00000015479	MATR3	2550.1269159397	0.274535773219272	0.101518363039525	2.7042966907611	0.006844914251556	0.074089000587405
ENSG00000086666	ZFAND6	418.090633552105	0.406838677280909	0.150506112612729	2.7031372362115	0.006868837991024	0.074294995535394
ENSG00000213390	ARHGAP19	167.652237306344	0.537171411820847	0.198854240330697	2.70133244796553	0.00690622680172	0.07461520808857
ENSG00000158023	CFAP251	22.6348286408918	-1.34942447406649	0.499558508450467	-2.70123409218299	0.006908269628113	0.07461520808857
ENSG00000189001	SBSN	24.4217696282968	-2.21968539486745	0.821898525768896	-2.70068058923808	0.006919775879911	0.074686365680401
ENSG00000225826	LINC00626	8.77605056647504	2.43761388042569	0.903108507809889	2.69913732330691	0.006951948354796	0.07498031798007
ENSG00000107263	RAPGEF1	2370.29493146449	0.644152780001128	0.238732074882527	2.69822469527019	0.006971037076239	0.075132838211335
ENSG00000187118	CMC1	79.1222155988203	0.57605180528759	0.213564221964463	2.69732354974442	0.006989931805577	0.075283052765599
ENSG00000111642	CHD4	3080.17563313203	0.302298310050765	0.112107721108268	2.69649857353555	0.007007269772839	0.075329657853973
ENSG00000165802	NSMF	648.136545578706	-0.281580861254362	0.1044388488047	-2.69613141543638	0.007014998498178	0.075329657853973
ENSG00000124313	IQSEC2	77.591816942013	-0.73230933361165	0.271634351914613	-2.69593786076751	0.007019075929741	0.075329657853973
ENSG00000198742	SMURF1	288.432573502428	0.321737759866379	0.11934460805614	2.69587177088917	0.007020468669517	0.075329657853973
ENSG00000005022	SLC25A5	1721.2393454755	0.380639862274316	0.14121029539136	2.69555319050488	0.007027185729872	0.075329657853973
ENSG00000228716	DHFR	806.778621682627	0.640421740885103	0.237585464409781	2.69554260180042	0.00702740908489	0.075329657853973
ENSG00000129474	AJUBA	941.179921938087	0.709708006658405	0.263306830606675	2.69536496650388	0.007031157022271	0.075329657853973
ENSG00000110395	CBL	427.748177536347	0.349999232719876	0.129861650208842	2.69517006873862	0.007035271246534	0.075329657853973
ENSG00000155366	RHOC	1542.99827075057	-0.363400581349032	0.134842611313904	-2.69499810043771	0.007038903232898	0.075329657853973
ENSG00000184470	TXNRD2	251.169286019358	0.573725426015865	0.212937154485993	2.6943415647719	0.007052784816291	0.075425063535351
ENSG00000033627	ATP6V0A1	622.051094807701	-0.435375555266877	0.161607489115597	-2.69403081286323	0.007059363824034	0.075442293477682
ENSG00000139505	MTMR6	347.123053581411	0.336395884130209	0.124905694640913	2.69319893778503	0.007077002792336	0.075577612098749
ENSG00000260337		2.76166527043482	3.89080676940869	1.4447497146574	2.69306630064388	0.007079818867522	NA
ENSG00000156304	SCAF4	325.85759507553	0.224502315600312	0.08336943971526	2.69286103357629	0.007084178962766	0.075601083435395
ENSG00000158109	TPRG1L	420.114395455275	-0.3590916598635	0.133382271531508	-2.69219931359974	0.007098251031106	0.07565576322815
ENSG00000116017	ARID3A	75.761245350577	-0.990914769606383	0.368075396779033	-2.69215160338809	0.007099266600824	0.07565576322815
ENSG00000143401	ANP32E	1033.57379990765	0.481926318076414	0.179057270138571	2.69146467888992	0.007113903089295	0.075758578060332
ENSG00000167767	KRT80	379.961660674529	1.27869731271101	0.475318435311991	2.69019086514431	0.007141116302878	0.075942578956849
ENSG00000094804	CDC6	256.857136635208	0.742753145629926	0.276097140097675	2.69018775553837	0.00714118284936	0.075942578956849
ENSG00000105173	CCNE1	54.6756112048266	0.65950612883899	0.245175438483875	2.68993555356633	0.007146581899586	0.075946810865721
ENSG00000168899	VAMP5	650.399555021116	0.438290618750965	0.162972051452144	2.68936062868219	0.007158903387243	0.076024550236831
ENSG00000104442	ARMC1	323.076486821216	0.397244864224773	0.147734519514194	2.68891025287159	0.007168568921218	0.076073995553892
ENSG00000110719	TCIRG1	497.677774350352	-0.343592593338469	0.127813396923711	-2.68823614431866	0.00718305788149	0.076174523036527
ENSG00000104853	CLPTM1	1011.84358845249	-0.324051371906145	0.12055926021233	-2.68790113123972	0.007190268262167	0.076197776573116
ENSG00000102302	FGD1	211.764695536347	0.318119790573424	0.118382416347927	2.68722163634898	0.007204912770182	0.076261416434172
ENSG00000102898	NUTF2	791.622330671652	0.315608397874286	0.117450693097143	2.68715653821854	0.007206317172596	0.076261416434172
ENSG00000248925	PDCD6-DT	1.99208120278393	4.02457876942513	1.49796212972893	2.68670261387277	0.007216116796152	NA
ENSG00000234745	HLA-B	1156.27726106585	-0.918222068444315	0.341847615709916	-2.6860566704186	0.007230082476723	0.07645963265426
ENSG00000128512	DOCK4	93.5466823376019	-0.65498930496848	0.243981577948312	-2.68458508415435	0.007261989663974	0.07674361519632
ENSG00000100485	SOS2	441.966778641914	0.311903261773124	0.11622128955623	2.6837016089227	0.007281205973132	0.076893180742687
ENSG00000101000	PROCR	120.563276262283	-0.914593794631621	0.341077802739174	-2.68148143117663	0.007329698215099	0.077351492074004
ENSG00000259207	ITGB3	110.533320578638	-1.18462545112717	0.441878561044522	-2.68088464922789	0.007342782204418	0.077393967415439
ENSG00000080854	IGSF9B	55.896246953826	-2.24325792339617	0.836776456001612	-2.68083298389534	0.007343915912396	0.077393967415439
ENSG00000089327	FXYD5	421.113372632323	-0.544289644335688	0.203077636212908	-2.68020474576064	0.007357714101328	0.077485607727295
ENSG00000116698	SMG7	580.650907626027	0.235597999104356	0.087928326151927	2.67943232192637	0.007374710959632	0.077610783529431
ENSG00000171303	KCNK3	1.97617255505483	-3.19638240305867	1.19338930826611	-2.67840710564328	0.007397324805746	NA
ENSG00000101447	FAM83D	208.618000827197	0.861446096512041	0.321643865596201	2.67826061260413	0.00740056116961	0.077828893297578
ENSG00000204351	SKIC2	615.563726750123	-0.311773867151053	0.116426842276053	-2.67785212633204	0.007409592268375	0.077867037681292
ENSG00000165389	SPTSSA	226.691385250245	0.371896745265928	0.138890116869958	2.67763289172069	0.007414443335121	0.077867037681292
ENSG00000164976	MYORG	110.161527743788	-0.622854416501783	0.232720854617105	-2.67640138021392	0.007441746325261	0.078099764820599
ENSG00000197565	COL4A6	10.5841665234772	-2.17179957105613	0.812062737094561	-2.67442338116203	0.007485787940186	0.078507717997002
ENSG00000162736	NCSTN	1479.33506739185	-0.417812687987826	0.156252569018771	-2.67395723866551	0.007496200920865	0.078562668864223
ENSG00000139343	SNRPF	276.271707036208	0.305432367025451	0.11425699488242	2.67320497392537	0.007513032875416	0.078684770514534
ENSG00000182718	ANXA2	24497.535617442	-0.406284038975998	0.152005451890327	-2.67282544095284	0.007521537797051	0.078719554090988
ENSG00000103966	EHD4	808.939923279938	0.894545595588529	0.334726375777524	2.67246820185777	0.007529551023285	0.07874193839572
ENSG00000079616	KIF22	421.69592143971	0.643053824217294	0.240658765772072	2.67205652016985	0.007538794943638	0.07874193839572
ENSG00000130695	CEP85	154.815847689844	0.443994628482089	0.166163349529663	2.67203706316012	0.007539232083984	0.07874193839572
ENSG00000176986	SEC24C	1153.26255666022	-0.16817181684412	0.062973943005314	-2.67049844456982	0.00757387224804	0.079049363545521
ENSG00000048162	NOP16	208.960663289929	-0.430646955414021	0.161291555592455	-2.66999071236044	0.007585334507134	0.079061027395926
ENSG00000156395	SORCS3	92.3980477243123	1.69546431291989	0.635030443670063	2.66989453784484	0.007587507436621	0.079061027395926
ENSG00000158985	CDC42SE2	291.317535069682	0.284355776320129	0.106519688064422	2.66951379117964	0.007596115357007	0.079061027395926
ENSG00000118412	CASP8AP2	245.07146621087	0.483849092934694	0.181252181107614	2.66948011316576	0.007596877170797	0.079061027395926
ENSG00000173915	ATP5MK	382.00276022039	0.615590373909176	0.230641703784642	2.66903323990346	0.007606992157141	0.079061027395926
ENSG00000101407	TTI1	255.45575304189	0.310714463548643	0.116419465184795	2.6689219286091	0.007609513568248	0.079061027395926
ENSG00000121454	LHX4	7.7685230930096	3.56436985180286	1.33555161556761	2.66883721321994	0.007611433033903	0.079061027395926
ENSG00000228672	PROB1	269.678230414793	0.747228579314281	0.280060472162815	2.66809726322205	0.007628217145485	0.079181206815675
ENSG00000128694	OSGEPL1	60.1116474033014	0.567333474361695	0.212710737286718	2.66715955009348	0.007649534729709	0.079348247544649
ENSG00000102897	LYRM1	144.161598041044	0.381786363365418	0.143229786618053	2.66555143577444	0.007686217275098	0.07967103786051
ENSG00000178773	CPNE7	168.18738821392	-1.43099242527239	0.536890088530287	-2.66533589619742	0.007691145891183	0.07967103786051
ENSG00000081913	PHLPP1	192.567019003023	0.646461276208237	0.242766013969827	2.6628985896213	0.00774707576546	0.080135143485502
ENSG00000113013	HSPA9	2833.80196342405	-0.174227896689859	0.065435458379622	-2.66259152154295	0.007754147972015	0.080135143485502
ENSG00000234456	MAGI2-AS3	256.171374921847	0.508629462167409	0.191035803950433	2.66248238104821	0.007756663023153	0.080135143485502
ENSG00000288827		7.59324778109448	-1.14039421020576	0.428346586459679	-2.66231655919385	0.007760485647661	0.080135143485502
ENSG00000100994	PYGB	2139.82807228846	-0.767550973582017	0.288366171545618	-2.6617233549553	0.007774174370811	0.080135143485502
ENSG00000118564	FBXL5	506.765502103633	0.34530196271682	0.12974252252506	2.66144018164995	0.007780716476011	0.080135143485502
ENSG00000135766	EGLN1	541.594023459803	-0.396405171825355	0.148963910331667	-2.66108194221515	0.007788999888626	0.080135143485502
ENSG00000106080	FKBP14	302.552642627954	-0.454423590229114	0.170780612214193	-2.6608617005025	0.00779409636187	0.080135143485502
ENSG00000268061	NAPA-AS1	3.77575005563572	2.47288855961931	0.929362551856294	2.66084377370274	0.007794511325994	NA
ENSG00000087589	CASS4	89.431710397172	1.52094119369224	0.571647371356989	2.66062833470536	0.007799499791151	0.080135143485502
ENSG00000150991	UBC	11687.7088739017	-0.284036198678987	0.106762534886681	-2.66044824601127	0.007803671918799	0.080135143485502
ENSG00000110195	FOLR1	87.1704764735321	3.74469145077733	1.40756582199499	2.66040237142861	0.00780473501803	0.080135143485502
ENSG00000157119	KLHL40	78.6813516246818	2.77206294269862	1.04204738039526	2.66020815833454	0.007809237156885	0.080135143485502
ENSG00000250151	ARPC4-TTLL3	52.1791016790562	-1.00247194464461	0.376862232157743	-2.66004884306106	0.0078129320511	0.080135143485502
ENSG00000284624		8.66259990680256	-1.1791605408953	0.443307220766768	-2.65991728908851	0.007815984276308	0.080135143485502
ENSG00000074410	CA12	560.017039942834	-2.02609655522878	0.761833121615335	-2.65950179605318	0.007825631277576	0.080135143485502
ENSG00000109854	HTATIP2	159.251081084533	-0.781537033970571	0.293871158568918	-2.6594547004084	0.007826725426585	0.080135143485502
ENSG00000161021	MAML1	381.036988743153	0.294653275554684	0.110803291158461	2.65924660246144	0.00783156170055	0.080135143485502
ENSG00000161203	AP2M1	4876.75818595108	-0.22777998747608	0.085659355389679	-2.65913730543348	0.007834102876458	0.080135143485502
ENSG00000159147	DONSON	154.904717473782	0.848844034587275	0.319228705878055	2.65904669272297	0.007836210198602	0.080135143485502
ENSG00000179256	SMCO3	3.12814761850845	-3.50006837972448	1.31678731449581	-2.65803622285399	0.007859744483331	NA
ENSG00000196743	GM2A	639.851982911784	-0.583186729376943	0.219427668821403	-2.65776295445955	0.007866119890742	0.080386875276448
ENSG00000196159	FAT4	305.387391100969	-0.722897235068471	0.272184851753604	-2.65590546428673	0.007909578414062	0.080776636043008
ENSG00000068971	PPP2R5B	157.231280106589	-0.578840397528779	0.217973903216756	-2.65554907714421	0.007917941124839	0.080807697528097
ENSG00000137996	RTCA	423.72207815588	-0.268301205579418	0.10108126021103	-2.6543120358737	0.007947030082441	0.080956473053391
ENSG00000008988	RPS20	3394.01696238481	0.597715867542157	0.225197026403891	2.65419076391423	0.007949886930748	0.080956473053391
ENSG00000182272	B4GALNT4	6.15595689971515	-2.57309816796539	0.969452057772492	-2.65417783926065	0.00795019145581	0.080956473053391
ENSG00000171960	PPIH	161.869899184564	0.481173196048608	0.181299564503731	2.65402290052773	0.007953842868146	0.080956473053391
ENSG00000168890	TMEM150A	161.780869224883	-0.445747139752183	0.167986631663851	-2.65346792978231	0.007966934087957	0.081035405934168
ENSG00000121297	TSHZ3	345.142481329619	0.35757906934889	0.134784719723334	2.65296444643632	0.007978827460025	0.081102057435029
ENSG00000148429	USP6NL	124.304404188187	0.356347127793344	0.134339301370131	2.65259030052224	0.00798767589542	0.081132317461878
ENSG00000197530	MIB2	263.325831043316	-0.452960472515696	0.170774659604766	-2.65238691480346	0.007992489590608	0.081132317461878
ENSG00000134042	MRO	4.46695408363864	-2.54653304325255	0.960227489758873	-2.65201014385874	0.008001413798683	NA
ENSG00000231784	DBIL5P	6.32824036187814	2.0806054440379	0.784619083307078	2.6517395361688	0.008007828925172	0.081208040901574
ENSG00000196419	XRCC6	3333.37038505306	0.181770532458964	0.068550725686861	2.65162083461069	0.008010644361291	0.081208040901574
ENSG00000157827	FMNL2	392.786952514908	-0.448890387126708	0.169304708079063	-2.65137568954717	0.008016461667342	0.081212799786699
ENSG00000103365	GGA2	509.061795374461	0.52176144433439	0.196834301260881	2.65076483616976	0.008030973711419	0.081275035726649
ENSG00000184990	SIVA1	286.651403690988	0.359071810933179	0.135467052124987	2.65062098348375	0.008034394639776	0.081275035726649
ENSG00000099958	DERL3	6.7061029557456	2.62203502313602	0.9892822995723	2.65044166287986	0.008038660849561	0.081275035726649
ENSG00000245248	USP2-AS1	17.6236798408575	1.57737578947601	0.595345399482707	2.64951369548934	0.008060770509315	0.081444351932441
ENSG00000180667	YOD1	95.6771911960241	0.456856690385027	0.172448090323505	2.64924180678362	0.008067258807299	0.081455712930614
ENSG00000140006	WDR89	101.371832145098	0.452437307666148	0.170837885848158	2.64834293295035	0.008088742647286	0.08161836933002
ENSG00000171631	P2RY6	10.7802953669825	-1.58545545377025	0.598869821090818	-2.6474125059139	0.008111034568053	0.081787577598094
ENSG00000112695	COX7A2	596.471168886129	0.570074543299125	0.215350516242037	2.64719376227733	0.008116283382084	0.081787577598094
ENSG00000240356	RPL23AP7	58.5997001387405	-0.716179671073719	0.270648759775296	-2.6461590722541	0.008141152282728	0.081898961127637
ENSG00000106868	SUSD1	148.488353681501	-0.340374063006123	0.128631037889378	-2.6461270047346	0.008141924117963	0.081898961127637
ENSG00000188290	HES4	23.6658964713702	2.02860852501931	0.766652248403745	2.64606088254889	0.008143515823965	0.081898961127637
ENSG00000122778	KIAA1549	364.16131263682	0.616339332770261	0.233043780498762	2.64473624419912	0.008175461507272	0.082125228108529
ENSG00000172789	HOXC5	6.1321234043419	-3.28757624227692	1.24309056348055	-2.64467959041695	0.008176830297649	0.082125228108529
ENSG00000158169	FANCC	118.884013355642	0.700125618914459	0.264802935593488	2.643949612361	0.00819448537478	0.082248152611642
ENSG00000104081	BMF	352.26633583121	1.36522440796102	0.51658253425493	2.64280016731516	0.00822235474123	0.082473367965868
ENSG00000204060	FOXO6	39.4274640635983	2.23419874899082	0.846321110872463	2.63989485821476	0.008293175168107	0.083087458120414
ENSG00000073417	PDE8A	194.089939301657	-0.511059380749104	0.193594840011396	-2.63983988787624	0.008294520381308	0.083087458120414
ENSG00000167536	DHRS13	15.9450403853741	-1.07348143269294	0.406693073696487	-2.63953704186778	0.008301935014662	0.083106911755212
ENSG00000104064	GABPB1	147.419231869639	0.389203256185497	0.147475636701687	2.63910205705892	0.00831259520166	0.083158808124118
ENSG00000048740	CELF2	1632.02256305143	0.31821581844626	0.120604185870604	2.6385138803364	0.008327029142511	0.083248363764429
ENSG00000168487	BMP1	738.813704497219	-0.533314275489983	0.202148267617662	-2.63823322245175	0.00833392442585	0.083262484428261
ENSG00000152684	PELO	251.699942834981	-0.428146129922893	0.162314913580144	-2.63774979439269	0.008345813402251	0.083310848276342
ENSG00000062282	DGAT2	16.4243636438001	-1.86355291517546	0.706576346406409	-2.63744027754869	0.008353433333888	0.083310848276342
ENSG00000115616	SLC9A2	6.78678404610757	-2.46025564757425	0.932845176143164	-2.63736760450018	0.008355223358677	0.083310848276342
ENSG00000006534	ALDH3B1	750.018961948906	-0.406949610413194	0.154333199673962	-2.63682481327996	0.00836860381643	0.08338951283222
ENSG00000183513	COA5	135.791699032292	-0.563672697644729	0.213882574736235	-2.63543067189959	0.008403058963675	0.083677936670401
ENSG00000158711	ELK4	304.890833893504	0.376342923040404	0.14283069637441	2.63488824596833	0.008416498859407	0.083756849068779
ENSG00000099204	ABLIM1	433.87695075435	1.45254464487716	0.551366480346331	2.63444495930323	0.008427496615966	0.083757215480664
ENSG00000147874	HAUS6	373.018722437637	0.419231726764168	0.159134915093568	2.63444214311906	0.008427566525382	0.083757215480664
ENSG00000152133	GPATCH11	179.737776984361	0.318072188560158	0.120758177451633	2.63395983007076	0.008439547197172	0.083821428212069
ENSG00000138028	CGREF1	14.6815417937531	-1.1927666435459	0.453056884370331	-2.63270835229362	0.008470705014474	0.084075899575033
ENSG00000290897		3.24987493728927	5.45099309272839	2.07146287273925	2.63147033165028	0.008501628965622	NA
ENSG00000170276	HSPB2	309.226107686462	1.35590886627714	0.515358080248812	2.63100340955654	0.008513318189572	0.084396446798953
ENSG00000071859	FAM50A	742.703669986085	-0.297116670624931	0.112930398868382	-2.63097158605818	0.008514115402081	0.084396446798953
ENSG00000139793	MBNL2	466.84765234114	0.817192883315405	0.310759528472937	2.6296631589418	0.008546950741273	0.084666662724704
ENSG00000179300	RTL3	7.10027070692749	1.99794235885123	0.75985387057831	2.6293770897431	0.00855414479174	0.08468268761888
ENSG00000074201	CLNS1A	530.439574822777	0.257815160452311	0.098060452161089	2.62914513211487	0.008559982021826	0.084685268393123
ENSG00000137413	TAF8	167.321284408813	0.380420424541913	0.144708063526066	2.62888200748668	0.008566607882528	0.084695642776083
ENSG00000163191	S100A11	1578.60470199941	-0.27189236592163	0.103445387023406	-2.62836626886136	0.008579608233825	0.084768985451447
ENSG00000110931	CAMKK2	385.383613140022	-0.286788611107605	0.109130900120179	-2.62793224276336	0.008590562501302	0.084771639252693
ENSG00000168389	MFSD2A	122.15171042441	-0.919086431319703	0.349740872108168	-2.62790684365723	0.008591203929562	0.084771639252693
ENSG00000141252	VPS53	584.996224442929	-0.272094352872324	0.103548787647952	-2.62769230864775	0.008596623498561	0.084771639252693
ENSG00000012174	MBTPS2	341.749245832384	-0.340337886101629	0.12953128317028	-2.62745707269977	0.008602569525932	0.084775224413242
ENSG00000128487	SPECC1	229.681177421418	0.675005777466474	0.257003660191279	2.62644421859241	0.008628213318207	0.084972793417829
ENSG00000099814	CEP170B	804.039832740586	-0.360951699188843	0.137454332400144	-2.62597542679174	0.00864010546719	0.085034764500805
ENSG00000204681	GABBR1	255.1180028313	-0.691352162285061	0.263305014598081	-2.62567032132057	0.008647853146163	0.085055892407792
ENSG00000159055	MIS18A	120.793185458903	0.559162073062212	0.213051943298092	2.62453401929247	0.008676762427462	0.085254607200558
ENSG00000067057	PFKP	1461.68816665105	-0.660887619504745	0.251820911121284	-2.62443502631297	0.008679285047548	0.085254607200558
ENSG00000288710		4.24458088995797	-3.1755439383995	1.21011182719454	-2.62417395403987	0.008685941048942	NA
ENSG00000165029	ABCA1	228.722795142905	-0.80643610930172	0.307320447232975	-2.62408868841185	0.008688115872357	0.085286184639697
ENSG00000107159	CA9	40.5148253866559	-2.38288169167	0.90836423304299	-2.62326675246495	0.008709105510436	0.085364365661412
ENSG00000205978	NYNRIN	15.3849831253821	1.3301083658581	0.507071999402659	2.62311539076303	0.008712975745725	0.085364365661412
ENSG00000170345	FOS	291.367390260376	-1.40200478303764	0.534512161995983	-2.62296142673771	0.008716914097795	0.085364365661412
ENSG00000086827	ZW10	260.679808957495	0.334004462061	0.127349455176097	2.62273962302503	0.008722590564812	0.085364365661412
ENSG00000103540	CCP110	246.09967178791	0.550216290134312	0.209795623875002	2.62262996706803	0.008725398132969	0.085364365661412
ENSG00000148358	GPR107	1030.95124083787	-0.222420752624747	0.084813853716909	-2.62245780467824	0.008729807709217	0.085364365661412
ENSG00000103449	SALL1	6.34833618391939	2.92441238100313	1.11527864884902	2.62213607695365	0.008738053424138	0.085390012418889
ENSG00000241316	SUCLG2-DT	87.367954120913	0.461639893042802	0.176086715809823	2.62166223567587	0.008750210404473	0.085453823281237
ENSG00000070814	TCOF1	602.194748807456	0.253478040964696	0.096724182586849	2.62062737761672	0.00877681352218	0.085658541226111
ENSG00000101126	ADNP	795.280799309197	0.227007889456758	0.086650672662769	2.61980527652956	0.008797998776247	0.085810153767558
ENSG00000071553	ATP6AP1	919.386230774484	-0.329081227710909	0.125652975955963	-2.61896883227216	0.008819600528369	0.085965631337492
ENSG00000267618		3.81786298936503	5.96805067917493	2.27896654622673	2.61875308747125	0.008825179969006	NA
ENSG00000136450	SRSF1	2157.99633374943	0.267996711941474	0.102363084036555	2.61809923434672	0.00884210872506	0.086129738998562
ENSG00000086544	ITPKC	149.253963280156	-0.559029753363901	0.213635208707203	-2.61674916202636	0.008877154946952	0.086415689118211
ENSG00000184752	NDUFA12	278.981440525769	0.476368324936443	0.182061513222232	2.61652403358292	0.008883011060791	0.086417300428686
ENSG00000103222	ABCC1	808.357511804352	-0.393507374642697	0.150410436908467	-2.61622386538354	0.008890824500806	0.086437939096823
ENSG00000204138	PHACTR4	319.515368125026	0.406523026967087	0.155421685765794	2.61561329079701	0.008906736829423	0.086504968555943
ENSG00000095139	ARCN1	1759.08822488048	-0.193707973354738	0.074069446031061	-2.61522103558743	0.008916972900773	0.086504968555943
ENSG00000132613	MTSS2	3025.9514936366	0.557754401458419	0.21328710520584	2.61504042131445	0.008921689641139	0.086504968555943
ENSG00000154263	ABCA10	5.19895012880572	-2.55981587996911	0.978906422460872	-2.61497505914201	0.008923397122841	NA
ENSG00000289318		22.9116100828374	0.956032819969773	0.365606258238709	2.61492465849851	0.008924713957944	0.086504968555943
ENSG00000169249	ZRSR2	74.1531124162309	-0.653192225125456	0.249801954742775	-2.6148403274028	0.008926917693917	0.086504968555943
ENSG00000169564	PCBP1	2536.03888555272	0.17070976674667	0.06529286812204	2.61452393893303	0.008935189874402	0.086504968555943
ENSG00000228594	FNDC10	48.5739667890238	-0.631335974497778	0.241488471140494	-2.61435244306332	0.008939676605114	0.086504968555943
ENSG00000152763	DNAI4	24.8576195423126	-1.5065795793902	0.576302994287093	-2.61421438778726	0.008943289913923	0.086504968555943
ENSG00000114023	FAM162A	291.938923549721	-0.54549963871399	0.208712787122423	-2.61363784286979	0.008958393876183	0.086512239041302
ENSG00000165949	IFI27	14.3707729127538	-2.22669485414493	0.851985430716765	-2.6135363045723	0.008961056270924	0.086512239041302
ENSG00000197021	EOLA2	166.561425229458	-0.320207656941643	0.122527569792124	-2.61335189692324	0.008965893356631	0.086512239041302
ENSG00000185482	STAC3	1129.18629336432	1.09961154397235	0.420772475759003	2.61331623934963	0.008966828937904	0.086512239041302
ENSG00000184995	IFNE	6.4768073726897	-1.27060085120069	0.486276312778478	-2.61291948180809	0.008977244922186	0.086557740564015
ENSG00000009709	PAX7	82.2039710756825	3.04228683810662	1.16445999350258	2.61261602380664	0.008985218826307	0.086579652979881
ENSG00000108592	FTSJ3	767.350727495074	-0.421828967529409	0.161486003706362	-2.61217045346197	0.008996938449277	0.08663241313798
ENSG00000138771	SHROOM3	52.7095014150459	1.38229982851442	0.529216486575567	2.61197423659069	0.009002103775302	0.08663241313798
ENSG00000134851	TMEM165	547.422053476874	-0.24462333531812	0.093666526894109	-2.61164092904469	0.009010884025247	0.086661991644963
ENSG00000167283	ATP5MG	605.50695802489	0.382973889372878	0.146665206732624	2.61121160161082	0.009022204975335	0.086715952376861
ENSG00000100908	EMC9	83.2844755161487	0.584449637372292	0.223958309852604	2.60963586373259	0.009063864588593	0.087032023972085
ENSG00000163702	IL17RC	214.274540392229	-0.541381560073939	0.207462892262689	-2.60953442887725	0.009066552214134	0.087032023972085
ENSG00000138356	AOX1	595.270422308392	-0.869976590842774	0.3335428722731	-2.60829015746572	0.00909957846649	0.087267383027567
ENSG00000155657	TTN	3312.88981467832	2.41746432780991	0.92687862487483	2.60817788104282	0.009102563855898	0.087267383027567
ENSG00000123933	MXD4	742.714499212664	-0.693458101347227	0.265974183764358	-2.60723838506673	0.009127579003435	0.087451996685279
ENSG00000103335	PIEZO1	2557.17393479084	-0.365108970537179	0.140069100909176	-2.60663464081149	0.009143686752006	0.087551088912969
ENSG00000143384	MCL1	2719.03505820085	-0.373904274239386	0.143466413116151	-2.60621469595586	0.009154905735749	0.087553939588619
ENSG00000115540	MOB4	324.25656300786	0.510231258723302	0.195776550687371	2.60619189035603	0.009155515347473	0.087553939588619
ENSG00000104879	CKM	712.720088757437	2.40359154334661	0.92274860801804	2.60481730610166	0.009192326048855	0.087850637745694
ENSG00000227128	LBX1-AS1	14.5298272207837	2.92387839843983	1.12279057722917	2.60411732850073	0.009211121823616	0.087974193618819
ENSG00000197930	ERO1A	1069.19850812918	-0.789179367105578	0.303075375892706	-2.60390460551622	0.009216840645828	0.087974193618819
ENSG00000162407	PLPP3	1365.22170316956	-0.896760885963733	0.344475905129419	-2.60326157101415	0.009234147189534	0.088084019610722
ENSG00000101298	SNPH	155.699257826447	-0.726484669631062	0.279140722339307	-2.6025750150062	0.009252657071456	0.088205179087967
ENSG00000140939	NOL3	175.839109230222	-0.612424419099065	0.235338535329814	-2.60231252922853	0.009259742559612	0.088217346618737
ENSG00000128284	APOL3	8.98643661746627	1.62883428549004	0.626266839076053	2.60086305686103	0.009298956586617	0.088535394811516
ENSG00000166579	NDEL1	384.166281822779	-0.328919365214107	0.126497639325405	-2.60020160825285	0.009316900605271	0.088649267809971
ENSG00000108523	RNF167	474.922585475403	-0.277098446193336	0.106576651168054	-2.59999205413572	0.009322591906527	0.088649267809971
ENSG00000108946	PRKAR1A	1935.2126168777	0.326659671837289	0.125666534021561	2.59941657801466	0.00933823727918	0.088742472666847
ENSG00000197457	STMN3	239.425658893282	0.915208182396659	0.35217805337342	2.59870873164901	0.009357513504697	0.088844079739369
ENSG00000124507	PACSIN1	59.7439519594721	3.32348624476004	1.27895535763942	2.5985944113751	0.009360630026537	0.088844079739369
ENSG00000069667	RORA	166.457569575635	-0.6744793956967	0.259647851106833	-2.59766985484961	0.009385868706888	0.088966943478143
ENSG00000175764	TTLL11	75.4660956238079	-0.594926154112336	0.229044040834843	-2.59743127105114	0.009392391448644	0.088966943478143
ENSG00000259291	ZNF710-AS1	78.6913625626456	0.837874333749647	0.322605499994439	2.59721031961355	0.009398435738132	0.088966943478143
ENSG00000102981	PARD6A	7.77499629158562	2.17764066358223	0.83847407824592	2.59714727035788	0.009400161133217	0.088966943478143
ENSG00000006118	TMEM132A	488.832859503137	0.673505831254113	0.259359487228609	2.5968042983539	0.009409551796107	0.088966943478143
ENSG00000090060	PAPOLA	1379.68053580642	0.165906832383495	0.063892300850877	2.59666391997243	0.009413397805682	0.088966943478143
ENSG00000112640	PPP2R5D	722.881279036978	0.218818957390826	0.084270669194508	2.59662062117677	0.009414584365164	0.088966943478143
ENSG00000128602	SMO	202.353363136148	0.40116468014997	0.154508868546704	2.59638610989316	0.009421013226917	0.088972330139283
ENSG00000168754	FAM178B	21.3940032549978	1.06234138196261	0.409261672541693	2.5957509662828	0.009438444640346	0.089035419774968
ENSG00000145916	RMND5B	119.054826810328	0.464203544286069	0.178848212928861	2.59551681665789	0.00944487809294	0.089035419774968
ENSG00000128951	DUT	488.273025259496	0.452601115615607	0.174379021169517	2.59550209985194	0.009445282579842	0.089035419774968
ENSG00000129355	CDKN2D	57.1826435843196	0.659868040563549	0.254288211285912	2.59496119472726	0.009460159915511	0.089120340246248
ENSG00000182749	PAQR7	153.342486953586	-0.366661323562997	0.141400026010823	-2.59307819034583	0.009512114204111	0.089501166292162
ENSG00000173867		11.6399846064721	2.69420023520642	1.03900064882342	2.5930688669515	0.009512372079254	0.089501166292162
ENSG00000101152	DNAJC5	825.047034410949	-0.204983171349662	0.079062176861108	-2.59268311963842	0.009523046905159	0.089546124025845
ENSG00000003989	SLC7A2	23.6717343860554	1.63169880747825	0.629563321906524	2.59179458316747	0.009547676121606	0.089722159395239
ENSG00000130810	PPAN	237.812208082581	-0.353951180297124	0.136629143344461	-2.59059796199383	0.009580934845399	0.089937838893863
ENSG00000182004	SNRPE	408.186444639701	0.471548931445897	0.1820270804983	2.59054273767963	0.009582472232996	0.089937838893863
ENSG00000205659	LIN52	73.5532144071079	0.635751861221552	0.245469845255797	2.58993873792951	0.0095993013237	0.089998985398943
ENSG00000062485	CS	1822.24435969626	0.185259525777114	0.071533111369765	2.58984297243108	0.009601972032237	0.089998985398943
ENSG00000182372	CLN8	313.905661626911	-0.565948564322835	0.21854071006319	-2.58967111509427	0.009606766451448	0.089998985398943
ENSG00000091986	CCDC80	6750.28836132369	-0.827809903708117	0.319748325948115	-2.58894210392972	0.009627127902552	0.090134133371238
ENSG00000258399	MIR493HG	4.4804995533044	-2.83611104154962	1.09550150499047	-2.58887005506605	0.009629142331702	NA
ENSG00000153814	JAZF1	102.593062816977	-0.749177053369482	0.289408546632148	-2.58864868397173	0.009635334043404	0.090155380642722
ENSG00000185052	SLC24A3	4.82863893895543	3.64907761298296	1.41023687686144	2.58756360215469	0.009665734964087	NA
ENSG00000106290	TAF6	414.59097273502	0.264668802872912	0.102300644385774	2.58716652726887	0.009676881230465	0.090488373377985
ENSG00000173786	CNP	715.87044320671	0.29981337701598	0.115929990374369	2.58615890545493	0.009705217570403	0.090660243968184
ENSG00000081041	CXCL2	24.8396600520939	-1.29056441607902	0.499041092998097	-2.58608846883866	0.009707201151868	0.090660243968184
ENSG00000288557		5.42199404648167	3.2064585040022	1.23991507318917	2.58603074785994	0.009708826914779	NA
ENSG00000198113	TOR4A	76.7971897376078	0.609970906312418	0.235887946948311	2.58585024883055	0.009713912397345	0.090667162671226
ENSG00000123219	CENPK	106.585220318399	0.913180748225607	0.35334940356232	2.58435627460894	0.009756095715981	0.091004956721676
ENSG00000122482	ZNF644	369.486604116026	0.411990366050021	0.159452370992527	2.58378325443233	0.009772318576317	0.091100325291563
ENSG00000177822	TENM3-AS1	69.9485529251792	-1.46092776295678	0.5655038935951	-2.5834088491755	0.009782931401432	0.091143310590274
ENSG00000129173	E2F8	35.6776094232488	1.12463685768434	0.43555760778196	2.58206225213574	0.009821186757993	0.091443618704405
ENSG00000257727	CNPY2	478.472621328915	-0.40542962138728	0.157038024649384	-2.581728993933	0.009830674813976	0.091473904061979
ENSG00000092929	UNC13D	18.8816367575755	-1.71765756742962	0.665365458607757	-2.58152500285141	0.009836486588517	0.091473904061979
ENSG00000185347	TEDC1	55.3879297852039	0.939680942081108	0.364074429344389	2.58101329382909	0.009851078825134	0.091553539191238
ENSG00000114784	EIF1B	224.627958052651	0.35130490829864	0.136171668583479	2.57986783853849	0.009883813328472	0.091761746050478
ENSG00000123908	AGO2	730.934889990341	0.450665787643763	0.174701784894659	2.57962898270046	0.009890651483152	0.091761746050478
ENSG00000117682	DHDDS	323.550088896115	-0.480507972686024	0.186272601796698	-2.57959553928635	0.009891609264101	0.091761746050478
ENSG00000086696	HSD17B2	3.22173897972339	-3.34976176422889	1.29882081945286	-2.57907920327301	0.009906407024055	NA
ENSG00000008300	CELSR3	28.8470272191749	-1.26531288367821	0.490642362265791	-2.57889041181642	0.009911822551817	0.091851684335604
ENSG00000154001	PPP2R5E	599.469269588917	0.253432928738035	0.098274178013372	2.57883539563719	0.009913401200188	0.091851684335604
ENSG00000128340	RAC2	47.7978890209733	-1.56869793578792	0.608482823333991	-2.5780480165286	0.009936019014133	0.091950527060239
ENSG00000189143	CLDN4	7.44467079209643	2.43476668236298	0.944424588936941	2.57804245133388	0.009936179040291	0.091950527060239
ENSG00000109787	KLF3	391.183531456593	0.341931706641103	0.132656117204796	2.57757963858707	0.009949495173771	0.092017681917713
ENSG00000249709	ZNF564	58.3413190728683	0.593423636743846	0.230287778836502	2.5768785462348	0.009969697413733	0.092148402267166
ENSG00000187068	C3orf70	10.4806852237506	1.61483833402462	0.626768315720869	2.57645176617987	0.009982013125335	0.092206113942419
ENSG00000205593	DENND6B	36.1383242207917	-0.926241274460133	0.359592896962902	-2.57580525723146	0.010000695428679	0.092322529349492
ENSG00000170374	SP7	11.9081283839123	4.91362746190191	1.90798560859737	2.57529587212877	0.010015437164905	0.092402447622267
ENSG00000183715	OPCML	1.97763876448136	-3.70044786330731	1.43781175798812	-2.5736664363388	0.010062723518954	NA
ENSG00000170604	IRF2BP1	189.594809344547	0.285795817490982	0.111070519067673	2.57310238477279	0.010079138604068	0.092910268916893
ENSG00000225630	MTND2P28	26.7849903408858	-1.15258330062334	0.447971342782786	-2.57289516214033	0.010085175204721	0.092910268916893
ENSG00000196363	WDR5	862.619307971098	0.370823802379274	0.144134087991941	2.572769617136	0.010088834021069	0.092910268916893
ENSG00000162385	MAGOH	214.787277387966	0.363288354166551	0.141229698075479	2.57232267091866	0.010101869178577	0.092970214186063
ENSG00000124942	AHNAK	19596.0072336618	-0.418643503636136	0.162763331010185	-2.57209963102769	0.010108379730251	0.092970214186063
ENSG00000236519	LINC01424	2.77568755401594	-2.15147552027171	0.83648429619812	-2.57204532117377	0.010109965604638	NA
ENSG00000170801	HTRA3	304.356355252019	1.45903924100903	0.567305027852292	2.57187786001593	0.010114856947468	0.092970214186063
ENSG00000240849	PEDS1	304.854480275948	-0.372894962831923	0.144998972781456	-2.57170761750123	0.010119831690344	0.092970214186063
ENSG00000069943	PIGB	70.4087282525724	-0.479827205509039	0.186648114642322	-2.57075838364905	0.010147609694059	0.093169045232151
ENSG00000163492	CCDC141	145.552208631787	1.61988351905014	0.630442641560195	2.56943837910664	0.010186350624146	0.093433992558203
ENSG00000027847	B4GALT7	177.843824492179	-0.40655362625489	0.158231721228243	-2.56935602481663	0.010188772005557	0.093433992558203
ENSG00000266714	MYO15B	45.9742789570603	-1.97280702221054	0.768075282089237	-2.56850736928328	0.010213754045267	0.093606559403395
ENSG00000114757	PEX5L	12.6652216060645	-2.68753596068008	1.04691576250108	-2.56709857368044	0.010255345448619	0.093931047034214
ENSG00000272070		8.85153656807283	1.55763129481755	0.60685970593113	2.56670739479664	0.010266920802547	0.093980385357127
ENSG00000171992	SYNPO	186.693428712346	-0.854550610408356	0.332970540089314	-2.56644509805323	0.010274688923646	0.093994834936434
ENSG00000067704	IARS2	1142.75848996498	-0.1698548581041	0.066219901496816	-2.56501224352118	0.01031721643654	0.094327061291565
ENSG00000129473	BCL2L2	432.769843445163	-0.418213953138897	0.163074581519301	-2.56455634742438	0.010330780370835	0.094394242305351
ENSG00000248333	CDK11B	469.018774505173	0.201190246150974	0.078468622032345	2.56395793554323	0.010348608556478	0.094500282344359
ENSG00000151726	ACSL1	1024.83143718835	-0.500447708705522	0.195276035273915	-2.56277073632482	0.010384059250462	0.094702801834814
ENSG00000049323	LTBP1	2331.14143570784	-2.03099779049505	0.792513511718899	-2.56272954399222	0.010385291223086	0.094702801834814
ENSG00000006042	TMEM98	592.51661319322	0.401114696987423	0.156527126636919	2.56258902597663	0.01038949478841	0.094702801834814
ENSG00000130338	TULP4	559.999566603014	0.735407552560416	0.28707403285305	2.56173484327948	0.010415080064388	0.094831839511725
ENSG00000182022	CHST15	885.61177846742	-0.453958941464817	0.177214380682438	-2.56163715222579	0.010418009767409	0.094831839511725
ENSG00000166451	CENPN	271.709624088356	0.728935728770232	0.284577759201204	2.56146415242119	0.010423199739123	0.094831839511725
ENSG00000155542	SETD9	36.5901000643158	0.735863641660072	0.28731702350397	2.56115573204072	0.010432458017244	0.094831839511725
ENSG00000136270	TBRG4	396.647449736965	-0.270672404807635	0.105687016578648	-2.56107527272484	0.010434874478078	0.094831839511725
ENSG00000272221		5.85642915200074	1.78436166400506	0.697288087503688	2.55900207673579	0.010497311430451	0.095326262349757
ENSG00000231365	WARS2-AS1	89.9092197104319	-0.604613267270923	0.236282982089219	-2.55885236391093	0.010501833064082	0.095326262349757
ENSG00000166897	ELFN2	12.3336852012315	-1.92275245157801	0.751499882356164	-2.55855323030742	0.010510872700679	0.095351321883216
ENSG00000182179	UBA7	72.3864160002334	1.052946816314	0.411598915004072	2.55818656932947	0.010521962415228	0.095394938052332
ENSG00000111602	TIMELESS	574.519574524456	0.577290663303542	0.225769047541905	2.55699649526312	0.010558028126082	0.09566480615912
ENSG00000230438	SERPINB9P1	12.0707579130609	2.99802912228485	1.17279516298081	2.55631095430592	0.010578853619195	0.095796345295826
ENSG00000137601	NEK1	258.168077243168	-0.270985882542449	0.106019169806923	-2.55600834298132	0.010588058020928	0.095822556082125
ENSG00000182287	AP1S2	306.092636500942	0.480558139958128	0.188045521504586	2.55554153118402	0.010602270808688	0.095894034842607
ENSG00000058866	DGKG	25.8120945377299	-1.78553052433959	0.699043719088417	-2.55424728895068	0.010641764737721	0.096103128635752
ENSG00000109929	SC5D	797.852295997113	0.78584304721836	0.307662299852824	2.55423900684056	0.010642017887842	0.096103128635752
ENSG00000182934	SRPRA	1250.19067052865	-0.211615560130641	0.08285394662497	-2.5540794222935	0.010646896778471	0.096103128635752
ENSG00000151445	VIPAS39	210.913756859137	-0.277761382962099	0.108761114345872	-2.55386665199832	0.010653404781651	0.096103128635752
ENSG00000178104	PDE4DIP	2838.78141274804	-0.61562793120748	0.241087807115398	-2.55354237351708	0.010663330289153	0.096103128635752
ENSG00000113578	FGF1	38.2693853164461	1.14307401118992	0.447649076964767	2.55350467589568	0.010664484670363	0.096103128635752
ENSG00000160218	TRAPPC10	374.703938113469	0.307395508957354	0.120389816127788	2.55333481555507	0.010669687533246	0.096103128635752
ENSG00000076201	PTPN23	754.587664539359	-0.251931002053869	0.098713583318677	-2.55214119054478	0.010706312256153	0.0963758493906
ENSG00000095397	WHRN	33.5699500995524	1.33546715313492	0.52338146714843	2.55161337754472	0.010722543076565	0.09646477438431
ENSG00000117475	BLZF1	238.591087269787	-0.310594079690094	0.121770041427512	-2.55066086903639	0.010751889115697	0.096664475420137
ENSG00000170779	CDCA4	230.998963333826	0.580621071947913	0.227651691647503	2.55047993601976	0.010757471583039	0.096664475420137
ENSG00000182173	TSEN54	100.980476858811	0.446831662860508	0.175239471390525	2.54983457388281	0.010777404437379	0.09678631802841
ENSG00000241878	PISD	161.61505941816	-0.453087897461865	0.177733805372527	-2.54924996689403	0.01079548912584	0.096879922178375
ENSG00000162129	CLPB	246.14793039085	-0.357839499887584	0.140379568276725	-2.5490853425492	0.010800586609245	0.096879922178375
ENSG00000142173	COL6A2	11134.2875671683	-0.721317564071825	0.283000811801725	-2.54881800331086	0.010808869149834	0.096880615099435
ENSG00000291079		58.8168415629454	-0.78090696312639	0.30643249641622	-2.548381690125	0.01082239886518	0.096880615099435
ENSG00000089818	NECAP1	265.306021757393	-0.501942613176369	0.196965971383568	-2.54837223734904	0.010822692154571	0.096880615099435
ENSG00000164916	FOXK1	494.041592274457	-0.29703094129115	0.116571789445108	-2.54805165730957	0.010832642911135	0.096880615099435
ENSG00000259976		250.686481443506	0.937017229205629	0.367746184839093	2.54799986467737	0.010834251309553	0.096880615099435
ENSG00000023191	RNH1	1925.70074292704	-0.271903329551715	0.106721842357042	-2.54777582120493	0.010841211330857	0.096880615099435
ENSG00000233006	MIR3936HG	9.56586042577818	-1.98543051856553	0.77932035994423	-2.54764358871313	0.010845321063416	0.096880615099435
ENSG00000113643	RARS1	1002.69338848227	-0.166674963076136	0.065431964755365	-2.54730182257703	0.010855949432679	0.096918546786989
ENSG00000156515	HK1	2837.22911333564	-0.480942856505797	0.188863995150499	-2.54650366853963	0.010880806785663	0.097081120773625
ENSG00000083642	PDS5B	321.032664102341	0.464915784276835	0.182584353408677	2.54630681981943	0.010886945125608	0.097081120773625
ENSG00000151135	TMEM263	692.843439722733	-0.226992806814213	0.089157681743694	-2.54597026722565	0.010897446985407	0.097117740563611
ENSG00000106991	ENG	1968.22842193776	-0.581628218288704	0.228504878824202	-2.54536455099575	0.01091637057104	0.097219461248012
ENSG00000161618	ALDH16A1	198.919320802685	0.471407054485296	0.185214494954657	2.54519525915455	0.010921664749711	0.097219461248012
ENSG00000245573	BDNF-AS	19.8551835457602	-0.988254125890586	0.388349078975956	-2.5447572284619	0.010935373654864	0.097284466504252
ENSG00000123374	CDK2	363.429952387402	0.646942813543596	0.254361805019445	2.5433960633128	0.010978071242327	0.097607136935588
ENSG00000147548	NSD3	549.03270638931	0.236003355539519	0.092802125815389	2.54308135148757	0.010987964312091	0.09763793214945
ENSG00000142156	COL6A1	11562.2781727794	-0.913733877966629	0.359373527937401	-2.54257424916894	0.011003921907067	0.09772254858522
ENSG00000092847	AGO1	475.469087409288	0.319134097998419	0.125548794269236	2.54191288618865	0.011024764745222	0.09785042514374
ENSG00000164032	H2AZ1	1630.26483191355	0.672749391744833	0.264703548871652	2.5415201065968	0.011037159779463	0.097903217529747
ENSG00000129562	DAD1	668.409538817374	-0.219835988691022	0.086534960448243	-2.54042975870439	0.011071633048222	0.09815167511401
ENSG00000011260	UTP18	345.493076422924	0.291754027116752	0.11485402322061	2.54021599710404	0.011078402701511	0.098154389396232
ENSG00000181722	ZBTB20	559.835754177157	0.844158774121401	0.332522469606353	2.53865182440372	0.011128050758048	0.098438858926642
ENSG00000099250	NRP1	2831.66032276087	-0.790850348605997	0.311527107711813	-2.53862450178042	0.011128919752827	0.098438858926642
ENSG00000184916	JAG2	192.907242101234	1.89275909212643	0.745594078690201	2.53859190439317	0.011129956590086	0.098438858926642
ENSG00000118007	STAG1	480.535351022482	0.323000138798474	0.127265467242737	2.5380030089577	0.011148702589699	0.098480977780186
ENSG00000110025	SNX15	128.936857474229	0.408951318024816	0.16114010693384	2.53786177635293	0.011153202540427	0.098480977780186
ENSG00000132383	RPA1	1032.09825551498	0.438665818865797	0.172850661260861	2.53783130284804	0.01115417369827	0.098480977780186
ENSG00000205129	C4orf47	9.15255767498999	-1.47890564558613	0.583002612290276	-2.53670500682042	0.011190120271749	0.098675500395949
ENSG00000146918	NCAPG2	570.912260912598	0.619833449639925	0.244353703282885	2.5366239238959	0.0111927120591	0.098675500395949
ENSG00000213967	ZNF726	13.2496708349684	1.08828822105142	0.429045983560845	2.5365304949815	0.011195699142778	0.098675500395949
ENSG00000055332	EIF2AK2	601.735263729344	0.311693508923656	0.122938478116652	2.53536170041004	0.011233127396531	0.098903763731592
ENSG00000241489		89.0944499564183	-0.809130290105447	0.319143986932114	-2.53531422566818	0.011234650023594	0.098903763731592
ENSG00000122218	COPA	2571.42353025091	-0.264754042195437	0.104434848227784	-2.53511205012698	0.011241136322977	0.098903763731592
ENSG00000146242	TPBG	154.699595324926	-0.693816175859386	0.273763599454932	-2.53436241063745	0.011265215676455	0.099058231188565
ENSG00000183340	JRKL	151.790215414333	-0.318678376457606	0.125773203281575	-2.53375415543933	0.011284787237935	0.099172904511155
ENSG00000137628	DDX60	75.4537572661891	0.656135184915914	0.259020451629552	2.53314045585215	0.011304564574097	0.09928925252877
ENSG00000114166	KAT2B	216.491095843773	-0.72364299136182	0.285843614016305	-2.53160454135785	0.011354196544365	0.099667531053603
ENSG00000082438	COBLL1	99.8282936724187	0.922185036251243	0.36482447637987	2.52774990702934	0.01147960925525	0.100659384260242
ENSG00000233429	HOTAIRM1	37.3274600197194	-0.951243667978918	0.376337515184608	-2.52763444939125	0.011483384625545	0.100659384260242
ENSG00000197451	HNRNPAB	1847.62802159865	0.245654939073599	0.097195202801179	2.5274389269613	0.011489780562288	0.100659384260242
ENSG00000145386	CCNA2	575.28949773585	0.918696670716632	0.363523464549756	2.52720047068898	0.011497585231559	0.100659384260242
ENSG00000168795	ZBTB5	139.834420697322	0.497461395203174	0.19684940323365	2.52711660300394	0.011500331337516	0.100659384260242
ENSG00000082068	WDR70	256.350463559944	0.509997768784342	0.201845792302172	2.52667030096349	0.011514954538513	0.10072932005867
ENSG00000189337	KAZN	248.573590535677	0.489487997920652	0.193766150828514	2.52617908663447	0.011531068376137	0.100812207461149
ENSG00000006576	PHTF2	342.990394065637	0.384628059234564	0.152335130966587	2.52488087806172	0.011573751292342	0.101127150244826
ENSG00000011007	ELOA	703.041899179722	-0.261874456443896	0.103726499188942	-2.52466301756585	0.011580927900675	0.101131668257422
ENSG00000013288	MAN2B2	728.635540796044	-0.511214811111914	0.202504870349118	-2.52445686975618	0.011587722313537	0.101132845432976
ENSG00000103326	CAPN15	370.494428672325	-0.327015255580757	0.129574586370082	-2.52376075233425	0.011610691749628	0.101225148625968
ENSG00000171163	ZNF692	202.307085687427	-0.496116090142345	0.196580310804788	-2.52373235199026	0.011611629718585	0.101225148625968
ENSG00000139364	TMEM132B	49.2024145444547	-1.34223229507281	0.531911822709063	-2.52341128316481	0.011622238231891	0.101259500739817
ENSG00000140307	GTF2A2	320.010433664638	0.46727861578271	0.185237794098791	2.52258788794203	0.011649483548863	0.101392177709019
ENSG00000009307	CSDE1	7188.71102993386	0.191009734744525	0.075720965086442	2.52254754712213	0.01165081984079	0.101392177709019
ENSG00000075420	FNDC3B	1218.94128780219	-0.294651822735546	0.116826224381377	-2.5221376818073	0.011664404364168	0.101452259263607
ENSG00000256087	ZNF432	86.2516181125036	-0.758857605037477	0.301113994068529	-2.52016717916064	0.011729910817689	0.101963609431843
ENSG00000123999	INHA	4.22323887463023	-2.55297214451246	1.01302284326072	-2.52015259230973	0.011730396950326	NA
ENSG00000213988	ZNF90	16.841588750715	1.20531498478685	0.47833614301406	2.51980746675758	0.01174190408523	0.10200947107454
ENSG00000245904	BTG1-DT	5.94103473559481	3.07804663106996	1.22176881029673	2.51933639582958	0.011757626635602	0.102087660427813
ENSG00000204611	ZNF616	92.1212490674786	-0.501877945340144	0.199293831300528	-2.51828138415047	0.011792906659169	0.10233547458637
ENSG00000134697	GNL2	649.080035056408	-0.411950891970852	0.163637168903167	-2.51746528451995	0.011820261737073	0.102514274551223
ENSG00000148841	ITPRIP	584.958947667122	-0.766360356299817	0.304462948924971	-2.51708905469701	0.011832891632953	0.102565235352749
ENSG00000230423		3.40327943892289	-3.42211867072082	1.36028423893292	-2.51573794121537	0.011878346729031	NA
ENSG00000280828		12.1660081179495	-1.10115041569315	0.437731907227088	-2.5155817922176	0.011883609970236	0.102753143750776
ENSG00000156113	KCNMA1	814.147662203041	-0.60739279187137	0.241454027499328	-2.51556289270453	0.011884247147553	0.102753143750776
ENSG00000081087	OSTM1	547.284831183579	-0.443027345250113	0.176119807491519	-2.51548847094581	0.011886756493839	0.102753143750776
ENSG00000169223	LMAN2	1395.25316122519	-0.39041440706106	0.155206343046567	-2.51545393955917	0.011887920979648	0.102753143750776
ENSG00000166839	ANKDD1A	36.2217226681187	-0.797276685741771	0.316953212484099	-2.51543967481247	0.011888402052556	0.102753143750776
ENSG00000162461	SLC25A34	16.9466780281204	-1.5529484784569	0.617554598401626	-2.51467397777668	0.011914250225895	0.1029179772073
ENSG00000009954	BAZ1B	1585.75232963062	0.232282185805162	0.092406694586135	2.5136943469896	0.011947392963363	0.103145599512014
ENSG00000105329	TGFB1	772.446444921912	-0.545412670966134	0.217002140485579	-2.51339765472212	0.01195744673029	0.103173742071695
ENSG00000251201	TMED7-TICAM2	114.119081509265	-0.813041148141142	0.323528825283675	-2.51304083161139	0.011969548036092	0.103219509640027
ENSG00000182580	EPHB3	146.11834800804	0.731681482318118	0.291272019303281	2.5120211823583	0.012004188304238	0.10345947990247
ENSG00000139722	VPS37B	590.356423055077	0.32751766938856	0.130416929094975	2.5113125394177	0.012028315154478	0.103608618227966
ENSG00000140280	LYSMD2	22.9902929640461	-0.691037571096586	0.275351117237202	-2.5096595867497	0.012084759638869	0.103999598605571
ENSG00000106399	RPA3	101.947093811531	0.881453847835278	0.351235273304698	2.50958236495403	0.012087402313897	0.103999598605571
ENSG00000196449	YRDC	125.361310980697	-0.387181656670792	0.154322112806617	-2.50891884273238	0.012110130408179	0.104136149704759
ENSG00000144476	ACKR3	13.1621512203442	4.14708393924319	1.65322314165563	2.50848408466511	0.012125043013966	0.104205378160772
ENSG00000146592	CREB5	53.9042461137464	-0.938546273169355	0.374189031899945	-2.50821427983574	0.012134305752072	0.104224620701213
ENSG00000105509	HAS1	384.964190699612	-1.24168591915643	0.495086297529679	-2.50801915817918	0.012141008430162	0.104224620701213
ENSG00000007314	SCN4A	194.759138459317	3.42611368265152	1.36618661586827	2.50779332988421	0.012148770016575	0.104232328515088
ENSG00000137486	ARRB1	176.373592691249	-0.631130217018598	0.251746889778624	-2.50700303615901	0.01217596658056	0.104257226282267
ENSG00000169359	SLC33A1	312.390895985719	-0.279014185222136	0.111295404313167	-2.50696951005305	0.012177121514305	0.104257226282267
ENSG00000057663	ATG5	269.189247506055	0.391602061348074	0.156214257944775	2.50682662709644	0.01218204474765	0.104257226282267
ENSG00000132646	PCNA	820.033136802693	0.78316853506461	0.312443502856021	2.50659248121894	0.01219011638693	0.104257226282267
ENSG00000285641		23.0036146143494	-1.28125807969515	0.511170253450445	-2.50651924881494	0.012192641877924	0.104257226282267
ENSG00000240764	PCDHGC5	67.6123030284011	-0.907480655404737	0.362049079953433	-2.5065128062788	0.012192864077262	0.104257226282267
ENSG00000085063	CD59	5814.7902882256	-0.568551840576213	0.226993862349238	-2.50470138131522	0.012255481590424	0.104733676664141
ENSG00000205682		5.50903713046842	-1.77098419026012	0.707519020161999	-2.50309057395322	0.012311403289584	NA
ENSG00000223403	MEG9	33.8923436313394	-1.86032736715855	0.743419210376222	-2.50239345606511	0.012335674830056	0.105322449090718
ENSG00000144677	CTDSPL	490.756653669795	0.550980297133458	0.22018781834201	2.50231961641784	0.012338248184669	0.105322449090718
ENSG00000135486	HNRNPA1	10307.3327277506	0.266738006695218	0.106631462999474	2.5014943919182	0.012367040108864	0.105508916344503
ENSG00000185306	C12orf56	6.17775704007967	-2.1981519938605	0.878845687350856	-2.50118083925119	0.012377995493447	0.105543087907632
ENSG00000105136	ZNF419	100.087056358084	-0.581742958607657	0.232630366692908	-2.50071805705231	0.012394180594869	0.105621788167048
ENSG00000183655	KLHL25	86.9755471249941	0.452457108047197	0.180965320890861	2.5002420674847	0.012410847155644	0.105704500788342
ENSG00000272886	DCP1A	249.648043706452	0.29697611791094	0.118790950930291	2.49998939805788	0.012419702324532	0.105711703370969
ENSG00000166340	TPP1	1341.32980299774	-0.343928017362333	0.137581070124933	-2.4998207751257	0.012425615074225	0.105711703370969
ENSG00000198712	MT-CO2	16972.8711364534	-0.687674034857928	0.275153743315782	-2.49923561486393	0.012446153013764	0.105827144270445
ENSG00000148730	EIF4EBP2	1505.26953469205	0.276870527703403	0.110824528852964	2.49827840974392	0.012479813789988	0.106001622561816
ENSG00000179583	CIITA	7.25988550524409	-2.28539761252097	0.914847630288024	-2.49811830610684	0.012485451807352	0.106001622561816
ENSG00000119403	PHF19	427.296793269919	0.6500267615723	0.260212949480721	2.49805692940912	0.012487613773416	0.106001622561816
ENSG00000162729	IGSF8	323.42177986771	-0.436280644667646	0.174674401489988	-2.49767934480459	0.012500921312524	0.106055302263677
ENSG00000153048	CARHSP1	607.989743577661	0.437780625415276	0.175331995514052	2.49686672493379	0.012529603776441	0.106151177921002
ENSG00000078808	SDF4	1842.60910114302	-0.324007748688262	0.129773446342612	-2.49671837975895	0.012534846095391	0.106151177921002
ENSG00000134419	RPS15A	2210.26411399955	0.690522372301802	0.276588860233091	2.49656610074562	0.012540229450827	0.106151177921002
ENSG00000069275	NUCKS1	3382.06819681289	0.465004166660628	0.186260491382658	2.49652603839272	0.012541646071987	0.106151177921002
ENSG00000197780	TAF13	390.189554747577	-0.371354695744957	0.148757887667446	-2.4963697829263	0.012547172683274	0.106151177921002
ENSG00000028277	POU2F2	17.0819117082347	-2.74642666859354	1.10051324241173	-2.49558711585774	0.012574887356068	0.106326413913834
ENSG00000099864	PALM	71.1120758320925	1.91001348796158	0.765435316535295	2.49532971199599	0.012584014005218	0.106342628908658
ENSG00000290644		10.9659610787079	-1.29672030939635	0.519698805550735	-2.4951381368333	0.012590810402856	0.106342628908658
ENSG00000116641	DOCK7	671.920273469579	-0.416807687372563	0.167082062522447	-2.49462857400726	0.012608903678892	0.106436248620155
ENSG00000144645	OSBPL10	529.159015760257	0.62559086429405	0.250834604669582	2.49403731641463	0.012629926573936	0.106554480528773
ENSG00000175643	RMI2	40.3794030375121	0.99143382605224	0.397577958174339	2.49368408300315	0.012642501025986	0.106601344020332
ENSG00000163739	CXCL1	41.9538288236561	-1.85296080016593	0.74317500811151	-2.49330343450933	0.012656063808712	0.106656484461209
ENSG00000149485	FADS1	1774.97007478076	-0.538077031964327	0.215883847473841	-2.49243766155097	0.01268695990144	0.106799042413056
ENSG00000137804	NUSAP1	542.09579882701	0.927611330195962	0.372170680911693	2.49243526632357	0.012687045470378	0.106799042413056
ENSG00000253276	CCDC71L	206.983358669137	0.393656226091057	0.157983886266728	2.49174922451546	0.012711575190297	0.106946249772773
ENSG00000198554	WDHD1	271.925884332082	0.530202376614506	0.212836379095259	2.4911266526349	0.012733871837623	0.107074517013367
ENSG00000106367	AP1S1	623.038505093951	-0.46530620947067	0.1868240619482	-2.49061177997342	0.012752337512365	0.107170446852668
ENSG00000138430	OLA1	991.85133149309	0.283757992180485	0.113950829998762	2.49017924822109	0.012767868380235	0.107241620145048
ENSG00000071051	NCK2	347.473073764243	0.356035592559483	0.142997859613913	2.48979665514408	0.012781620055327	0.107297778971915
ENSG00000123384	LRP1	14813.544862114	-0.492264542129147	0.197837969091021	-2.48822076162067	0.01283840122305	0.107659031706745
ENSG00000142186	SCYL1	518.564106471017	-0.243727015140544	0.097958932742181	-2.48805298626527	0.012844459479329	0.107659031706745
ENSG00000177409	SAMD9L	225.250481162784	-0.497001540700055	0.199758457668907	-2.48801250520175	0.012845921602306	0.107659031706745
ENSG00000132967	HMGB1P5	156.334757488971	0.657498486771946	0.264291334758637	2.48777920536973	0.012854350957038	0.107670255727288
ENSG00000015171	ZMYND11	867.374512451847	0.225225665378583	0.090568145735058	2.48680883936215	0.012889463780401	0.107904849486859
ENSG00000198815	FOXJ3	448.312516508274	0.205642609690503	0.082720544950597	2.48599196019948	0.012919088421886	0.108093265440641
ENSG00000137168	PPIL1	191.802532555598	0.377034118603226	0.1517528312289	2.48452773862596	0.01297234013	0.108479051329396
ENSG00000132323	ILKAP	281.613205214817	0.256703716546811	0.103369138062997	2.48336903409571	0.013014618136895	0.108729933305424
ENSG00000134363	FST	356.34722871548	1.3477681140602	0.542739271553568	2.48326993217622	0.01301823975035	0.108729933305424
ENSG00000163762	TM4SF18	11.8141186235706	1.77752120552242	0.71584263939465	2.48311724910041	0.013023821196007	0.108729933305424
ENSG00000130559	CAMSAP1	634.684087215721	0.255397027972881	0.102869851456704	2.48271990633108	0.013038356284998	0.108791471727462
ENSG00000206559	ZCWPW2	11.1351387354297	-1.38836261701145	0.55927490586217	-2.48243324071758	0.013048851630466	0.108819253630011
ENSG00000188612	SUMO2	1162.18541607114	0.307801439493555	0.124065090031785	2.4809673649106	0.013102636870248	0.109199210625558
ENSG00000265808	SEC22B	1367.05952494946	-0.388102742078787	0.156449810888038	-2.48068527456725	0.013113009664448	0.109199210625558
ENSG00000143543	JTB	336.722101848441	0.344465571584548	0.138867442524846	2.48053514431877	0.013118533090818	0.109199210625558
ENSG00000198169	ZNF251	137.138392864599	-0.4337167431286	0.174856947998488	-2.4804089748401	0.013123176569975	0.109199210625558
ENSG00000186952	TMEM232	7.04967724783087	-1.6015983797925	0.64588784907232	-2.47968495164115	0.013149851274614	0.109361249428417
ENSG00000140718	FTO	643.652435558927	0.244694914901608	0.098704669500236	2.47906118464864	0.013172870740814	0.109418268683103
ENSG00000128534	LSM8	252.900976122987	0.539990243896372	0.217822001524721	2.4790436233095	0.013173519338977	0.109418268683103
ENSG00000167702	KIFC2	160.369914523837	-0.646805900346214	0.260943740252109	-2.47871782523431	0.013185557258594	0.109418268683103
ENSG00000236609	ZNF853	33.6548020702157	1.27321265337055	0.513733484092561	2.47835247807432	0.013199068046248	0.109418268683103
ENSG00000069011	PITX1	94.5819413266297	-0.887981010855201	0.358315920900109	-2.47820696502836	0.013204452625683	0.109418268683103
ENSG00000275591	XKR5	9.83329702412805	1.26910749007441	0.512127690492279	2.47810753770117	0.013208132961364	0.109418268683103
ENSG00000145425	RPS3A	6030.33169852726	0.603013071206705	0.243342933848083	2.47803814013009	0.013210702273004	0.109418268683103
ENSG00000160255	ITGB2	198.272901044347	1.55777052419645	0.628673186581609	2.47787015168688	0.013216923551711	0.109418268683103
ENSG00000176720	BOK	659.244638070397	0.440744688279467	0.177881364006977	2.47774515750947	0.013221554262709	0.109418268683103
ENSG00000106355	LSM5	199.959035278764	0.514646249540536	0.207803802799622	2.47659687939778	0.013264162159523	0.109711092894616
ENSG00000197448	GSTK1	539.367130131771	-0.233384448682076	0.094261773632565	-2.47591828254595	0.013289399133873	0.109835093653626
ENSG00000215421	ZNF407	160.725419603701	0.325265059895252	0.131377499672347	2.4758049186996	0.01329361926349	0.109835093653626
ENSG00000172775	PSME3IP1	492.25104679844	0.235632358505642	0.095204289305787	2.47501830247178	0.013322934809292	0.11001744862094
ENSG00000285920		2.37615530901239	5.60331880137007	2.26486067535555	2.47402361758541	0.013360086447141	NA
ENSG00000226259	GTF2H2B	63.8972653001081	0.988301700235363	0.399485903852019	2.47393385024533	0.013363443771966	0.110291987565805
ENSG00000279207		48.1576932312429	0.608098625433451	0.245871397430335	2.47323857833342	0.013389472409615	0.110341378515691
ENSG00000070031	SCT	20.2440023740621	3.00722337115807	1.21590784573972	2.47323296884277	0.013389682592126	0.110341378515691
ENSG00000163655	GMPS	637.773566835774	0.403388184705242	0.163104288453251	2.47319177521725	0.013391226169131	0.110341378515691
ENSG00000125970	RALY	1029.27046881845	0.23669402197225	0.095711470606988	2.47299535229344	0.013398588546385	0.110342172269744
ENSG00000151929	BAG3	869.352603012637	-0.295978385434591	0.119716664057234	-2.47232403078897	0.013423778214948	0.110489699713932
ENSG00000154310	TNIK	99.9046233281062	-1.11812349344432	0.452320118070926	-2.47197382732596	0.013436935331807	0.110538082312472
ENSG00000151967	SCHIP1	116.923430628986	1.51605755362268	0.613407885663947	2.4715325463769	0.01345353044931	0.110614679698551
ENSG00000240303	ACAD11	190.387571133854	-0.54581388860043	0.220910634008397	-2.47074519997839	0.013483184935419	0.110798509972549
ENSG00000267374	MIR924HG	9.00039452708716	1.52286461355027	0.616597505088217	2.4697871804272	0.01351934551282	0.111035576504967
ENSG00000096696	DSP	48.8781868270095	-2.49038206615507	1.00854773477024	-2.46927535534291	0.013538699516293	0.11109890492404
ENSG00000182504	CEP97	221.984284458734	0.465687393455415	0.188598767067038	2.46919638286863	0.013541687937205	0.11109890492404
ENSG00000188322	SBK1	14.5220508566587	1.70708589413181	0.691503029982936	2.46866003490098	0.01356199946511	0.111205466456347
ENSG00000106144	CASP2	287.172677381575	0.545818686158487	0.221122099728939	2.46840404838582	0.013571703174355	0.111224978092693
ENSG00000238083	LRRC37A2	64.4993452633126	0.932381075241831	0.377804586234174	2.4678924216762	0.013591115847821	0.111323994209822
ENSG00000133063	CHIT1	9.04939545260371	2.1797952459822	0.883500092401042	2.46722695869593	0.013616402238629	0.111470988892627
ENSG00000249240		9.11201934328849	3.4102833899343	1.3827179064576	2.46636235345438	0.013649317746242	0.111680247464672
ENSG00000270504		60.0296654825735	0.701168941942487	0.284406794229184	2.46537338829347	0.013687053792829	0.111928701614375
ENSG00000162408	NOL9	322.611989352428	0.306133201441891	0.124204738211147	2.46474656161239	0.013711019368822	0.112028503110817
ENSG00000184254	ALDH1A3	144.701625279093	-2.39635006014993	0.972383275696412	-2.46440896305388	0.013723942184303	0.112028503110817
ENSG00000152332	UHMK1	1513.02244587647	0.210046809886321	0.085236391266149	2.4642855799755	0.01372866780486	0.112028503110817
ENSG00000237491	LINC01409	8.18035022876029	-1.38815797549333	0.563311100980935	-2.46428301000287	0.013728766251102	0.112028503110817
ENSG00000137767	SQOR	195.722058364861	-0.815895458609921	0.331145116070806	-2.46386076379718	0.013744949426111	0.112100323300169
ENSG00000132003	ZSWIM4	74.9576149149994	0.861774563410591	0.349797357265628	2.46363943440596	0.013753438911903	0.112109352289937
ENSG00000170390	DCLK2	105.577593846166	0.841274077685019	0.341512287790561	2.46337864774267	0.013763447794466	0.11213075011092
ENSG00000276234	TADA2A	166.07844113124	0.403442607771158	0.163808022984711	2.46289894975909	0.013781875200779	0.112148211047311
ENSG00000128309	MPST	182.600771762574	0.470812457559257	0.191167837929015	2.46282252631889	0.013784812987844	0.112148211047311
ENSG00000125657	TNFSF9	8.75355687181633	-2.10022627558408	0.852798489417017	-2.46274624269072	0.013787745951885	0.112148211047311
ENSG00000179542	SLITRK4	29.818442312478	1.76742788996169	0.717750047491541	2.462455970764	0.013798911407833	0.112178944667745
ENSG00000221823	PPP3R1	607.861270887888	0.344642588864779	0.140032405605031	2.46116309561132	0.013848739540063	0.112523787402563
ENSG00000197933	ZNF823	28.180885256976	0.74575471512248	0.303099394350998	2.46042957861827	0.013877080276472	0.112664527755546
ENSG00000183258	DDX41	697.985275150457	-0.372884923982719	0.151558854289693	-2.46033084461023	0.013880898948415	0.112664527755546
ENSG00000172239	PAIP1	694.936080787167	0.248585069303105	0.101055931580451	2.45987608461366	0.013898499389481	0.112747121649923
ENSG00000117899	MESD	495.1073077543	-0.28678069984213	0.116617841730875	-2.45914943704711	0.013926663509563	0.112915276057777
ENSG00000173482	PTPRM	394.1003159562	-0.640382059321221	0.260471978461568	-2.45854491950929	0.013950132375355	0.112989584221571
ENSG00000099953	MMP11	289.456648558339	1.37958351239226	0.561141605762852	2.45853007195352	0.013950709233205	0.112989584221571
ENSG00000185862	EVI2B	38.9961636080244	-0.891040588909525	0.362496272605239	-2.45806827889752	0.013968661351776	0.113074675526688
ENSG00000198707	CEP290	312.454887339612	-0.361875472758697	0.147240341072026	-2.457719604043	0.013982229529777	0.113108950124391
ENSG00000130827	PLXNA3	755.727781332843	-0.6742199878044	0.274343411015686	-2.45757674772751	0.013987791935573	0.113108950124391
ENSG00000146731	CCT6A	2733.2729059337	0.214952285134854	0.087511647904444	2.4562705683427	0.014038741373586	0.113328346960171
ENSG00000130638	ATXN10	1147.34114596553	0.37493832248091	0.152645790066497	2.45626376146748	0.014039007314165	0.113328346960171
ENSG00000164414	SLC35A1	111.507940060425	-0.363868482698189	0.14814846201817	-2.45610705464875	0.014045130986285	0.113328346960171
ENSG00000125835	SNRPB	932.299141647569	0.367848004464911	0.149774668005861	2.45600947985754	0.014048945132018	0.113328346960171
ENSG00000178950	GAK	550.535723607129	-0.324428247092557	0.132100211056721	-2.45592527443619	0.014052237411168	0.113328346960171
ENSG00000234912	SNHG20	38.9744992780794	-0.70972867288495	0.28904142495647	-2.45545659412604	0.0140705744062	0.113333407273422
ENSG00000179943	FIZ1	83.5454618555253	0.628672331757869	0.256039677850293	2.45537073408386	0.014073935945761	0.113333407273422
ENSG00000178078	STAP2	27.355933462345	0.818895803618348	0.333516653108474	2.45533707533341	0.014075253925831	0.113333407273422
ENSG00000173546	CSPG4	756.154830092736	0.630806630837599	0.25699384986766	2.45455924786696	0.014105741776639	0.113518704091173
ENSG00000291220		12.1086503040959	2.84801044494255	1.16042459788617	2.4542830702921	0.014116580888883	0.113545761323395
ENSG00000126458	RRAS	214.165590567215	-0.43707813547761	0.178127575281987	-2.45373651320234	0.014138053225707	0.113622841478598
ENSG00000109819	PPARGC1A	46.4426371595896	1.42461898405673	0.580622920223216	2.45360445555447	0.014143245634865	0.113622841478598
ENSG00000100600	LGMN	111.164169052389	-0.964253415042163	0.39301649293767	-2.45346806652994	0.014148610116952	0.113622841478598
ENSG00000041357	PSMA4	959.772573732947	0.23501892221919	0.095806269413007	2.45306412262081	0.014164508659567	0.113640014383987
ENSG00000162522	KIAA1522	219.775707111104	0.61188591211197	0.249446815169523	2.45297143479717	0.014168158916835	0.113640014383987
ENSG00000164109	MAD2L1	254.573628528387	0.924875421787417	0.377062546856389	2.45284351229843	0.014173198159046	0.113640014383987
ENSG00000250133	HOXC-AS2	6.78560427066932	3.36068112838248	1.37037606541693	2.45237873981696	0.014191520223169	0.113726873936168
ENSG00000148606	POLR3A	465.2806176741	-0.254436227041373	0.103764321856039	-2.45205888199582	0.014204141660056	0.113767982726584
ENSG00000059804	SLC2A3	278.007525352951	-0.773898921760548	0.315877881069808	-2.4499940266141	0.014285858464623	0.11436217535254
ENSG00000183011	NAA38	138.729423454873	-0.423163403532345	0.172758130813202	-2.44945578850872	0.014307227302433	0.114472894528317
ENSG00000104812	GYS1	2246.07081646835	-0.583164369287513	0.238224065496828	-2.44796581769057	0.014366528448032	0.114724837496506
ENSG00000196458	ZNF605	144.258474477478	-0.544391465268701	0.222398775329057	-2.44781683021064	0.014372470086668	0.114724837496506
ENSG00000104313	EYA1	36.788365494616	0.950020919979847	0.388126642804845	2.44770859612832	0.014376787833979	0.114724837496506
ENSG00000291027	UBE2Q2P1	19.8844859091711	-1.55761891141642	0.636372117288963	-2.44765424049706	0.014378956657153	0.114724837496506
ENSG00000143195	ILDR2	30.2842531585666	1.89841016354598	0.775678868780653	2.44741766206707	0.014388399643906	0.114724837496506
ENSG00000224152	BAZ2B-AS1	17.8135482515641	1.0751800483765	0.439319432401424	2.44737648525882	0.014390043767744	0.114724837496506
ENSG00000117616	RSRP1	560.235038625504	-0.560233080898059	0.228915329184773	-2.4473375500592	0.014391598540158	0.114724837496506
ENSG00000086102	NFX1	550.15995779433	-0.186392872924885	0.076176505451138	-2.44685512706333	0.014410875098512	0.114776307597056
ENSG00000141526	SLC16A3	1351.49876693321	-0.662151049041405	0.270619450425942	-2.44679770060582	0.014413171249018	0.114776307597056
ENSG00000198919	DZIP3	244.603337869248	0.349567365301422	0.142909705848467	2.44607154724734	0.014442233752478	0.114947464237487
ENSG00000005238	ATOSB	433.26148463053	-0.394848169192494	0.16145347789078	-2.4455847860992	0.014461744091539	0.11498812303239
ENSG00000171863	RPS7	2782.51180104451	0.408703684814922	0.167120264772758	2.44556628348247	0.014462486170938	0.11498812303239
ENSG00000136869	TLR4	185.480269852349	0.751949778328976	0.307504304094962	2.44533090534162	0.014471929348936	0.115002992722629
ENSG00000134853	PDGFRA	73.7281660706308	-1.778303155873	0.727302106899542	-2.44506806594282	0.014482480675515	0.115026648294126
ENSG00000188227	ZNF793	41.3757058115095	-1.20243865953568	0.492075048010937	-2.44360827559978	0.014541205506136	0.115401122128956
ENSG00000157570	TSPAN18	9.06054714325112	3.8298676230018	1.56746347023114	2.44335367026897	0.014551469311376	0.115401122128956
ENSG00000154229	PRKCA	649.248615869021	-0.542167855995695	0.221897111980647	-2.4433299341137	0.014552426503158	0.115401122128956
ENSG00000138434	ITPRID2	756.496521911609	0.405519007449299	0.165995676471614	2.4429492145155	0.014567787111445	0.115462638347813
ENSG00000167792	NDUFV1	911.487733364108	-0.211592774481041	0.086640059924434	-2.44220484918395	0.01459786076331	0.115559329790927
ENSG00000075785	RAB7A	2186.05539505401	-0.220301256678541	0.090208790159092	-2.44212627494524	0.014601038490517	0.115559329790927
ENSG00000117593	DARS2	314.087526657367	0.261932611773522	0.107257894970716	2.44208234596656	0.014602815347609	0.115559329790927
ENSG00000115307	AUP1	719.252950240499	-0.216016562810445	0.088494617108849	-2.44101358780664	0.014646103687034	0.115728987281614
ENSG00000125885	MCM8	273.819793956054	0.639404970534325	0.261943994349379	2.44099877961505	0.014646704262824	0.115728987281614
ENSG00000137825	ITPKA	26.2739389791444	0.981312537246604	0.402014385712099	2.4409886116597	0.014647116657136	0.115728987281614
ENSG00000163909	HEYL	953.65300070576	1.13166407161623	0.463718441667976	2.4404120473313	0.014670517840324	0.115756100004098
ENSG00000198695	MT-ND6	282.226430997406	-0.613508321655513	0.251398386301891	-2.44038289457746	0.014671701946395	0.115756100004098
ENSG00000196411	EPHB4	587.294473688096	0.295634074988758	0.121144590445217	2.4403407028104	0.014673415811135	0.115756100004098
ENSG00000116990	MYCL	99.2009138250199	2.35985991589125	0.967306634941449	2.43961927960319	0.01470274794147	0.115894310903589
ENSG00000120306	CYSTM1	61.0490596104497	-0.680532559868211	0.278960008082556	-2.43953448577049	0.014706198940552	0.115894310903589
ENSG00000100429	HDAC10	167.56477937926	-0.64403618244246	0.264029177004027	-2.43926140947914	0.01471731764417	0.115921776838365
ENSG00000140564	FURIN	1150.06261198006	-0.336473420514792	0.137987461524679	-2.43843474470044	0.014751021696703	0.116127016840921
ENSG00000188611	ASAH2	27.7273961744116	2.01324587529193	0.825732437701912	2.43813344779693	0.014763322814894	0.116163637444029
ENSG00000144749	LRIG1	138.851907573768	-0.88082517266385	0.361336144884466	-2.43768907465785	0.014781481839162	0.116236205551742
ENSG00000111206	FOXM1	805.832266858924	0.840840757047104	0.34495560404147	2.43753325702173	0.014787853886867	0.116236205551742
ENSG00000129219	PLD2	185.517121081483	-0.607246491476048	0.249172730547022	-2.43705035516097	0.01480761718262	0.116331337059113
ENSG00000101335	MYL9	1747.61112815714	-0.464878053126871	0.190786855203683	-2.4366356509759	0.014824607986186	0.116404600247266
ENSG00000256966		1.90943675803596	-4.26869704104108	1.75200386949647	-2.43646553261776	0.014831582856114	NA
ENSG00000177427	MIEF2	86.211938595083	-0.712740753842696	0.292585509698396	-2.43600838119908	0.014850340439223	0.116546392718367
ENSG00000291081		38.8762271301503	-0.868555298758296	0.356617995751258	-2.43553412644974	0.014869821885045	0.116639005757382
ENSG00000177426	TGIF1	346.737191160826	0.365920452966265	0.150254350449157	2.43534015402826	0.01487779637439	0.116641309107637
ENSG00000085415	SEH1L	384.553504262486	0.262703784565472	0.107898607416683	2.4347282217551	0.01490297850368	0.116754486484558
ENSG00000152377	SPOCK1	1336.76310602194	-0.553285702974919	0.227257911873074	-2.43461580023641	0.014907608935438	0.116754486484558
ENSG00000230989	HSBP1	686.694937431394	0.27665846531349	0.113646132905966	2.43438521170275	0.014917110411715	0.116768679748609
ENSG00000075234	TTC38	297.031418894944	-0.861911946785456	0.354175910681405	-2.43357021409844	0.014950735424022	0.116929441312486
ENSG00000162627	SNX7	253.999005943836	0.44530476632952	0.183010374671979	2.4332214341819	0.014965145708701	0.116929441312486
ENSG00000130748	TMEM160	91.9274651757695	0.426786431372797	0.175419242578619	2.43295105542096	0.014976325168179	0.116929441312486
ENSG00000160200	CBS	62.2029517588084	-1.22287863579528	0.502667267777185	-2.4327795227306	0.014983421413093	0.116929441312486
ENSG00000104774	MAN2B1	480.448753513348	-0.339895969256613	0.139721922496423	-2.43266026679038	0.014988356733266	0.116929441312486
ENSG00000150457	LATS2	583.614703660759	0.409186406736897	0.168226229452296	2.43235795077325	0.01500087427837	0.116929441312486
ENSG00000245680	ZNF585B	98.9141631705234	-0.705755812355571	0.290162530704241	-2.43227756058875	0.015004204423554	0.116929441312486
ENSG00000141837	CACNA1A	80.5172669693808	-1.37319803568542	0.564575067344411	-2.43226829364699	0.015004588346376	0.116929441312486
ENSG00000106554	CHCHD3	529.959465900891	0.332538889927027	0.136732992743528	2.43203109399335	0.015014418305729	0.116929441312486
ENSG00000101977	MCF2	11.3190136170716	1.25914687188651	0.517735861111596	2.43202560700176	0.01501464576316	0.116929441312486
ENSG00000158987	RAPGEF6	200.62579719947	0.305372900703756	0.125580918193422	2.43168233754603	0.015028881671432	0.116980316280043
ENSG00000286147		96.4434505717065	-0.464892073254845	0.191203163188226	-2.43140367294651	0.0150404470598	0.117010363242891
ENSG00000166794	PPIB	3779.92329319481	-0.479768794408892	0.197365283789066	-2.43086719811193	0.015062734395418	0.117123750398778
ENSG00000158966	CACHD1	40.6733403157072	-0.625514679488667	0.257359270003385	-2.43051155484098	0.015077525285131	0.117178760992836
ENSG00000182218	HHIPL1	52.7851157140013	-0.796055727315326	0.327560266779634	-2.43025729323536	0.015088107641456	0.117197421613374
ENSG00000275964		10.1366368664607	1.36110038822071	0.560104462179033	2.43008310079422	0.015095361298285	0.117197421613374
ENSG00000101199	ARFGAP1	931.046939316432	-0.371364075377679	0.15285401323836	-2.42953434790473	0.015118232343751	0.117315010920899
ENSG00000161217	PCYT1A	883.804596355079	-0.34760081226288	0.143085492586672	-2.42932253982581	0.01512706828778	0.117323625647715
[truncated: 60,229 more rows]

## Sheet: DEG_HCvsDM_diffD1
ENSEMBL	SYMBOL	baseMean	log2FoldChange	lfcSE	stat	pvalue	padj
ENSG00000235655	H3P6	19.483101266941	37.538181053365	3.30897732540022	11.3443452045489	7.91162405772203e-30	1.29671518306064e-25
ENSG00000253797	UTP14C	20.441782097928	36.7190219236389	5.10233964731478	7.19650679134288	6.17747129879722e-13	5.06243772936433e-09
ENSG00000288859	H2AC19	9.45249603754475	-36.1481598382916	5.10242221074843	-7.08450973777595	1.39537400883815e-12	7.62339333495245e-09
ENSG00000185585	OLFML2A	1636.46464257345	2.0589905001179	0.304845941260802	6.75420014320083	1.43625374331264e-11	5.41207211260833e-08
ENSG00000107562	CXCL12	46.4409599738381	3.44881825481579	0.512152816366073	6.7339632715222	1.65102871037472e-11	5.41207211260833e-08
ENSG00000129757	CDKN1C	235.03248953531	3.78100134440025	0.56485780117622	6.69372244930841	2.17563890925887e-11	5.94312028712549e-08
ENSG00000196363	WDR5	862.619307971098	0.884834298856737	0.143078564178885	6.18425481087765	6.2396511191529e-10	1.46096974061309e-06
ENSG00000112186	CAP2	736.547370070541	1.28477785654015	0.211750738297823	6.06740673901753	1.29992054984153e-09	2.66321222648784e-06
ENSG00000129116	PALLD	6344.89243351885	1.11387631449485	0.184662273858246	6.03196468462151	1.61978181755311e-09	2.94980266552171e-06
ENSG00000196811	CHRNG	317.137508567932	3.069036996933	0.512242156746668	5.99137918757985	2.08068865647282e-09	3.41024870795896e-06
ENSG00000120057	SFRP5	73.4424085991278	3.87569914537089	0.653302630554405	5.93247136029728	2.98408454431042e-09	4.33269348919372e-06
ENSG00000112759	SLC29A1	753.675073375157	1.44768206271867	0.244876636552586	5.91188315512405	3.38218436269454e-09	4.33269348919372e-06
ENSG00000198612	COPS8	1701.98201681439	-1.34507650771043	0.227621944445874	-5.90925673262703	3.43654761192912e-09	4.33269348919372e-06
ENSG00000112183	RBM24	747.548916903273	1.39305736467138	0.237086016591631	5.87574663701426	4.20941724565335e-09	4.92802490401845e-06
ENSG00000061938	TNK2	774.764836517983	1.53265951861575	0.262715358221094	5.83391671120309	5.41411547153975e-09	5.91582350523577e-06
ENSG00000099365	STX1B	55.6745906394105	-2.25289806370473	0.389138812808566	-5.78944579556248	7.06190411669847e-09	7.234038029543e-06
ENSG00000203727	SAMD5	146.678308582001	1.9996786639012	0.350193112155122	5.71021700454068	1.12832210977499e-08	1.02576364859825e-05
ENSG00000172995	ARPP21	459.740266291833	4.06679583589785	0.713507916847896	5.69972068966517	1.20003881155506e-08	1.02576364859825e-05
ENSG00000088832	FKBP1A	2548.16171886067	-0.681237889844478	0.119635434268324	-5.69428191581237	1.23892230702632e-08	1.02576364859825e-05
ENSG00000107551	RASSF4	1929.39066937764	2.35592064412343	0.413861674419942	5.69253156244879	1.25169450713637e-08	1.02576364859825e-05
ENSG00000074590	NUAK1	806.644160974758	2.14406626044798	0.377861227799921	5.67421609497143	1.3932516863221e-08	1.0825691376836e-05
ENSG00000135744	AGT	76.0030300603733	5.21566450900653	0.920665168334873	5.66510463129571	1.46934848308433e-08	1.0825691376836e-05
ENSG00000163485	ADORA1	303.831462542973	2.72979313512708	0.482348012279531	5.65938506147529	1.51916352451024e-08	1.0825691376836e-05
ENSG00000057704	TMCC3	209.730681457691	1.60629588419352	0.285501944989192	5.62621695713608	1.84204642244785e-08	1.23961844419889e-05
ENSG00000049130	KITLG	335.715000802413	-1.00879660966251	0.179577438202322	-5.61761332470923	1.93613186658376e-08	1.23961844419889e-05
ENSG00000215012	RTL10	459.172718750876	0.854335651870737	0.152154353840742	5.61492740960247	1.96644780653881e-08	1.23961844419889e-05
ENSG00000144485	HES6	531.150962320464	2.34515922258419	0.42169065050139	5.56132610432742	2.67732373497616e-08	1.62523466726886e-05
ENSG00000268518		64.8596280897955	7.10170407919258	1.2805296609694	5.54591142685161	2.92426839664867e-08	1.7117413936097e-05
ENSG00000188994	ZNF292	316.415999417302	0.791195783052637	0.142994931172882	5.53303376954022	3.14738845117092e-08	1.71880299791904e-05
ENSG00000172346	CSDC2	322.108793896826	2.68117203990407	0.484693377047147	5.53168697339817	3.17165538152698e-08	1.71880299791904e-05
ENSG00000081189	MEF2C	2752.95676103738	2.36741420571595	0.428474909336337	5.525210821289	3.29090202380703e-08	1.71880299791904e-05
ENSG00000016402	IL20RA	92.0782911968877	4.19231961010298	0.759397530095223	5.52058631212205	3.37870379123163e-08	1.71880299791904e-05
ENSG00000107796	ACTA2	1990.48485141545	2.4564905052852	0.44530900747451	5.51637281989141	3.4606771770182e-08	1.71880299791904e-05
ENSG00000099953	MMP11	289.456648558339	2.95843103235241	0.540906604660085	5.4693934347715	4.51578335299901e-08	2.17687321046041e-05
ENSG00000175567	UCP2	386.85237397876	1.77870911715254	0.325728201841792	5.46071573506696	4.74218839953313e-08	2.17911806714406e-05
ENSG00000130940	CASZ1	108.13341326557	3.43769000392142	0.629720805445966	5.45907007389864	4.78634840861416e-08	2.17911806714406e-05
ENSG00000124422	USP22	3571.6529466986	0.34062463851987	0.0626834640710425	5.43404298993147	5.50912988235604e-08	2.4403956424815e-05
ENSG00000171819	ANGPTL7	27.8320753045923	5.67671065627063	1.04812931548262	5.41604034198465	6.09333584973582e-08	2.62815196255711e-05
ENSG00000136141	LRCH1	257.870419848568	0.729131204277959	0.135593358867265	5.37733713781453	7.55955403995708e-08	3.17695104397171e-05
ENSG00000172216	CEBPB	468.037650116167	-0.900593886569945	0.16784109590246	-5.36575313529483	8.06121353678149e-08	3.30308224669622e-05
ENSG00000155657	TTN	3312.88981467832	4.95965414577444	0.925573429739801	5.35846642353239	8.39313305594573e-08	3.35520611675489e-05
ENSG00000173698	ADGRG2	20.4908393150671	-3.11180636189367	0.582945617137375	-5.33807317597579	9.39395470457755e-08	3.66587899066729e-05
ENSG00000143632	ACTA1	2316.25373034648	7.67848158279903	1.44270175349654	5.32229309640015	1.02467299257595e-07	3.90567217402787e-05
ENSG00000158186	MRAS	2772.28756624508	1.59263795915491	0.301970201532239	5.27415602954743	1.33368405087864e-07	4.96797308952293e-05
ENSG00000118407	FILIP1	149.197273593148	5.27783409084705	1.00182961954755	5.26819529774998	1.37771491175021e-07	5.01794386746353e-05
ENSG00000181408	UTS2R	761.17074639351	3.65925614751045	0.697248685015262	5.24813631944011	1.53645592476037e-07	5.47445926235269e-05
ENSG00000104936	DMPK	2666.68336285889	1.41458257029409	0.270235533237062	5.23462830127955	1.65317205330224e-07	5.76499786247314e-05
ENSG00000100320	RBFOX2	1574.1300165308	0.47579282468391	0.0909666317467633	5.2304104873141	1.69134057826472e-07	5.77522334953307e-05
ENSG00000109063	MYH3	9404.31780254757	5.68748531528073	1.09127971848017	5.21175755305132	1.87059914097413e-07	6.25696324909511e-05
ENSG00000156885	COX6A2	56.994565700394	6.8977748400425	1.32561853960247	5.20343872235749	1.95634279961193e-07	6.41289169712792e-05
ENSG00000179630	LACC1	132.875064590354	-0.977506914021004	0.188368510408804	-5.18933292990205	2.11048762111795e-07	6.78252786473005e-05
ENSG00000130066	SAT1	1030.46074294748	-1.53882412472615	0.297133665121911	-5.1788952426336	2.23203757896062e-07	7.03521075368548e-05
ENSG00000214022	REPIN1	894.288412494317	0.92536824927965	0.178918217460319	5.17201804497566	2.31579213985827e-07	7.16147795703341e-05
ENSG00000133020	MYH8	4265.52951221534	7.06582092650267	1.36778790273238	5.16587470351765	2.39317073824876e-07	7.26371637035133e-05
ENSG00000213626	LBH	460.18224957738	1.52441669900916	0.296364349129132	5.14372495709644	2.69343782838303e-07	7.97455904585908e-05
ENSG00000169925	BRD3	784.372502581811	1.01324106880718	0.197068842665234	5.14155893495753	2.72468155319163e-07	7.97455904585908e-05
ENSG00000184058	TBX1	184.812683762606	4.23355735684902	0.826632751671771	5.12144885172663	3.0319698418764e-07	8.71824310672882e-05
ENSG00000146676	PURB	3102.51931137432	0.920907508935545	0.180623918087148	5.09848041548529	3.42390948906905e-07	9.48535987448146e-05
ENSG00000130528	HRC	555.923124988213	5.88776039545886	1.15492285500836	5.0979685525543	3.43317834285009e-07	9.48535987448146e-05
ENSG00000115592	PRKAG3	174.622690293869	3.14462775532054	0.617099599251434	5.09581882589957	3.47237091195172e-07	9.48535987448146e-05
ENSG00000170175	CHRNB1	717.756571512006	1.10069017369664	0.216878680008575	5.0751423498756	3.8720601531971e-07	0.000104037812968689
ENSG00000107263	RAPGEF1	2370.29493146449	1.20301737230448	0.237765500657566	5.05968010067651	4.19960447497009e-07	0.000111018576362516
ENSG00000100311	PDGFB	58.6462559038188	2.83963359119839	0.56266979556697	5.04671410047354	4.49473161542574e-07	0.000115831828617796
ENSG00000087086	FTL	9618.93720462994	-0.62316752598829	0.123509211661857	-5.04551456205869	4.52302442436789e-07	0.000115831828617796
ENSG00000158292	GPR153	949.378374048669	1.44554323110615	0.286786417155319	5.04048708249411	4.64348471492767e-07	0.00011594248579774
ENSG00000133056	PIK3C2B	135.716023337135	2.81469085326698	0.558531854244973	5.03944552468167	4.66882493145263e-07	0.00011594248579774
ENSG00000170871	KIAA0232	457.771116876472	0.570921429427118	0.113716098716769	5.02058579101542	5.15141366788338e-07	0.000123823153754298
ENSG00000041353	RAB27B	288.542484365391	-2.491849607903	0.496352704832489	-5.02032039644864	5.15853640520681e-07	0.000123823153754298
ENSG00000154330	PGM5	136.093513186368	5.50063496585963	1.09611310711325	5.01830963443746	5.21281123187709e-07	0.000123823153754298
ENSG00000136826	KLF4	92.4848017827075	-1.52596493029992	0.304713513556491	-5.00786759500585	5.50363721978462e-07	0.000128863734331814
ENSG00000167191	GPRC5B	645.341405768211	2.13862142231395	0.427720880055148	5.00003979707094	5.73184821367032e-07	0.000130739121131234
ENSG00000119280	C1orf198	1079.60750135334	1.91179976623738	0.382386259925543	4.99965601956944	5.74326828642394e-07	0.000130739121131234
ENSG00000198842	STYXL2	329.7050375262	1.32123431675582	0.264526819007199	4.99470836913464	5.89247409390651e-07	0.000132298151231682
ENSG00000074219	TEAD2	343.194389291826	0.947303175599412	0.189850748867107	4.98972577802425	6.04650656756187e-07	0.000133921949516674
ENSG00000167767	KRT80	379.961660674529	2.25847588158465	0.456077370059781	4.95195778139269	7.34705462285247e-07	0.00016046159933007
ENSG00000101265	RASSF2	105.483615756229	3.30699271926998	0.668147266395725	4.94949674359865	7.44056226301728e-07	0.00016046159933007
ENSG00000182253	SYNM	201.713203020685	1.31085080934045	0.265044473789209	4.94577679964373	7.58408186517236e-07	0.000160981932540166
ENSG00000130595	TNNT3	1093.95286434716	4.90125376380144	0.991594272639373	4.94280160650338	7.7007839077495e-07	0.000160981932540166
ENSG00000250899		171.04818468633	1.76809125237683	0.357817243955991	4.94132488649512	7.75934879235701e-07	0.000160981932540166
ENSG00000132688	NES	14826.3928828946	1.31619637813864	0.266592289285431	4.93711345390578	7.9287350160245e-07	0.000162439958640802
ENSG00000115593	SMYD1	512.233755332942	3.11633295916626	0.631647876709526	4.93365540212107	8.07047745106724e-07	0.000162471026397183
ENSG00000163734	CXCL3	66.3784235179173	-2.28762731439915	0.463942043589181	-4.93084717371472	8.18737692915947e-07	0.000162471026397183
ENSG00000135902	CHRND	165.843067984022	2.04385830539914	0.414585057081695	4.92988898294131	8.22763587002208e-07	0.000162471026397183
ENSG00000205213	LGR4	82.8398076248895	1.7186403492983	0.349072739369592	4.92344475939909	8.50338885727444e-07	0.000165917313536581
ENSG00000134242	PTPN22	50.7110228177402	-2.27536280238771	0.462910171454081	-4.91534414817545	8.8626632255546e-07	0.000170893000313929
ENSG00000067191	CACNB1	367.89276185609	1.68695949858813	0.343938747159905	4.90482538684081	9.35104873690801e-07	0.000178213591625491
ENSG00000162591	MEGF6	169.349886686471	2.58569016052952	0.52748276691523	4.90194243814047	9.48936447187302e-07	0.0001787709007977
ENSG00000175183	CSRP2	351.037458778086	1.53153990608134	0.312599114770413	4.89937377847719	9.61425903791552e-07	0.000179065574581176
ENSG00000159173	TNNI1	4952.64984862075	4.81950514172597	0.985261706100103	4.89159896491126	1.00020080335302e-06	0.000184194282774787
ENSG00000197128	ZNF772	89.9015188574957	0.858815803001789	0.176033947071859	4.87869423646572	1.06790464938704e-06	0.000194477302260596
ENSG00000111799	COL12A1	1676.57819364403	1.62759217374185	0.334219579990181	4.86982891244631	1.11694916037066e-06	0.000201173590532693
ENSG00000072415	PALS1	391.988363884199	0.446985831957531	0.0919048700104838	4.86357068898027	1.15286825731442e-06	0.000205385986275906
ENSG00000114861	FOXP1	306.262732781154	0.682103775266197	0.14047795702063	4.85559293239171	1.20027046166521e-06	0.000211531536200997
ENSG00000169174	PCSK9	41.3186717233674	3.06099585643728	0.631403867160747	4.84792066637436	1.24762271828641e-06	0.000217537620773555
ENSG00000117479	SLC19A2	318.088140851154	-1.32068993310695	0.27334490693972	-4.83158785686903	1.35448422919924e-06	0.000233684173858689
ENSG00000198911	SREBF2	1735.12161541666	0.777804899448557	0.161568004393616	4.81410228694568	1.47863061903642e-06	0.000252445373395905
ENSG00000144868	TMEM108	83.4423375316883	3.63032541671198	0.755384618155659	4.8059297600946	1.54033974815642e-06	0.00026026977806478
ENSG00000176749	CDK5R1	233.366737659036	1.74479414012889	0.363539049297009	4.79946829234129	1.59087419003092e-06	0.000265658533137508
ENSG00000161835	TAMALIN	450.640626824557	2.26122344162172	0.471350905960726	4.79732490810175	1.60798660899331e-06	0.000265658533137508
ENSG00000108932	SLC16A6	13.9826095601508	-2.32195574746221	0.484171774675649	-4.79572719623674	1.62085743219956e-06	0.000265658533137508
ENSG00000123983	ACSL3	1746.89346787522	0.661719773302182	0.138323149876356	4.78386859967893	1.71953117399804e-06	0.000277468252550003
ENSG00000151320	AKAP6	325.691254097277	3.55285104935577	0.742804264788513	4.78302457023091	1.72677008908483e-06	0.000277468252550003
ENSG00000187616	MYMK	531.233527578077	5.05092496550141	1.06307500360373	4.75124045658043	2.02172540597048e-06	0.000321709508775303
ENSG00000183160	TMEM119	412.885186269888	2.58740194595531	0.546062643025111	4.73828777522935	2.15531590555238e-06	0.000337971681448624
ENSG00000248713	C4orf54	75.2430658543951	3.0573207479725	0.645363309457127	4.73736375026384	2.16516330397227e-06	0.000337971681448624
ENSG00000159216	RUNX1	1421.41033641801	0.902304976740541	0.190841528617992	4.72803264192402	2.26705745387434e-06	0.000350538411971703
ENSG00000262179	MYMX	218.579631836605	2.64785352273924	0.560311731146927	4.72567925236766	2.29347417568257e-06	0.000351308801303152
ENSG00000142661	MYOM3	416.711790500266	3.56748743404337	0.757755223868499	4.70796811644611	2.50198222809338e-06	0.000379698969615282
ENSG00000061337	LZTS1	541.877726810792	1.07811942925974	0.229525263200201	4.69717108360032	2.63789491878913e-06	0.000393422442257491
ENSG00000119632	IFI27L2	146.340743364731	-0.627831540072573	0.133667190573764	-4.69697565556379	2.64041907555363e-06	0.000393422442257491
ENSG00000116016	EPAS1	852.679266968771	-0.979695918534553	0.208693951843974	-4.69441452365138	2.67371377089034e-06	0.000394794312656691
ENSG00000196218	RYR1	1785.03126142218	3.29456385003489	0.702459521665793	4.69004084708291	2.73150514955271e-06	0.000398106405856205
ENSG00000064393	HIPK2	1989.52220369611	-0.748629776825663	0.159748006521014	-4.68631686322287	2.78165496649124e-06	0.000398106405856205
ENSG00000130024	PHF10	438.156681183652	0.604307327336073	0.12898870650322	4.6849630771434	2.80010405583003e-06	0.000398106405856205
ENSG00000127325	BEST3	63.5993323534197	2.71038449774159	0.578614374740702	4.68426747772419	2.80962913418631e-06	0.000398106405856205
ENSG00000197905	TEAD4	460.59713829676	1.40694394279604	0.30047714241579	4.68236595797079	2.83582621685173e-06	0.000398106405856205
ENSG00000136383	ALPK3	1913.48548362506	1.06895570374885	0.228390181034556	4.68039255850108	2.86326134918699e-06	0.000398106405856205
ENSG00000185739	SRL	483.157449615259	6.21178780526759	1.32725282575492	4.68018427591926	2.8661718054321e-06	0.000398106405856205
ENSG00000133454	MYO18B	1016.7581163147	1.08855061553929	0.232890649801737	4.67408466791596	2.95267511204155e-06	0.00040667516879295
ENSG00000078246	TULP3	357.597157342496	0.540262074801094	0.115713758327826	4.66895279012967	3.02738930472193e-06	0.000413490922536603
ENSG00000139211	AMIGO2	136.025720606164	2.12814979362274	0.456152803934211	4.66543179230282	3.07969642067805e-06	0.000417158878800936
ENSG00000168530	MYL1	1015.71913249385	6.7454308474528	1.44748738539104	4.66009646476507	3.16061224624061e-06	0.000421956100857078
ENSG00000143494	VASH2	280.226315831852	2.06467841887841	0.443091919863131	4.65970677036082	3.16660161106898e-06	0.000421956100857078
ENSG00000169715	MT1E	998.942436754929	-1.49205476349545	0.320497853767165	-4.65542825313082	3.23307980169013e-06	0.000427340144755655
ENSG00000131650	KREMEN2	38.5181334221055	3.9081619398832	0.839939179152385	4.65291063553801	3.27282110801372e-06	0.000429132303682759
ENSG00000148175	STOM	723.077556911669	-1.31162259025476	0.282003833356548	-4.65108071278032	3.30200053676349e-06	0.000429522133313917
ENSG00000121769	FABP3	529.797639513842	2.26448606594077	0.487714389286811	4.64305773149762	3.43290376668398e-06	0.000443033801070476
ENSG00000130338	TULP4	559.999566603014	1.32617789333528	0.285828550545367	4.6397670589761	3.48802119228851e-06	0.000446630213606318
ENSG00000122180	MYOG	2698.15005145839	4.14393554264108	0.893468859895934	4.63803018621572	3.517454230769e-06	0.000446907556917085
ENSG00000060982	BCAT1	2360.32857304061	1.14122303664289	0.246240532711393	4.63458645120972	3.57651746045667e-06	0.000450916316745268
ENSG00000140262	TCF12	1056.45556171937	0.70891755093622	0.153332418203973	4.62340292574771	3.77495442649395e-06	0.000469964892902319
ENSG00000161958	FGF11	53.2485907549297	1.6040630025281	0.346985396758896	4.62285449909779	3.78495215760257e-06	0.000469964892902319
ENSG00000114854	TNNC1	2465.86190330274	4.49568893224539	0.974225756851671	4.61462746250289	3.93801036642048e-06	0.000485293157185201
ENSG00000033327	GAB2	291.678891839595	1.41790778581288	0.307466339291887	4.61158704096976	3.99606264311527e-06	0.000488772139706413
ENSG00000136153	LMO7	4752.98234575199	1.0591978554165	0.229781962929052	4.60957788816324	4.03487351556592e-06	0.00048882817366316
ENSG00000187193	MT1X	345.886704942048	-1.25544679540199	0.272420821706009	-4.60848325594158	4.05617032447771e-06	0.00048882817366316
ENSG00000115414	FN1	136630.549992533	-1.1134426303445	0.241773404759075	-4.60531476344156	4.11842442125767e-06	0.000492707855944622
ENSG00000163492	CCDC141	145.552208631787	2.86014011067379	0.621858733186369	4.59934058659689	4.23830373583062e-06	0.000501645972793742
ENSG00000083223	TUT7	575.182374500852	-0.963412789117202	0.209503453544487	-4.59855325923125	4.25434961673765e-06	0.000501645972793742
ENSG00000166317	SYNPO2L	956.84653955989	2.65425870843958	0.577432488982646	4.5966563348661	4.29324871654154e-06	0.00050261676045797
ENSG00000165917	RAPSN	1127.18899891697	0.974199181075062	0.212138416732651	4.59228081400648	4.38427880299528e-06	0.000509633543128317
ENSG00000092054	MYH7	2838.82191802313	5.95821035359231	1.29915099793768	4.58623390433491	4.51312965616248e-06	0.00052091686665143
ENSG00000125414	MYH2	1624.6172444462	4.40408931758494	0.962027834440535	4.57792296638291	4.69615558491267e-06	0.000538251678578452
ENSG00000122778	KIAA1549	364.16131263682	1.04985720179113	0.229493496789311	4.57467081411447	4.7696932991472e-06	0.00054146203577392
ENSG00000124491	F13A1	2099.81338961541	4.03502198642202	0.882209041639179	4.5737708365863	4.79023765632815e-06	0.00054146203577392
ENSG00000086967	MYBPC2	221.792825640089	4.29175047464218	0.939285079263739	4.56916709249367	4.8966628611457e-06	0.000549700714343686
ENSG00000177614	PGBD5	246.57076599121	2.33373026186892	0.511777858669911	4.56004538362442	5.11425667388784e-06	0.000565452164531439
ENSG00000179456	ZBTB18	457.009669986438	0.899186749393902	0.197314408109619	4.55712665896327	5.18581549116679e-06	0.000565452164531439
ENSG00000235770	LINC00607	18.7849943755002	-2.00033632715452	0.438974439698838	-4.55684009421339	5.19289270115372e-06	0.000565452164531439
ENSG00000168743	NPNT	1040.92103650024	4.87624933392291	1.07025163110379	4.55617089683277	5.20945571593867e-06	0.000565452164531439
ENSG00000240184	PCDHGC3	2076.83236071736	0.55347633753381	0.121478416650074	4.55617016418755	5.20947387701326e-06	0.000565452164531439
ENSG00000250208	FZD10-AS1	38.7206982239358	4.96427515643451	1.09077814438863	4.55113185203846	5.33580955337223e-06	0.000575354727498492
ENSG00000141198	TOM1L1	184.975966079631	1.18590927165474	0.260731094518611	4.54839985174877	5.40553565452577e-06	0.000579063590703773
ENSG00000153310	CYRIB	583.666721692867	1.01811914977099	0.223961489058905	4.54595633405177	5.46863740285679e-06	0.000582019266446901
ENSG00000198719	DLL1	288.20917497254	1.70917045007167	0.376276767035399	4.54232256627973	5.56378205695972e-06	0.000586312171257981
ENSG00000152894	PTPRK	746.402700997821	0.669914994618769	0.147503476608738	4.54168952502562	5.58051853058237e-06	0.000586312171257981
ENSG00000112531	QKI	2129.83545871389	0.808938646092245	0.179015899367445	4.51880893792473	6.21884815355479e-06	0.000649216058832885
ENSG00000133055	MYBPH	4073.67889130465	4.35052910579137	0.963287461873348	4.51633523531045	6.29190306991734e-06	0.000652685388075602
ENSG00000138100	TRIM54	178.353347103467	4.73147131890847	1.05158589380793	4.4993674285371	6.81559677370899e-06	0.000702367530940282
ENSG00000137872	SEMA6D	26.9463211267083	2.67289423764434	0.59422822153482	4.49809373028527	6.85654697684228e-06	0.000702367530940282
ENSG00000157766	ACAN	272.23126111771	4.65797790258411	1.03599299982492	4.49614804672551	6.91955659945953e-06	0.000704419457547464
ENSG00000007314	SCN4A	194.759138459317	4.70122505434026	1.04675640827614	4.49123121403433	7.08126259640656e-06	0.000716431444167306
ENSG00000171951	SCG2	65.8039691421879	-1.7879072678195	0.398248161502204	-4.48943006058198	7.14139894412215e-06	0.000718082998123694
ENSG00000258839	MC1R	34.8253965354245	-1.20257791160841	0.268473221586629	-4.47932164147094	7.48806288072283e-06	0.000748349698872239
ENSG00000136997	MYC	610.670493277318	-1.32296829729527	0.295541011597491	-4.47642880473412	7.59019631953772e-06	0.000750501949163124
ENSG00000231389	HLA-DPA1	13.1153717514175	-2.74654098155676	0.614054802416113	-4.47279456287938	7.7203941848553e-06	0.000750501949163124
ENSG00000135074	ADAM19	1258.52650199464	1.03631816113993	0.231762764100827	4.47146100090991	7.76870283802472e-06	0.000750501949163124
ENSG00000168528	SERINC2	1234.36996757934	0.90132743114783	0.201609580102816	4.47065774695912	7.79794025788017e-06	0.000750501949163124
ENSG00000153071	DAB2	1420.02075537343	0.676069711954197	0.151230745993375	4.47045147805998	7.80546514147573e-06	0.000750501949163124
ENSG00000102554	KLF5	968.060258101356	1.1710016855529	0.261979752790188	4.46981750719765	7.82863647864533e-06	0.000750501949163124
ENSG00000176887	SOX11	713.183061305206	1.11360849778696	0.249141863713037	4.46977670147648	7.83013015905395e-06	0.000750501949163124
ENSG00000181722	ZBTB20	559.835754177157	1.47154986768661	0.329437340215549	4.46685814887829	7.93767237084624e-06	0.000756386338128894
ENSG00000167693	NXN	118.144148166416	1.20955830542499	0.271231520356955	4.45950494187826	8.21491793338151e-06	0.000778280375307069
ENSG00000128564	VGF	55.827707594186	-2.80794928272197	0.631133986814774	-4.44905414917237	8.62492715074093e-06	0.000812428482762321
ENSG00000103034	NDRG4	46.4004142737743	2.63086388111425	0.591881016037057	4.44492019482094	8.79244996387745e-06	0.000823475742331151
ENSG00000077522	ACTN2	2881.87447721588	4.41397400927501	0.994650314764152	4.43771438439813	9.09191503508766e-06	0.000843540283067289
ENSG00000177354	C10orf71	31.2113446416895	6.28402194071788	1.41618286682573	4.43729555548364	9.10961745594327e-06	0.000843540283067289
ENSG00000145794	MEGF10	488.64410399411	1.21125412883021	0.273277404648462	4.43232447405718	9.32225858401247e-06	0.000858381001078451
ENSG00000131242	RAB11FIP4	145.014265012388	2.81463471722252	0.635528388291984	4.42881037114172	9.47542870791689e-06	0.000863091669655318
ENSG00000104879	CKM	712.720088757437	4.02529544823534	0.908904096791381	4.42873506945943	9.47873706759958e-06	0.000863091669655318
ENSG00000151229	SLC2A13	140.400892129595	-0.975418728218813	0.220506422680458	-4.4235388537064	9.70971600811051e-06	0.000879238924712327
ENSG00000108515	ENO3	1083.10820755358	2.5841672247818	0.584627277874677	4.42019611910027	9.86113655218623e-06	0.00088282036757207
ENSG00000076043	REXO2	512.191695624335	-0.461154922246282	0.104333977859137	-4.41998792444102	9.87064167334926e-06	0.00088282036757207
ENSG00000113758	DBN1	2253.87054089201	0.671122417900297	0.151868258981882	4.41910918317936	9.91085708561689e-06	0.00088282036757207
ENSG00000141101	NOB1	401.333802213304	-0.383801014583258	0.0869303127975404	-4.41504237396597	1.00990206220622e-05	0.000894718637814051
ENSG00000180287	PLD5	107.167323285957	-2.20503354168337	0.500146034644959	-4.4087794142938	1.03954839059651e-05	0.000902664495645721
ENSG00000133985	TTC9	407.234344798247	1.46866937203339	0.333165570132582	4.40822673077814	1.04220410827699e-05	0.000902664495645721
ENSG00000180209	MYL11	1758.91628677492	5.82303670910627	1.32102107688652	4.4079816824955	1.04338366981834e-05	0.000902664495645721
ENSG00000205362	MT1A	22.1573481187257	-1.42963414474465	0.324333620024039	-4.40791227452364	1.04371800283853e-05	0.000902664495645721
ENSG00000183091	NEB	1576.79865599885	4.48038726373624	1.01657063012385	4.40735462049537	1.04640789611157e-05	0.000902664495645721
ENSG00000099194	SCD	6416.87318618828	1.32485347922766	0.301221892101709	4.39826424959949	1.09120070727193e-05	0.00093580114586347
ENSG00000072422	RHOBTB1	389.024629817946	0.911718530080443	0.207337690126428	4.39726385262856	1.09624051254293e-05	0.00093580114586347
ENSG00000100029	PES1	914.841700299868	-0.295089579524493	0.067146734740752	-4.3946973842259	1.10927172104088e-05	0.000941514081158511
ENSG00000120658	ENOX1	108.112217539316	-1.05432341211908	0.239963030633416	-4.39369101705393	1.11442179221935e-05	0.000941514081158511
ENSG00000172508	CARNS1	341.018096001395	2.44004648066737	0.55601024220245	4.38849196554713	1.14139350564649e-05	0.000959355874745948
ENSG00000116194	ANGPTL1	47.5210817031622	-1.69451480060209	0.386452282187468	-4.38479698194687	1.16093999576075e-05	0.000970806455638712
ENSG00000172164	SNTB1	686.703067907211	1.51425142322485	0.345491044375332	4.38289630911477	1.17111861222302e-05	0.000974346906311436
ENSG00000119333	DYNC2I2	414.724421326971	0.577842890593299	0.131976649387472	4.37837218383082	1.19569031962401e-05	0.000989765875688763
ENSG00000186480	INSIG1	1226.75838715832	1.09777327911754	0.250901007822953	4.37532431074242	1.21252068721805e-05	0.000998653973040397
ENSG00000197461	PDGFA	496.414658228722	1.06062977942374	0.242765457178707	4.36894849765622	1.24846202320841e-05	0.00102311462801929
ENSG00000280145		23.1195776482692	-1.80876328029092	0.414390085391994	-4.36488068622566	1.27192163198616e-05	0.00103715400737578
ENSG00000106483	SFRP4	204.497781898122	3.74116018117895	0.857630060289793	4.36220738334989	1.28756732938462e-05	0.00104471428359475
ENSG00000134318	ROCK2	881.166968738418	0.387371275848393	0.0889068096976255	4.35704843268871	1.31828105154786e-05	0.00106436583423002
ENSG00000173868	PHOSPHO1	25.4017109306772	5.21273420287214	1.19691949263139	4.35512516502853	1.32990905673691e-05	0.00106849065881951
ENSG00000070371	CLTCL1	316.686025324639	0.78957605233748	0.181481581891155	4.35072277919108	1.3568951503581e-05	0.00108485422021314
ENSG00000084676	NCOA1	626.575931743425	0.746605678191438	0.171662641983747	4.34926125779963	1.36596901595346e-05	0.00108680738696491
ENSG00000108219	TSPAN14	508.869789163588	0.87051945273088	0.200234803063109	4.34749324000641	1.377023135008e-05	0.00109030962235658
ENSG00000175505	CLCF1	81.6956765820339	-0.892645682413791	0.205777508347457	-4.33791666340206	1.43839671117068e-05	0.00112957062513657
ENSG00000130584	ZBTB46	66.4412911666602	1.29368135350018	0.298247373030117	4.33761189698575	1.4403920723218e-05	0.00112957062513657
ENSG00000196535	MYO18A	1316.4043510382	0.933360881122403	0.21538416670985	4.33347026097679	1.46777115974496e-05	0.00114556044324857
ENSG00000261786		131.679622357654	-1.81259266152044	0.418593848134528	-4.330194219524	1.48977886425393e-05	0.00115722633104843
ENSG00000167552	TUBA1A	10173.8611159796	0.93228395934198	0.215374971566611	4.3286550547664	1.50022693060966e-05	0.00115984525437228
ENSG00000127334	DYRK2	554.291049911837	0.941169142800612	0.217745759043905	4.32233053324746	1.54389661128823e-05	0.00118515845390753
ENSG00000065054	NHERF2	102.398854064111	1.53751787454414	0.355756527992102	4.32182617483345	1.54743080620019e-05	0.00118515845390753
ENSG00000158195	WASF2	2191.22825909876	0.256862631636161	0.0595192662598337	4.31562160922511	1.59154403927145e-05	0.00121327473505391
ENSG00000117013	KCNQ4	85.1207783081394	3.25603250704439	0.754814181002096	4.31368751276196	1.6055384097633e-05	0.00121827659888984
ENSG00000277443	MARCKS	1667.83155788946	0.563223229109173	0.130821537219143	4.30527909304185	1.66775341785759e-05	0.00125965338795788
ENSG00000118503	TNFAIP3	116.323116500765	-2.34998560048023	0.547980683910744	-4.28844605198347	1.79927487042181e-05	0.00134204798636237
ENSG00000260807	CEROX1	429.668058689272	1.67249532646738	0.390018501222959	4.28824612479416	1.80089478921807e-05	0.00134204798636237
ENSG00000180818	HOXC10	166.996071949805	4.13614762046347	0.964545505074165	4.28818298224865	1.80140669310385e-05	0.00134204798636237
ENSG00000147872	PLIN2	1015.9813057216	-1.23226565588987	0.287575967606411	-4.28500916174055	1.82731657748907e-05	0.00135519089163104
ENSG00000179195	ZNF664	1085.66191197145	0.504150866861656	0.117781333321416	4.28039700897143	1.86560208191714e-05	0.00137735216768567
ENSG00000011105	TSPAN9	1209.66122379168	1.49570403963208	0.349628520997796	4.27798062744862	1.8859642981022e-05	0.00138069337769601
ENSG00000149596	JPH2	935.386747821076	1.64672626995692	0.384993972472644	4.27727805549976	1.89192429888165e-05	0.00138069337769601
ENSG00000151718	WWC2	539.836156117898	0.527374753695132	0.123335702039591	4.27592939411692	1.90341546119416e-05	0.00138069337769601
ENSG00000130433	CACNG6	47.6935391870512	3.81642021856494	0.892545807756217	4.27588162467436	1.90382369346735e-05	0.00138069337769601
ENSG00000081248	CACNA1S	537.108201083028	4.29606910957994	1.00583292923593	4.27115576027462	1.94462522650783e-05	0.00139992247689648
ENSG00000198336	MYL4	732.738400479572	4.50527669553235	1.05489354785176	4.27083538875287	1.94742113930688e-05	0.00139992247689648
ENSG00000124507	PACSIN1	59.7439519594721	4.43075831447027	1.03784214855822	4.2692025185386	1.96173093660667e-05	0.00140405109392941
ENSG00000171365	CLCN5	311.664287920386	1.03834925780813	0.24334641847315	4.26695927691535	1.98155313459726e-05	0.00141207199461083
ENSG00000068615	REEP1	330.553561344707	3.57015963599994	0.838451539596472	4.25803933488891	2.0622766811106e-05	0.00146323440707371
ENSG00000215788	TNFRSF25	142.640671448003	1.52718585387824	0.358776555408376	4.25664896676408	2.07513787346371e-05	0.00146601335112372
ENSG00000159251	ACTC1	34566.4938702141	1.278516403701	0.300871761548349	4.24937321176799	2.14369502507692e-05	0.0015079468438202
ENSG00000019144	PHLDB1	1248.53293222157	0.809035896952497	0.190435959541721	4.24833576021787	2.15364450149859e-05	0.00150847151194709
ENSG00000109466	KLHL2	220.507990194658	0.900311058606531	0.211991155137542	4.24692746271608	2.16722085948438e-05	0.00151152127178507
ENSG00000171766	GATM	138.072976849302	1.97751103519252	0.465745992107381	4.24590027333309	2.17717457410159e-05	0.00151202929108157
ENSG00000092108	SCFD1	449.732697149619	-0.316538298576851	0.0746184503545659	-4.24209156144024	2.21446306661126e-05	0.00153143669458897
ENSG00000144824	PHLDB2	555.379196542085	0.956594433627876	0.225619027354933	4.23986595830415	2.2365329767463e-05	0.00153381527197694
ENSG00000027697	IFNGR1	297.145924824543	-0.698777275025677	0.164824825983714	-4.23951471421376	2.24003511335872e-05	0.00153381527197694
ENSG00000163939	PBRM1	962.443043155209	0.512242088354818	0.120855132286331	4.23848022557461	2.25037999976162e-05	0.00153381527197694
ENSG00000171466	ZNF562	260.443832230979	0.728314676911001	0.171853948628826	4.23798628266628	2.25533545177817e-05	0.00153381527197694
ENSG00000170276	HSPB2	309.226107686462	2.14320601308088	0.505910874344368	4.23633118354761	2.27201594356453e-05	0.00153877443450507
ENSG00000163380	LMOD3	568.704457626579	2.81494837934308	0.664845071756861	4.23399149504792	2.2957963026426e-05	0.0015484815391075
ENSG00000162521	RBBP4	1592.08778579603	0.533961921174697	0.12632332474011	4.22694638755935	2.36884079404714e-05	0.0015912008448538
ENSG00000072310	SREBF1	715.77392842492	0.954036213832549	0.225842410992278	4.22434479706812	2.39636928534109e-05	0.00160195221219136
ENSG00000261143	ADAMTS7P3	24.3193380613459	4.29170410682209	1.01612664755366	4.22359173155674	2.40439441244096e-05	0.00160195221219136
ENSG00000129675	ARHGEF6	743.522213871278	0.768730491124112	0.182124875396574	4.2208978287574	2.43331213676965e-05	0.00161465530047184
ENSG00000112715	VEGFA	1771.85653240502	-1.58529022093349	0.375782743137454	-4.21863496896561	2.45785823415253e-05	0.00162436679265161
ENSG00000170390	DCLK2	105.577593846166	1.36601148812708	0.323904926107884	4.21732236227893	2.47220433666234e-05	0.00162728630834923
ENSG00000119686	FLVCR2	203.910423451062	1.28925764123245	0.305801309318885	4.21599778007499	2.48676205543872e-05	0.00163032120354562
ENSG00000109061	MYH1	1570.93961784748	4.49911026742944	1.06819022530305	4.21189986657388	2.53231801435991e-05	0.00165357339662784
ENSG00000111432	FZD10	58.2524431179768	3.8989514410145	0.926450697206742	4.20848238634811	2.57091565280189e-05	0.00167211537894536
ENSG00000103253	HAGHL	53.8296662789955	-1.23174814540142	0.293120081545032	-4.20219637941178	2.64337661479195e-05	0.00170835165473437
ENSG00000073417	PDE8A	194.089939301657	-0.830131400230261	0.19756351498054	-4.20184567131247	2.64747602381043e-05	0.00170835165473437
ENSG00000134874	DZIP1	394.01905119032	-0.695959436950602	0.16588092256921	-4.19553632914135	2.72226646278222e-05	0.00174852278884084
ENSG00000166619	BLCAP	874.110198079537	0.702846844575171	0.167585284654394	4.1939651564553	2.7412010677117e-05	0.00174852278884084
ENSG00000187134	AKR1C1	394.943378431811	-1.51358378554591	0.360899450268601	-4.1939210060293	2.74173494040326e-05	0.00174852278884084
ENSG00000261553		82.4675434313372	2.25201295478436	0.537675165208237	4.18842658264153	2.80895150479479e-05	0.00178444632417002
ENSG00000172765	TMCC1	243.76610285975	0.901152939737459	0.215306314602583	4.185445937342	2.84606803503534e-05	0.00180104459823279
ENSG00000185028	LRRC14B	6.43180842201941	5.04396880975114	1.20564787292952	4.18361689428867	2.86907455694798e-05	0.00180862046109144
ENSG00000185813	PCYT2	289.208386932814	0.52474633997376	0.125551387064032	4.17953439021853	2.92106545561427e-05	0.00183433957155241
ENSG00000077009	NMRK2	41.8501093534029	5.61265735432069	1.34401030619403	4.17605231779408	2.96611628576829e-05	0.00185409279763114
ENSG00000164093	PITX2	458.536201524331	0.561963761132703	0.134615192107028	4.17459390977138	2.98518062362439e-05	0.00185409279763114
ENSG00000147140	NONO	3601.84918582771	0.333724197139788	0.0799435806678409	4.17449649305032	2.98645819752667e-05	0.00185409279763114
ENSG00000100336	APOL4	24.2531848768671	3.63364118341817	0.8706259008253	4.17359646660374	2.99828622030452e-05	0.00185441174153929
ENSG00000162073	PAQR4	206.50700923891	0.860089888071411	0.206176312974124	4.17162318825324	3.02437477460985e-05	0.00186351513367878
ENSG00000113719	ERGIC1	2186.00992994482	-0.914447253474364	0.219481700408769	-4.16639406279098	3.09455596722609e-05	0.00189961694018111
ENSG00000157483	MYO1E	1005.20549238313	-1.00486002982773	0.241232042128259	-4.16553299040376	3.10625998123287e-05	0.00189968660792562
ENSG00000117519	CNN3	3995.88090783118	0.50691150943981	0.121761186235672	4.16316171935668	3.13870898081438e-05	0.00191239554630289
ENSG00000065154	OAT	833.593551763028	-0.442974861676394	0.106495854730879	-4.15955027353709	3.18874831156202e-05	0.00193568832690746
ENSG00000147166	ITGB1BP2	94.9966503325846	2.82979218705172	0.680468699449404	4.15859273077721	3.20214237998359e-05	0.00193664625859524
ENSG00000158457	TSPAN33	93.5789051364808	3.16694223212217	0.762350736947782	4.15418006258069	3.2645603314279e-05	0.00195729873675653
ENSG00000284977		8.48848020020208	3.04582712304455	0.733316023261935	4.15349866418588	3.27430125142647e-05	0.00195729873675653
ENSG00000186654	PRR5	200.290244113991	1.83850508936177	0.442695710053727	4.15297697178644	3.28177775295392e-05	0.00195729873675653
ENSG00000182013	PNMA8A	237.632987060245	1.09198394093996	0.26295010362599	4.15281806655285	3.28405828314854e-05	0.00195729873675653
ENSG00000272168	CASC15	59.4960026868481	1.44464559070041	0.348480480524063	4.14555669955423	3.38989101757715e-05	0.00201305484703223
ENSG00000135925	WNT10A	4.81297388438608	6.63492980078552	1.60288080214006	4.13937816956008	3.4824847977977e-05	0.00206057493992434
ENSG00000112851	ERBIN	796.700624633667	0.460867933763488	0.1113681484816	4.13823826692812	3.4998281816603e-05	0.00206338790997886
ENSG00000178860	MSC	186.783703150948	1.68181823780042	0.406656786817074	4.13571909364678	3.53844828132349e-05	0.00207867983264846
ENSG00000204650	LINC02210	56.7624152170088	1.58426879350664	0.383226688357471	4.13402521702467	3.56464336972395e-05	0.00208658945820627
ENSG00000188906	LRRK2	316.951377140643	-2.06526144122699	0.499711816312723	-4.13290495403162	3.58206881690985e-05	0.00208932768359973
ENSG00000163513	TGFBR2	3702.00239323507	-0.950326927659562	0.230088731883378	-4.13026278984074	3.62348801485695e-05	0.0021059917930321
ENSG00000159713	TPPP3	178.404087161447	1.68795664269522	0.409025782736679	4.12677321072909	3.67888875448215e-05	0.00213063557194213
ENSG00000239474	KLHL41	4487.03607274951	1.16231042437806	0.281731705337205	4.12559325897273	3.69780298453108e-05	0.00213404897593184
ENSG00000099139	PCSK5	79.9636560845109	-0.889563432249156	0.215693882202422	-4.1241940808239	3.7203509886382e-05	0.00213952816504492
ENSG00000138107	ACTR1A	1501.7943759338	0.265737951417838	0.0644886451446072	4.12069366354273	3.77733397412634e-05	0.00216470293132625
ENSG00000173801	JUP	77.5918127793297	2.81042408328151	0.682313732790762	4.11896162750011	3.80583510636793e-05	0.00217343684297458
ENSG00000132819	RBM38	228.262323152029	0.67055097130925	0.162857493710759	4.11740937448156	3.83155120598944e-05	0.00218052514813079
ENSG00000110422	HIPK3	1073.55208200793	1.04383246783464	0.253903332938406	4.11114125897615	3.93708225859531e-05	0.00223282969613762
ENSG00000184922	FMNL1	604.120710227105	1.02547683720558	0.249529996445505	4.10963351826735	3.96287532435231e-05	0.00223970781262532
ENSG00000101439	CST3	1093.27065472032	-0.495941497761275	0.121125412157171	-4.09444631748908	4.23178444557703e-05	0.00238267727410441
ENSG00000137965	IFI44	169.898346680282	-1.32527678695255	0.323733446573147	-4.09372834651828	4.2449161930353e-05	0.00238267727410441
ENSG00000213722	DDAH2	654.960028526291	0.640048357635486	0.156393057519503	4.09256246912154	4.26632257871138e-05	0.00238651969505391
ENSG00000135535	CD164	2307.62781543073	-0.54581307282007	0.133493156397412	-4.08869703548826	4.33802983118167e-05	0.00241837785486624
ENSG00000138759	FRAS1	172.907769459999	2.42531417821297	0.593815710756155	4.08428765740235	4.42122344914013e-05	0.00244708127411065
ENSG00000101955	SRPX	1811.02935240972	-1.05973637517091	0.259477582212097	-4.0841153449036	4.42450507038833e-05	0.00244708127411065
ENSG00000130203	APOE	303.70314774224	3.76936531050909	0.923049294612929	4.08360131198597	4.43430834905957e-05	0.00244708127411065
ENSG00000138029	HADHB	1012.19803760353	-0.313546444694719	0.0768268275198892	-4.08121036383478	4.4801782493293e-05	0.00246409803713112
ENSG00000185269	NOTUM	121.828529416552	2.46827441805776	0.605895366278647	4.07376348364846	4.62594614329487e-05	0.00253056229680296
ENSG00000100242	SUN2	1162.85143342333	0.478948516861346	0.117577697667373	4.07346398477958	4.63190170250694e-05	0.00253056229680296
ENSG00000139174	PRICKLE1	202.653978941871	1.36708729414487	0.3360145966148	4.06853543839369	4.73095664212187e-05	0.00257609233768696
ENSG00000143847	PPFIA4	1091.55216675204	1.16087480021175	0.285470450286043	4.06653227697839	4.77178788355599e-05	0.00258972196726764
ENSG00000112078	KCTD20	744.508204199374	0.654741373871971	0.161098689540263	4.06422532511248	4.81922534641142e-05	0.00260683509662321
ENSG00000141161	UNC45B	475.744656165566	5.20629802915435	1.28203146540064	4.06097523318382	4.88681559385163e-05	0.00263470090734303
ENSG00000106089	STX1A	114.040171439555	-1.04110742637511	0.256698478217791	-4.05576002477038	4.9971545216102e-05	0.00268535615112102
ENSG00000113504	SLC12A7	979.02297253217	1.80092492605511	0.444641625313147	4.0502841468942	5.11554780324339e-05	0.00273999439526664
ENSG00000075426	FOSL2	2329.36008461476	0.680475917008924	0.168079050878848	4.04854687988103	5.1536612153868e-05	0.00275141717655341
ENSG00000153561	RMND5A	401.613226030123	0.675462578428819	0.167305153277174	4.03730886465751	5.40678641276384e-05	0.00287523894170826
ENSG00000100196	KDELR3	172.935532470672	-1.07664694346182	0.266714184926128	-4.03670672319143	5.42067622323277e-05	0.00287523894170826
ENSG00000065060	BLTP3A	211.867409323122	1.06050441586271	0.262804428102189	4.03533693675187	5.45239960632081e-05	0.00287972700141384
ENSG00000106078	COBL	118.199529666221	3.71485329095782	0.92069727231636	4.03482599835634	5.46427759267666e-05	0.00287972700141384
ENSG00000111245	MYL2	248.256018776977	5.39710635380381	1.33865134176097	4.03174910854981	5.5363272217414e-05	0.00290834625526736
ENSG00000183496	MEX3B	176.0661394026	1.02597286014994	0.254614511252822	4.02951448093697	5.58921728864768e-05	0.00292674988373596
ENSG00000168334	XIRP1	1223.69364889983	2.51473020121513	0.625555170312234	4.01999746874437	5.81987667290119e-05	0.00303782734614173
ENSG00000176170	SPHK1	143.995339787091	-1.85790360748594	0.462495251145965	-4.01713012810932	5.89111968888272e-05	0.00306525243494564
ENSG00000286214	COPG2IT1	5.14091464995205	4.17755685002346	1.04178516316124	4.00999841209765	6.07191561875584e-05	0.00314932585415849
ENSG00000162745	OLFML2B	1227.72043275111	1.52113513519591	0.379416776169224	4.00914042482263	6.09401711044431e-05	0.00315081831041584
ENSG00000196126	HLA-DRB1	10.5742552497044	-3.45149363160078	0.861482980245455	-4.00645597271971	6.16366079921229e-05	0.00316675016556458
ENSG00000265808	SEC22B	1367.05952494946	-0.627736605684321	0.15669816551376	-4.00602396094546	6.1749387826579e-05	0.00316675016556458
ENSG00000173473	SMARCC1	1301.78990536265	0.357475329584955	0.0892411400416328	4.00572347482546	6.18279471007118e-05	0.00316675016556458
ENSG00000137575	SDCBP	1477.12884539637	-0.360364452803056	0.0900376174374348	-4.00237659613178	6.27093775130549e-05	0.00320189002317436
ENSG00000114126	TFDP2	459.509250440176	0.56774916105033	0.142084331356117	3.99586045576929	6.44596967468828e-05	0.00327319942739282
ENSG00000075303	SLC25A40	122.079962488138	0.79830110629244	0.199790421676939	3.99569258421854	6.45053944507553e-05	0.00327319942739282
ENSG00000168297	PXK	282.303102800907	-0.783202447782185	0.19605477289149	-3.99481449102829	6.47449275764846e-05	0.00327521408326723
ENSG00000108342	CSF3	111.970231389581	-2.035664495485	0.510043092568327	-3.99116177661458	6.57504082224627e-05	0.00331584366389589
ENSG00000070031	SCT	20.2440023740621	3.00898106458433	0.754124738512349	3.99003097354968	6.60646674916686e-05	0.00332147208646763
ENSG00000181751	MACIR	161.926303232036	-1.13383365200968	0.28430705986	-3.98806013669872	6.66157792673988e-05	0.00333893768254638
ENSG00000205336	ADGRG1	562.691443202819	1.84275031481526	0.462295151304091	3.98609050866538	6.71708977139937e-05	0.0033564969924767
ENSG00000167528	ZNF641	95.3158771592951	1.21218531655467	0.304240339491751	3.98430174834702	6.76788309015489e-05	0.00336456033080993
ENSG00000171004	HS6ST2	68.520166994779	3.53547909484246	0.887534541403286	3.98348337998484	6.79124231145558e-05	0.00336456033080993
ENSG00000110195	FOLR1	87.1704764735321	4.2142098635843	1.05807802482472	3.98289139809174	6.80818716582548e-05	0.00336456033080993
ENSG00000164694	FNDC1	104.039437038779	2.73450993216171	0.686607019651929	3.98264196825129	6.81533880310493e-05	0.00336456033080993
ENSG00000084070	SMAP2	352.885986578959	-0.707159731357606	0.17765420617004	-3.9805403238286	6.87587992987794e-05	0.00338425441593692
ENSG00000214160	ALG3	224.4982193294	-0.606633624693723	0.152473950373691	-3.97860502208379	6.93207900797974e-05	0.00340169984852658
ENSG00000123407	HOXC12	13.2244607586634	7.22527935658751	1.81736255223614	3.97569507949709	7.01739922425244e-05	0.00343328875479097
ENSG00000128602	SMO	202.353363136148	0.589776444298843	0.148775795194474	3.96419621570773	7.36436614210846e-05	0.00359140869427735
ENSG00000125970	RALY	1029.27046881845	0.377513093429985	0.0952932939621723	3.96159139571608	7.44518725127867e-05	0.00359140869427735
ENSG00000148908	RGS10	61.4109152204407	-0.941539580936212	0.237668712074381	-3.96156302072082	7.44607225817157e-05	0.00359140869427735
ENSG00000163683	SMIM14	508.92800744853	-1.13498676733175	0.286508049237137	-3.96144810016262	7.44965761061601e-05	0.00359140869427735
ENSG00000159166	LAD1	30.3513693771625	2.95018214249907	0.744726101893903	3.96143244475586	7.45014616262537e-05	0.00359140869427735
ENSG00000162630	B3GALT2	208.222286051582	1.73516116047834	0.438556737141433	3.95652606271273	7.60475948101378e-05	0.00365519084732598
ENSG00000066027	PPP2R5A	173.303164192672	-0.647109346683512	0.163620204832494	-3.95494766276566	7.65514078791394e-05	0.00366864788052367
ENSG00000251151	HOXC-AS3	9.81614206237239	7.30867672806609	1.84876282902377	3.95327978977455	7.70872086405171e-05	0.00368355495515474
ENSG00000104219	ZDHHC2	155.360686420133	1.46638740013181	0.371346166797315	3.94884216196093	7.85301078865671e-05	0.00374159438447917
ENSG00000091129	NRCAM	325.256312017466	-1.83720872771005	0.465387394578793	-3.94769765814747	7.89063653125254e-05	0.00374862413760084
ENSG00000004799	PDK4	79.6500153079614	-3.21681009163257	0.815104689745788	-3.9464993050596	7.93021518635371e-05	0.00375653834983634
ENSG00000054523	KIF1B	2141.15169673501	0.817273884285742	0.207146576148511	3.9453892962238	7.96704341463308e-05	0.00376310782610479
ENSG00000164754	RAD21	2392.07878153688	0.517202323873982	0.131213494562461	3.94168546153444	8.09110369582326e-05	0.00381072383834894
ENSG00000185787	MORF4L1	2939.05294150684	0.347147708720194	0.0880977426920905	3.94048358234905	8.13175161728675e-05	0.0038188942408977
ENSG00000184343	SRPK3	411.904855552904	2.77070384826407	0.703654389864152	3.93759193174221	8.23034039386551e-05	0.00385415083015588
ENSG00000138764	CCNG2	1105.51965372083	0.90906408186394	0.230974018736172	3.93578501529347	8.29251830366734e-05	0.00387220441587201
ENSG00000138449	SLC40A1	173.667179752778	1.1696855207615	0.297275291458994	3.93468799583312	8.33048421102023e-05	0.00387888171075629
ENSG00000004848	ARX	10.8060829807455	4.92932121394227	1.25438791610519	3.92966254748973	8.50651568695376e-05	0.00394940873571869
ENSG00000228630	HOTAIR	52.2047359225167	4.6971623432768	1.19551228216153	3.92899547195295	8.53014455426734e-05	0.00394940873571869
ENSG00000170162	VGLL2	209.916537203878	1.60205658297937	0.408477822920847	3.92201606325591	8.78111364633852e-05	0.0040541535961546
ENSG00000198353	HOXC4	56.9483221887295	1.59385743078176	0.406564285241646	3.92030851857643	8.84356797084345e-05	0.004061800861375
ENSG00000135047	CTSL	2414.63074343144	-1.05355856660236	0.268750650564547	-3.92020843257207	8.84724165656422e-05	0.004061800861375
ENSG00000135636	DYSF	1699.14113553913	1.51350624440055	0.386261395309742	3.91834716795053	8.91582317639223e-05	0.0040671984575764
ENSG00000137959	IFI44L	306.726148633967	-2.28818018468033	0.583998512913979	-3.91812673162984	8.92397871535045e-05	0.0040671984575764
ENSG00000166341	DCHS1	54.0736719294083	1.85716535860497	0.474024104835649	3.91787113705721	8.93344383604333e-05	0.0040671984575764
ENSG00000105251	SHD	460.882116838274	2.07771217530116	0.53071193894207	3.91495276975096	9.04219063388047e-05	0.00410530483349864
ENSG00000171617	ENC1	739.25294893914	-0.975636784262811	0.249372753207143	-3.91236320614543	9.1397311711713e-05	0.00413812690319054
ENSG00000197872	CYRIA	693.64027607114	1.57932757309516	0.403806100051865	3.91110380178089	9.18752728985499e-05	0.00414830777632847
ENSG00000145623	OSMR	637.660551668485	-0.819405468985909	0.209887922158924	-3.90401439281231	9.46101506416044e-05	0.00426005595883488
ENSG00000205364	MT1M	46.3507484584912	-1.59580173390814	0.408932686773426	-3.90235798096597	9.52601317850721e-05	0.00426773913381436
ENSG00000047849	MAP4	5942.66966322426	0.260643218193019	0.0667930124613347	3.90225277447848	9.53015572285573e-05	0.00426773913381436
ENSG00000175920	DOK7	439.424102068785	1.52581206460844	0.391203077401001	3.90030690644187	9.60708236957575e-05	0.00429046539611299
ENSG00000143603	KCNN3	308.686633446609	2.26792027325344	0.581857969331792	3.89772142479708	9.71020245115884e-05	0.00432473418952428
ENSG00000224940	PRRT4	48.6345927251974	3.36557914129191	0.864130018205791	3.89476012912955	9.82959539421025e-05	0.00436604521710314
ENSG00000185619	PCGF3	642.079437614051	0.453828475343309	0.116611441364634	3.89180058176477	9.95030161372762e-05	0.00440745280775124
ENSG00000130810	PPAN	237.812208082581	-0.551858037507335	0.141823518691852	-3.89116024336124	9.97660153554429e-05	0.00440745280775124
ENSG00000170759	KIF5B	4596.0053600574	0.546970258476099	0.140756177675352	3.88594140242754	0.000101934094381389	0.0044911285132015
ENSG00000081277	PKP1	164.71115508426	3.54277750670855	0.912469415922508	3.88262603095228	0.000103334427371868	0.0045373325440736
ENSG00000065923	SLC9A7	264.634903681419	-1.33585414191826	0.344101519773677	-3.88215124070617	0.000103536447314431	0.0045373325440736
ENSG00000213420	GPC2	177.118952448404	1.09718449980491	0.2826718153318	3.88147823834874	0.000103823443862581	0.00453777665308722
ENSG00000159399	HK2	623.755658198956	-1.4454753154718	0.372568649373001	-3.87975563135653	0.000104561460141523	0.00455329612168647
ENSG00000130787	HIP1R	235.733043917926	-0.754418131985484	0.194470029937585	-3.87935422351514	0.000104734145080891	0.00455329612168647
ENSG00000105520	PLPPR2	174.409024817909	-0.795317199061049	0.205096956730891	-3.87776206794033	0.000105421742038764	0.00457106442332101
ENSG00000187955	COL14A1	1307.89139276956	2.99270821032571	0.772148615282282	3.87581891762072	0.000106266693921454	0.00459554383475626
ENSG00000267121	FMNL1-DT	117.415770741604	1.25357361634122	0.323650086330454	3.87323739213	0.000107399122040546	0.00461552806355739
ENSG00000103502	CDIPT	438.189184971975	-0.471281244423607	0.121676997695125	-3.87321559005303	0.000107408734185901	0.00461552806355739
ENSG00000197859	ADAMTSL2	15.461530867501	2.32113170305735	0.599395574780564	3.87245385304539	0.000107745080469884	0.00461552806355739
ENSG00000160007	ARHGAP35	1115.3892575936	0.252729387665582	0.0652675660807885	3.8722048766573	0.000107855231747558	0.00461552806355739
ENSG00000148498	PARD3	510.21318729779	0.72105183957055	0.186248328924919	3.87145400838052	0.000108188072075167	0.00461771484716663
ENSG00000111816	FRK	42.3877229314806	1.42216474219196	0.36755114117637	3.86929758302542	0.000109149355638564	0.00463957086381233
ENSG00000166886	NAB2	597.775937363799	-0.495308163494562	0.128018477546156	-3.86903650932719	0.000109266281478436	0.00463957086381233
ENSG00000282458	WASH5P	448.87523067344	-0.721366934291812	0.18653377788661	-3.86721880865092	0.000110083648048221	0.00466219894447118
ENSG00000091409	ITGA6	4160.86289713876	1.52873589871803	0.39553572242352	3.86497555606656	0.000111100325589402	0.00467515562794884
ENSG00000152284	TCF7L1	56.5409494977079	1.55401160571992	0.402105880007945	3.86468261963544	0.000111233741002043	0.00467515562794884
ENSG00000150893	FREM2	13.6802833514222	5.77767008882451	1.49500195036699	3.8646572249663	0.000111245313904823	0.00467515562794884
ENSG00000175130	MARCKSL1	799.688815524043	0.600958128827033	0.155700237968958	3.85971233356011	0.000113520581056318	0.00475857371742468
ENSG00000005059	MCUB	163.600143694095	0.799688689489542	0.207277665581493	3.85805526729622	0.000114292807192714	0.00477872221910354
ENSG00000174945	AMZ1	11.0353014688312	2.22850949524222	0.578089031332823	3.85495896731382	0.000115749041321488	0.00482228954180373
ENSG00000108878	CACNG1	142.150951528773	6.52081695159945	1.69170138087683	3.85459102020691	0.000115923250730364	0.00482228954180373
ENSG00000109265	CRACD	197.342936805765	1.74078530703166	0.451853877428009	3.8525403764163	0.000116898693142847	0.00485055590028167
ENSG00000175928	LRRN1	418.95740427707	3.30573316887922	0.85944795485808	3.84634479632347	0.000119893015846103	0.00496223871140816
ENSG00000094916	CBX5	1450.08198047904	0.636665173881706	0.165632770403099	3.84383580816923	0.000121126061649986	0.00500064521522233
ENSG00000118515	SGK1	50.9773225594091	-2.96168352553098	0.771293442510898	-3.8398920077544	0.000123088442647616	0.00506889340450862
ENSG00000139914	FITM1	85.4340364854723	1.50222725901125	0.391494257763689	3.8371629448471	0.000124463891186653	0.00511268966553695
ENSG00000196843	ARID5A	88.6990430352108	0.701056038093709	0.18293094029563	3.83235354806985	0.000126923158330944	0.00520067641261044
ENSG00000168427	KLHL30	555.05647219875	1.81635574627312	0.474078228855322	3.83134182444694	0.000127446297160451	0.00520908930289224
ENSG00000289950		9.60170560109648	5.18025803338744	1.35269159672389	3.82959282510042	0.000128355460534372	0.00523319900039392
ENSG00000119596	YLPM1	968.770466063366	0.328524793759033	0.08581702763002	3.8282005661556	0.000129083549265303	0.00524982474555411
ENSG00000151632	AKR1C2	128.645121039837	-1.01442617571413	0.265085955550857	-3.82678204737825	0.000129829372566654	0.00526708766427589
ENSG00000164114	MAP9	192.475201788143	-0.589671378098565	0.154164086092842	-3.8249594509544	0.000130793612048746	0.00528720168820976
ENSG00000137124	ALDH1B1	989.629616462955	0.963458748628043	0.251909220340767	3.82462677358429	0.000130970340781767	0.00528720168820976
ENSG00000124743	KLHL31	184.783378255701	3.48090337745402	0.910322013918281	3.82381544577972	0.000131402287793456	0.00529160564357433
ENSG00000181555	SETD2	676.874907076499	0.340903194908366	0.0891920760209456	3.82212423027702	0.000132307002035731	0.00531497981217066
ENSG00000134905	CARS2	631.959891983252	-0.407169420977392	0.106600342379861	-3.81958830419587	0.000133674598989202	0.00535678894237904
ENSG00000101470	TNNC2	239.582846119574	4.32311027170852	1.13210690144243	3.81864138996095	0.000134188666114233	0.00536427375027385
ENSG00000205269	TMEM170B	83.7260946627421	1.08026816523771	0.283129893486804	3.81545075277633	0.000135934565740708	0.00542084557783505
ENSG00000166068	SPRED1	477.679332565929	-0.716542434427695	0.187856592930313	-3.81430549362461	0.000136566448167549	0.00543282545016049
ENSG00000160097	FNDC5	611.964083376987	1.43413670198985	0.376366376073086	3.81048040729164	0.000138697004662292	0.00550422253369243
ENSG00000169554	ZEB2	1396.28884429132	0.610516016975936	0.160423135522539	3.80566066725557	0.000141426171508869	0.00559897331166755
ENSG00000091482	SMPX	148.930675015322	4.74063361333598	1.24616544130045	3.80417676194651	0.000142276561080704	0.00561906707497046
ENSG00000143473	KCNH1	191.01392250526	1.28936899423547	0.339003781883423	3.80340592978652	0.000142720204272333	0.00562303881736427
ENSG00000160325	CACFD1	84.7882832390171	0.670116369881475	0.17641851593987	3.79844692781497	0.00014560559796145	0.00571964858753623
ENSG00000154553	PDLIM3	2723.05340727351	0.852834690116275	0.224548556773805	3.79799675566547	0.00014587023243381	0.00571964858753623
ENSG00000185127	C6orf120	376.130709614598	-0.469437064396204	0.123653289058573	-3.79639771792757	0.000146813895557417	0.00574291109352282
ENSG00000064651	SLC12A2	571.184515275351	0.885414836046562	0.233478214393824	3.79228031337036	0.000149270283880536	0.00582471613311886
ENSG00000143384	MCL1	2719.03505820085	-0.545919612255692	0.14397730423988	-3.79170602712589	0.000149615954365042	0.00582471613311886
ENSG00000143537	ADAM15	690.620497063075	-0.680367817908475	0.179511989301577	-3.79009680944189	0.000150588582686432	0.00584868926594935
ENSG00000117115	PADI2	26.1668790772566	2.25583913689584	0.595760780234203	3.78648479681566	0.000152793439811219	0.0059202942754276
ENSG00000249853	HS3ST5	5.50551562251993	4.67969595448205	1.23687294043261	3.78348963867323	0.000154644765221548	0.00597789552354049
ENSG00000225953	SATB2-AS1	23.057396496428	-1.44377083992882	0.381935860559842	-3.78013951822314	0.000156740503087028	0.00604465140140328
ENSG00000155846	PPARGC1B	26.5213494994382	-1.37289756581491	0.363436309518019	-3.77754651877138	0.000158380928592203	0.00606669998823945
ENSG00000106366	SERPINE1	9077.7506376905	-1.69520341105468	0.448778777728822	-3.77736982045756	0.000158493300353138	0.00606669998823945
ENSG00000168509	HJV	85.4216959906604	4.13462319096137	1.09472621877206	3.77685591160786	0.00015882054864512	0.00606669998823945
ENSG00000198420	TCAF1	1564.90724856903	0.495983930042516	0.131356060740224	3.77587396613085	0.000159447603589738	0.00606669998823945
ENSG00000148841	ITPRIP	584.958947667122	-1.15445824495464	0.305781105239989	-3.77544009479779	0.000159725408483696	0.00606669998823945
ENSG00000104635	SLC39A14	491.729154555671	-0.52637140057598	0.139427357746934	-3.77523757949545	0.00015985523352815	0.00606669998823945
ENSG00000128487	SPECC1	229.681177421418	0.944544556029973	0.250199694630221	3.7751627052381	0.000159903257774219	0.00606669998823945
ENSG00000105048	TNNT1	1568.2080359458	2.39440357891344	0.634362099656274	3.77450604348973	0.000160325021780461	0.00606865382674772
ENSG00000100003	SEC14L2	348.040588215684	-1.22750307680335	0.325505094141072	-3.77107178627243	0.000162547900317832	0.00613861771015961
ENSG00000167695	TLCD3A	180.808287790202	-0.969350835440907	0.257189219162429	-3.76901815168509	0.000163890970141372	0.00617511034624617
ENSG00000157510	AFAP1L1	658.205803434813	1.12724717452103	0.299131497230503	3.76840013491592	0.000164297190360712	0.00617621777525706
ENSG00000132970	WASF3	231.068046540904	-0.562089964914394	0.149276892521217	-3.76541844769782	0.000166270387871041	0.00622300237470849
ENSG00000183873	SCN5A	1190.72161156888	0.800337136044948	0.212551926339351	3.76537230138843	0.000166301100678604	0.00622300237470849
ENSG00000157119	KLHL40	78.6813516246818	3.27431847506954	0.87002023311878	3.76349692849329	0.000167553785854931	0.00625559578624676
ENSG00000005513	SOX8	472.071012860101	1.66264290465375	0.442274856987134	3.75929781760602	0.000170390911084669	0.00633497690611923
ENSG00000143545	RAB13	1083.6763779594	-0.584891630752985	0.155589113798417	-3.75920664675021	0.000170453008883379	0.00633497690611923
ENSG00000171206	TRIM8	968.420295637142	0.617633656641338	0.164373986047251	3.75749029085291	0.000171626023827686	0.00635460188266764
ENSG00000081041	CXCL2	24.8396600520939	-2.0901320543441	0.556285630872106	-3.7573000961167	0.00017175647553519	0.00635460188266764
ENSG00000228672	PROB1	269.678230414793	1.04187505324877	0.27736778400474	3.75629439802196	0.000172447820484435	0.00636581031022498
ENSG00000196141	SPATS2L	2499.47944099423	0.503756326295572	0.134185561023264	3.7541768462572	0.00017391205073584	0.00640543485743916
ENSG00000188322	SBK1	14.5220508566587	2.36588656225464	0.630572682731726	3.75196488373917	0.000175454044565885	0.00644163045739183
ENSG00000204287	HLA-DRA	7.16558373298506	-2.92360060756017	0.7792857911135	-3.75164110638116	0.000175680830656141	0.00644163045739183
ENSG00000167680	SEMA6B	414.527902587229	1.76859450320465	0.471698641247146	3.74941614953263	0.000177246747740061	0.00648454061486517
ENSG00000197021	EOLA2	166.561425229458	-0.464432178329996	0.123897313220794	-3.74852501847514	0.000177877596181263	0.00649312650648308
ENSG00000066084	DIP2B	523.611516250138	0.883278470918705	0.235726421357289	3.74704908271579	0.000178927085228354	0.00651692205976161
ENSG00000172893	DHCR7	525.903804463385	0.813855446410366	0.217238444930833	3.74636932551	0.000179412393806081	0.00652010894563564
ENSG00000115221	ITGB6	358.83770187857	1.71313855500639	0.457718285447827	3.74277936772894	0.000181996017232629	0.00658423308192272
ENSG00000099204	ABLIM1	433.87695075435	1.9719789775408	0.526910652720916	3.74253009947263	0.000182176703352889	0.00658423308192272
ENSG00000149657	LSM14B	465.178085320452	0.301199855361044	0.0804863623523569	3.74224709078585	0.00018238205120152	0.00658423308192272
ENSG00000198597	ZNF536	12.8033729256182	5.13773645229025	1.37324582832977	3.74130861809287	0.000183064554531819	0.00659383329660565
ENSG00000165233	CARD19	122.941178329596	-0.684732116847645	0.183046241971977	-3.74076030991377	0.000183464421598344	0.00659383329660565
ENSG00000111913	RIPOR2	232.384045011742	2.68210727589496	0.717097658196634	3.74022595840008	0.000183854900338547	0.00659383329660565
ENSG00000177733	HNRNPA0	1485.15499482482	0.348431460668074	0.093194336139503	3.73876219415851	0.000184928555083195	0.00661785811749686
ENSG00000158258	CLSTN2	585.458866857761	3.56027591327552	0.952534493655227	3.73768712523304	0.000185720857218618	0.00663173169893931
ENSG00000081665	ZNF506	72.5825533404941	0.747019827311972	0.200042253088026	3.73431020587064	0.000188230375791985	0.00670673012876224
ENSG00000184470	TXNRD2	251.169286019358	0.788125170606722	0.211135131448197	3.73279977235855	0.000189363122537741	0.00672023623360835
ENSG00000144724	PTPRG	1236.02572151677	-0.683014148965833	0.182989512223108	-3.73253166625787	0.000189564856554146	0.00672023623360835
ENSG00000166165	CKB	1800.10148564183	1.13512227200064	0.304145619099585	3.73216709601518	0.000189839498240431	0.00672023623360835
ENSG00000198576	ARC	45.6643913718333	-3.19330216597898	0.85575956781598	-3.73154129509617	0.000190311804943214	0.00672243638581742
ENSG00000072840	EVC	1436.80766482399	-1.02544213391516	0.27503117839593	-3.72845776939134	0.000192655185193597	0.00679057738779152
ENSG00000253910	PCDHGB2	126.629610043899	0.950851390660963	0.255197175847552	3.72594793615183	0.000194582568088589	0.00684379461581969
ENSG00000107859	PITX3	51.5300901192869	1.86093638792992	0.499570313205932	3.72507400607452	0.000195257929996891	0.00685284255385236
ENSG00000112658	SRF	676.545799480891	0.431813863006047	0.115948739168112	3.72417903035553	0.000195951838140718	0.0068625013400136
ENSG00000116406	EDEM3	721.063850130873	-0.4162628320469	0.111801526624933	-3.72323030474673	0.000196689950309214	0.00687366372189342
ENSG00000233429	HOTAIRM1	37.3274600197194	-1.41851681779557	0.381220241645426	-3.72099029073837	0.000198443068803909	0.00692017425041718
ENSG00000109321	AREG	78.1892070893523	-2.03175329568844	0.546217057407857	-3.7196811562978	0.000199474432684166	0.00694137144733224
ENSG00000103994	ZNF106	4099.52249348945	0.699644634652904	0.188224301630113	3.71707919006019	0.00020153928641806	0.00699836632286441
ENSG00000019549	SNAI2	1153.89054580578	-0.593971781920852	0.159824808646445	-3.71639288638099	0.000202087256669482	0.00700255842877973
ENSG00000129292	PHF20L1	889.953826388978	0.3418486171713	0.0919974031002811	3.71585072677183	0.0002025211262063	0.00700278746523472
ENSG00000140577	CRTC3	392.583733976951	0.437336315538064	0.117781962689455	3.71310093287499	0.000204735187625787	0.00706444152670873
ENSG00000185482	STAC3	1129.18629336432	1.53431986263421	0.413598020364603	3.70968860363899	0.000207514322490882	0.00714529358324696
ENSG00000048052	HDAC9	176.048264311199	1.58156276468051	0.426772085402546	3.7058721007695	0.000210664593919474	0.00723597603747168
ENSG00000177463	NR2C2	470.016979791743	0.461319651024271	0.124511090631642	3.70504867224282	0.000211350144787335	0.00723597603747168
ENSG00000180999	C1orf105	15.737077166104	4.86660837430894	1.31355923626695	3.70490210105752	0.000211472393041424	0.00723597603747168
ENSG00000123388	HOXC11	55.679720321856	4.49877387121073	1.21461873162945	3.70385681865409	0.000212346142159888	0.00725073597916784
ENSG00000146094	DOK3	154.116676200878	0.81604251550427	0.220593112607885	3.69931094337848	0.000216185609094635	0.00736649092112489
ENSG00000268621	IGFL2-AS1	9.88118592090505	7.12420438009095	1.92623646998585	3.69850975780938	0.000216869014306943	0.00737444635786471
ENSG00000154734	ADAMTS1	2021.36270284353	-0.901197885301209	0.243786799407862	-3.69666400104577	0.000218451158044071	0.00740084830439917
ENSG00000167566	NCKAP5L	743.547631479833	0.607598840982914	0.164369130387346	3.69655080337208	0.000218548540532593	0.00740084830439917
ENSG00000149090	PAMR1	114.982811266592	2.48247482322482	0.671723325382419	3.6956805420022	0.000219298577417073	0.00741068745984204
ENSG00000028137	TNFRSF1B	132.097311522637	-1.00639291330256	0.272353929594219	-3.69516575289363	0.000219743386545652	0.00741068745984204
ENSG00000120063	GNA13	590.544158372319	0.522134875903098	0.141324830622917	3.69457280508802	0.000220256779217657	0.00741274868865995
ENSG00000126822	PLEKHG3	77.6316140126959	1.18541312783714	0.320954324794958	3.69340132305257	0.000221274396685174	0.00742031578865916
ENSG00000058668	ATP2B4	1887.05455096786	-0.895699850878882	0.242522044137887	-3.69327190055198	0.000221387090949013	0.00742031578865916
ENSG00000139722	VPS37B	590.356423055077	0.47784281461411	0.129422467682812	3.69211639346273	0.000222395636136035	0.00742622021374716
ENSG00000104969	SGTA	754.024492912096	0.240832088107966	0.0652354297385189	3.69173758911815	0.000222727200310136	0.00742622021374716
ENSG00000119669	IRF2BPL	744.937226638986	0.759768319237987	0.205814790620189	3.69151467175196	0.000222922534787285	0.00742622021374716
ENSG00000196937	FAM3C	1360.17175065688	-0.523305198780352	0.141828547717705	-3.68970286448916	0.000224516132141727	0.00744177008505448
ENSG00000142920	AZIN2	137.928440327546	1.54047521059509	0.417531403445988	3.68948346850362	0.00022470982880321	0.00744177008505448
ENSG00000254586		9.46837231056272	3.12513196804201	0.847064473334015	3.68936729897501	0.000224812454122606	0.00744177008505448
ENSG00000285077	ARHGAP11B	34.7911623766266	1.29310619141105	0.350537607620093	3.68892285250174	0.000225205488846066	0.00744177008505448
ENSG00000149948	HMGA2	493.183695286136	-1.4540994554694	0.394381737710841	-3.68703546951645	0.00022688174337314	0.00747523117397751
ENSG00000122367	LDB3	531.620512149467	4.10864480448833	1.11443338340749	3.68675675519136	0.00022713026995978	0.00747523117397751
ENSG00000100842	EFS	163.858057529548	1.13157691494403	0.307015156084682	3.68573633098398	0.000228042353323692	0.00747984043330331
ENSG00000003436	TFPI	1227.41268380434	-0.833305484026171	0.226104841529739	-3.68548270965073	0.000228269579872603	0.00747984043330331
ENSG00000172000	ZNF556	227.585371513337	1.37999658767064	0.374483098383114	3.68507041740729	0.000228639417759912	0.00747984043330331
ENSG00000160224	AIRE	53.4575650255751	3.86752376212312	1.05013799502988	3.68287194676076	0.000230621021686753	0.00752963853674478
ENSG00000185862	EVI2B	38.9961636080244	-1.33706853012882	0.363176330672465	-3.68159601054695	0.000231778474148041	0.00755238407810417
ENSG00000151240	DIP2C	547.778565415851	0.703165247890999	0.191357243305284	3.67462049382263	0.000238203210379151	0.00774633059149661
ENSG00000138944	SHISAL1	247.182044324974	1.87200304027034	0.509665039766257	3.67300657139223	0.000239713316390687	0.0077800024864225
ENSG00000137094	DNAJB5	291.459135389135	0.730746235906813	0.199082581711858	3.6705684124815	0.000242011682618458	0.00783907406742397
ENSG00000204060	FOXO6	39.4274640635983	1.94041452996078	0.529067231490474	3.66761427369882	0.000244824143841813	0.00791453198731226
ENSG00000068912	ERLEC1	469.937186549377	-0.535773952747202	0.146120300239887	-3.66666337167126	0.000245735944928607	0.00791459011443368
ENSG00000008256	CYTH3	756.200723293768	0.663292794734715	0.180901062191313	3.66660530734333	0.000245791724725244	0.00791459011443368
ENSG00000050767	COL23A1	15.8156133972592	4.97095307411324	1.35822806974564	3.65988097642847	0.000252332427349439	0.00809678716377766
ENSG00000161653	NAGS	62.6996099655658	-1.26433905172889	0.34550027224694	-3.65944444415728	0.000252762631881878	0.00809678716377766
ENSG00000205436	EXOC3L4	10.1644769797158	3.84817365758101	1.05162251183676	3.65927280394539	0.000252931972413311	0.00809678716377766
ENSG00000235501	CNN3-DT	114.530313003881	0.93822366193137	0.256547839580472	3.65710997007666	0.000255074965661515	0.00812735523259097
ENSG00000216490	IFI30	67.8522416591726	-0.787059194427429	0.215223079212131	-3.6569460733887	0.000255238050939557	0.00812735523259097
ENSG00000070087	PFN2	1395.95118794697	-0.351899903823677	0.0962424121171862	-3.65639114899986	0.000255790954330954	0.00812735523259097
ENSG00000147180	ZNF711	99.1338196013549	0.833306159215825	0.227908959682727	3.65631153937903	0.00025587036607791	0.00812735523259097
ENSG00000104081	BMF	352.26633583121	1.80202122462996	0.492966007953091	3.65546750801818	0.000256713722642772	0.00813837120718575
ENSG00000168675	LDLRAD4	6.6391389530427	4.02038601080777	1.10006145683856	3.65469218634553	0.000257490720735728	0.00814382497824281
ENSG00000070778	PTPN21	760.778780709833	0.709269087948344	0.194091373441616	3.65430505937296	0.000257879509683223	0.00814382497824281
ENSG00000213949	ITGA1	102.849343202764	-1.23828743907701	0.339015146473055	-3.65260210925539	0.000259596316360631	0.00818227620221298
ENSG00000142657	PGD	2193.2049524158	0.729474534690218	0.200173538270247	3.64421062341107	0.000268213714003117	0.00843766367084661
ENSG00000120129	DUSP1	895.95779606672	-0.913569014559104	0.250739785640961	-3.64349443876155	0.000268961466157524	0.00844497783586555
ENSG00000102805	CLN5	339.754628211196	-0.684572526558577	0.18808261490745	-3.63974377374239	0.000272909467329687	0.00855255481746379
ENSG00000015171	ZMYND11	867.374512451847	0.327487963340999	0.0900248900424685	3.63774910679157	0.00027503114095201	0.00860259618359435
ENSG00000175573	C11orf68	399.610284735188	-0.623007756088755	0.171357374235497	-3.63572188747799	0.000277203271574473	0.00865402213543925
ENSG00000138162	TACC2	318.210868648887	0.995656667657718	0.274032092501948	3.63335789822005	0.000279756547492933	0.00871712892283113
ENSG00000196557	CACNA1H	180.548027114973	3.65241649043172	1.00659454609374	3.62848825736791	0.000285085714559921	0.00886632801069661
ENSG00000088448	ANKRD10	1098.88397445237	0.605804476447207	0.167018338442839	3.62717341158642	0.000286540860070488	0.00889470586468808
ENSG00000291122	CASTOR3P	75.0198978879683	0.860571185704262	0.23732604073259	3.62611360745668	0.000287718811708749	0.00889869226098086
ENSG00000109458	GAB1	83.8837483330909	0.967973713045564	0.266947627100809	3.62608097909791	0.000287755149378881	0.00889869226098086
ENSG00000259956	RBM15B	788.80679901369	0.246919156288747	0.068127212674304	3.62438365810142	0.000289651368231166	0.00894046313617479
ENSG00000050405	LIMA1	2237.78899139198	0.648975562938984	0.1791577346593	3.62236977473021	0.000291916428675979	0.00899344034962274
ENSG00000160752	FDPS	1199.63280261464	0.607245781400536	0.167855183898044	3.61767666210047	0.000297259427217618	0.00913008018734062
ENSG00000141068	KSR1	173.331313109614	1.3383513653386	0.369966123084932	3.61749706751221	0.000297465699819396	0.00913008018734062
ENSG00000173457	PPP1R14B	2267.61047339057	0.424108018526919	0.11729902455513	3.61561419743597	0.000299636347597591	0.00917951352733554
ENSG00000085063	CD59	5814.7902882256	-0.820852081266906	0.227109562090648	-3.61434399199481	0.000301109060868645	0.00920389099568135
ENSG00000172493	AFF1	325.619977954177	-0.604400579500015	0.167240511510268	-3.61396036188819	0.00030155518393416	0.00920389099568135
ENSG00000113805	CNTN3	50.4650160832411	-1.664672293225	0.460849137590881	-3.61218489401365	0.000303627947103741	0.00924992946659911
ENSG00000136842	TMOD1	123.070298181161	4.2224393277568	1.16943890759668	3.61065404984203	0.000305425828789272	0.00928743846726561
ENSG00000165617	DACT1	316.773381635793	1.85232046790442	0.513652542699107	3.60617404553469	0.000310744758053137	0.00943167886016837
ENSG00000136891	TEX10	307.077745053496	-0.495344944569212	0.13743240439742	-3.60428056789868	0.000313018777414293	0.00948313819190438
ENSG00000137726	FXYD6	24.770762002754	2.48665172795013	0.690078454155664	3.60343336757651	0.000314041280532449	0.00949656197034471
ENSG00000265972	TXNIP	1270.72628003799	-1.0383304587939	0.288427700941349	-3.59996787896959	0.000318256492428976	0.00959474006290921
ENSG00000166037	CEP57	332.08213367286	0.43272427324519	0.120207775284437	3.59980269347197	0.000318458730581001	0.00959474006290921
ENSG00000174939	ASPHD1	55.8125023685789	-0.91084788508168	0.253440734228061	-3.59392852871884	0.000325729221800725	0.00978742026313931
ENSG00000250133	HOXC-AS2	6.78560427066932	5.69412146148061	1.58477801050443	3.59300887804985	0.000326881446156267	0.00978742026313931
ENSG00000102683	SGCG	53.048158014066	3.37835707968427	0.940293515701333	3.59287501537694	0.000327049479505059	0.00978742026313931
ENSG00000125378	BMP4	42.3856111232084	1.73126253240606	0.481880562296051	3.59272124228666	0.000327242605503376	0.00978742026313931
ENSG00000275874	PICSAR	20.0235308177333	2.39925167895955	0.667967253042591	3.59187021224612	0.000328313358502826	0.00980155909992955
ENSG00000132432	SEC61G	449.62894031403	-0.500070182009232	0.139243104860643	-3.59134610298809	0.000328974415228323	0.00980343757380402
ENSG00000133069	TMCC2	82.3773398805776	1.19499134384044	0.333119320435999	3.58727720228412	0.000334149035295493	0.00993956930761004
ENSG00000110921	MVK	185.284931697978	0.981541437284487	0.273732531513101	3.58576831134706	0.000336087249839865	0.00996372553188497
ENSG00000167207	NOD2	14.5211267428404	1.56356049194215	0.436054624985127	3.58569867707625	0.000336176950526686	0.00996372553188497
ENSG00000164440	TXLNB	120.139306681574	2.01087849118253	0.561119240166731	3.58369192720074	0.000338771627805265	0.0100225035735168
ENSG00000197774	EME2	201.533499215819	-1.15047156884274	0.321234527808532	-3.58140694492362	0.0003417488613783	0.0100835395427995
ENSG00000187079	TEAD1	2672.64561692346	0.375773653161877	0.104930552832043	3.58116528522783	0.000342065160817358	0.0100835395427995
ENSG00000163449	TMEM169	113.940079544889	1.37801847814234	0.384887318697457	3.58031665684871	0.000343178069948463	0.0100981841408533
ENSG00000151611	MMAA	73.4503470203389	-1.02306552371806	0.286076063225915	-3.57620107107718	0.000348623546004534	0.0102400356971583
ENSG00000105835	NAMPT	769.162285576096	-0.741574705738155	0.207488560509792	-3.57405104125323	0.00035150036379813	0.010306066122811
ENSG00000148296	SURF6	381.464720518004	-0.393115188980213	0.110019813529475	-3.57313084224503	0.000352738395663196	0.010323896973071
ENSG00000122779	TRIM24	207.769338519759	0.410793857176753	0.115016126541227	3.57161964613291	0.000354780404541092	0.0103651529954162
ENSG00000160447	PKN3	95.5806307374651	1.02073664933	0.285953378062765	3.56959115589098	0.000357538792038771	0.0104271544510951
ENSG00000153094	BCL2L11	166.900752014918	1.48785815661595	0.416874637553767	3.56907814144498	0.000358239571437656	0.0104290347706273
ENSG00000157916	RER1	994.330713831087	-0.407707474898804	0.114364106676408	-3.56499505611849	0.000363863047177555	0.0105739633745392
ENSG00000161896	IP6K3	581.56103351535	-0.521615023115668	0.146369409521802	-3.56368878456104	0.000365679480809646	0.0106033188556285
ENSG00000170776	AKAP13	1146.41222793024	0.778978540149865	0.21863290062857	3.5629520438612	0.000366707690086536	0.0106033188556285
ENSG00000124788	ATXN1	313.190789841672	1.01103607622459	0.283771646706261	3.5628509329938	0.000366849013084321	0.0106033188556285
ENSG00000115844	DLX2	28.0145446798897	-1.30779748041951	0.367109957656602	-3.56241353072431	0.000367460958511104	0.0106033188556285
ENSG00000197586	ENTPD6	580.722763255543	-0.806286758958238	0.226585519012265	-3.55842139635849	0.000373090406782799	0.0107285869249878
ENSG00000107643	MAPK8	212.932338314815	0.690660357047366	0.194092587220092	3.55840667044224	0.000373111320759185	0.0107285869249878
ENSG00000104731	KLHDC4	251.785748557245	0.444045500818132	0.124804462981233	3.55792966221811	0.000373789368309736	0.0107292605019204
ENSG00000144591	GMPPA	301.516351842471	-0.334732519872622	0.0941210935782382	-3.55640279077692	0.000375967505712354	0.0107729150675271
ENSG00000091622	PITPNM3	72.3015225802885	0.991127093293913	0.278729613716803	3.55587294825776	0.0003767261140483	0.0107758132796713
ENSG00000102531	FNDC3A	817.936718633543	-0.499380632800989	0.140506104560743	-3.55415612981498	0.000379194029887411	0.0108275089718722
ENSG00000127603	MACF1	5883.15024442702	0.68464849489615	0.192680730585928	3.55327952522384	0.000380459963452718	0.0108447631321566
ENSG00000197208	SLC22A4	30.5689931784796	-1.63607048429793	0.460695864687113	-3.55130273506816	0.000383329223224351	0.010907579806679
ENSG00000183578	TNFAIP8L3	675.880673809989	-1.34651109917266	0.379613171769053	-3.54706105928231	0.000389554295008849	0.0110655024180156
ENSG00000188001	TPRG1	28.8321290788627	1.88677831982907	0.53237520908665	3.54407622223066	0.000393991323461039	0.0111721761099073
ENSG00000166963	MAP1A	5373.50019261142	0.768826535711921	0.217002311843302	3.54294168196278	0.000395690194979382	0.0112009711497618
ENSG00000134313	KIDINS220	1150.25306491505	0.347208812752688	0.0980287955454377	3.54190634313926	0.000397246491912587	0.011225637935254
ENSG00000188487	INSC	21.4749208046194	-3.04142151927891	0.85894472662993	-3.54088153170453	0.000398792594880815	0.0112499322376877
ENSG00000115468	EFHD1	72.7456227034527	2.60802221122781	0.737157327933058	3.53794517452677	0.00040325377969187	0.011356236166924
ENSG00000006118	TMEM132A	488.832859503137	0.909711522425862	0.257516556096462	3.53263314877936	0.0004114429777521	0.0115669818273704
ENSG00000180730	SHISA2	418.667332462279	1.30000608959108	0.368127663947126	3.53140015518584	0.000413365886219484	0.0116011419094817
ENSG00000137142	IGFBPL1	267.861040582276	1.45807940701406	0.413770369373173	3.52388550495514	0.000425267968478082	0.0119017201534653
ENSG00000231419	LINC00689	18.0579058017661	2.41809132478878	0.686366721343688	3.52303112839581	0.000426641248112051	0.0119017201534653
ENSG00000124701	APOBEC2	51.8354638660731	3.44914295894942	0.979050300468936	3.52294765375934	0.000426775642629652	0.0119017201534653
ENSG00000291137		65.9886539466039	-0.770185390806518	0.218627491277591	-3.52282042073389	0.000426980564383012	0.0119017201534653
ENSG00000213145	CRIP1	142.473239340047	3.06348309896702	0.870579519043454	3.51890095270448	0.000433338458261206	0.0120584334989833
ENSG00000164708	PGAM2	24.2009192597751	3.1853330428031	0.906256645343607	3.5148244806474	0.000440044722403704	0.0122242932206724
ENSG00000234281	LANCL1-AS1	24.4721929688324	4.83824337474141	1.378411676973	3.51001334040221	0.000448084212595588	0.0124265655574309
ENSG00000197077	KIAA1671	329.902797304758	1.76841323231097	0.503886085930022	3.50954964165564	0.000448866260547811	0.0124272263688828
ENSG00000187550	SBK2	15.8202194845154	2.34478270532163	0.668339363261229	3.50837139665099	0.00045085915616552	0.0124339860719436
ENSG00000152102	FAM168B	1716.71902501052	0.211639612892347	0.0603263990560627	3.50824209970937	0.000451078352415393	0.0124339860719436
ENSG00000141905	NFIC	2024.07413036115	0.283706305731265	0.0808726937340395	3.50806054098149	0.000451386315607472	0.0124339860719436
ENSG00000139318	DUSP6	212.956900612756	-1.55811168992002	0.444373624313622	-3.50631001632168	0.000454365669994475	0.01249228591563
ENSG00000283787	PRR33	28.3229081676986	2.5933839023943	0.739715056659498	3.50592282669741	0.000455027131887193	0.01249228591563
ENSG00000102081	FMR1	500.657358035734	0.46618218819641	0.133022856328677	3.50452697425585	0.000457419226380083	0.0125369583952668
ENSG00000114982	KANSL3	435.94966368474	0.427128955262014	0.12198882594451	3.50137770369482	0.000462859350612356	0.0126648827321144
ENSG00000004487	KDM1A	924.400337334307	0.29940443138297	0.0855761619984449	3.49868963962664	0.000467550467607282	0.0127719202734723
ENSG00000170681	CAVIN4	962.198029797186	2.44828295991313	0.699915427853862	3.49796970102553	0.000468814389602353	0.0127851378462272
ENSG00000267287		4.64453071113646	3.40143878447174	0.973148148225269	3.49529389813354	0.00047354001440917	0.0128925595285154
ENSG00000214717	ZBED1	612.367663967756	0.387676220065125	0.11116086529175	3.48752431035546	0.000487514600701182	0.0132510187487436
ENSG00000080298	RFX3	48.5798928208084	1.10629456654391	0.317502480030561	3.48436511877773	0.00049330603193907	0.0133862348733135
ENSG00000119714	GPR68	40.3727681481941	-1.59000990438169	0.456433798622118	-3.48354987992041	0.000494810907444179	0.0134048773107605
ENSG00000186642	PDE2A	60.9670866572754	2.65501307138272	0.762274720641084	3.48301340643937	0.000495803535163041	0.013409603863568
ENSG00000008517	IL32	630.801304208962	2.31633409585295	0.665149057585906	3.48242859166014	0.000496887723041644	0.0134116762131069
ENSG00000134153	EMC7	534.04859743293	-0.590577331391199	0.169612430954458	-3.48192245148455	0.000497827840216259	0.0134116762131069
ENSG00000101000	PROCR	120.563276262283	-1.19138211312278	0.342231889065611	-3.48121303475133	0.000499148319857947	0.0134116762131069
ENSG00000107105	ELAVL2	204.450145340235	1.18953699946487	0.341702130725847	3.48121036570079	0.000499153294081466	0.0134116762131069
ENSG00000266923		19.8725411161098	1.46332834408838	0.420491965589434	3.48003877324298	0.000501341221614135	0.0134484167303693
ENSG00000118263	KLF7	379.122057533792	-0.660821363625398	0.189926338560238	-3.47935609476201	0.000502620230858544	0.0134606953983195
ENSG00000099875	MKNK2	577.136941760162	-0.833388821421866	0.239647371121303	-3.47756296062195	0.000505994200801008	0.0135289477179911
ENSG00000099904	ZDHHC8	416.667691378072	-0.814964552692936	0.23443699615592	-3.47626256118262	0.000508454234411119	0.0135632966949888
ENSG00000165507	DEPP1	151.655112043137	-1.33320809897826	0.383588186993219	-3.47562345292407	0.000509667351071651	0.0135632966949888
ENSG00000091844	RGS17	132.302738307969	-1.15621020810956	0.332667419872712	-3.47557391869621	0.000509761486523068	0.0135632966949888
ENSG00000118194	TNNT2	6607.0378098033	2.33876707469003	0.673227889899532	3.47396046684735	0.000512836586750235	0.0136230010645646
ENSG00000171680	PLEKHG5	447.258896498506	1.37861400061583	0.397436131579233	3.46876866765443	0.000522849450688841	0.0138553122826598
ENSG00000118729	CASQ2	1147.87871763021	7.36202408228846	2.1225069080701	3.4685512938954	0.000523272623731936	0.0138553122826598
ENSG00000112972	HMGCS1	1245.5952703949	1.04142176755474	0.30041866571023	3.46656811451005	0.000527148151643729	0.0139354164603883
ENSG00000155850	SLC26A2	736.450084832141	-0.536221524865599	0.154743818761567	-3.46522096428176	0.000529795990282571	0.0139652154793198
ENSG00000130294	KIF1A	5.64011853631222	5.08717356606196	1.4681055977455	3.46512783131819	0.00052997950141165	0.0139652154793198
ENSG00000071282	LMCD1	265.540168660649	1.29916950624101	0.375035355529167	3.4641254140104	0.000531958438666458	0.0139948616528784
ENSG00000065361	ERBB3	191.547263211578	2.74233903201202	0.791904016563873	3.46296896423284	0.000534250014571337	0.0140272742333521
ENSG00000170807	LMOD2	82.7100113518982	5.52017721572465	1.59421022572392	3.46264070236909	0.000534902159600065	0.0140272742333521
ENSG00000177432	NAP1L5	104.356453045071	-0.598963693028534	0.173076149487769	-3.46069458328724	0.000538783697340154	0.0141064932897846
ENSG00000100077	GRK3	70.6084355649293	1.45604847830312	0.420817522827529	3.46004716847278	0.000540080773682013	0.014107981842192
ENSG00000099250	NRP1	2831.66032276087	-1.07905891097452	0.311902218254564	-3.45960640168909	0.000540965500771641	0.014107981842192
ENSG00000091136	LAMB1	3256.88446549276	-0.843898419110895	0.243945073538712	-3.4593788137188	0.000541422854102428	0.014107981842192
ENSG00000189143	CLDN4	7.44467079209643	3.68145634257777	1.06457136291394	3.45815834506473	0.00054388161984045	0.0141495551574365
ENSG00000157306	ZFHX2-AS1	27.1613348176559	-1.14984162972744	0.333052977007048	-3.45242861979614	0.000555564446404107	0.0144305883939197
ENSG00000163251	FZD5	95.1587745023548	1.14856014678377	0.332879677066759	3.45037629483588	0.000559805660865165	0.0145177449075634
ENSG00000139910	NOVA1	22.1267407304645	-1.68819236107737	0.489561541625717	-3.44837618468004	0.000563967969073484	0.0146025829591065
ENSG00000139899	CBLN3	34.6847679278387	-1.25173366234423	0.363045430171716	-3.44787059226217	0.000565024681029287	0.0146068683313407
ENSG00000174851	YIF1A	354.991505537078	-0.44432506877297	0.129053943456803	-3.4429406562202	0.00057542556699887	0.0148523229025378
ENSG00000022277	RTF2	959.526686575216	0.231336703040926	0.0672225294977935	3.44135671134659	0.000578804938583597	0.0149160580870836
ENSG00000184985	SORCS2	78.0147719631206	2.09404546965654	0.60865548684666	3.44044457810679	0.000580759364449077	0.0149429293301733
ENSG00000162722	TRIM58	58.1469399877657	-2.14672490931597	0.624151383380619	-3.43942986665921	0.000582940803181471	0.0149755482196619
ENSG00000133789	SWAP70	730.457886704288	0.428487335257722	0.124717037600859	3.43567601909406	0.000591077355084291	0.0151608104066221
ENSG00000174059	CD34	40.4733562665463	1.42162906274478	0.414350532082499	3.43098162707737	0.000601401331903207	0.0154015122342087
ENSG00000169252	ADRB2	61.5726633565601	0.933135576645319	0.272089977149668	3.42951102580317	0.000604669865077523	0.0154462037643074
ENSG00000108179	PPIF	357.686501771488	-0.620370930076288	0.180938235626692	-3.42863368777523	0.000606627687277668	0.0154462037643074
ENSG00000158373	H2BC5	8.17665499404007	-2.11746388583912	0.61759043294007	-3.42858919585077	0.000606727130158519	0.0154462037643074
ENSG00000079459	FDFT1	1131.51380692125	0.893675876778399	0.260700885371199	3.42797407652045	0.000608103524949505	0.0154462037643074
ENSG00000103966	EHD4	808.939923279938	1.1464821471766	0.334498620287478	3.42746450251806	0.000609245950967288	0.0154462037643074
ENSG00000146147	MLIP	20.8794789406208	1.53599727015697	0.448167225735247	3.42728602618602	0.000609646553336778	0.0154462037643074
ENSG00000203867	RBM20	87.2924685708499	1.78383029543393	0.52048551646725	3.4272429087778	0.000609743370073637	0.0154462037643074
ENSG00000130559	CAMSAP1	634.684087215721	0.355330738256465	0.103717410740275	3.4259507224517	0.000612651520874216	0.0154959234986549
ENSG00000163346	PBXIP1	1721.32465410828	0.55947183929247	0.163330096632348	3.42540567126357	0.000613882060679835	0.0155031232273382
ENSG00000188641	DPYD	324.874526742371	-0.824451568168475	0.240809223780286	-3.42367105057696	0.000617813566620953	0.0155784067029499
ENSG00000235750	KIAA0040	4.93191153928033	4.55802617772901	1.3315265880019	3.42315821463905	0.000618980385193421	0.0155838533230725
ENSG00000132640	BTBD3	226.547377343737	-0.753405773989669	0.220180077786695	-3.42177085939424	0.000622147218922454	0.015624388865556
ENSG00000180573	H2AC6	65.4851576797917	-1.24478089278257	0.363828917051276	-3.42133578295849	0.000623143442966373	0.015624388865556
ENSG00000196935	SRGAP1	342.567332635319	-0.567626422916498	0.165914330372709	-3.42120190366549	0.000623450293964222	0.015624388865556
ENSG00000232406	EPB41L1-AS1	2.34697239661123	-4.41875004343898	1.29229073127937	-3.41931574411621	0.000627788335894824	NA
ENSG00000166398	GARRE1	224.707877243747	0.410095270381592	0.119963584695517	3.41849796688276	0.00062967788242786	0.0157262312399509
ENSG00000134851	TMEM165	547.422053476874	-0.323221298265539	0.0945570309780054	-3.41826826543149	0.000630209578914763	0.0157262312399509
ENSG00000177613	CSTF2T	378.166190988574	0.272302050102412	0.0796626603737097	3.41818925987409	0.000630392551839398	0.0157262312399509
ENSG00000090054	SPTLC1	620.587620849156	-0.479988625757438	0.140452925020211	-3.41743417368039	0.000632143788745951	0.0157459524278817
ENSG00000124126	PREX1	274.16441565235	-0.885734427862818	0.259239662361713	-3.41666248055425	0.000633938216629541	0.0157666879674631
ENSG00000105968	H2AZ2	1787.8762766794	0.56252851589846	0.164833661165425	3.41270412803556	0.000643217346324848	0.015973230767067
ENSG00000182533	CAV3	475.298503103011	1.27534660283375	0.373940178562741	3.41056317546728	0.000648288633807735	0.0160748119638559
ENSG00000144476	ACKR3	13.1621512203442	4.81334953324821	1.41177782691121	3.40942423198358	0.000651001584977939	0.0160982215436164
ENSG00000047617	ANO2	18.9945990889414	3.16430633582403	0.928222293718773	3.40899626871355	0.000652023715133136	0.0160982215436164
ENSG00000262246	CORO7	614.209928428988	0.731423000397176	0.214560800365134	3.40893117080314	0.00065217932306048	0.0160982215436164
ENSG00000255248	MIR100HG	629.626586675069	-0.486155236291522	0.142665734559993	-3.40765242467586	0.000655243007234372	0.0161387706052016
ENSG00000261373	VPS9D1-AS1	11.2082394200307	-1.59889999967322	0.469283309751169	-3.40711030298737	0.000656545884880074	0.0161387706052016
ENSG00000144136	SLC20A1	1611.45310286002	-0.951497604765949	0.279308672365395	-3.40661676097614	0.000657734105815972	0.0161387706052016
ENSG00000144580	CNOT9	474.72200710818	0.33867050264327	0.099422670536145	3.40637100992119	0.000658326506187173	0.0161387706052016
ENSG00000197471	SPN	4.62856039201418	3.51889623074715	1.03308642151653	3.40619734947397	0.000658745426167168	0.0161387706052016
ENSG00000132361	CLUH	848.119031958562	-0.40202252197417	0.118084625857924	-3.4045289050403	0.000662782854171525	0.0162134492236885
ENSG00000188215	DCUN1D3	263.167421199869	-0.657540544485705	0.193235266325834	-3.40279782768513	0.0006669961578241	0.0162922012320969
ENSG00000068305	MEF2A	901.226404311246	0.806519792458433	0.237103814367275	3.4015471012589	0.000670055807425589	0.0163425813745616
ENSG00000184828	ZBTB7C	60.7281696594653	2.79899313462039	0.823198239261411	3.40014470527986	0.000673502001828849	0.016402225572028
ENSG00000108953	YWHAE	5254.24142946878	0.200640982243383	0.0591462569993442	3.39228536888832	0.000693122109139888	0.0168550020308646
ENSG00000235531	MSC-AS1	174.239467496022	0.978048843811833	0.288545356901924	3.3895844116607	0.000699986543502051	0.0169967102933313
ENSG00000140044	JDP2	212.938332783627	0.5971626726929	0.176202754500293	3.38906547963134	0.000701312613768172	0.0170037185497934
ENSG00000129474	AJUBA	941.179921938087	0.882899639998009	0.260585210463279	3.38814178451783	0.000703678786540427	0.0170192962965866
ENSG00000167123	CERCAM	742.80723080233	-0.90674582820019	0.267634211440072	-3.38800418422301	0.000704031902933844	0.0170192962965866
ENSG00000173281	PPP1R3B	276.096443773408	0.678235634194701	0.200299870341516	3.38610121433576	0.000708932310002777	0.0171125192355604
ENSG00000132406	TMEM128	111.255271657656	-0.490286228553208	0.144830477100675	-3.38524210075202	0.000711155012560587	0.0171409274351
ENSG00000134668	SPOCD1	253.741468736272	-1.30746187091267	0.386489786855105	-3.38291441425032	0.000717209794215522	0.017261480950356
ENSG00000187736	NHEJ1	145.510637594507	0.597346042430496	0.17673642022689	3.37986953489065	0.000725202452415656	0.01742411385207
ENSG00000048740	CELF2	1632.02256305143	0.406714633678719	0.120346433849094	3.37953207810636	0.000726093335019148	0.01742411385207
ENSG00000278709	NKILA	10.3041928478706	1.87798604568546	0.555862543974692	3.37850798914589	0.000728803147903246	0.0174635725060442
ENSG00000183762	KREMEN1	390.34131804925	0.814434481014933	0.24113486102658	3.37750617039632	0.000731463119763438	0.0174864663167535
ENSG00000140557	ST8SIA2	387.048497074572	1.31866055206347	0.390442972760516	3.37734482129428	0.000731892366887912	0.0174864663167535
ENSG00000120341	SEC16B	58.6234558116831	-1.05906925181069	0.313631803783974	-3.37679163602989	0.000733365817244639	0.017496165567161
ENSG00000141384	TAF4B	44.3255261278816	-0.760791653764471	0.225431219155025	-3.37482828073288	0.00073861763394242	0.0175958474132504
ENSG00000100625	SIX4	179.087291076523	0.705047290618745	0.209013026421312	3.37322176847279	0.000742940886997033	0.0176731511435143
ENSG00000173930	SLCO4C1	5.9150116849827	3.15745768480996	0.936428978567424	3.37180689307622	0.000746767881630845	0.0177375394469043
ENSG00000287229		5.75994649795513	2.77550223205899	0.823247783148682	3.37140565558951	0.000747856487404264	0.0177375394469043
ENSG00000197903	H2BC12	40.163277329346	-1.12473926944485	0.333649177842611	-3.37102365040267	0.000748894282932138	0.0177375394469043
ENSG00000178234	GALNT11	409.254844608238	-0.356877161045653	0.105990405734789	-3.36707043030516	0.000759712831786966	0.0179678114184537
ENSG00000162522	KIAA1522	219.775707111104	0.817621627753336	0.242871233856237	3.36648196153732	0.000761335613322714	0.0179802459688174
ENSG00000291317	TMEM276	75.4347651183427	-0.64807847853918	0.192700446644422	-3.36313947281626	0.000770614195993294	0.0181731894565901
ENSG00000211460	TSN	788.194563404699	0.427715961364848	0.12721601550813	3.36212354754589	0.000773455090093454	0.0182139783428617
ENSG00000124120	TTPAL	397.066266814807	-0.663470845649587	0.19738878886242	-3.36123874852906	0.000775937225975865	0.0182446301945426
ENSG00000135063	ENTREP1	11.9692367521239	3.12601300788736	0.930121081675465	3.36086674033487	0.000776983030859715	0.0182446301945426
ENSG00000179761	PIPOX	18.0598475703676	2.66757862709732	0.79462418678321	3.35703175345843	0.000787840640880999	0.0184731160286689
ENSG00000185513	L3MBTL1	64.1234546549073	0.946598762182152	0.28201922521566	3.35650437114097	0.000789344731686819	0.0184819430747814
ENSG00000164776	PHKG1	9.98902489124867	2.52498626169947	0.752638051857565	3.35484799827436	0.000794086044027853	0.0185664340393959
ENSG00000094796	KRT31	9.54486922151831	4.55911434863392	1.36000855932509	3.35226886431979	0.000801521376947388	0.018713583145538
ENSG00000184979	USP18	101.692233955855	1.64863363729038	0.491908672195305	3.35150350151951	0.000803740225465268	0.0187386945880167
ENSG00000119899	SLC17A5	225.098071535945	-0.622881262849754	0.185966973625777	-3.34941872046154	0.000809813116605769	0.0188534616209781
ENSG00000178573	MAF	204.659959820181	1.09670836377103	0.327563673147283	3.34807688909359	0.000813744314298977	0.018898439119758
ENSG00000168014	C2CD3	566.241585180704	0.78890694794456	0.235637230425084	3.34797241726781	0.00081405112986877	0.018898439119758
ENSG00000114554	PLXNA1	2510.99249501238	0.49521978033433	0.148089198613875	3.3440641516709	0.000825606438227976	0.0191201871231657
ENSG00000162434	JAK1	1819.98329893467	-0.289212994011376	0.0864883445329086	-3.3439534028927	0.000825936088053773	0.0191201871231657
ENSG00000100906	NFKBIA	324.08817917647	-0.691923074122244	0.207042664634032	-3.34193474250964	0.000831966179839381	0.0191963157953238
ENSG00000179388	EGR3	17.0822314960789	-2.53740289593353	0.759315073529586	-3.34169962429261	0.000832671168236692	0.0191963157953238
ENSG00000154589	LY96	27.302930953429	-0.947016799666009	0.283395651055299	-3.34167724924338	0.000832738287399341	0.0191963157953238
ENSG00000183655	KLHL25	86.9755471249941	0.590342684308359	0.176716311769964	3.3406236153051	0.000835904595821087	0.0192422420302073
ENSG00000152952	PLOD2	3889.47719302286	-1.08864420207457	0.326090125309947	-3.338476444326	0.000842391723315133	0.0193643763606382
ENSG00000106367	AP1S1	623.038505093951	-0.625316261548706	0.187384949258592	-3.33706769952889	0.000846673220063002	0.0194355379227347
ENSG00000074695	LMAN1	1889.04549797944	-0.487256290479345	0.146142892151788	-3.33410871582635	0.000855732042525289	0.0196100466258201
ENSG00000131149	GSE1	1000.379276203	0.63007037106405	0.18899439384208	3.33380455502042	0.000856668296771639	0.0196100466258201
ENSG00000100345	MYH9	16631.4133573139	0.299135350890267	0.0897734830931449	3.33211256357178	0.000861893872402265	0.0197015268776887
ENSG00000104856	RELB	62.116905804121	-1.38651107465809	0.41615305884983	-3.33173346962811	0.00086306871861992	0.0197015268776887
ENSG00000227128	LBX1-AS1	14.5298272207837	3.54239191269079	1.06416905235424	3.32878681714528	0.000872251416425611	0.0198834502297855
ENSG00000166979	EVA1C	33.3732188208696	-1.30956937762932	0.393644599475862	-3.32678100848586	0.000878553876409284	0.0199961003444301
ENSG00000158445	KCNB1	619.632505469827	1.10112370690579	0.331021780332738	3.3264388397614	0.000879633212222949	0.0199961003444301
ENSG00000099864	PALM	71.1120758320925	2.22628494423999	0.669369978832919	3.32594083188737	0.000881206323286196	0.0200041158430204
ENSG00000108840	HDAC5	372.836336344301	0.769863735973182	0.231531286572226	3.32509591844307	0.000883881209664674	0.0200195773636687
ENSG00000163659	TIPARP	832.89489350217	-0.544310890001123	0.163704773836808	-3.32495428962707	0.000884330324057115	0.0200195773636687
ENSG00000186854	TRABD2A	80.2181836008275	-1.33613464899063	0.402044274760001	-3.32335201089043	0.000889426012325757	0.0201071618510609
ENSG00000147145	LPAR4	59.1022343537206	1.32716474699511	0.399566594994682	3.32151076596575	0.000895315282680203	0.0202124207756591
ENSG00000167553	TUBA1C	3696.95136539237	0.363857957741211	0.109601761999679	3.31981850567582	0.000900759877802854	0.0203073650580313
ENSG00000158470	B4GALT5	660.399697093854	0.485560896157589	0.14631587910651	3.31857963142966	0.000904765209668206	0.020369645311074
ENSG00000138136	LBX1	13.0106663761917	2.8735303935208	0.866034366355124	3.31803275384396	0.000906538533689096	0.0203804419966419
ENSG00000107954	NEURL1	73.4254833336315	3.6304912893586	1.0942909874409	3.31766534772331	0.000907731705768675	0.0203804419966419
ENSG00000154240	CEP112	286.870774474937	0.723139703856883	0.218011358197658	3.31698178404656	0.000909955491073959	0.0203830721670629
ENSG00000124783	SSR1	1726.01398390382	-0.532229293525628	0.160482678522766	-3.31642828014068	0.000911759860981012	0.0203830721670629
ENSG00000154898	CCDC144CP	5.87145876915215	2.65871122914003	0.801761895875303	3.31608578908262	0.000912878009138355	0.0203830721670629
ENSG00000279118		95.622356764782	1.83699936351996	0.553995956691147	3.31590752844444	0.000913460488502126	0.0203830721670629
ENSG00000211448	DIO2	126.784035343723	2.26115085061551	0.681998947251447	3.31547557328098	0.000914873361600219	0.0203830721670629
ENSG00000228300	FAM174C	152.067629091089	-0.494723000725687	0.149222312038856	-3.3153420153205	0.000915310623243337	0.0203830721670629
ENSG00000073584	SMARCE1	1178.03294183292	0.300830320756168	0.0907636631701312	3.31443564802226	0.000918283141931012	0.0204215206190628
ENSG00000198900	TOP1	1544.7508501936	-0.501079812037238	0.151405172869079	-3.3095290110763	0.000934530807131836	0.0207324672466012
ENSG00000112079	STK38	687.380600525386	0.455179105172896	0.13753920727207	3.30944982307841	0.000934795198001117	0.0207324672466012
ENSG00000254726	MEX3A	172.968268667188	0.693530660269686	0.209586520763657	3.30904228832423	0.000936156961027275	0.0207346116097798
ENSG00000169857	AVEN	164.93124862906	0.460306521015445	0.139229721079733	3.30609382426213	0.000946064031399146	0.0209042516621384
ENSG00000174804	FZD4	220.547696996121	-1.62926243176923	0.492819238787131	-3.30600411578693	0.000946366975796626	0.0209042516621384
ENSG00000188766	SPRED3	59.6661104916255	-1.42023270866558	0.429830020546577	-3.304172907373	0.000952570616702668	0.0210129642096322
ENSG00000143333	RGS16	73.8661764741602	2.6387553316209	0.799148575269049	3.30195837580329	0.000960123168822508	0.0211476815162847
ENSG00000170290	SLN	46.4169819766578	6.02372772666584	1.82455854750579	3.30147132570802	0.000961791652522989	0.0211476815162847
ENSG00000196396	PTPN1	824.136945131187	-0.482068855276589	0.146026129954137	-3.30125064211448	0.000962548530271407	0.0211476815162847
ENSG00000155465	SLC7A7	67.4641834566398	1.47435519217548	0.446761617446084	3.30009368442088	0.000966525578907276	0.0212066321797728
ENSG00000160213	CSTB	639.998302832556	-0.562782275974599	0.170564409037393	-3.29952936342786	0.000968470952346055	0.0212209076322886
ENSG00000148400	NOTCH1	332.643565342162	0.995524476386027	0.301889951416699	3.29764032129676	0.000975009429622341	0.0213356536068227
ENSG00000011198	ABHD5	490.691411796744	-0.619648534861808	0.188125338514692	-3.29380688297561	0.000988403807644529	0.0215999178763918
ENSG00000109452	INPP4B	816.266804465535	0.899067077804919	0.273014297683071	3.29311353081077	0.000990844561190354	0.0216244239119972
ENSG00000185022	MAFF	153.929461460814	-1.43613117192061	0.436233394024347	-3.29211654035009	0.000994363971220789	0.0216511124946297
ENSG00000126895	AVPR2	10.8650623378035	2.79906189819315	0.850256947102372	3.29201885116281	0.000994709439198059	0.0216511124946297
ENSG00000112655	PTK7	994.62069021658	0.500223465426221	0.151980527044312	3.29136551342774	0.000997022760561844	0.0216536068289781
ENSG00000286185		6.57572536784594	-4.04986894498099	1.23049928113714	-3.2912403989691	0.000997466330437978	0.0216536068289781
ENSG00000072803	FBXW11	592.831691973842	0.281822934217051	0.0856618684659188	3.28994614831658	0.00100206558595828	0.0217246758648891
ENSG00000121774	KHDRBS1	1743.36707745062	0.300446610355306	0.0913641177678535	3.28845303490709	0.00100739590630087	0.0217997171851292
ENSG00000065150	IPO5	2615.11349419749	0.198039531090134	0.0602267504887904	3.28823204776744	0.00100818704248492	0.0217997171851292
ENSG00000237945	LINC00649	13.4801629522398	-1.90705863506177	0.580335605411036	-3.28613067556152	0.00101573876466788	0.0219340689761616
ENSG00000182809	CRIP2	1157.277192034	0.782799837558687	0.238301357531398	3.28491556098479	0.00102012939070747	0.0219998956759151
ENSG00000218739	CEBPZOS	334.662526069506	-0.263237916850896	0.0801789558218512	-3.28312977080646	0.00102661394953428	0.0221069421069142
ENSG00000163840	DTX3L	141.842149912213	0.800968807890066	0.243989016771088	3.2828068184788	0.00102779071906459	0.0221069421069142
ENSG00000287001		15.6925199509839	-2.00169424556703	0.609826496717189	-3.28239959454456	0.00102927633588059	0.022109880924093
ENSG00000165280	VCP	4776.38303869804	0.19147977018794	0.0583500602519457	3.28156936532993	0.00103231130026531	0.0221460500148539
ENSG00000205056	LINC02397	35.4173035118239	3.46771655409383	1.05728068554119	3.27984479572596	0.00103864207852545	0.0222527368196499
ENSG00000231721	LINC-PINT	103.409151077754	-1.03443351989472	0.315590812262608	-3.27776817226842	0.00104631289404442	0.0223529205097431
ENSG00000187189	TSPYL4	408.48830923504	0.540657872195007	0.164960632968155	3.27749634847351	0.0010473208516429	0.0223529205097431
ENSG00000175550	DRAP1	907.170908601052	-0.608642050649142	0.185729645666023	-3.27703231472049	0.00104904362477456	0.0223529205097431
ENSG00000235954	TTC28-AS1	114.586848989393	0.961254916649316	0.293344586840735	3.27687968270302	0.00104961085969344	0.0223529205097431
ENSG00000163349	HIPK1	701.274316827688	0.275204521762995	0.0839873409342456	3.27673812150399	0.00105013720515572	0.0223529205097431
ENSG00000188636	RTL6	529.120092189376	0.329318599084785	0.100606006674177	3.27334927576756	0.00106281056751855	0.0225933400799339
ENSG00000108387	SEPTIN4	31.8561542673551	2.41100784314287	0.736639341162737	3.2729827317358	0.00106418978943711	0.0225933557627905
ENSG00000130208	APOC1	32.7541762096409	2.30030904412028	0.703485474005852	3.26987426054676	0.00107595299698662	0.0228135441405055
ENSG00000165868	HSPA12A	183.973651003746	0.721260949296854	0.220829360340479	3.2661460785142	0.00109021993769636	0.0230505087452744
ENSG00000135111	TBX3	362.152568663116	-0.842280822401257	0.257897634502824	-3.26595016672025	0.00109097446638378	0.0230505087452744
ENSG00000161638	ITGA5	6418.15778052866	-1.23039594095887	0.37674563497627	-3.26585320898639	0.00109134806505997	0.0230505087452744
ENSG00000114416	FXR1	2746.96154168828	0.477673160963086	0.146283723465964	3.2653883128305	0.00109314105272902	0.0230586639050562
ENSG00000160094	ZNF362	197.135174999952	0.450038997626391	0.13789273990075	3.26368884939347	0.00109971866360515	0.0231399446000062
ENSG00000182272	B4GALNT4	6.15595689971515	-3.46744479808981	1.06243951145667	-3.26366325865998	0.00109981798922543	0.0231399446000062
ENSG00000145555	MYO10	1457.66704061787	0.664942642336852	0.203834937690987	3.26216226653402	0.0011056583425192	0.0232330002998585
ENSG00000181523	SGSH	272.631045496882	-0.77170687729769	0.236615500642096	-3.26143838930051	0.00110848518393049	0.0232625763951609
ENSG00000108604	SMARCD2	619.277999566205	-0.582839900425681	0.178808981156573	-3.25956725806362	0.00111582320492614	0.0233636100774908
ENSG00000197616	MYH6	116.947530014278	3.31772205211074	1.01786724060151	3.25948406606555	0.00111615049973614	0.0233636100774908
ENSG00000187109	NAP1L1	5189.53215206798	0.445639944288093	0.136769944379813	3.25831780007559	0.00112074818976372	0.0234299270793716
ENSG00000101126	ADNP	795.280799309197	0.282230495415546	0.0867242232832307	3.25434445799319	0.00113654379272456	0.0237298761308988
ENSG00000060237	WNK1	2986.02331981291	0.750047991916893	0.230790734259358	3.24990513299379	0.00115443512356436	0.0240727629455724
ENSG00000011275	RNF216	568.681988747404	0.21538293325425	0.0663101286869789	3.24811514498756	0.00116172247874995	0.024193940821743
ENSG00000008283	CYB561	86.821509773773	-0.988725602008217	0.304479474293323	-3.24726520335397	0.00116519760525192	0.0242355187183744
ENSG00000131018	SYNE1	936.405298366085	0.861476379677806	0.265417641731379	3.24573895713262	0.00117146203927273	0.0243348303106804
ENSG00000162377	COA7	290.952649943	-0.51047667725384	0.157293367839418	-3.24537953675827	0.00117294179044768	0.0243348303106804
ENSG00000261468		12.2539994110322	-1.82826949632735	0.563582922606346	-3.24401152517599	0.00117858977299835	0.0244210952963881
ENSG00000184371	CSF1	1016.35326935411	-0.877661394872571	0.270668807139885	-3.24256571766315	0.00118458625049173	0.0244842795770815
ENSG00000110013	SIAE	285.241032283621	-0.610066335159271	0.188143656798463	-3.24255595718948	0.00118462682761596	0.0244842795770815
ENSG00000169764	UGP2	2042.91407144173	-0.79743754314869	0.24599959465506	-3.24162137042077	0.00118851813042739	0.0244965833019206
ENSG00000166130	IKBIP	632.466478549293	-0.648136638257635	0.199961038566916	-3.24131462260204	0.00118979789645597	0.0244965833019206
ENSG00000067177	PHKA1	204.823990227221	-0.745524560834494	0.230045142629308	-3.24077505968393	0.00119205206757889	0.0244965833019206
ENSG00000172785	ZNG1A	186.821465229549	0.588044600738304	0.181466197394907	3.24051867058525	0.00119312458522876	0.0244965833019206
ENSG00000198265	HELZ	320.6097127543	0.574658427638439	0.177336082388593	3.24050480814842	0.00119318259947212	0.0244965833019206
ENSG00000148120	AOPEP	406.961511035825	0.632864907770409	0.195312745851952	3.240264249063	0.00119418975340052	0.0244965833019206
ENSG00000182175	RGMA	14.9113012656759	2.53615183994026	0.783274245023794	3.23788488649109	0.00120419387094192	0.0246709219309225
ENSG00000070540	WIPI1	268.216193885919	-0.450689728908859	0.139224551694559	-3.23714261186931	0.0012073305998624	0.0247043052830771
ENSG00000197323	TRIM33	430.339728186183	0.299942970566413	0.0926857896770974	3.23612682819412	0.0012116353650257	0.0247614758513356
ENSG00000125967	NECAB3	212.917122717318	0.733145204720264	0.226644284124693	3.23478356205493	0.00121734973210556	0.0248418254580207
ENSG00000122574	WIPF3	105.353544229369	4.89347935157292	1.51290562517748	3.23449081696609	0.00121859839342579	0.0248418254580207
ENSG00000289731		8.79803296347506	-4.2776182416382	1.32357318055666	-3.23187134982528	0.00122982411355687	0.0250395244983815
ENSG00000117500	TMED5	598.776262807286	-0.526288355793465	0.162944623126304	-3.22986021690031	0.00123850754579343	0.0251850355776109
ENSG00000138606	SHF	167.484425713758	1.2894608600441	0.399390706927797	3.22857001346607	0.00124410800926496	0.0252571847829782
ENSG00000063854	HAGH	193.100836614459	0.718162652303104	0.222470154608833	3.228130324114	0.00124602193171812	0.0252571847829782
ENSG00000100644	HIF1A	5324.37891081457	-0.451283830990724	0.139803804846814	-3.22797960674393	0.00124667861436421	0.0252571847829782
ENSG00000165271	NOL6	584.452623213646	-0.271677563526896	0.0841744776243605	-3.22755271187179	0.00124854035022521	0.0252636744940633
ENSG00000175040	CHST2	221.059079508968	-1.48258754750622	0.459630071435088	-3.22561041943402	0.00125704335879369	0.0254043657837591
ENSG00000143753	DEGS1	571.880883740459	-0.42867899041812	0.13294396616519	-3.22450881212212	0.00126188972866702	0.0254453150759349
ENSG00000178718	RPP25	47.7594735957128	-1.46630208270647	0.454745685480533	-3.22444418830938	0.00126217456721995	0.0254453150759349
ENSG00000076706	MCAM	1110.71861678329	0.935653626543866	0.29027072445035	3.22338268289232	0.00126686180548339	0.0254875966506684
ENSG00000291214		69.7917576375855	0.624356751444863	0.193703196273358	3.22326509555247	0.0012673820177117	0.0254875966506684
ENSG00000173442	EHBP1L1	1873.49943513669	0.823867806732215	0.255659572364793	3.22251891103323	0.00127068777422627	0.0254987650556189
ENSG00000167779	IGFBP6	546.933623444298	-0.955153070702259	0.296407010968149	-3.22243751111845	0.00127104887434049	0.0254987650556189
ENSG00000161544	CYGB	134.343062665466	-1.45779541140278	0.45265690955173	-3.22053056220095	0.00127953548909446	0.025578507169195
ENSG00000214021	TTLL3	383.765676986479	-0.603736963123366	0.187467748027958	-3.22048442718438	0.00127974145319934	0.025578507169195
ENSG00000134352	IL6ST	2433.32636575265	-0.604879415203125	0.187835742803667	-3.22025726400415	0.00128075604167828	0.025578507169195
ENSG00000110057	UNC93B1	185.228239887635	-0.489565105699342	0.152032096941179	-3.2201430852378	0.00128126628345998	0.025578507169195
ENSG00000198771	RCSD1	138.978550545122	1.50722092410832	0.468398114645676	3.21782021955504	0.00129168752546295	0.0257551807084401
ENSG00000133874	RNF122	47.5177452973136	0.895963888756133	0.278472487190152	3.21742337204154	0.00129347573669459	0.025759498571597
ENSG00000157570	TSPAN18	9.06054714325112	4.82185360106714	1.49917490342762	3.21633826049434	0.00129837696614616	0.0257992920641952
ENSG00000067064	IDI1	953.620524822932	0.854780433942641	0.26576645891466	3.21628409180528	0.00129862208376821	0.0257992920641952
ENSG00000156113	KCNMA1	814.147662203041	-0.776734733383185	0.241599318064998	-3.21497071930566	0.0013045782858789	0.0258862446798488
ENSG00000144596	GRIP2	23.4862735943305	4.11102275895029	1.27890048771618	3.21449776463188	0.00130672932312944	0.0258975738888653
ENSG00000136286	MYO1G	3.02993249024984	4.3590595267568	1.35668705783549	3.21301769747212	0.00131348195857988	NA
ENSG00000115204	MPV17	295.62190212377	-0.352533351944422	0.109731975699042	-3.21267661225112	0.00131504267917305	0.0260308568981235
ENSG00000147679	UTP23	165.573986733347	-0.56844767734081	0.176975378585477	-3.21201560287244	0.00131807216553609	0.0260593519820706
ENSG00000272405		26.7824940701151	1.7007859541141	0.529745573398359	3.21057133748835	0.00132471383041923	0.0261591080488809
ENSG00000198431	TXNRD1	2619.14205429925	0.363598060511487	0.113341792474541	3.20797873911478	0.00133671379863266	0.0263643070512507
ENSG00000142552	RCN3	1299.80919606697	-0.603279038844677	0.188134454774663	-3.20663771857872	0.00134296005624864	0.026455667454225
ENSG00000132669	RIN2	453.329721673541	0.538046142639695	0.167855218090844	3.2054180308443	0.00134866453724293	0.0265361485779252
ENSG00000186577	SMIM29	122.033069565923	-0.666226150157381	0.207989238168364	-3.20317606826408	0.00135920854496923	0.0267115444269132
ENSG00000166266	CUL5	509.722045814329	0.498857710610626	0.155834460466276	3.20120279633903	0.00136855175508093	0.026837809884604
ENSG00000163041	H3-3A	2177.94740276741	0.381383296841605	0.119140293921665	3.20112771496406	0.00136890842364423	0.026837809884604
ENSG00000162695	SLC30A7	276.438563184286	-0.452557055598813	0.141549799920715	-3.19715786141908	0.00138788948866102	0.0271353757421693
ENSG00000105993	DNAJB6	1217.22405855317	0.263000820016632	0.0822609862622271	3.19715131032167	0.00138792101104142	0.0271353757421693
ENSG00000100344	PNPLA3	162.849136294324	0.818469363852306	0.256038348499169	3.19666709557362	0.00139025277026463	0.0271353757421693
ENSG00000147535	PLPP5	108.215225193013	-0.555873773305994	0.173896813728634	-3.19657250404504	0.00139070870185615	0.0271353757421693
ENSG00000132613	MTSS2	3025.9514936366	0.678993890922902	0.212712135551118	3.19207876487013	0.00141252808422888	0.0275022921111821
ENSG00000162520	SYNC	873.121172930605	0.559243428921992	0.175201082919105	3.19200897394116	0.00141286942999484	0.0275022921111821
ENSG00000145362	ANK2	542.871905018926	1.04633532168384	0.327955638717476	3.19047821765074	0.00142037547652603	0.0275978999726618
ENSG00000198715	GLMP	451.05201679473	-0.473364824242034	0.148375298879324	-3.19032094841494	0.00142114872342444	0.0275978999726618
ENSG00000283154	IQCJ-SCHIP1	141.846369640009	0.928164871616761	0.290994917349412	3.18962571604736	0.00142457162988869	0.0276316319690835
ENSG00000129562	DAD1	668.409538817374	-0.27557473314676	0.0864293478236048	-3.18843934480664	0.00143043016443443	0.0277124709161706
ENSG00000180398	MCFD2	1635.24533727878	-0.740573728287034	0.232305016276785	-3.18793687780147	0.0014329181341526	0.0277160005531253
ENSG00000144711	IQSEC1	302.541385810805	0.509062979209745	0.159704002487361	3.18754052047025	0.00143488351463498	0.0277160005531253
ENSG00000184205	TSPYL2	220.774565975223	-0.776804428958065	0.243736171992067	-3.18707076840178	0.00143721604841901	0.0277160005531253
ENSG00000290032		11.0765980217704	-1.54238260287048	0.483954809472973	-3.1870384851638	0.00143737647773987	0.0277160005531253
ENSG00000167797	CDK2AP2	182.23558736111	0.374027174858308	0.117436148433967	3.18494075160018	0.00144783647489225	0.0278848881592056
ENSG00000243646	IL10RB	192.271396311644	-0.480972060360504	0.151117884932551	-3.18276066777388	0.00145878140552814	0.0280627080241857
ENSG00000145916	RMND5B	119.054826810328	0.559710083283554	0.175897650484128	3.18202137290094	0.00146251025379218	0.0281014572797818
ENSG00000204291	COL15A1	20.4056439414352	2.95009782252964	0.927583569008816	3.18041190151957	0.00147065848647334	0.0282249327790376
ENSG00000105810	CDK6	1323.76590916571	0.698557441932259	0.219829804078554	3.17771944009301	0.00148438313269739	0.028455017011591
ENSG00000152137	HSPB8	1983.13907773303	1.96600445613645	0.61883576568615	3.17694057963277	0.00148837527412075	0.0284912580001895
ENSG00000107104	KANK1	1140.87386362355	0.817395085902848	0.257311706239426	3.17667275169467	0.00148975034204774	0.0284912580001895
ENSG00000143434	SEMA6C	196.054615515523	0.829074730348216	0.261156954279974	3.17462245121531	0.00150031572640839	0.0286598773378013
ENSG00000125249	RAP2A	424.380464371731	0.384839838558804	0.121239079984443	3.17422268964912	0.00150238375889314	0.0286659718373208
ENSG00000166825	ANPEP	7376.49829867094	-1.54524686895363	0.486886724810004	-3.17372972030943	0.00150493758647217	0.0286813105142777
ENSG00000155366	RHOC	1542.99827075057	-0.428692492883933	0.135156789188421	-3.17181619553197	0.00151488853785415	0.0288374252444013
ENSG00000072778	ACADVL	2304.18426283193	-0.460777363384963	0.145297613863403	-3.17126586688579	0.00151776162796327	0.028858599863478
ENSG00000110811	P3H3	560.422171695126	-0.79842618842556	0.251948197321003	-3.16900933174091	0.00152959484005752	0.0290050665688474
ENSG00000127084	FGD3	4.35332788546602	4.31416578364061	1.36160572994831	3.16843979777053	0.0015325948617411	0.0290050665688474
ENSG00000092847	AGO1	475.469087409288	0.396642165444458	0.125204036406598	3.16796627990786	0.00153509324323756	0.0290050665688474
ENSG00000135929	CYP27A1	92.5463743563699	0.887771472734956	0.280238016170534	3.16791948810655	0.00153534033032883	0.0290050665688474
ENSG00000166164	BRD7	533.469750607529	0.353568538216528	0.111622138543413	3.16754850632981	0.00153730062009599	0.0290050665688474
ENSG00000167397	VKORC1	1108.63021184392	-0.809410310353421	0.255557681276335	-3.16723139101502	0.00153897810336912	0.0290050665688474
ENSG00000169271	HSPB3	351.755724920271	2.02094487115598	0.63816613968191	3.16680053279434	0.00154125996758487	0.0290050665688474
ENSG00000181588	MEX3D	257.311872720775	0.52796011923416	0.166717833599374	3.16678850627857	0.0015413237057819	0.0290050665688474
ENSG00000090674	MCOLN1	169.150601202126	-0.69378387799944	0.219086288261323	-3.16671519475424	0.00154171229512192	0.0290050665688474
ENSG00000117862	TXNDC12	402.148414834292	-0.496690577554029	0.156888257119337	-3.16588753469434	0.00154610558897185	0.0290050665688474
ENSG00000183255	PTTG1IP	4871.7003268527	0.748576585789586	0.236454094833032	3.16584318963975	0.00154634130159753	0.0290050665688474
ENSG00000144712	CAND2	104.411078307422	1.30288111756324	0.411562715039045	3.16569278497357	0.00154714101218482	0.0290050665688474
ENSG00000005243	COPZ2	204.428233955234	-0.621226132084503	0.196252516747911	-3.16544288133882	0.00154847060693969	0.0290050665688474
ENSG00000154721	JAM2	427.252713601331	1.08991769385954	0.344384652795799	3.16482655371347	0.00155175423386542	0.0290333925719798
ENSG00000137513	NARS2	160.3356433301	0.631712127743918	0.199709672415547	3.1631523906838	0.00156070611457338	0.029167586337352
ENSG00000013392	RWDD2A	47.0329525816769	0.690385428895963	0.218330685996635	3.16210900792298	0.00156630919181332	0.0292281495651497
ENSG00000122335	SERAC1	112.754150026249	0.672829554904682	0.212793794401546	3.16188522694906	0.00156751332933292	0.0292281495651497
ENSG00000121940	CLCC1	273.694825111714	-0.424696488825648	0.134363196385064	-3.16080965808922	0.00157331273375985	0.0293029496662773
ENSG00000167378	IRGQ	303.101829779285	0.534163268745008	0.169151986766269	3.15788941623903	0.00158915828539428	0.029551019921381
ENSG00000104979	C19orf53	405.259747759207	-0.391517369178029	0.123988482992172	-3.15769142205529	0.00159023792377413	0.029551019921381
ENSG00000125148	MT2A	7367.44180983122	-1.67459145154141	0.530511021203329	-3.15656298288209	0.00159640406807026	0.029632007560217
ENSG00000066044	ELAVL1	732.689871268733	0.261007446154477	0.0827135975188562	3.15555669181208	0.00160192131405397	0.0297007809245978
ENSG00000131116	ZNF428	274.036425259236	0.332065747889438	0.105270226356581	3.15441278490875	0.00160821438750485	0.0297837670183102
ENSG00000115252	PDE1A	31.356159994297	-0.902671545383157	0.286226436298194	-3.15369732110539	0.00161216198911788	0.0298231772027562
ENSG00000149809	TM7SF2	58.7768620058283	1.3429998790756	0.426180902925786	3.15124368514811	0.00162576786868594	0.0300409643379511
ENSG00000067057	PFKP	1461.68816665105	-0.79592794646673	0.252650123280436	-3.15031687351789	0.001630934656195	0.0300456120266298
ENSG00000130598	TNNI2	57.5869114685279	2.78480449626821	0.883989237780741	3.15026968344035	0.00163119813520483	0.0300456120266298
ENSG00000115594	IL1R1	1170.51719533773	-1.05238940969329	0.334069366873877	-3.15021224346679	0.00163151889589387	0.0300456120266298
ENSG00000227877	MRLN	40.7592391016596	3.2789962055039	1.04152485048423	3.14826497320674	0.00164242739210337	0.0302125532621484
ENSG00000055483	USP36	468.981615495542	-0.506975530557732	0.161063957986206	-3.14766591419013	0.00164579676176122	0.0302215036263398
ENSG00000101294	HM13	1157.27683114097	-0.386081513674968	0.122662016740265	-3.14752295726958	0.00164660175340582	0.0302215036263398
ENSG00000143147	GPR161	220.468700499627	0.473993135209862	0.150679847658474	3.14569693675428	0.00165691601028176	0.0303566418516833
ENSG00000056558	TRAF1	33.1295989847352	-1.02081711150158	0.324533731812678	-3.14548846987284	0.0016580973062601	0.0303566418516833
ENSG00000170909	OSCAR	7.68235343095358	1.9448683848301	0.618353448512208	3.14523738730585	0.00165952111648006	0.0303566418516833
ENSG00000291035	RRP7BP	75.1022542671799	-1.03843456206331	0.330250416191363	-3.144385324443	0.00166436128719145	0.0304112391271659
ENSG00000065615	CYB5R4	227.275832033422	0.868742120122765	0.27654265325203	3.14143988244384	0.00168119319247817	0.03068458399189
ENSG00000103485	QPRT	64.2917130429464	1.40906249482438	0.448677578684647	3.14047895808661	0.00168671823885789	0.0307232278592299
ENSG00000016391	CHDH	8.45610086865396	1.90683547451181	0.607191285103084	3.14041970182112	0.00168705949196503	0.0307232278592299
ENSG00000104419	NDRG1	894.223025430388	-0.973591690374683	0.310145044232684	-3.13914959622651	0.00169438923708416	0.0308100627503479
ENSG00000250138		6.11244900839439	5.47737589464553	1.74497492434291	3.13894246744439	0.0016955873459923	0.0308100627503479
ENSG00000185800	DMWD	438.461743022705	0.426225893067517	0.135849371385692	3.13748888728688	0.00170401733504931	0.0309229351234855
ENSG00000197724	PHF2	352.348723282655	0.281064817986965	0.0895903659390742	3.13722145278548	0.00170557250467547	0.0309229351234855
ENSG00000269821	KCNQ1OT1	148.572085083272	0.589499090526778	0.187925592748921	3.13687498282568	0.00170758921786022	0.0309252898129602
ENSG00000182010	RTKN2	83.025027157771	1.28236239211462	0.408864995759827	3.13639564505027	0.00171038293691412	0.0309404757864435
ENSG00000100490	CDKL1	44.3507120762797	2.21550192833927	0.706454972570837	3.13608370576953	0.00171220326652253	0.0309404757864435
ENSG00000010818	HIVEP2	401.965662442533	0.411852139234467	0.131358596700726	3.13532688060599	0.00171662714715657	0.0309455015683938
ENSG00000188549	CCDC9B	827.384450378557	0.898408424609101	0.286552254205195	3.13523419001187	0.00171716967473155	0.0309455015683938
ENSG00000131459	GFPT2	781.432543482804	-1.31961108304679	0.420919509462418	-3.13506752094278	0.00171814560263809	0.0309455015683938
ENSG00000177868	SVBP	75.8168312818808	0.62627195599242	0.199843091288631	3.13381839699379	0.00172547607996457	0.031018930805251
ENSG00000257103	LSM14A	830.975433085365	0.386874554051608	0.123455051814787	3.13372801164926	0.00172600762015796	0.031018930805251
ENSG00000100426	ZBED4	322.026289290809	0.292491989785249	0.0934556905929894	3.12973975077758	0.00174961233507037	0.0314087033645163
ENSG00000138767	CNOT6L	317.096093469603	0.662917800321697	0.211840153133717	3.12933025451153	0.00175205268593841	0.0314138861510448
ENSG00000238083	LRRC37A2	64.4993452633126	1.15138864149779	0.36803360039996	3.12848783438936	0.0017570828462279	0.0314138861510448
ENSG00000063660	GPC1	5985.7006325018	0.674450270146322	0.215587966006988	3.1284226232018	0.0017574727807805	0.0314138861510448
ENSG00000079308	TNS1	3956.15442704235	0.845910877594525	0.270404595208459	3.1283154672072	0.00175811369982627	0.0314138861510448
ENSG00000154380	ENAH	2488.23471241994	0.43066532251085	0.137676925216208	3.12808643739343	0.00175948428838677	0.0314138861510448
ENSG00000204217	BMPR2	965.963880917955	0.536966865807729	0.171696393463049	3.12742076276221	0.00176347347968242	0.0314377274199193
ENSG00000173546	CSPG4	756.154830092736	0.799876186687081	0.255778369596967	3.12722372868142	0.00176465584053239	0.0314377274199193
ENSG00000141756	FKBP10	2625.47469564748	-0.598843300240722	0.191653994249303	-3.12460641682086	0.00178043108164139	0.0316843272834988
ENSG00000165072	MAMDC2	833.462223602264	1.16220378441081	0.372287519248375	3.12179088559624	0.00179754569817351	0.0319216100650439
ENSG00000286826		15.6756471717192	2.68047621742503	0.858639280747913	3.12177217782329	0.00179765992007538	0.0319216100650439
ENSG00000043143	JADE2	248.731291338326	-0.919941469272873	0.294781697133859	-3.12075504760777	0.00180388014570461	0.0319973978226174
ENSG00000100065	CARD10	125.318799524094	-1.11560832589535	0.357668815190576	-3.11910985390471	0.00181398315967857	0.032141820526629
ENSG00000181218	H2AC25	13.708684745202	-1.20098409573684	0.385086879888996	-3.11873542947772	0.00181628972480906	0.0321479358419228
ENSG00000164647	STEAP1	85.009220525516	-1.23971066944875	0.397835182117166	-3.11614137003007	0.00183234406589553	0.0323971081337948
ENSG00000279348		46.3188291393825	0.796727347796687	0.255827600344775	3.11431349362989	0.00184373478622921	0.0325328538839889
ENSG00000111145	ELK3	1093.20284148228	-0.587429373643713	0.188624916449374	-3.11427241268719	0.00184399153497411	0.0325328538839889
ENSG00000248187		20.8719724475771	-2.41660978163295	0.776329066131214	-3.11286783795944	0.00185278966982679	0.0326529276220012
ENSG00000106772	PRUNE2	2933.25387948157	1.02988997369173	0.331063545444416	3.11085284944079	0.00186547874617767	0.0328412423736327
ENSG00000126882	FAM78A	34.5732777838456	1.20877327197482	0.388816540756547	3.10885249280503	0.00187815460160515	0.0330015522184909
ENSG00000171475	WIPF2	433.355025010399	0.27829156876838	0.0895179195686069	3.10878056717008	0.00187861184989945	0.0330015522184909
ENSG00000164171	ITGA2	78.6263850863877	-1.55911021542053	0.501755999168273	-3.10730757181769	0.00188799854923116	0.0331309381390778
ENSG00000151422	FER	364.598675012437	0.820957823197701	0.264287123877459	3.10631033079899	0.00189437792697695	0.0332073307199489
ENSG00000132386	SERPINF1	2141.70327320955	0.565092133006622	0.181991329842075	3.10504974878191	0.00190247023332399	0.0333135546198506
ENSG00000182054	IDH2	893.975422652351	0.62925608674185	0.202764066343653	3.10339054689976	0.00191316987493591	0.033465159285165
ENSG00000064787	BCAS1	200.709533006511	4.2134211468853	1.35824592271387	3.10210476352221	0.00192149943948329	0.0335750275193295
ENSG00000255031		9.29121009948833	-1.68015042232606	0.541926221192142	-3.10033055538452	0.00193304780340032	0.0337038769128287
ENSG00000136108	CKAP2	1067.80856926177	0.537769723612255	0.173471004737089	3.10005539212328	0.00193484454542029	0.0337038769128287
ENSG00000126603	GLIS2	265.041646755666	0.831456023075785	0.268209450822898	3.10002507564435	0.00193504259761878	0.0337038769128287
ENSG00000234703		2.69101087466634	4.28309410572624	1.38186935414041	3.09949279423056	0.00193852293189094	NA
ENSG00000136848	DAB2IP	164.870216544956	0.973793757569362	0.314373680295105	3.09756769922741	0.00195115824761163	0.0339335609227921
ENSG00000197757	HOXC6	85.3048460811623	1.85873222545527	0.600129177625568	3.0972202231683	0.0019534469380274	0.0339335609227921
ENSG00000121297	TSHZ3	345.142481329619	0.419562387851878	0.135470770299643	3.0970694779683	0.00195444060470505	0.0339335609227921
ENSG00000163092	XIRP2	61.6380894731368	4.81562083525242	1.55525601230093	3.09635249577202	0.00195917308941237	0.0339797322068453
ENSG00000115183	TANC1	381.800580080455	0.450582439263586	0.145739367847883	3.09170024487745	0.00199013702729504	0.0344802810542978
ENSG00000105664	COMP	22.2675040922977	3.13066741396688	1.01324175033805	3.08975366729844	0.00200322562518359	0.0346703991518047
ENSG00000182749	PAQR7	153.342486953586	-0.444266863606352	0.143932238445763	-3.0866390212764	0.00202433262131665	0.0349987464803585
ENSG00000119335	SET	4333.58762396065	0.238760597185396	0.0773646593433989	3.08617137607507	0.00202751927094436	0.0350169028986071
ENSG00000268182	SMIM17	4.89127050228879	2.81041966540757	0.911155065611062	3.08445814711327	0.00203923299617458	0.035182135586633
ENSG00000108523	RNF167	474.922585475403	-0.327055196265475	0.10605716416336	-3.08376335389952	0.00204400112298232	0.0352273169355208
ENSG00000070669	ASNS	418.036938193035	0.602810041318717	0.195500368893368	3.08342150314564	0.00204635087971737	0.0352307677716047
ENSG00000137198	GMPR	99.1747725301599	0.940877597106177	0.305195522994696	3.08286828022221	0.00205015878247808	0.0352592890291876
ENSG00000132376	INPP5K	281.942257173288	0.735844426901234	0.238716768224391	3.08249995329004	0.00205269762673361	0.0352659476961886
ENSG00000176978	DPP7	593.440296513899	-0.425041403460846	0.137908299377079	-3.08205818925129	0.00205574647063622	0.0352714125960013
ENSG00000163625	WDFY3	769.37580281505	0.739875514491618	0.240076643671849	3.08183046536974	0.00205731973409257	0.0352714125960013
ENSG00000142733	MAP3K6	422.229248336334	-0.460267516893334	0.149365315505539	-3.08148859951536	0.00205968363781756	0.0352750416131974
ENSG00000188763	FZD9	23.3649438306815	2.23379716268743	0.725062205505085	3.08083519693506	0.0020642086620171	0.0353156367123802
ENSG00000113161	HMGCR	971.824289512989	0.613931196829938	0.199534347121066	3.07681963375178	0.00209221856438979	0.0357575206155878
ENSG00000147119	CHST7	90.7573567173897	-0.895033949548977	0.291008489904358	-3.07562830844947	0.00210059526280888	0.0358632878723308
ENSG00000151623	NR3C2	29.1132224151365	1.6598031629501	0.539820377335576	3.07473232326368	0.00210691555741416	0.0359337627325891
ENSG00000166086	JAM3	1887.6531204118	0.490525515471009	0.159561586262237	3.07420806574858	0.00211062176174072	0.0359436721850803
ENSG00000167772	ANGPTL4	473.060715126022	-2.91410967654481	0.947977010071526	-3.07402990324094	0.00211188263052058	0.0359436721850803
ENSG00000138435	CHRNA1	4493.91247227479	0.602024331036494	0.195895646774531	3.07318891945263	0.00211784366402383	0.036007736154928
ENSG00000173486	FKBP2	312.699040345121	-0.32566098217036	0.105993692246046	-3.07245624970205	0.00212304952225035	0.0360588411084801
ENSG00000078114	NEBL	52.3713712662993	-1.49299425947419	0.486060279575267	-3.07162366934983	0.00212897952022203	0.0360736905902772
ENSG00000074842	MYDGF	1127.77891771146	-0.564769663163046	0.183871266785227	-3.07154931293714	0.00212950985690793	0.0360736905902772
ENSG00000133641	C12orf29	157.31383358891	-0.500120808816493	0.162878026529166	-3.0705235044516	0.00213683866614649	0.0360736905902772
ENSG00000126903	SLC10A3	241.075938171141	-0.401971339651622	0.130915035884947	-3.07047496060642	0.0021371860563217	0.0360736905902772
ENSG00000124459	ZNF45	121.378224502123	0.618610878292961	0.201474051522084	3.07042457140022	0.00213754670707005	0.0360736905902772
ENSG00000084754	HADHA	2071.25994487765	-0.244950693619477	0.0797848308845652	-3.07014116472689	0.00213957617388321	0.0360736905902772
ENSG00000169359	SLC33A1	312.390895985719	-0.341951101896529	0.111390666464563	-3.06983621473631	0.00214176188493623	0.0360736905902772
ENSG00000152558	TMEM123	2267.93654949631	0.338805813475108	0.110373833050101	3.0696207979052	0.0021433071060455	0.0360736905902772
ENSG00000132003	ZSWIM4	74.9576149149994	0.998952962721151	0.325463421293506	3.06932483764523	0.00214543174562218	0.0360736905902772
ENSG00000101298	SNPH	155.699257826447	-0.852887375128878	0.277880911086456	-3.06925499774082	0.00214593339386945	0.0360736905902772
ENSG00000135821	GLUL	2221.80520715483	-0.644600391945123	0.210111426304963	-3.06789784487744	0.00215570296890329	0.0362007906355788
ENSG00000149313	AASDHPPT	433.409574960511	0.417053298084776	0.135954781545387	3.0675883065249	0.00215793690901774	0.0362012138575238
ENSG00000128591	FLNC	20929.4992676396	0.475055090153984	0.154920722698452	3.06643993056154	0.00216624330090313	0.0363034025580801
ENSG00000130775	THEMIS2	102.949539080064	-0.934082395770476	0.304659192245282	-3.06599117816357	0.00216949715798929	0.0363207951168994
ENSG00000101695	RNF125	12.2092790134054	-1.55683249885714	0.508147510820312	-3.06374126745974	0.00218587867590626	0.0365577056103098
ENSG00000163191	S100A11	1578.60470199941	-0.316803397521395	0.103423293799072	-3.06317257828659	0.00219003719331007	0.0365899180411335
ENSG00000275131	PDE4DIPP2	233.812216613639	-0.738846551431245	0.241283530346461	-3.06215078323136	0.00219752725432827	0.0366763236043817
ENSG00000101966	XIAP	611.602589329925	0.560358215911069	0.183025288009806	3.06164367779084	0.00220125319877872	0.0366763236043817
ENSG00000275066	SYNRG	463.537087942897	0.296672104034189	0.096906607848611	3.06142285464841	0.00220287750017751	0.0366763236043817
ENSG00000174407	MIR1-1HG	14.0931776944006	3.95566547512185	1.29217386329185	3.06124863495125	0.00220415977732251	0.0366763236043817
ENSG00000109381	ELF2	153.799429176873	0.496045541960923	0.162061569534215	3.06084621657448	0.00220712423858839	0.0366884039254196
ENSG00000257921		9.15553661213974	-4.48057208547324	1.46544229817259	-3.05748789362811	0.00223200657187296	0.0370644252411325
ENSG00000146005	PSD2	8.06807970809849	1.96373496786307	0.642434086058127	3.05671042443005	0.00223780348322447	0.0370862979943483
ENSG00000090376	IRAK3	81.5730644649887	-1.00894617280972	0.330076472750662	-3.05670429764884	0.00223784922003725	0.0370862979943483
ENSG00000129636	ITFG1	727.792224779632	-0.472408244805386	0.154578653888489	-3.05610272131218	0.00224234419907573	0.037123253962476
ENSG00000183580	FBXL7	247.329829690465	0.307263074119212	0.100561808822053	3.05546486999774	0.00224711925980737	0.0371647675764307
ENSG00000049323	LTBP1	2331.14143570784	-2.42181345301847	0.792709837014585	-3.05510710216393	0.00224980164589749	0.0371716219518749
ENSG00000103319	EEF2K	449.893914841682	0.482163153216113	0.157894768240428	3.05369936312214	0.00226038476253479	0.0373088683362993
ENSG00000143799	PARP1	1819.00990815618	0.377219799301668	0.123556707575655	3.053009478022	0.00226558782436487	0.0373571272045676
ENSG00000132854	KANK4	57.895127040887	2.14399531642898	0.702720340476825	3.05099367833039	0.00228085376895062	0.037571048515679
ENSG00000090020	SLC9A1	489.35942007973	-0.707187152733049	0.231833629535308	-3.05040797640338	0.00228530700930286	0.0376066083157369
ENSG00000123612	ACVR1C	13.7002033276818	1.91601003907584	0.628320465266803	3.04941529838957	0.00229287278474376	0.0376932647361588
ENSG00000118260	CREB1	397.75460551132	0.582418947790314	0.191124771891051	3.04732318070373	0.00230889321386972	0.0379185969692632
ENSG00000156218	ADAMTSL3	52.6493411067961	1.6985216732509	0.557535264976649	3.04648294009176	0.00231535617799157	0.0379866744317135
ENSG00000197256	KANK2	2835.8691364254	0.403897121619774	0.132649391538456	3.04484714882903	0.00232798590987452	0.038118185199437
ENSG00000162889	MAPKAPK2	1069.86027966114	0.274074688842317	0.0900127695510549	3.04484230636702	0.00232802339137501	0.038118185199437
ENSG00000116741	RGS2	195.413292292816	-1.26688412645581	0.416155208990413	-3.04425872627969	0.00233254445163495	0.0381540953715538
ENSG00000180035	ZNF48	73.7207201949428	0.771891038216809	0.253664637361146	3.04295879097195	0.0023426441127502	0.0382810937267954
ENSG00000185361	TNFAIP8L1	186.769258917565	0.502182868288728	0.165189161470863	3.04004732403285	0.00236540977759365	0.038614607823466
ENSG00000138336	TET1	69.3329613055814	0.732683513575669	0.241197758850439	3.03768790003554	0.00238400724061999	0.0388794812674245
ENSG00000254122	PCDHGB7	202.47152577086	0.598984886122796	0.197304307117137	3.03584293153412	0.00239864281552334	0.0390585551266333
ENSG00000167716	WDR81	608.761759674839	-0.392324605852065	0.129238395264044	-3.03566602672925	0.00240005046009587	0.0390585551266333
ENSG00000273032	DGCR5	21.408819225908	2.93523531706372	0.966999887214881	3.03540399111905	0.00240213688637257	0.0390585551266333
ENSG00000124104	SNX21	453.538107048706	0.686793430171645	0.226424131717453	3.03321657882593	0.00241961877402499	0.0393038173501185
ENSG00000169031	COL4A3	6.30771790697595	4.21834451391793	1.39186646715083	3.03071064177079	0.00243978939505813	0.0395922259257453
ENSG00000108468	CBX1	1119.98571082283	0.364561731197306	0.120419435004486	3.02743266636091	0.00246640655244797	0.0399845730906253
ENSG00000083812	ZNF324	79.2518854426718	-0.535929373681999	0.177053141777486	-3.02694077214138	0.00247042358197347	0.0399978523871146
ENSG00000137714	FDX1	184.898980522033	-0.406368489415249	0.134259689098614	-3.02673492053725	0.0024721064349083	0.0399978523871146
ENSG00000244165	P2RY11	39.3543234335054	-1.15460698472631	0.381632313311378	-3.02544345552903	0.00248268821693256	0.0401294476089986
ENSG00000163171	CDC42EP3	2808.18549613317	0.561964049731494	0.185865068297084	3.02350546490672	0.00249864515934814	0.040316832112425
ENSG00000139428	MMAB	207.438964461207	0.813580957529397	0.269091315297224	3.02343818354286	0.00249920081917168	0.040316832112425
ENSG00000151914	DST	3473.91486874856	0.612049278892088	0.202537689893236	3.02190312931247	0.00251190919749247	0.0404724385872936
ENSG00000170852	KBTBD2	424.8984809082	0.487008332936925	0.161176038977111	3.02159263887907	0.00251448685651926	0.0404724385872936
ENSG00000160691	SHC1	2949.39451633461	-0.461698911786497	0.152811133889676	-3.02136958240116	0.00251634014129074	0.0404724385872936
ENSG00000112796	ENPP5	124.243481401332	-1.50154732378882	0.497024486234876	-3.02107313698674	0.00251880511841367	0.0404724385872936
ENSG00000088930	XRN2	1084.57645851297	0.155550341011197	0.0514933306559059	3.0207861684192	0.00252119339826887	0.0404724385872936
ENSG00000284930		2.83387131141407	-3.88985928318501	1.28888821354226	-3.01799585279354	0.00254452386844081	NA
ENSG00000116117	PARD3B	260.172657360875	0.618468080866855	0.2049465924424	3.01770365389547	0.00254697839731314	0.0408463560978105
ENSG00000185432	METTL7A	274.37146306469	-1.01440273342246	0.336223734915971	-3.01704676999076	0.00255250426070904	0.040894960736091
ENSG00000078808	SDF4	1842.60910114302	-0.391339460551565	0.12974112758645	-3.01631000000986	0.00255871518878179	0.0409544354923179
ENSG00000185306	C12orf56	6.17775704007967	-3.23358178756607	1.07224748264615	-3.01570471360405	0.00256382805590043	0.0409690494968929
ENSG00000102271	KLHL4	51.7736447809322	-1.02917246527547	0.341281666715806	-3.01561017085774	0.00256462750358829	0.0409690494968929
ENSG00000148516	ZEB1	1855.60718865807	0.486754481892702	0.161517763690676	3.01362816553657	0.00258143979089188	0.0411773511498525
ENSG00000068796	KIF2A	655.335530656939	0.340302152356039	0.112926594426716	3.01348105008939	0.00258269170116219	0.0411773511498525
ENSG00000149131	SERPING1	169.240531957021	-0.8751524735365	0.290480782246261	-3.01277236576212	0.00258873018359917	0.0412335157523717
ENSG00000106052	TAX1BP1	1314.08450711284	0.299471511232363	0.0994274015238244	3.01196155830951	0.00259565465777403	0.0413036697484625
ENSG00000177291	GJD4	17.099977899461	3.48518195395335	1.15777797053023	3.01023343219876	0.00261046978125159	0.0414991267843973
ENSG00000233143	DIRC3-AS1	35.9707515629456	1.62115554253013	0.538755295651426	3.00907583761183	0.00262043696514218	0.0416172111033724
ENSG00000168924	LETM1	629.749590404974	-0.383340772019224	0.127408855472403	-3.00874511899416	0.00262329091933006	0.0416222053899513
ENSG00000160932	LY6E	419.846414517539	-0.814906057016774	0.270960096059461	-3.00747626262262	0.00263426696796632	0.0416989035629735
ENSG00000150527	MIA2	127.103602120841	-0.448833745894869	0.149240442315737	-3.00745387061575	0.00263446104301285	0.0416989035629735
ENSG00000227232	WASH7P	50.2735586479705	-1.48381403023981	0.493403348807474	-3.00730433594765	0.00263575741862358	0.0416989035629735
ENSG00000179057	IGSF22	47.2143103543092	4.60676067229306	1.53288761036318	3.0052827364177	0.00265334079491492	0.0419366013776814
ENSG00000102996	MMP15	261.895785750775	-0.587896867337899	0.195682781063928	-3.00433622284751	0.00266161013120254	0.0420267726882559
ENSG00000086102	NFX1	550.15995779433	-0.225536415726806	0.0751343001605542	-3.00177702121212	0.00268408700446572	0.0423269322297665
ENSG00000128805	ARHGAP22	853.38598831367	-0.981376861882557	0.326952931607619	-3.00158453101232	0.00268578459542142	0.0423269322297665
ENSG00000023041	ZDHHC6	291.882026150052	-0.502151885550178	0.167482506676199	-2.99823483368928	0.00271548345376709	0.0427303839396976
ENSG00000129521	EGLN3	601.287619467605	2.06448049831837	0.688695346167432	2.99766872218193	0.00272053221236489	0.0427303839396976
ENSG00000135052	GOLM1	1109.94374285983	-0.386483692598286	0.128928121593826	-2.99766790844794	0.00272053947566662	0.0427303839396976
ENSG00000101935	AMMECR1	232.957760249354	0.423614435464718	0.141321391502122	2.997525222205	0.00272181335161954	0.0427303839396976
ENSG00000142173	COL6A2	11134.2875671683	-0.848066253266691	0.282993526397926	-2.99676909242863	0.00272857303681016	0.0427955139457593
[truncated: 61,179 more rows]

## Sheet: DEG_HCvsDM_diffD3
ENSEMBL	SYMBOL	baseMean	log2FoldChange	lfcSE	stat	pvalue	padj
[truncated: 62,228 more rows]
