# Supplementary material for: Defective plasticity in dermatomyositis patients muscle stem cells is associated with sustained intrinsic inflammatory signaling and disruption of the histone H3.3 chromatin loading pathway
Source: NAR Mol Med. 2026 May 23;3(2):ugag022. doi: 10.1093/narmme/ugag022 (PMC13199706; doi:10.1093/narmme/ugag022)
Supplement: ugag022_Supplemental_Files [file ugag022_supplemental_files.zip › 09b Supplementary Table2_DEG_HC_ProlifvsDiffD1_DiffD1vsDiffD3.xlsx]

## Sheet: Legend
Differential gene expression analysis of the RNA-seq data of HC-MuSCs using Deseq2 between the three different conditions
Sheet Deseq2_ProlifvsdiffD1	Differential gene expression analysis between HC-MuSCs in Prolif condition vs HC-MuSCs in DiffD1 condition
Sheet Deseq2_diffD1vsdiffD3	Differential gene expression analysis between HC-MuSCs in DiffD1 condition vs HC-MuSCs in DiffD3 condition
ENSEMBL	ENSEMBL gene annotation identifiant
SYMBOL	Gene symbol identifiant
baseMean	Base mean expression
log2FoldChange	log2 of the fold change of the differential expression between HC-MuSCs in different conditions
lfcSE	Standard error of the lof2 fold change
stat	Wald statistic
pvalue	P-value
padj	adjusted p-value

## Sheet: Deseq2_ProlifvsdiffD1
ENSEMBL	SYMBOL	baseMean	log2FoldChange	lfcSE	stat	pvalue	padj
ENSG00000235655	H3P6	19.3228859098427	45.4263447925644	3.31110374835232	-13.719396384112	7.77096500004476E-43	1.22680224455707E-38
ENSG00000165732	DDX21	1894.0663014683	-0.75092325394261	0.065857150026134	11.4023041331826	4.07197126980419E-30	3.21421052181994E-26
ENSG00000240184	PCDHGC3	2046.622352119	1.25278546796907	0.12021770971966	-10.4209726744128	1.98908435327903E-25	1.0467224895072E-21
ENSG00000156804	FBXO32	1106.13156075682	2.09425551266598	0.209707739273729	-9.986543748547	1.74562380155963E-23	6.88954073880546E-20
ENSG00000106089	STX1A	109.02946352243	-1.85929561746124	0.202372050566272	9.18751187359425	4.02032677501754E-20	1.26937797594404E-16
ENSG00000111371	SLC38A1	2016.47824311446	-0.802875667914997	0.089883189587707	8.93243410250319	4.16736609452395E-19	1.09650347557083E-15
ENSG00000108883	EFTUD2	1026.05981436793	-0.441975069892489	0.053015477362581	8.33671772621708	7.63811070241769E-17	1.72261219512954E-13
ENSG00000136875	PRPF4	459.838345555059	-0.787292766567437	0.09904272632437	7.94902155650492	1.87990342695647E-15	3.70975442517022E-12
ENSG00000135316	SYNCRIP	2484.04345522591	-0.507026122130654	0.064289023461274	7.88666703634216	3.10364043280144E-15	5.4441301680707E-12
ENSG00000109606	DHX15	1304.5749652569	-0.656571670244412	0.083566031077349	7.85692059057692	3.93692264720098E-15	6.21521978313619E-12
ENSG00000164134	NAA15	829.098462277525	-0.545691751684971	0.070427239785383	7.748305248763	9.31270594093573E-15	1.33654262445048E-11
ENSG00000130204	TOMM40	582.610831836794	-0.768011614756034	0.099669498533609	7.70558321307352	1.30247071615558E-14	1.71350876632901E-11
ENSG00000087086	FTL	9525.39624407176	0.935518415027161	0.122203359766505	-7.65542303267818	1.92676919928185E-14	2.33983887300481E-11
ENSG00000166197	NOLC1	1062.46805675236	-0.635697854066236	0.083230681138334	7.63778267066768	2.20994473488922E-14	2.49202839497829E-11
ENSG00000100100	PIK3IP1	107.497951745588	1.59908773450495	0.210605324741517	-7.59281721137657	3.13023973802113E-14	3.29447298294264E-11
ENSG00000239779	WBP1	330.862433882622	0.638918072485093	0.084307330128188	-7.57844035048465	3.49733628326057E-14	3.45077799398966E-11
ENSG00000103342	GSPT1	1598.1599044253	-0.490340422007771	0.066306318512766	7.39507837270992	1.41324894243136E-13	1.24209315781255E-10
ENSG00000114867	EIF4G1	5461.76908949432	-0.416967652121166	0.056386599724021	7.39480043418076	1.41620807250434E-13	1.24209315781255E-10
ENSG00000169032	MAP2K1	693.77776004093	-1.17867771690948	0.161474228115625	7.29947887452031	2.88884416575373E-13	2.4003254128818E-10
ENSG00000167721	TSR1	867.614782211527	-0.576071212921218	0.079715087344169	7.22662713062131	4.95137114702506E-13	3.90836481490423E-10
ENSG00000168066	SF1	1534.14340344134	-0.367705826745306	0.051205466102281	7.18098778772616	6.92095353108606E-13	5.16600374262363E-10
ENSG00000204394	VARS1	1445.79439712786	-0.547835803667379	0.076347041275753	7.17559966323628	7.19909307263697E-13	5.16600374262363E-10
ENSG00000148840	PPRC1	431.729459123277	-0.722477565244495	0.101199784453027	7.13912158162588	9.39292268216983E-13	5.86911537198359E-10
ENSG00000114999	TTL	696.613620824593	-0.575777691744389	0.080656475182299	7.1386418814239	9.42575473299398E-13	5.86911537198359E-10
ENSG00000153207	AHCTF1	807.002104423397	-0.551450293924625	0.07726201983737	7.13740457582366	9.51096026393017E-13	5.86911537198359E-10
ENSG00000108840	HDAC5	366.385714970412	1.48401306180757	0.207985343396146	-7.13518095830915	9.66599098445387E-13	5.86911537198359E-10
ENSG00000099810	MTAP	467.809146450367	-0.739528687028669	0.103756871216968	7.12751529951422	1.02196916973838E-12	5.97549158617028E-10
ENSG00000253797	UTP14C	20.1446691840873	36.165436161109	5.10233138318835	-7.08802181690322	1.36042528585632E-12	7.67036928136204E-10
ENSG00000063978	RNF4	559.660591226744	-0.531854836085157	0.075780705604648	7.01834103867907	2.24517993554278E-12	1.22222950491082E-09
ENSG00000185585	OLFML2A	1609.53472756373	2.16724793816569	0.310374110517978	-6.98269560740361	2.89569371168087E-12	1.5238105542102E-09
ENSG00000132382	MYBBP1A	695.223365467222	-0.634149747478374	0.091587030253142	6.9240125564244	4.39026971947924E-12	2.23578026004577E-09
ENSG00000129757	CDKN1C	255.251553851718	3.93322400294248	0.569060038917742	-6.91179090772711	4.78572908714727E-12	2.31012845444349E-09
ENSG00000090060	PAPOLA	1370.90650413226	-0.360754768812974	0.052203735046891	6.91051643122723	4.82892500137044E-12	2.31012845444349E-09
ENSG00000141076	UTP4	421.94743384103	-0.584842145600952	0.084786132119527	6.89785146439365	5.27949043458781E-12	2.45139163208346E-09
ENSG00000161653	NAGS	63.2900259168759	-2.34376620062063	0.340221908112886	6.88893379506578	5.62120902124066E-12	2.53548648052361E-09
ENSG00000187840	EIF4EBP1	246.96870182829	-0.665156090701047	0.096677566852024	6.88014926688363	5.9789878171089E-12	2.62195224079717E-09
ENSG00000128050	PAICS	1706.16296527645	-0.812970689888315	0.118973791437524	6.83319141186843	8.30460271976133E-12	3.54337197667222E-09
ENSG00000089195	TRMT6	293.696129035407	-1.09574414758491	0.160503157834177	6.8269320203467	8.67497762189731E-12	3.60399662412876E-09
ENSG00000113013	HSPA9	2808.87266512832	-0.4217331372782	0.061942066826598	6.80850928753814	9.86152234536747E-12	3.91918614213698E-09
ENSG00000166963	MAP1A	5315.02106714158	1.47534400917813	0.216722965752214	-6.80751116549844	9.93016061857726E-12	3.91918614213698E-09
ENSG00000160193	WDR4	121.520723300809	-1.04688595428939	0.153866360524926	6.80386506002915	1.0184894430337E-11	3.92168117979829E-09
ENSG00000173638	SLC19A1	147.076224020483	-1.16703780033315	0.171631287637746	6.79967980428114	1.04851927868858E-11	3.9316076276487E-09
ENSG00000142864	SERBP1	3586.08836513948	-0.362433909752757	0.053325456777154	6.79663957249084	1.07087558110404E-11	3.9316076276487E-09
ENSG00000172346	CSDC2	319.292248323912	3.32190717202034	0.495607450436045	-6.70269821225985	2.04605753733522E-11	7.34116144134344E-09
ENSG00000135829	DHX9	2197.79413336051	-0.391922382379814	0.058560340983441	6.69262466368903	2.19202865399771E-11	7.69012363570264E-09
ENSG00000134686	PHC2	1280.90643932022	-0.961764279883851	0.144553506183488	6.65334453156082	2.86506438469278E-11	9.83277640024889E-09
ENSG00000139496	NUP58	692.258788816853	-0.643804766134755	0.096872627505666	6.6458893777512	3.01391563824493E-11	1.01235502512708E-08
ENSG00000120438	TCP1	2458.29627943736	-0.395326584669934	0.059523581898514	6.64151202029397	3.10481426049863E-11	1.02116047355192E-08
ENSG00000163938	GNL3	731.505244802603	-0.4413490426623	0.066667359613801	6.62016682854997	3.58793712191347E-11	1.15597476211526E-08
ENSG00000162520	SYNC	879.589413198825	1.27514526861229	0.193204242804539	-6.59998584970171	4.11197027583581E-11	1.27293948067651E-08
ENSG00000197451	HNRNPAB	1833.07372866903	-0.615589887655097	0.093299206905377	6.59801844060069	4.16689449360332E-11	1.27293948067651E-08
ENSG00000065361	ERBB3	286.735039919072	4.41364829106153	0.669028883586437	-6.59709677615331	4.19287090613661E-11	1.27293948067651E-08
ENSG00000160208	RRP1B	568.867082928696	-0.474332552297443	0.072079656842374	6.58067162187975	4.68327898239537E-11	1.39499859047313E-08
ENSG00000134531	EMP1	3077.22676509828	-1.93868854898008	0.295203313625875	6.56729941533469	5.12359593284231E-11	1.49379413616522E-08
ENSG00000143157	POGK	480.229846916406	-0.598361416728659	0.091144523533975	6.56497388464172	5.20419823203187E-11	1.49379413616522E-08
ENSG00000163872	YEATS2	627.747580003351	-0.525442622716764	0.080312946288688	6.54243988046514	6.05231691816447E-11	1.70621298548326E-08
ENSG00000120705	ETF1	1588.99592852273	-0.365029660203026	0.056022340231803	6.5157874285981	7.23093163774981E-11	2.00271434675713E-08
ENSG00000153094	BCL2L11	172.41506133221	2.44849406738289	0.376654960083369	-6.50062876336724	7.99849928888846E-11	2.17710876333935E-08
ENSG00000082153	BZW1	2730.21080218422	-0.610196332568568	0.093940962747898	6.49552990218023	8.27416502705049E-11	2.21397022511943E-08
ENSG00000156304	SCAF4	323.246059565523	-0.494042167292357	0.076173547278302	6.48574452608021	8.82946700438799E-11	2.32317992663789E-08
ENSG00000172164	SNTB1	678.390688149093	2.24494572150153	0.346481813833336	-6.47925989726372	9.21736160777023E-11	2.38548340494867E-08
ENSG00000120526	NUDCD1	226.674971261916	-0.792913285518681	0.122427582508956	6.47659023619679	9.38185193589921E-11	2.38889187922646E-08
ENSG00000197785	ATAD3A	470.57344276861	-0.776329649851412	0.12020270379821	6.45850405457331	1.05743030711737E-10	2.64978607277173E-08
ENSG00000183160	TMEM119	416.222151106349	3.51229983500638	0.544946383546669	-6.4452209264099	1.15432144948646E-10	2.8126025898221E-08
ENSG00000198700	IPO9	965.2317465895	-0.479378378100181	0.074382962156086	6.44473363529475	1.15803615847493E-10	2.8126025898221E-08
ENSG00000110713	NUP98	993.827432782379	-0.495206141390202	0.076927838470688	6.43728136959017	1.21632336026778E-10	2.90940861947688E-08
ENSG00000028137	TNFRSF1B	139.269234420962	-1.82233611046122	0.283469561414402	6.4286835643604	1.2871375366911E-10	3.01278821711834E-08
ENSG00000110104	CCDC86	366.498240430139	-0.979781685212446	0.152437794083019	6.42741972951174	1.29788090757454E-10	3.01278821711834E-08
ENSG00000065833	ME1	338.71686024263	0.666609641564005	0.103748930969794	-6.42521937655516	1.31679474872468E-10	3.01278821711834E-08
ENSG00000142634	EFHD2	539.869097670757	-0.715190823592649	0.111771789513179	6.39867024324884	1.56735923536973E-10	3.5264340529675E-08
ENSG00000166886	NAB2	592.883627435504	-0.779379417728036	0.12183766778996	6.39686750300926	1.58596831418694E-10	3.5264340529675E-08
ENSG00000196998	WDR45	270.147302946944	0.660134203612231	0.103461305354062	-6.38049366720382	1.76518026338996E-10	3.87040289140797E-08
ENSG00000120057	SFRP5	72.5316407752651	4.32483693027882	0.680452841141128	-6.35582169519053	2.07315392531271E-10	4.48340835875503E-08
ENSG00000101974	ATP11C	329.484814039492	-0.622101226006789	0.09812736637571	6.33973221725822	2.30164856390458E-10	4.91028728085968E-08
ENSG00000092201	SUPT16H	1973.99191988547	-0.458205321634078	0.072332924782676	6.33467156223465	2.37847381641999E-10	5.00652881864297E-08
ENSG00000121892	PDS5A	1188.12502575451	-0.438162794064753	0.069392964285569	6.31422505978567	2.71518563031288E-10	5.53212638846931E-08
ENSG00000133454	MYO18B	1017.84634982173	1.51850101659642	0.240516453852808	-6.31350160153996	2.72791501275784E-10	5.53212638846931E-08
ENSG00000100029	PES1	906.94269741279	-0.425693841187656	0.06744929006964	6.31131685371537	2.76671083568675E-10	5.53212638846931E-08
ENSG00000128059	PPAT	204.136953431136	-0.947922715052693	0.150196294395113	6.31122571212739	2.7683409431119E-10	5.53212638846931E-08
ENSG00000131467	PSME3	1111.20194342354	-0.499785050775901	0.079503346897061	6.28633976155757	3.25038174344388E-10	6.41422207296856E-08
ENSG00000048828	FAM120A	2055.6721352616	-0.316548523347213	0.050534667661112	6.2639874367039	3.75255721576839E-10	7.31378034139946E-08
ENSG00000113460	BRIX1	233.083753165724	-0.701537636966833	0.112083904899465	6.25903993616286	3.87354677193746E-10	7.45752230348497E-08
ENSG00000070371	CLTCL1	312.793160334532	1.08870530475943	0.174359797615918	-6.24401564836434	4.26477297967371E-10	8.11180373856733E-08
ENSG00000138698	RAP1GDS1	646.454652363464	-0.4109382310459	0.066048304768087	6.22178317049644	4.91536035213573E-10	9.23795165228176E-08
ENSG00000158545	ZC3H18	517.573093197164	-0.472941311013515	0.076081643944758	6.21623412024207	5.09228084472984E-10	9.45786325832354E-08
ENSG00000205213	LGR4	79.8346411280096	2.44253057544732	0.393180074675688	-6.21224403973683	5.22332210881092E-10	9.5884402478835E-08
ENSG00000174013	FBXO45	196.960843326584	-0.711725254541031	0.114646551253139	6.20799532791482	5.36647459864253E-10	9.65019291532655E-08
ENSG00000146411	SLC2A12	29.4334632576622	3.23112128649107	0.520508661333554	-6.20762251719859	5.37921692879417E-10	9.65019291532655E-08
ENSG00000132603	NIP7	342.008535509938	-0.680118595140653	0.110480946779227	6.15598087242795	7.46142292728224E-10	1.3235222893596E-07
ENSG00000090273	NUDC	920.880399486977	-0.366546306622647	0.059582069884898	6.15195657570728	7.6532835330987E-10	1.32869905855006E-07
ENSG00000142208	AKT1	1726.17601256558	-0.265836126509624	0.043212461165692	6.15183952356501	7.65893547400111E-10	1.32869905855006E-07
ENSG00000184792	OSBP2	274.691865981737	-1.75452967861114	0.285424834940405	6.1470813462237	7.8921659589217E-10	1.35427852166844E-07
ENSG00000088280	ASAP3	519.582077959698	1.4315929221969	0.233220364181087	-6.13837015143893	8.33724187347468E-10	1.41526921996285E-07
ENSG00000225614	ZNF469	285.312105204693	1.17998304809151	0.192474860491487	-6.13058269053117	8.75577938659957E-10	1.46719713081992E-07
ENSG00000155506	LARP1	2621.01702278243	-0.313316993866869	0.051118263411076	6.12925739177169	8.82901928345427E-10	1.46719713081992E-07
ENSG00000088247	KHSRP	2106.00106945015	-0.434375529007816	0.071309312030278	6.0914278463853	1.11908022478337E-09	1.8403041154849E-07
ENSG00000171793	CTPS1	557.33065242208	-0.797631140269269	0.130996191513707	6.08896435119494	1.13643418092611E-09	1.84957591899799E-07
ENSG00000126947	ARMCX1	690.676317434772	0.518200976575784	0.085233466386725	-6.0797829601882	1.2034533258851E-09	1.93866506691307E-07
ENSG00000147027	TMEM47	859.879372200669	0.864952191193792	0.142335785436143	-6.07684278794273	1.2257182359777E-09	1.95458725165454E-07
ENSG00000136003	ISCU	632.715443172075	0.788849127861352	0.129867253025144	-6.0742728400409	1.24550807486731E-09	1.96628359779302E-07
ENSG00000067704	IARS2	1135.00358861313	-0.387306613193908	0.063791161641901	6.0714776659516	1.26738590138331E-09	1.98101200248894E-07
ENSG00000170162	VGLL2	209.642212188398	2.5821174706409	0.425697081830334	-6.06562173162849	1.31444167226818E-09	2.0293846786658E-07
ENSG00000005100	DHX33	319.154627344073	-0.601084270992092	0.099116748733567	6.06440665853408	1.32441667590496E-09	2.0293846786658E-07
ENSG00000177302	TOP3A	302.910244283583	-0.639661627789932	0.105504255236428	6.06289885044441	1.33689748895448E-09	2.0293846786658E-07
ENSG00000124126	PREX1	268.089196207087	-1.43611471170708	0.236963622803188	6.06048597129973	1.3571088811089E-09	2.04044551486345E-07
ENSG00000139112	GABARAPL1	308.951340550807	0.95999982185836	0.158790552171982	-6.04569861825662	1.48763956235497E-09	2.21560054442434E-07
ENSG00000185813	PCYT2	284.990915270048	0.689873756427211	0.114167488169599	-6.04264635657379	1.51606716506065E-09	2.23683666680491E-07
ENSG00000138413	IDH1	685.606568759356	0.637268917756644	0.105623235730178	-6.03341597472543	1.60529478168759E-09	2.33119158222591E-07
ENSG00000132361	CLUH	835.073905189899	-0.472949086077472	0.078393835351813	6.03298823121723	1.60955141865221E-09	2.33119158222591E-07
ENSG00000150753	CCT5	2381.32402545097	-0.497539538844942	0.082497590814049	6.03095840660855	1.62990137747758E-09	2.33920482238532E-07
ENSG00000106682	EIF4H	3306.38292239041	-0.257767154455817	0.042757467948404	6.02858791280314	1.65398420111537E-09	2.35238275522598E-07
ENSG00000125912	NCLN	1028.36218562089	-0.553183695087584	0.09234143567493	5.99063346854339	2.09025250780439E-09	2.94632288756321E-07
ENSG00000136450	SRSF1	2143.94557401897	-0.54495822038763	0.091159129314208	5.97809812892422	2.25757737220215E-09	3.15401539601375E-07
ENSG00000134046	MBD2	455.584528186531	-0.417524299489079	0.069874395451134	5.97535473177829	2.29590047604088E-09	3.17941936975942E-07
ENSG00000173706	HEG1	984.467116693427	1.00296136489153	0.168138455277717	-5.96509206198501	2.44496150690078E-09	3.3564006356037E-07
ENSG00000174428	GTF2IRD2B	145.666481567151	0.835023485656274	0.140305848572097	-5.95145173315559	2.65774404400406E-09	3.61705217437001E-07
ENSG00000111252	SH2B3	856.374639688277	-1.27244295649554	0.213924753490721	5.94808658527088	2.71295084220867E-09	3.66062862785882E-07
ENSG00000124571	XPO5	574.532583055918	-0.501782924189122	0.084446040081923	5.94205392819287	2.81472782128775E-09	3.74782442763529E-07
ENSG00000179295	PTPN11	1838.02999499604	-0.3756142562874	0.063219250118682	5.94145383854214	2.82505293525432E-09	3.74782442763529E-07
ENSG00000148843	PDCD11	896.706422329099	-0.395283266830467	0.06654752948298	5.93986388227327	2.85258828874242E-09	3.75281760953138E-07
ENSG00000136270	TBRG4	393.395775306469	-0.514666900570053	0.08682579989917	5.9275802948862	3.07431035504801E-09	4.01108575001182E-07
ENSG00000198431	TXNRD1	2580.27778561061	0.533952917807565	0.090403705105983	-5.90631675086319	3.49841034695809E-09	4.52462308718327E-07
ENSG00000188064	WNT7B	63.2636087975595	-2.68390969214346	0.454544643678486	5.90461185599599	3.53477974524712E-09	4.52462308718327E-07
ENSG00000130713	EXOSC2	300.142558156958	-0.690599487023344	0.11697695277015	5.90372266219237	3.55389410787817E-09	4.52462308718327E-07
ENSG00000065183	WDR3	562.688031313269	-0.49242919596857	0.083463156894646	5.89995890749923	3.63592116650465E-09	4.59202299644871E-07
ENSG00000105856	HBP1	352.908101559138	0.722918581367735	0.122629360795764	-5.89515085683057	3.743392265444E-09	4.62573586223127E-07
ENSG00000115053	NCL	7639.75655803877	-0.424290929098018	0.071977266533635	5.89479080731343	3.75156350323442E-09	4.62573586223127E-07
ENSG00000119801	YPEL5	492.089863951866	0.707840405456217	0.120080078832053	-5.89473634878457	3.75280093721201E-09	4.62573586223127E-07
ENSG00000235531	MSC-AS1	163.785673649486	1.29601164227032	0.219919860299333	-5.89310870108012	3.789969104986E-09	4.62573586223127E-07
ENSG00000162545	CAMK2N1	825.685256425559	-1.51658977458852	0.25738606576197	5.89227614206224	3.8091192885923E-09	4.62573586223127E-07
ENSG00000163714	U2SURP	824.610081071528	-0.360010523154454	0.061158795223053	5.8864881468226	3.94488035392907E-09	4.75111655227377E-07
ENSG00000205250	E2F4	391.12812096667	-0.47187421859383	0.080178010950605	5.88533206298341	3.97255580477695E-09	4.75111655227377E-07
ENSG00000179941	BBS10	189.193696999067	0.736525732990133	0.125290724684275	-5.87853358535622	4.13916834853258E-09	4.91316170814164E-07
ENSG00000121104	FAM117A	128.60395404602	1.06000320179215	0.1808122183161	-5.86245338763021	4.56077663368057E-09	5.37320751611307E-07
ENSG00000064102	INTS13	333.314382059692	-0.530099128593438	0.090754488921744	5.84102378727002	5.1880995249908E-09	6.06700201489109E-07
ENSG00000003137	CYP26B1	66.1737764949779	-2.24771953323449	0.384971869549582	5.83865916193909	5.26225972063621E-09	6.10847751541793E-07
ENSG00000188976	NOC2L	1078.22810966997	-0.494965143461851	0.084830575473384	5.83474933064845	5.38714949482721E-09	6.20780504195892E-07
ENSG00000128191	DGCR8	540.870734918741	-0.468220145286376	0.080340840899438	5.82792188934698	5.6121833964996E-09	6.42025646960429E-07
ENSG00000170515	PA2G4	1625.70806490805	-0.578762271686327	0.099413807157938	5.82174939510016	5.82348249079349E-09	6.61405166058682E-07
ENSG00000146731	CCT6A	2707.70055235094	-0.385095244760986	0.066283700642259	5.80980302894359	6.25463864401312E-09	7.05299859093108E-07
ENSG00000144136	SLC20A1	1600.4666320266	-1.60664657528842	0.276604401877953	5.80846351099401	6.30487666189923E-09	7.05922608946122E-07
ENSG00000175155	YPEL2	103.073488059951	1.30705693822239	0.225199018113841	-5.80400815762729	6.47481244773503E-09	7.19844113467556E-07
ENSG00000198842	STYXL2	328.370373730662	1.57571890047592	0.271854107544876	-5.7961930930759	6.78371539456275E-09	7.48912691845889E-07
ENSG00000130826	DKC1	635.247781275181	-0.594809612060561	0.10300503527686	5.77456830592618	7.71506279822902E-09	8.45817336080844E-07
ENSG00000012061	ERCC1	508.057136790512	-0.601286420948223	0.104304856722327	5.76470204593563	8.18022272029888E-09	8.90628800588678E-07
ENSG00000134324	LPIN1	424.887841123894	0.734562201547144	0.127577696645682	-5.75776347167656	8.52356708577116E-09	9.21654476596364E-07
ENSG00000047346	ATOSA	247.23199902825	0.89736417815823	0.15610690731918	-5.7483950810931	9.00945239171454E-09	9.67566155836717E-07
ENSG00000099260	PALMD	530.963324270633	1.00658024561565	0.175187161081111	-5.74574209322114	9.15187114833475E-09	9.76220201478113E-07
ENSG00000085491	SLC25A24	624.131687049161	-0.649883049352811	0.113158880345817	5.74310250655315	9.29574146768054E-09	9.84911882887736E-07
ENSG00000180957	PITPNB	707.940188874478	-0.48333774407749	0.084271082000959	5.73551131183994	9.72186030117237E-09	1.02319339049739E-06
ENSG00000143434	SEMA6C	194.882092375133	1.0525190220394	0.183702784491084	-5.72946689379379	1.00746748418348E-08	1.05330391872878E-06
ENSG00000166068	SPRED1	464.260214570134	-1.00701318152242	0.176516407116843	5.70492679955719	1.16393097741523E-08	1.20516644862106E-06
ENSG00000087269	NOP14	595.543537635011	-0.447935110024973	0.078533406975133	5.70375241923235	1.17198270471204E-08	1.20516644862106E-06
ENSG00000053372	MRTO4	490.265934909867	-0.641848211181614	0.112541294202557	5.70322400972557	1.17562319052159E-08	1.20516644862106E-06
ENSG00000165271	NOL6	581.837840798938	-0.515409317581643	0.090478916081056	5.69645769319243	1.2232222710461E-08	1.24587161245193E-06
ENSG00000278259	MYO19	293.593952732545	-0.74865481736858	0.131544527101487	5.691265413049	1.26101315572761E-08	1.27034292320581E-06
ENSG00000109321	AREG	78.9554694318029	-3.15475931911114	0.554346657650628	5.69095037477325	1.26334223692476E-08	1.27034292320581E-06
ENSG00000070814	TCOF1	599.184065898945	-0.551045955889795	0.096963554782408	5.68302139011275	1.32335710103636E-08	1.32226826291526E-06
ENSG00000134243	SORT1	2443.17021074588	0.904690949793694	0.159462632591643	-5.67337272118451	1.40013137778042E-08	1.39018075855468E-06
ENSG00000164163	ABCE1	1072.0117613447	-0.465608884520165	0.082108439294583	5.67065807754167	1.42250047252316E-08	1.40356343498269E-06
ENSG00000197498	RPF2	338.513213014468	-0.72285996542014	0.127626650223976	5.66386381019615	1.48001888763685E-08	1.45124584963497E-06
ENSG00000179115	FARSA	521.991319070542	-0.467152879107065	0.082501591758837	5.66234989104957	1.4931397630842E-08	1.45507391603767E-06
ENSG00000071282	LMCD1	267.188242123529	2.17468030966445	0.38414126120708	-5.66114741965233	1.50364182153379E-08	1.45631861573951E-06
ENSG00000141526	SLC16A3	1337.05350066494	-1.40964364639283	0.249181134168882	5.65710422297638	1.53948286237221E-08	1.48193999684573E-06
ENSG00000065613	SLK	933.360735715826	-0.406908814768967	0.071990199004958	5.65228073256112	1.58332711883816E-08	1.51407999165867E-06
ENSG00000012171	SEMA3B	125.056281399334	1.95938093742338	0.346711081628548	-5.65133634673545	1.59205218607297E-08	1.51407999165867E-06
ENSG00000167491	GATAD2A	751.41985381819	-0.530088705024521	0.093848259937502	5.64835944084132	1.61986215825126E-08	1.53130322708459E-06
ENSG00000004897	CDC27	933.43596515155	-0.36945609875641	0.065598030104847	5.63212185131018	1.7800583856347E-08	1.67272510321518E-06
ENSG00000140044	JDP2	210.218084517363	0.970523016201089	0.172424057998535	-5.62869838157582	1.81574586550382E-08	1.69616449578159E-06
ENSG00000088970	KIZ	118.503733709319	1.01493948415507	0.180436693672824	-5.62490623994367	1.85608760185084E-08	1.7236502923776E-06
ENSG00000158445	KCNB1	554.958053272713	1.80508881884272	0.321329888263462	-5.6175565509882	1.93676795189345E-08	1.78805588634748E-06
ENSG00000123240	OPTN	755.676956204899	0.795893563778043	0.141736993739074	-5.61528463940204	1.96238933793034E-08	1.8011767719713E-06
ENSG00000205937	RNPS1	1101.45204952655	-0.398282363497092	0.070980236449454	5.61117267875989	2.00960109026223E-08	1.83384811629884E-06
ENSG00000107404	DVL1	601.529760710181	-0.557204886320704	0.099348950278839	5.60856339958117	2.04012964092984E-08	1.85100727823905E-06
ENSG00000187555	USP7	1186.59733903473	-0.32876816511127	0.058719574101739	5.59895350299442	2.15649622837793E-08	1.94156216504714E-06
ENSG00000072310	SREBF1	681.920358672347	1.11044650580266	0.198353933869331	-5.59830845872806	2.16453373692467E-08	1.94156216504714E-06
ENSG00000124104	SNX21	444.366649947746	1.12282247675228	0.20062825202979	-5.59653222012601	2.18681696149703E-08	1.95046776108213E-06
ENSG00000163811	WDR43	557.695294728244	-0.475411568357086	0.084973034194094	5.59485221242261	2.20809776974067E-08	1.95838424106157E-06
ENSG00000187678	SPRY4	365.652041943048	-2.17087888850823	0.388222534867836	5.59184151751332	2.24673851021347E-08	1.98152295311397E-06
ENSG00000141858	SAMD1	323.60930715244	-0.61211673146269	0.109654088054668	5.58225180950408	2.37424284932759E-08	2.08234288124081E-06
ENSG00000103194	USP10	707.026454888753	-0.475406572239212	0.085409617926723	5.56619481247515	2.60362155389974E-08	2.2709046116804E-06
ENSG00000161547	SRSF2	1487.22121352214	-0.432630209270802	0.077966041628687	5.54895695912336	2.87378908797738E-08	2.49277518307137E-06
ENSG00000083520	DIS3	564.642278358042	-0.347323672575431	0.062613576088467	5.54709847724871	2.90449170372049E-08	2.50563991948827E-06
ENSG00000197601	FAR1	706.722047702469	-0.487290672920952	0.087867076754553	5.54577084978193	2.9266190963947E-08	2.50973990394904E-06
ENSG00000159131	GART	813.496373473688	-0.405876726414296	0.07319806133161	5.5449108764718	2.94103935029183E-08	2.50973990394904E-06
ENSG00000147854	UHRF2	594.275982006812	-0.77909027614312	0.140616824972696	5.54051960918901	3.01575465850469E-08	2.55966230074266E-06
ENSG00000114796	KLHL24	266.981799065543	1.29649147399112	0.234070119865902	-5.53890208085456	3.04373756298064E-08	2.56959812335697E-06
ENSG00000109971	HSPA8	12772.8302214196	-0.569735567397922	0.103035077276962	5.52953016055349	3.21089595161283E-08	2.69629863766552E-06
ENSG00000085872	CHERP	533.930676264278	-0.385049320392642	0.069672185379352	5.52658594381848	3.26522342045449E-08	2.71175503591163E-06
ENSG00000183691	NOG	149.260608813762	-1.38740951348641	0.251063125968346	5.52613813014235	3.273564335447E-08	2.71175503591163E-06
ENSG00000185567	AHNAK2	4595.96068248348	1.2128315235468	0.219487272843993	-5.52574874994621	3.2808336723831E-08	2.71175503591163E-06
ENSG00000135763	URB2	185.354078784952	-0.674832368048775	0.122193748922564	5.52264231189461	3.33939121330229E-08	2.74577963981267E-06
ENSG00000111145	ELK3	1082.07784862421	-1.01697729037466	0.18455558156611	5.51041199482967	3.57994766226494E-08	2.92832299192625E-06
ENSG00000119630	PGF	1136.63706920304	-1.67699989840243	0.305145027414739	5.49574709642287	3.89059748746519E-08	3.16602384199036E-06
ENSG00000057019	DCBLD2	5129.86022364389	-1.48570935916087	0.270386158285004	5.49476855096567	3.91223164092385E-08	3.16730261103922E-06
ENSG00000129351	ILF3	3336.23422730078	-0.356099931899175	0.064879582773745	5.48862857427748	4.05066369038122E-08	3.25569792167696E-06
ENSG00000133059	DSTYK	348.837479583678	0.496959125300186	0.090552027246332	-5.48810601388627	4.06266225736594E-08	3.25569792167696E-06
ENSG00000101361	NOP56	1226.37471307104	-0.595768771763204	0.10874073987478	5.47880005643937	4.28219918727669E-08	3.41429689745137E-06
ENSG00000139842	CUL4A	1119.15934785315	-0.349287689342643	0.063860767340462	5.46951914123551	4.51258189085129E-08	3.57990604577233E-06
ENSG00000091844	RGS17	131.881546226135	-1.8244348668014	0.333761497822447	5.46628319534913	4.59569909277974E-08	3.62761507888569E-06
ENSG00000166793	YPEL4	13.3200949325335	2.95846910501057	0.542141566871752	-5.45700474892828	4.84233408620438E-08	3.80328001089097E-06
ENSG00000108559	NUP88	291.438287467196	-0.487221911780555	0.089317985673785	5.4549137903762	4.89966107113442E-08	3.82920349575114E-06
ENSG00000099194	SCD	6342.68747627037	1.65475906741558	0.303400688827385	-5.45403859764151	4.92385069764668E-08	3.82920349575114E-06
ENSG00000166592	RRAD	169.98382487809	2.2391559338198	0.411002452594775	-5.44803545497933	5.09292077446815E-08	3.92986938021492E-06
ENSG00000156471	PTDSS1	558.285376024479	-0.478307425847897	0.087800191160579	5.44768091646991	5.10307989449584E-08	3.92986938021492E-06
ENSG00000153071	DAB2	1402.3075839693	0.835325190247434	0.153649947868956	-5.436547176442	5.43229609645702E-08	4.1630902172217E-06
ENSG00000100462	PRMT5	700.722365273038	-0.384918936519239	0.070846418014289	5.43314605463335	5.53690509746578E-08	4.2227594576663E-06
ENSG00000171621	SPSB1	184.03582867722	-0.904583345111327	0.166702436072679	5.42633548988417	5.75227931371899E-08	4.3659246887347E-06
ENSG00000138071	ACTR2	4112.35453432884	-0.440295608543587	0.081460964825939	5.40498887392734	6.48124159412588E-08	4.89566320796484E-06
ENSG00000076356	PLXNA2	697.789381534752	-1.32084106853792	0.244727321649263	5.39719496636716	6.76908196986392E-08	5.06850893379868E-06
ENSG00000183762	KREMEN1	387.183898943097	1.35981344302549	0.251954609097629	-5.39705722350401	6.77427874220259E-08	5.06850893379868E-06
ENSG00000170581	STAT2	1633.05344278362	0.897768817161585	0.166393817178486	-5.39544577067172	6.83536356746621E-08	5.09008889809383E-06
ENSG00000006744	ELAC2	702.17916313958	-0.354609216936116	0.06574050469936	5.39407506160459	6.88774225545466E-08	5.10501347356163E-06
ENSG00000188529	SRSF10	946.242972714844	-0.411670602861205	0.076338842510421	5.39267546275685	6.94162600731547E-08	5.12090886810698E-06
ENSG00000137501	SYTL2	1074.4007040762	0.987944844833236	0.183309965839789	-5.38947700037589	7.06630221957116E-08	5.14533030810333E-06
ENSG00000037474	NSUN2	767.345591726766	-0.440038198644509	0.081649269497091	5.38937091972618	7.07047419007064E-08	5.14533030810333E-06
ENSG00000135338	LCA5	82.9710602141079	1.03603020283035	0.192237674928233	-5.38931925397625	7.07250697953014E-08	5.14533030810333E-06
ENSG00000112242	E2F3	285.75298960874	-0.454143049392615	0.084337987145492	5.38479829509295	7.25259329163346E-08	5.23171995114015E-06
ENSG00000138449	SLC40A1	170.542470270359	1.57138288094678	0.291824973143692	-5.38467583503571	7.25753258566981E-08	5.23171995114015E-06
ENSG00000061938	TNK2	767.586285993373	1.3410345113484	0.249112924988077	-5.38323939399206	7.31571368550746E-08	5.24968963423211E-06
ENSG00000144746	ARL6IP5	1346.987975182	0.564268705892732	0.104904351156458	-5.3788875263254	7.49475105855842E-08	5.35382963626524E-06
ENSG00000178573	MAF	200.397655362305	1.75823621360219	0.327013517864585	-5.3766468893505	7.58857924915121E-08	5.39643696425001E-06
ENSG00000274180	NATD1	356.44300968566	1.70397581739171	0.317022248376911	-5.37494080026154	7.66078478470503E-08	5.40508916045178E-06
ENSG00000105127	AKAP8	289.49471445268	-0.498060762293347	0.092666907198689	5.37474247657198	7.66922133363653E-08	5.40508916045178E-06
ENSG00000180370	PAK2	1158.264372052	-0.414480196849611	0.0771433586442	5.3728565120074	7.74989985742591E-08	5.4290127190789E-06
ENSG00000267121	FMNL1-DT	118.056641850444	1.65009441479983	0.307146054288028	-5.37234449787997	7.77194447654293E-08	5.4290127190789E-06
ENSG00000179950	PUF60	933.966146958723	-0.336013459284013	0.062707522437782	5.35842345896228	8.39512885369643E-08	5.83849776270069E-06
ENSG00000080608	PUM3	383.871124463238	-0.432237016123265	0.080812567182802	5.34863612419985	8.86195100538601E-08	6.13612370710653E-06
ENSG00000136950	ARPC5L	262.70329211045	-0.60966393692595	0.114094292339492	5.34350951677647	9.11640407396068E-08	6.26940713880522E-06
ENSG00000100592	DAAM1	214.632331054103	0.839155070841729	0.157052125600515	-5.34316277244308	9.13386737141446E-08	6.26940713880522E-06
ENSG00000138035	PNPT1	342.009070248079	-0.526067424374785	0.0984793549676	5.34190566690717	9.19745170707314E-08	6.28572164933176E-06
ENSG00000138764	CCNG2	1087.96143349784	1.16916453181805	0.219194434090845	-5.33391523679609	9.61174042772736E-08	6.54054078157465E-06
ENSG00000214706	IFRD2	481.115526167969	-0.597096058956587	0.112054774738215	5.32860880182514	9.89679037967178E-08	6.70560642591753E-06
ENSG00000120217	CD274	31.4131589263443	-2.38612539268261	0.447930839986799	5.32699510655022	9.98508527381575E-08	6.73651885545852E-06
ENSG00000163814	CDCP1	1058.85236537338	-1.91936601406507	0.360457467375547	5.32480580313613	1.01060949422044E-07	6.78914556819492E-06
ENSG00000183044	ABAT	68.032802382818	1.44329104452574	0.271256518167133	-5.32076078494994	1.03334204791946E-07	6.90842434955418E-06
ENSG00000063244	U2AF2	1389.34900056821	-0.412229364683686	0.077485303671164	5.32009742690211	1.03711697652774E-07	6.90842434955418E-06
ENSG00000078140	UBE2K	772.190711572158	-0.382571550978387	0.071927438637156	5.31885408721838	1.04422835387024E-07	6.92656849686956E-06
ENSG00000152193	OBI1	201.367295066557	-0.597777142477946	0.112556875076173	5.31088964644228	1.0909137576925E-07	7.20596464129348E-06
ENSG00000178860	MSC	189.319061202371	2.00075731406999	0.376996918792213	-5.30709195311152	1.11387994100148E-07	7.32700942857931E-06
ENSG00000165527	ARF6	1301.16202706864	-0.551202368101385	0.104023616893996	5.29881948503178	1.16553792971549E-07	7.6349988781819E-06
ENSG00000182199	SHMT2	1343.05199908592	-0.399427797384402	0.075395729097236	5.2977509756457	1.17237703540018E-07	7.64806456936475E-06
ENSG00000160294	MCM3AP	1069.0997368298	-0.264398251158798	0.049923272955932	5.29609209300415	1.1830718905488E-07	7.66345680979609E-06
ENSG00000065534	MYLK	1524.31098712505	1.16023088146378	0.219081786046689	-5.29588014777516	1.18444508873772E-07	7.66345680979609E-06
ENSG00000107796	ACTA2	1966.64909523808	2.38803870255338	0.451209884362198	-5.29252302601696	1.20640274221832E-07	7.74699743131313E-06
ENSG00000130222	GADD45G	159.959480303016	3.00942035532103	0.568629847989983	-5.29240659096397	1.2071713233059E-07	7.74699743131313E-06
ENSG00000168439	STIP1	1800.85730308596	-0.457397305805707	0.086451783470519	5.29077929273356	1.21796273342865E-07	7.78460634519762E-06
ENSG00000018625	ATP1A2	886.057618762804	2.3379595708739	0.442103385461722	-5.28826434665772	1.23482439046982E-07	7.86055348884963E-06
ENSG00000099995	SF3A1	1061.34942641881	-0.290198932913189	0.054983214654566	5.27795500383839	1.30633530603151E-07	8.28237569330098E-06
ENSG00000204469	PRRC2A	3042.11380062311	-0.338545652995754	0.064158516326549	5.27670638879261	1.31526365397518E-07	8.30562692212248E-06
ENSG00000123636	BAZ2B	262.007438023107	0.732849575746575	0.139032024358972	-5.27108469523828	1.35619865531534E-07	8.49672889785172E-06
ENSG00000039123	MTREX	778.174740297837	-0.403291578293866	0.07651034874353	5.27107227867617	1.35629041759589E-07	8.49672889785172E-06
ENSG00000116455	WDR77	483.949283988061	-0.51244462038916	0.097239455903229	5.26992480191512	1.36479660430385E-07	8.51622292179641E-06
ENSG00000103507	BCKDK	774.183310554022	-0.628782829252225	0.119477389183593	5.26277677767143	1.41895818866941E-07	8.81932792304093E-06
ENSG00000198113	TOR4A	76.3101403537655	-1.23989536084962	0.236232399359755	5.2486253545662	1.53238352316447E-07	9.48695634517548E-06
ENSG00000104626	ERI1	237.184941211911	-0.585219277382726	0.111528621328911	5.24725644780318	1.54380935745699E-07	9.52035872116155E-06
ENSG00000166619	BLCAP	854.44198513166	0.783166074090226	0.149332750625596	-5.24443613881968	1.56760988790822E-07	9.62951645930239E-06
ENSG00000106780	MEGF9	578.959647032347	0.597554058111108	0.11396901305377	-5.24312742648025	1.57877424391557E-07	9.66050735995937E-06
ENSG00000115593	SMYD1	507.057068914858	3.06208472264028	0.585391560450136	-5.23083168518127	1.68749103904947E-07	1.02858768469011E-05
ENSG00000165733	BMS1	703.385790472067	-0.398356392158443	0.076207775364608	5.22724079337769	1.72058361747704E-07	1.04472513727346E-05
ENSG00000134453	RBM17	571.973543582828	-0.318998066633033	0.061049952368663	5.22519763335267	1.73969191915293E-07	1.04849593660777E-05
ENSG00000129474	AJUBA	909.995919218525	1.11824628848714	0.214012010279131	-5.22515669577905	1.74007686952072E-07	1.04849593660777E-05
ENSG00000164466	SFXN1	440.70737207397	-0.784947031427612	0.150462616724641	5.21689073681426	1.81951515867126E-07	1.09219337680392E-05
ENSG00000138074	SLC5A6	237.997302153947	-0.637149307428361	0.122294558821094	5.20995630198441	1.88885113498621E-07	1.12849846847086E-05
ENSG00000169813	HNRNPF	1778.63713210854	-0.451895427444903	0.086745782210167	5.20942247485938	1.89429336887806E-07	1.12849846847086E-05
ENSG00000173281	PPP1R3B	273.197596450348	0.982506106036758	0.188716189424615	-5.20626295514106	1.92681554892029E-07	1.14355778461672E-05
ENSG00000154124	OTULIN	217.537728974695	-0.446330318290454	0.085797540509595	5.20213418286205	1.97012892683098E-07	1.16488484523898E-05
ENSG00000167549	CORO6	1436.84454604569	1.15196549035218	0.221620000278866	-5.19793109332484	2.01518796577364E-07	1.1838389577637E-05
ENSG00000090238	YPEL3	133.425379961782	1.13742674007974	0.218830719781225	-5.19774710432284	2.01718299637952E-07	1.1838389577637E-05
ENSG00000131462	TUBG1	461.82080429969	-0.794177600062834	0.152906256471375	5.19388557662784	2.05949748759029E-07	1.20419580876252E-05
ENSG00000167767	KRT80	377.069899760599	2.41726752107898	0.465486753662074	-5.19298884890251	2.06944584173434E-07	1.20554765695424E-05
ENSG00000101187	SLCO4A1	11.496170418996	-2.69624229628115	0.519433614288645	5.19073510476138	2.09465449437155E-07	1.21574670965602E-05
ENSG00000003436	TFPI	1220.89697759468	-1.13157626868397	0.218262259388205	5.18447977151803	2.16618653684994E-07	1.25265885923993E-05
ENSG00000033178	UBA6	657.086983927137	-0.523340988823838	0.101012183004922	5.18096900052477	2.20736178151652E-07	1.27181096513873E-05
ENSG00000184007	PTP4A2	1441.2158908913	-0.436071843180043	0.084189388963043	5.17965326214052	2.22298709830942E-07	1.27615626621858E-05
ENSG00000188895	MSL1	803.039597406023	-0.3742630918755	0.072351890502892	5.17281703731766	2.30590782190955E-07	1.31896256465529E-05
ENSG00000123983	ACSL3	1729.78613953447	0.691273299319466	0.133748568951321	-5.16845379909121	2.36038620012118E-07	1.34524970907267E-05
ENSG00000112972	HMGCS1	1237.08551473548	1.53228795307237	0.296812709692349	-5.16247419007296	2.4370698567711E-07	1.38395761974264E-05
ENSG00000144580	CNOT9	470.211655036432	-0.426339470909569	0.082596909772407	5.16168791404345	2.44733051712184E-07	1.38480311375636E-05
ENSG00000071564	TCF3	816.127264485044	-0.464771689378071	0.090061332351951	5.16061307600681	2.46142436389274E-07	1.38780380117053E-05
ENSG00000186480	INSIG1	1214.56153768101	1.29654064670202	0.251300416647106	-5.159325495758	2.47841103923972E-07	1.39240836571094E-05
ENSG00000011304	PTBP1	2155.87640013266	-0.549751390235888	0.106602213190537	5.15703542902322	2.50890345568334E-07	1.40454109414443E-05
ENSG00000149809	TM7SF2	57.9303909591363	2.16386280322458	0.420183285367258	-5.14980694992013	2.60754708154127E-07	1.45460585781951E-05
ENSG00000007923	DNAJC11	653.264495324479	-0.367775903492174	0.07152499446785	5.14192145317097	2.71942814122454E-07	1.50920603814372E-05
ENSG00000239306	RBM14	457.913487037516	-0.540768852708884	0.105175854301582	5.14156843602413	2.72454374403598E-07	1.50920603814372E-05
ENSG00000197355	UAP1L1	613.669588429221	0.555129631571516	0.107986256700321	-5.14074335507425	2.73653633779037E-07	1.51054892184254E-05
ENSG00000135924	DNAJB2	439.127608920028	0.768181061049036	0.149547696644726	-5.13669603935105	2.79610653800702E-07	1.53284619769974E-05
ENSG00000114738	MAPKAPK3	675.232535492468	-0.823475568658589	0.160312812338496	5.13667969918614	2.79634955936863E-07	1.53284619769974E-05
ENSG00000175832	ETV4	148.288795512521	-1.59159875478213	0.309968173761638	5.1347166887077	2.82569360514744E-07	1.54357179738625E-05
ENSG00000087087	SRRT	1033.18616058735	-0.533876986037505	0.104003921621711	5.13323899438477	2.84797886239298E-07	1.55038076898614E-05
ENSG00000100439	ABHD4	301.372727432169	1.37981065180742	0.268959825795407	-5.13017380096393	2.89474781672542E-07	1.56401337821577E-05
ENSG00000168453	HR	100.644582653662	1.84611770516131	0.359915619442082	-5.12930699707627	2.90810753774164E-07	1.56401337821577E-05
ENSG00000175505	CLCF1	81.2962068905277	-1.03361728158359	0.201514849175098	5.12923631094538	2.90919961820556E-07	1.56401337821577E-05
ENSG00000101335	MYL9	1735.94794967508	0.969677981707472	0.189057415920089	-5.12901319944698	2.91264922528306E-07	1.56401337821577E-05
ENSG00000088205	DDX18	809.52023380245	-0.386035614563549	0.075319410760677	5.12531378916593	2.97042614557463E-07	1.58963110373514E-05
ENSG00000136527	TRA2B	998.576620762243	-0.434701441853902	0.084831370720411	5.12430057609936	2.98644245568292E-07	1.59280294080629E-05
ENSG00000150990	DHX37	332.835215652246	-0.477686031348363	0.093451393941452	5.11159878094098	3.19443714096654E-07	1.69799929779255E-05
ENSG00000006534	ALDH3B1	744.03059800511	0.800402456253761	0.156613073200197	-5.11070014717491	3.20967070288878E-07	1.70037152303708E-05
ENSG00000175376	EIF1AD	193.421040391328	-0.591178811632099	0.115755851085684	5.10711818095915	3.27109178701614E-07	1.7271145833319E-05
ENSG00000107551	RASSF4	1808.90529481586	1.99666891291255	0.391143320392171	-5.10469899092393	3.31321470470534E-07	1.74352401810611E-05
ENSG00000119285	HEATR1	730.106481265321	-0.456154827572439	0.089433731830993	5.10047851334724	3.38795842390334E-07	1.77693354279608E-05
ENSG00000140350	ANP32A	881.626102100685	-0.548897789027014	0.107640351212411	5.09936824661464	3.40788982889571E-07	1.78146876585353E-05
ENSG00000107651	SEC23IP	617.920361018205	-0.363010213998345	0.071231177921484	5.09622646418228	3.46490605691296E-07	1.8052961029863E-05
ENSG00000063660	GPC1	5924.60745295048	1.09572009994946	0.215034207009085	-5.09556184194998	3.47708489273703E-07	1.80568221058025E-05
ENSG00000161036	LRWD1	165.911832158254	-0.572956423342252	0.112551854937427	5.09059956107155	3.5693309792868E-07	1.84289425083097E-05
ENSG00000116560	SFPQ	2672.23916927302	-0.430159734255704	0.084503230571863	5.09045312640311	3.5720886853378E-07	1.84289425083097E-05
ENSG00000101189	MRGBP	155.118587225302	-0.635305477982756	0.124920057721917	5.08569632105841	3.66279725740566E-07	1.87860125474699E-05
ENSG00000054793	ATP9A	276.679335564196	1.15162890148142	0.226449993593365	-5.08557709897484	3.66509904644373E-07	1.87860125474699E-05
ENSG00000159166	LAD1	29.5525152490687	3.57882689592221	0.704026140655759	-5.08337217789774	3.70792138407264E-07	1.89430943850446E-05
ENSG00000080546	SESN1	318.668305893639	0.655047560010952	0.128876153388738	-5.0827677796612	3.71974362409819E-07	1.89430943850446E-05
ENSG00000108829	LRRC59	1648.10515048212	-0.664948600605956	0.130848009154082	5.08183964666163	3.73796908259501E-07	1.89747002916166E-05
ENSG00000055044	NOP58	654.707013064909	-0.527658332454474	0.103908095374441	5.07812534291017	3.81177203447739E-07	1.92873221500944E-05
ENSG00000123836	PFKFB2	105.988556755015	1.00837182891419	0.198916357014622	-5.06932584151468	3.99227252436601E-07	2.01361042626729E-05
ENSG00000102753	KPNA3	943.412123455991	-0.420440226465605	0.08297670554788	5.06696697211004	4.04204382172498E-07	2.03222120425389E-05
ENSG00000173230	GOLGB1	1071.25558179346	0.560142645443447	0.110639997399151	-5.06274998744484	4.13251643535871E-07	2.07111228460343E-05
ENSG00000125817	CENPB	831.512760839395	-0.557117052540054	0.110106342508179	5.05980890699979	4.19676859659829E-07	2.0966577795727E-05
ENSG00000156599	ZDHHC5	1008.2101225954	-0.369096556029695	0.073319269594377	5.03410028593631	4.80098302307458E-07	2.39095012571856E-05
ENSG00000106823	ECM2	65.2438992901673	2.34303587333443	0.465701604064483	-5.03119562587979	4.87430471435141E-07	2.41983171463728E-05
ENSG00000253276	CCDC71L	205.370750942522	-0.780974811172328	0.155278607628576	5.02950678847152	4.91743092383708E-07	2.43358877726069E-05
ENSG00000124257	NEURL2	28.0955515273513	2.10686319405923	0.419493736326084	-5.02239488129451	5.10311282009185E-07	2.51758881533719E-05
ENSG00000139174	PRICKLE1	201.170634380964	1.44041485270656	0.286968041013786	-5.01942602255616	5.1826098707258E-07	2.54884305386754E-05
ENSG00000181019	NQO1	2490.46130418508	0.902072415264686	0.17984120691746	-5.0159383976927	5.27752376649905E-07	2.58690610651653E-05
ENSG00000213626	LBH	455.471804877281	1.46762003165292	0.292623686891087	-5.01538357077415	5.29277679359498E-07	2.58690610651653E-05
ENSG00000110958	PTGES3	2516.12892231701	-0.390726831124332	0.078005053635193	5.00899381406299	5.47153315774541E-07	2.66602141855947E-05
ENSG00000060656	PTPRU	1219.28403847334	-1.07817208955922	0.215370640365379	5.00612380466573	5.55370438855596E-07	2.69773326714255E-05
ENSG00000289754		117.359886628526	1.40504284586437	0.280727601715819	-5.00500427202985	5.58607921607474E-07	2.70513596883963E-05
ENSG00000092529	CAPN3	53.4979433424003	1.33253691426375	0.266374145594006	-5.00250094201988	5.65913054632367E-07	2.7319700649669E-05
ENSG00000160145	KALRN	75.4996315690871	0.974407546596376	0.194818080055593	-5.0016279100909	5.68482300854224E-07	2.7319700649669E-05
ENSG00000164331	ANKRA2	103.942959271888	0.920131279189892	0.183996899565434	-5.00079773823944	5.70935842348992E-07	2.7319700649669E-05
ENSG00000116984	MTR	671.68633862945	-0.344387106418837	0.068867063189801	5.00075203540606	5.71071211401201E-07	2.7319700649669E-05
ENSG00000137502	RAB30	178.701380414848	0.988828184991429	0.197824211799936	-4.99851952394712	5.77721580724686E-07	2.7554352250455E-05
ENSG00000138061	CYP1B1	232.359981622209	6.19189211396157	1.2396891277237	-4.99471357414502	5.8923151808641E-07	2.80186686025005E-05
ENSG00000170296	GABARAP	1316.93461727822	0.470329560075785	0.094188571891052	-4.99348860092936	5.92982872099275E-07	2.81123741796734E-05
ENSG00000167363	FN3K	36.3943003327974	1.3671222034801	0.274274163855758	-4.98450960258539	6.21191609628262E-07	2.93615327580879E-05
ENSG00000163346	PBXIP1	1714.49909246843	0.83510638390092	0.167626647782533	-4.98194287691257	6.29490193633753E-07	2.96649602593912E-05
ENSG00000198960	ARMCX6	264.117307504883	0.669795620719957	0.134518176195944	-4.9792202039991	6.38409733889148E-07	2.99957573479404E-05
ENSG00000115816	CEBPZ	495.686978088083	-0.450818539811954	0.090608446941982	4.97545819431844	6.50934823193926E-07	3.04934957084941E-05
ENSG00000101407	TTI1	252.442858640359	-0.47679170705154	0.095849294558846	4.97438931862785	6.54536481875156E-07	3.05715012998908E-05
ENSG00000157654	PALM2AKAP2	2142.20035037931	-0.546927832992009	0.10997843472431	4.97304616457788	6.5908957823393E-07	3.06933544884338E-05
ENSG00000196504	PRPF40A	1220.49970906921	-0.272224442985852	0.054792722324764	4.9682591306988	6.75566470942223E-07	3.13681408140144E-05
ENSG00000078369	GNB1	3745.69041678842	-0.248798521291413	0.050106483071597	4.96539581386918	6.85610922565057E-07	3.17411719487817E-05
ENSG00000272391	POM121C	670.310966194661	-0.467022259949154	0.094092653209741	4.9634295985694	6.92591535896035E-07	3.1970592330967E-05
ENSG00000112182	BACH2	20.5861997233105	2.46621996893711	0.496980926443153	-4.96240366121819	6.96261038738796E-07	3.20462770220682E-05
ENSG00000175390	EIF3F	1776.72499872439	0.283907043634172	0.057303731427032	-4.95442507082956	7.25444641551481E-07	3.32924260353873E-05
ENSG00000197771	MCMBP	647.68419538739	-0.637515443842706	0.128742568979988	4.95186206779674	7.35067002623246E-07	3.36362399142411E-05
ENSG00000198042	MAK16	265.633912868243	-0.587067544842332	0.118628668344517	4.94878306428757	7.4678924089841E-07	3.40738778787954E-05
ENSG00000099204	ABLIM1	446.23278990994	2.33691683168897	0.472377634283755	-4.94713691352541	7.53130057247703E-07	3.42641619993357E-05
ENSG00000165689	ENTR1	311.603427769476	-0.552303959341341	0.111711587011793	4.9440167677775	7.65291168916084E-07	3.47173898956271E-05
ENSG00000116285	ERRFI1	2012.44126928269	-1.52668659283498	0.308907240737927	4.94221692307368	7.72392062834869E-07	3.49391217649687E-05
ENSG00000114346	ECT2	618.040345577726	-0.802948883198931	0.162518036302904	4.94067551802301	7.78523753534539E-07	3.51158699915707E-05
ENSG00000143384	MCL1	2703.42290564002	-0.707133674899945	0.143192846075549	4.93833102895979	7.87940086815241E-07	3.54393451582684E-05
ENSG00000029363	BCLAF1	1743.01825043857	-0.325753953743972	0.065973528134356	4.93764640084988	7.90710437447848E-07	3.5462913852242E-05
ENSG00000135766	EGLN1	535.141902274216	-0.645748749938934	0.130843658589775	4.93526974787141	8.00400576070701E-07	3.57894082620043E-05
ENSG00000131504	DIAPH1	913.701704455258	-0.597389408558211	0.1210587497927	4.93470657495782	8.02713463858203E-07	3.57894082620043E-05
ENSG00000198719	DLL1	287.823546805136	1.83087944102294	0.371058876702339	-4.93420197165007	8.04791279724552E-07	3.57894082620043E-05
ENSG00000082516	GEMIN5	367.589434652881	-0.433063191648218	0.087794229836858	4.93270676732342	8.10978576248437E-07	3.59632550090845E-05
ENSG00000239474	KLHL41	4428.43973269497	1.38268561624306	0.280341628388249	-4.93214519795882	8.13314217540672E-07	3.59658026675479E-05
ENSG00000115183	TANC1	377.742940979627	0.739548824767442	0.14996284191478	-4.93154714410993	8.1580872611287E-07	3.59753417853181E-05
ENSG00000175054	ATR	337.420457796275	-0.486314780340388	0.098641339978813	4.93013152948695	8.21742715115552E-07	3.61360786727833E-05
ENSG00000115241	PPM1G	901.39786002103	-0.498100989993518	0.101176335296235	4.9230977632776	8.51848686478515E-07	3.73559311484342E-05
ENSG00000164091	WDR82	1314.04017928199	-0.278989993635007	0.05678638134569	4.91297362190844	8.97053496555677E-07	3.92293173133642E-05
ENSG00000103888	CEMIP	590.163069008969	2.17759890902426	0.443525433067257	-4.90974980614932	9.11926652166102E-07	3.97695747451554E-05
ENSG00000112941	TENT4A	275.308983322196	-0.460842422283358	0.093885226281699	4.90857231254488	9.17418020699385E-07	3.98988382721245E-05
ENSG00000111641	NOP2	459.352268317897	-0.707277278112259	0.144227644761231	4.90389536127527	9.39545526938272E-07	4.07489154774025E-05
ENSG00000198176	TFDP1	998.083746065416	-0.604948752645885	0.123396734332639	4.90246971216541	9.46392104408941E-07	4.09334031569971E-05
ENSG00000291110		182.43947380142	1.09382189139368	0.223206422621149	-4.90049470149092	9.55956360622937E-07	4.12341067353943E-05
ENSG00000183578	TNFAIP8L3	670.219898946096	-1.87655221603476	0.383463724237297	4.8936890178261	9.89631750899705E-07	4.25703445543696E-05
ENSG00000186591	UBE2H	1599.56587809864	0.655883741655316	0.134091061942182	-4.8913308027803	1.00156469402531E-06	4.29665810450477E-05
ENSG00000126261	UBA2	794.127580987476	-0.425915262689028	0.087103474981515	4.88976200753662	1.00957963521896E-06	4.31930452607093E-05
ENSG00000178074	C2orf69	225.254328284559	-0.506137537628049	0.103521950117077	4.88918086507874	1.01256432169008E-06	4.32036566122197E-05
ENSG00000128805	ARHGAP22	799.4442328216	-1.58778379565569	0.324819872402241	4.88819783073327	1.01763242748433E-06	4.3206807020321E-05
ENSG00000177192	PUS1	182.879861364412	-0.54155961421262	0.110791320057058	4.88810507839163	1.01811187759292E-06	4.3206807020321E-05
ENSG00000134802	SLC43A3	633.414370473134	-1.05854403561302	0.216634793188783	4.88630667323399	1.0274511831839E-06	4.34862515520755E-05
ENSG00000115808	STRN	441.450061234137	-0.484765612655506	0.099275019033697	4.88305736301057	1.04453467809714E-06	4.40574793493784E-05
ENSG00000110921	MVK	184.574970284204	1.31391948279518	0.269097937263213	-4.88268136187901	1.04652909077196E-06	4.40574793493784E-05
ENSG00000145220	LYAR	149.990866789052	-0.711944173666583	0.145983210864348	4.87689077018686	1.07771073295223E-06	4.52495195242468E-05
ENSG00000161381	PLXDC1	19.7118435545945	3.90346923287538	0.801179445143664	-4.8721534938723	1.10388351019212E-06	4.61571476362668E-05
ENSG00000262454	MIR193BHG	81.8697811862797	1.69170034932044	0.347234659584367	-4.87192249571334	1.10517525853606E-06	4.61571476362668E-05
ENSG00000070047	PHRF1	632.747096225234	-0.449961707311884	0.092384970377385	4.87050767537001	1.11311877020677E-06	4.63662428106971E-05
ENSG00000196811	CHRNG	306.094519092263	2.38095790692938	0.490099892743977	-4.85810738214784	1.1851313370689E-06	4.92359695218599E-05
ENSG00000198900	TOP1	1534.49763216332	-0.715472868752435	0.147470370164478	4.85163811519865	1.22445894096566E-06	5.07363078767055E-05
ENSG00000178409	BEND3	52.509144714223	-0.921106736805171	0.189882966336323	4.85091819754752	1.22891226757589E-06	5.07875339482216E-05
ENSG00000166226	CCT2	2473.84292525507	-0.334117982479414	0.068886787052647	4.85024772927884	1.23307371595847E-06	5.08264614982671E-05
ENSG00000184343	SRPK3	388.873696586602	2.74752000239791	0.566748129685474	-4.84786778903477	1.24795522327735E-06	5.13059091403111E-05
ENSG00000213722	DDAH2	651.203548006573	0.756900544891933	0.156355258430633	-4.84090239425962	1.29250848882923E-06	5.29995623718106E-05
ENSG00000135245	HILPDA	71.6459147786756	-0.945668858561465	0.195481657533931	4.83763474533316	1.31393308846433E-06	5.37385017294985E-05
ENSG00000087470	DNM1L	781.092787558141	-0.428950993135962	0.088700850731074	4.83592873800577	1.3252539690153E-06	5.40614584207868E-05
ENSG00000239305	RNF103	290.519012261401	0.504053644572462	0.104363264293079	-4.82979952751331	1.3667058095579E-06	5.56087232358006E-05
ENSG00000162105	SHANK2	65.5805331068291	2.8413733531254	0.588450047170934	-4.82857188436937	1.37515693401075E-06	5.58087468309195E-05
ENSG00000231721	LINC-PINT	100.319220207529	-1.09202258244742	0.226356203951273	4.82435454997511	1.40457371820506E-06	5.68564238187263E-05
ENSG00000064989	CALCRL	51.3446268485271	-2.0502758930192	0.425507134696682	4.81842894239767	1.44693038342229E-06	5.8421201951631E-05
ENSG00000151726	ACSL1	1015.07708492532	0.917385154637091	0.190713839380251	-4.81027049540952	1.50726179768589E-06	6.0701892857314E-05
ENSG00000001167	NFYA	398.921406331762	-0.485379264998115	0.101066238946593	4.80258561174527	1.56629815694159E-06	6.29189542077275E-05
ENSG00000117143	UAP1	928.688377707555	-1.01122408213392	0.210591622214003	4.80182483758218	1.57226199056044E-06	6.29982234644102E-05
ENSG00000196535	MYO18A	1118.77812864343	0.709767483363826	0.147840505405891	-4.8009000064981	1.57954129466348E-06	6.31296668831707E-05
ENSG00000106263	EIF3B	2202.0874895353	-0.475783602836633	0.099164224473445	4.79793600326138	1.60308977944183E-06	6.39090362324447E-05
ENSG00000114423	CBLB	236.415151609647	0.574434331506304	0.119751919475582	-4.79686951175288	1.61164513901016E-06	6.40882665228047E-05
ENSG00000079246	XRCC5	3804.16311338533	-0.302126255285072	0.063039998435315	4.79261203654826	1.64623783554212E-06	6.52708519396765E-05
ENSG00000165724	ZMYND19	176.93436045479	-0.586701685563276	0.122428590845098	4.79219503804956	1.64966413524461E-06	6.52708519396765E-05
ENSG00000173641	HSPB7	663.070863415406	1.38810100098014	0.28970679517578	-4.79139952564077	1.65621954323683E-06	6.52708519396765E-05
ENSG00000104885	DOT1L	482.901912738096	-0.780814543034372	0.162968694895481	4.79119344690795	1.65792181084502E-06	6.52708519396765E-05
ENSG00000145623	OSMR	635.233023905374	-0.986894746706527	0.206047122383927	4.78965556659243	1.67067833629354E-06	6.56094499877265E-05
ENSG00000196628	TCF4	746.721029057273	0.879570983683147	0.183699347010634	-4.78810076353853	1.6836711090208E-06	6.59399081231321E-05
ENSG00000166165	CKB	1809.02139900711	1.45116000679918	0.303104795387263	-4.78765109916884	1.68744681584502E-06	6.59399081231321E-05
ENSG00000161011	SQSTM1	4645.3778158032	0.689143149520363	0.144151699327832	-4.78068002481959	1.74703234912542E-06	6.80997523349209E-05
ENSG00000120948	TARDBP	1509.4044869722	-0.316743615375726	0.066393811825609	4.77067977671913	1.83605231819492E-06	7.1224400310029E-05
ENSG00000162402	USP24	556.96931643997	-0.438093097727926	0.091830674027371	4.7706618988482	1.83621529905503E-06	7.1224400310029E-05
ENSG00000105447	GRWD1	358.728405340112	-0.577342999245301	0.121163389841297	4.76499543303896	1.8885792709368E-06	7.30346833213215E-05
ENSG00000155561	NUP205	645.151103899089	-0.737195266310132	0.154722919033898	4.76461581072306	1.89213818194847E-06	7.30346833213215E-05
ENSG00000105202	FBL	887.056650214647	-0.447271120652954	0.093884517082646	4.76405625284543	1.89739571684056E-06	7.30589906872242E-05
ENSG00000093000	NUP50	613.229309230679	-0.851785901880263	0.178829444945194	4.76311885965598	1.90623481044187E-06	7.32207517091137E-05
ENSG00000107815	TWNK	174.539122560692	-0.599157088920935	0.126060214071764	4.75294360978829	2.00476275663364E-06	7.68048517451326E-05
ENSG00000147874	HAUS6	368.439851898355	-0.720135915297404	0.151528149605864	4.75248933726527	2.00927369169188E-06	7.68048517451326E-05
ENSG00000042317	SPATA7	52.5343676431079	0.98192118660005	0.206669315641081	-4.75117064937368	2.0224235876533E-06	7.71207757929533E-05
ENSG00000153922	CHD1	420.700766997033	-0.43113471826166	0.090763457075229	4.75009141514206	2.03324713850682E-06	7.72942278786472E-05
ENSG00000164338	UTP15	186.256270616468	-0.46776508072262	0.098482210396998	4.74974189589146	2.03676435025763E-06	7.72942278786472E-05
ENSG00000166317	SYNPO2L	947.772176436752	2.5327942070221	0.533544832269858	-4.747106623162	2.06347188285503E-06	7.8119977493123E-05
ENSG00000130935	NOL11	447.642063447758	-0.414196019202288	0.087297772406688	4.74463445954497	2.08883192557455E-06	7.88908842321659E-05
ENSG00000180776	ZDHHC20	612.298027158733	-0.475822351017652	0.100336695762417	4.74225653338568	2.11350753857806E-06	7.96323234165436E-05
ENSG00000101266	CSNK2A1	1211.01864572947	-0.235142163980345	0.049642261231619	4.73673354409113	2.17190422362341E-06	8.16377428055779E-05
ENSG00000104635	SLC39A14	487.434365731184	-0.727361313831462	0.153584570249436	4.73590096095044	2.18084075096059E-06	8.17789380888712E-05
ENSG00000186416	NKRF	164.811304287837	-0.529144791717	0.111763904325728	4.73448735447576	2.19609462270371E-06	8.18747130989754E-05
ENSG00000250303	LINC02762	90.9244094866697	1.30471003354133	0.275586581688373	-4.73430174120984	2.19810512257516E-06	8.18747130989754E-05
ENSG00000164093	PITX2	453.774792412301	0.575834223446403	0.121632243842897	-4.73422346947873	2.19895346512736E-06	8.18747130989754E-05
ENSG00000145293	ENOPH1	349.259652021805	-0.492173981151569	0.104049547509299	4.73018857777908	2.2431137677044E-06	8.33224401194104E-05
ENSG00000077147	TM9SF3	2488.30080183782	-0.320703291436204	0.067855294059137	4.72628253820117	2.28667427747844E-06	8.47411427665542E-05
ENSG00000163950	SLBP	521.205003832043	-0.774510044536067	0.164012724607162	4.7222558273521	2.33243031857166E-06	8.62343733941235E-05
ENSG00000151233	GXYLT1	249.62893567996	-0.797994748130494	0.169034540084465	4.72089756171576	2.34806178903349E-06	8.66094660361488E-05
ENSG00000135929	CYP27A1	91.4812047501905	1.32986959404345	0.281781690241899	-4.71950321861512	2.36421305567329E-06	8.70019382515482E-05
ENSG00000213923	CSNK1E	1025.28313338994	-0.386905358320821	0.081999961472975	4.71836024518543	2.37753210320961E-06	8.7108034150553E-05
ENSG00000128578	STRIP2	356.28005411302	-0.860671560065569	0.18241102255561	4.71830894869953	2.37813154613849E-06	8.7108034150553E-05
ENSG00000130522	JUND	313.374278510836	1.03680016349708	0.219917132767099	-4.71450382447052	2.42300453636788E-06	8.85462329065734E-05
ENSG00000167468	GPX4	830.163563647128	0.566938997738238	0.120286503806292	-4.7132386410634	2.43810381120468E-06	8.88922514260698E-05
ENSG00000166923	GREM1	2931.70642708259	1.48951588051568	0.316079299086824	-4.71247527066467	2.44725787088799E-06	8.90204147643059E-05
ENSG00000103326	CAPN15	368.534585310554	-0.540975960683337	0.114894586410491	4.70845474607966	2.49601763986331E-06	9.05853574264874E-05
ENSG00000075426	FOSL2	2291.65548487016	0.659180368154089	0.140276743406084	-4.69914222520723	2.6125647149088E-06	9.43850222096077E-05
ENSG00000149948	HMGA2	477.826796524037	-1.79763473551278	0.382564082224733	4.69891142173868	2.61551854892243E-06	9.43850222096077E-05
ENSG00000148229	POLE3	483.660760220518	-0.532336650052716	0.113312015140186	4.69797178519971	2.62757718500853E-06	9.43850222096077E-05
ENSG00000161960	EIF4A1	6278.95976696796	-0.408938083220136	0.087048585092388	4.69781424690721	2.62960413685006E-06	9.43850222096077E-05
ENSG00000162849	KIF26B	21.9460412026484	2.29015925056842	0.487502729604831	-4.69773626175349	2.6306080808404E-06	9.43850222096077E-05
ENSG00000143631	FLG	16.8759231704559	3.9224320390282	0.835087978482901	-4.69702850489365	2.63973624279331E-06	9.44977688548254E-05
ENSG00000179409	GEMIN4	279.106526663423	-0.688163690671636	0.146563532542482	4.69532685746484	2.66180750029406E-06	9.50722963962494E-05
ENSG00000213585	VDAC1	2411.60643009466	-0.418039815912335	0.089046427075209	4.69462761890782	2.67092823799224E-06	9.51827180433037E-05
ENSG00000128849	CGNL1	48.5506305643355	2.07340682708051	0.441742477785429	-4.69370036016242	2.6830694977265E-06	9.54000409022708E-05
ENSG00000071054	MAP4K4	7153.78921931386	-0.841924650688773	0.179459764992038	4.69143961447918	2.71289345023067E-06	9.62437053905427E-05
ENSG00000139318	DUSP6	203.080996356972	-1.72623987196953	0.368189617264662	4.68845342460776	2.75277549084112E-06	9.7353906516629E-05
ENSG00000153187	HNRNPU	5006.24732356195	-0.408903793336848	0.087226399972942	4.68784443085687	2.76097768806591E-06	9.7353906516629E-05
ENSG00000260428	SCX	19.6238325456567	2.79017291984573	0.595209247978279	-4.68771768806178	2.76268766196553E-06	9.7353906516629E-05
ENSG00000130816	DNMT1	1192.00036899453	-0.786740462086162	0.167849740558143	4.68717115361662	2.77007297957482E-06	9.73967530702621E-05
ENSG00000104081	BMF	373.277221020109	2.44181651274457	0.52104759708876	-4.68635979973362	2.78107175011584E-06	9.75661771535083E-05
ENSG00000016402	IL20RA	82.0151266418324	3.4488724527409	0.736508566217687	-4.68273230066076	2.83076098416966E-06	9.89320564813672E-05
ENSG00000116406	EDEM3	715.321376536892	-0.529175158596467	0.113008744288818	4.68260365095332	2.83253876794692E-06	9.89320564813672E-05
ENSG00000160097	FNDC5	616.5284095838	1.69138283262877	0.361272288800416	-4.68173974329697	2.84450471129032E-06	9.91306752254752E-05
ENSG00000188643	S100A16	1925.23121046872	-0.533552606483467	0.113983907994114	4.68094677461858	2.85553076336941E-06	9.92957360381342E-05
ENSG00000247077	PGAM5	311.192527492899	-0.418201473904471	0.089371904777491	4.67933938462725	2.87800711174407E-06	9.98573588419859E-05
ENSG00000066557	LRRC40	223.55707611592	-0.478357915768656	0.102243403373977	4.6786188642309	2.88813725316226E-06	9.99890851220891E-05
ENSG00000262061	RPH3AL-AS1	11.7238564822241	3.07338674692058	0.657330038574587	-4.67556108280885	2.93151001580773E-06	0.000101268596542
ENSG00000149591	TAGLN	2390.67659824381	1.04976804315303	0.224917956115554	-4.6673376429479	3.05127686112294E-06	0.000105175781237
ENSG00000151240	DIP2C	542.086152748723	0.837064372989926	0.179408373182024	-4.66569290018956	3.07578788943198E-06	0.000105789680633
ENSG00000151247	EIF4E	567.804203505186	-0.629683968156927	0.134977953954583	4.66508751769048	3.08485715993048E-06	0.000105870956487
ENSG00000196968	FUT11	245.759774121602	-0.655465244810727	0.140552707451013	4.6634835905895	3.10900987079674E-06	0.000106468413949
ENSG00000106236	NPTX2	3653.47355555653	-1.80159257282302	0.386719537337459	4.65865413789766	3.182834397385E-06	0.000108760620415
ENSG00000113194	FAF2	653.445550419551	-0.373025986428311	0.080093701214312	4.65736981526401	3.20274822383254E-06	0.000109204721835
ENSG00000114302	PRKAR2A	821.904720586326	-0.336992838718256	0.072413085988336	4.6537560734884	3.25942366773283E-06	0.000110897675523
ENSG00000167635	ZNF146	792.058140703106	-0.38091558851687	0.08189038153371	4.65153026988971	3.29480899478705E-06	0.000111860536776
ENSG00000181085	MAPK15	59.8597833792144	2.52477411069929	0.542958469319496	-4.65003173053668	3.3188396435798E-06	0.000112434595393
ENSG00000182606	TRAK1	752.957399281711	0.619842035984462	0.1333247303013	-4.64911524353871	3.33361921211805E-06	0.00011269346146
ENSG00000088930	XRN2	1075.9619268268	-0.216461698989503	0.046568349432945	4.64825791820668	3.34750184405352E-06	0.000112915946607
ENSG00000176087	SLC35A4	570.510101440438	-0.371209084075762	0.079869886236744	4.64767262814739	3.3570112478497E-06	0.000112915946607
ENSG00000116120	FARSB	604.020936215153	-0.541024445038627	0.116414755466453	4.64738720509129	3.36165800375013E-06	0.000112915946607
ENSG00000073464	CLCN4	186.555683883866	0.829046932748073	0.178458999349754	-4.64558770232294	3.39109668627362E-06	0.000113662937126
ENSG00000178038	ALS2CL	56.6683130831965	1.2546934938673	0.27034688929578	-4.64105023414776	3.46642834707585E-06	0.000115941746431
ENSG00000012822	CALCOCO1	819.775298939953	0.839437539051579	0.180916839157941	-4.63990827475571	3.48563855917011E-06	0.000116337792671
ENSG00000185482	STAC3	1135.21308509522	1.91561953581012	0.413184142603048	-4.63623682104976	3.54809441089018E-06	0.00011817250309
ENSG00000007202	BLTP2	2267.5539355249	-0.294725872203542	0.063584133090878	4.63521098545615	3.56573600726476E-06	0.000118286712584
ENSG00000131018	SYNE1	904.499608644546	1.17873462632348	0.254302561412525	-4.63516615710119	3.56650884841046E-06	0.000118286712584
ENSG00000110917	MLEC	2493.93523922962	-0.427574760874161	0.092267177214243	4.63409387588978	3.58504292181868E-06	0.00011850232598
ENSG00000129128	SPCS3	1063.32267263489	-0.444193873053432	0.095865193411131	4.63352607185014	3.59489461289127E-06	0.00011850232598
ENSG00000108256	NUFIP2	1064.6516699289	-0.329249194387337	0.071058581132227	4.63348956791953	3.59552886199831E-06	0.00011850232598
ENSG00000136271	DDX56	507.640761557612	-0.382073169395691	0.082527013615897	4.62967400194516	3.66241860953376E-06	0.00012045542206
ENSG00000112715	VEGFA	1818.36087165073	-1.77976623823943	0.38473386761107	4.6259671634591	3.72854372092973E-06	0.000122375300878
ENSG00000163162	RNF149	531.833121796077	-1.33594985216676	0.289034747882664	4.62210810967649	3.79859950497253E-06	0.000124415955156
ENSG00000168411	RFWD3	445.938336657997	-0.760794146738582	0.164684452686699	4.61970838368052	3.84279761988999E-06	0.000125602993841
ENSG00000127616	SMARCA4	1965.09983707556	-0.223482975088745	0.048390504828741	4.61832286891149	3.86854003175539E-06	0.000126183143556
ENSG00000170153	RNF150	36.2636632576158	2.3999255613232	0.519879792530296	-4.61630860788524	3.90625936262259E-06	0.000127150755789
ENSG00000164975	SNAPC3	332.299372692857	-0.658357746965262	0.142693452419852	4.6137908628642	3.95390286239781E-06	0.000128436758207
ENSG00000099901	RANBP1	305.433185161957	-0.629778814482458	0.136523098972907	4.61298358461259	3.96929661951773E-06	0.000128672044625
ENSG00000126603	GLIS2	261.956986818882	1.24465542693553	0.269959996541161	-4.61051801334483	4.01666832669323E-06	0.000129940866544
ENSG00000100288	CHKB	238.451366267803	0.475728140835817	0.103206292548858	-4.60948774621089	4.0366232310828E-06	0.000130188680633
ENSG00000169258	GPRIN1	162.671927645477	-0.741942168310814	0.160967335643479	4.60927159752532	4.04082178439318E-06	0.000130188680633
ENSG00000173852	DPY19L1	651.474810785576	-0.704397935630882	0.152877289401098	4.60760351253208	4.07336436681674E-06	0.000130969864071
ENSG00000152256	PDK1	257.292802850606	-1.11975950325011	0.24311547963521	4.6058749732032	4.10735126933165E-06	0.000131794216441
ENSG00000151503	NCAPD3	449.387550972592	-0.888295968587466	0.19288833033696	4.60523437076616	4.12001581481352E-06	0.000131932433405
ENSG00000119699	TGFB3	81.9013791598537	1.37151967204617	0.298118986525916	-4.60057807128946	4.21320070915823E-06	0.000134366996137
ENSG00000172893	DHCR7	522.564185007939	0.900412612880521	0.195727540578623	-4.60033682648164	4.21808327966185E-06	0.000134366996137
ENSG00000184992	BRI3BP	233.776693071023	-0.888136604810707	0.193066275488219	4.60016438689159	4.22157661897376E-06	0.000134366996137
ENSG00000244405	ETV5	420.937677373981	-0.865642061599208	0.188262001008761	4.59807107627058	4.26420532054091E-06	0.00013545072313
ENSG00000151612	ZNF827	280.425149942833	0.661871383811982	0.144011051885771	-4.59597631671335	4.30727624789522E-06	0.000136544116718
ENSG00000091127	PUS7	231.178146955914	-0.604253646054446	0.131505335928075	4.59489831184443	4.32960354719953E-06	0.00013671572375
ENSG00000101400	SNTA1	250.147936501698	0.92389348783162	0.201070264755664	-4.59487875521682	4.3300096202721E-06	0.00013671572375
ENSG00000107937	GTPBP4	946.752318077115	-0.366712369856026	0.079819728763656	4.59425727869672	4.34293295730876E-06	0.000136850065064
ENSG00000129317	PUS7L	319.846732867445	-0.598967248510469	0.130434864096791	4.59207936971513	4.38851394913753E-06	0.000137951777048
ENSG00000108179	PPIF	358.077294580472	-0.861661136921487	0.187654047357286	4.59175354358821	4.39537238583298E-06	0.000137951777048
ENSG00000156313	RPGR	72.2901768011322	-0.929217426763436	0.202420309364469	4.59053456484115	4.4211223182051E-06	0.000138484638963
ENSG00000089154	GCN1	1737.67363493744	-0.284844213799039	0.062099459177301	4.58690329308304	4.49868934726775E-06	0.000140635264803
ENSG00000087263	OGFOD1	444.078715884364	-0.457732099535666	0.099809885821675	4.58603970706341	4.51732725670798E-06	0.000140938824904
ENSG00000004700	RECQL	842.178791338971	-0.491767305212781	0.107268133468394	4.5844678126862	4.55144190113185E-06	0.000141723103142
ENSG00000111817	DSE	531.966242725862	1.08152899841069	0.236084085170983	-4.58111777262493	4.62497281926792E-06	0.000143729224208
ENSG00000221914	PPP2R2A	454.880239117209	-0.407658179571086	0.089002183805099	4.58031659609382	4.64272593101828E-06	0.000143997474014
ENSG00000138668	HNRNPD	2623.86098976261	-0.435905884815097	0.095189596290968	4.57934377074837	4.66437033673289E-06	0.000144385126482
ENSG00000137710	RDX	1894.23881235814	-0.454996248392273	0.099468361722409	4.57428111324538	4.77857886658059E-06	0.000147630967841
ENSG00000066044	ELAVL1	724.940289481757	-0.308660132189337	0.067529052083622	4.57077543169302	4.85922791063356E-06	0.000149829357471
ENSG00000100577	GSTZ1	111.853046086132	0.64300353310356	0.140702261811936	-4.56995875420257	4.87820212777904E-06	0.000150121202712
ENSG00000100284	TOM1	401.025698984704	0.857224147725466	0.187642370703163	-4.56839329258707	4.91477172474184E-06	0.000150920514484
ENSG00000099953	MMP11	282.38954128051	2.50082230149671	0.547461880293572	-4.56803001545179	4.92329543036573E-06	0.000150920514484
ENSG00000153107	ANAPC1	550.029417906734	-0.491701828304792	0.10765829072598	4.56724535555099	4.94175453637587E-06	0.0001511927885
ENSG00000269821	KCNQ1OT1	147.28434414958	0.850897364362085	0.186383985620557	-4.56529224616086	4.98798965447226E-06	0.000152312171519
ENSG00000198862	LTN1	356.382585527469	-0.361428465130709	0.079205391242737	4.5631800999891	5.03845574033127E-06	0.000153556179098
ENSG00000146842	TMEM209	190.843085714161	-0.487666112778022	0.106937631609321	4.56028533116976	5.10841609294261E-06	0.000155141240131
ENSG00000161847	RAVER1	392.509386212367	-0.445822170431296	0.097763496489329	4.5602109830427	5.1102251229343E-06	0.000155141240131
ENSG00000141504	SAT2	326.776180219761	0.531828348735758	0.116633834841952	-4.55981190583698	5.11994591173184E-06	0.000155141240131
ENSG00000133872	SARAF	1041.44797152758	0.440700931229311	0.096666000182403	-4.55900658347027	5.1396160327293E-06	0.000155438923963
ENSG00000286190		62.0267086848573	1.1954225052958	0.262466810200606	-4.55456636357994	5.24937512114277E-06	0.000158454847108
ENSG00000163734	CXCL3	67.1068547699989	-2.12187354671913	0.466003840395699	4.55333918475302	5.28010377001732E-06	0.000159078240873
ENSG00000197568	ANKRD13C-DT	21.7656062929392	1.26872630104909	0.278878792833041	-4.54938250470933	5.38035652999388E-06	0.000161789882931
ENSG00000135372	NAT10	613.778741815236	-0.486235287781894	0.106906156886717	4.54824401083965	5.40953921236059E-06	0.000162358166436
ENSG00000291214		69.575179537885	0.798454817373384	0.175666434440386	-4.54528959910292	5.48597734790538E-06	0.000164339894481
ENSG00000269713	NBPF9	888.053434903436	-0.348408804969034	0.076664474769496	4.54459260324392	5.5041605642041E-06	0.00016457231596
ENSG00000184898	RBM43	129.622362310695	0.691404954142129	0.15232022624717	-4.53915393363574	5.64803939277323E-06	0.000168303795196
ENSG00000146376	ARHGAP18	575.274001573451	-1.27384743913252	0.2806649896174	4.53867595266877	5.66085495967216E-06	0.000168303795196
ENSG00000089847	ANKRD24	20.2430308149329	1.93289096037128	0.425898123263279	-4.53838806698948	5.6685871412601E-06	0.000168303795196
ENSG00000135776	ABCB10	225.770461053905	-0.488817859763049	0.107710037507166	4.53827582903335	5.67160442416871E-06	0.000168303795196
ENSG00000139726	DENR	816.984311861336	-0.350872082526766	0.07734700389783	4.53633708928457	5.72396665096477E-06	0.000169538952193
ENSG00000177150	FAM210A	168.921918689761	-0.626479306562296	0.138128615554957	4.53547806908294	5.7473150445386E-06	0.000169911727731
ENSG00000206053	JPT2	656.089222740485	-0.531321855840085	0.117163582558188	4.53487205016294	5.76384160847292E-06	0.000170081808361
ENSG00000125871	MGME1	226.765271677	-0.649111002933257	0.143226002762862	4.53207511493554	5.84070721081369E-06	0.000172028441674
ENSG00000127914	AKAP9	796.182200856691	0.766151328651978	0.169117755515669	-4.53028321193035	5.89046702426072E-06	0.000173170955143
ENSG00000166833	NAV2	1484.73214862255	-0.652727686360319	0.144099262168506	4.52970873367163	5.90650556610301E-06	0.00017331970887
ENSG00000005882	PDK2	187.374068353746	0.678836920202589	0.149950093378198	-4.52708567836937	5.98026979818515E-06	0.000175158662902
ENSG00000139428	MMAB	208.034880539323	1.1001844470977	0.243122634443431	-4.5252242746394	6.03314917864059E-06	0.000176380233487
ENSG00000172403	SYNPO2	4591.36433126502	1.03573788430815	0.228940684545058	-4.52404467282138	6.06689102210606E-06	0.000177038832839
ENSG00000168924	LETM1	624.063400623996	-0.479367834304773	0.105970899216661	4.52357994362859	6.08023386403991E-06	0.00017710083397
ENSG00000111424	VDR	331.999535346352	1.46197717151291	0.323236221117355	-4.52293733189672	6.09873016219849E-06	0.000177312436594
ENSG00000081189	MEF2C	2495.81701584438	1.92958566612777	0.426823678648432	-4.52080276389057	6.16055670822074E-06	0.000178780714619
ENSG00000132356	PRKAA1	509.27063090406	-0.437633914363313	0.096816706872088	4.5202313578121	6.1772086539398E-06	0.000178935033064
ENSG00000009954	BAZ1B	1574.13004974499	-0.404792338529204	0.089603270654829	4.51760672987656	6.25425054119898E-06	0.000180834896143
ENSG00000137103	TMEM8B	213.712414463576	0.630949234048318	0.139773994159956	-4.51406742606401	6.35959832616468E-06	0.00018354475096
ENSG00000132274	TRIM22	759.921236616218	0.746393989283576	0.165408427415055	-4.5124302367658	6.4089018122585E-06	0.000184630169544
ENSG00000165119	HNRNPK	5578.4716287286	-0.211718286310027	0.046947174136661	4.50971310208631	6.49153564984844E-06	0.000186670078878
ENSG00000116991	SIPA1L2	106.344487656394	1.79020044505076	0.397173103649743	-4.50735568093627	6.56405480888033E-06	0.000188412242305
ENSG00000197170	PSMD12	766.411339203581	-0.342247574685101	0.075985272070588	4.50413041052431	6.66452732007297E-06	0.000190948988751
ENSG00000176046	NUPR1	258.452569362456	1.19416849445353	0.26544275242906	-4.49877980666536	6.83446003457263E-06	0.000195463080735
ENSG00000106829	TLE4	484.572909743365	0.464208662656267	0.103203861424106	-4.49797765559031	6.86029053034824E-06	0.000195847028214
ENSG00000168994	PXDC1	314.314582448601	0.600048732057821	0.133536753308681	-4.49350996778214	7.005874055649E-06	0.000199642118622
ENSG00000169905	TOR1AIP2	587.265414223404	-0.358997253138704	0.079905036867794	4.49279879230492	7.02931924647956E-06	0.000199949302602
ENSG00000119689	DLST	1110.48161352298	-0.317081585211758	0.07058514542851	4.49218576071228	7.0495891514411E-06	0.000200165222903
ENSG00000153989	NUS1	709.289317207269	-0.414743332448431	0.092442014661065	4.48652416294766	7.23945104718613E-06	0.000205187098172
ENSG00000132471	WBP2	512.607761147129	0.45355652182908	0.101110632358996	-4.48574508186951	7.26595721901506E-06	0.000205569295012
ENSG00000119718	EIF2B2	355.173962446231	-0.474565184342628	0.105813512138788	4.48492044872467	7.29411427767473E-06	0.000205913008548
ENSG00000183576	SETD3	421.295807728386	-0.336835267323776	0.075108886422875	4.48462603249554	7.3041923599792E-06	0.000205913008548
ENSG00000129675	ARHGEF6	733.721343759147	0.804808924052503	0.179557942241388	-4.4821683407942	7.38884204796151E-06	0.000207928073817
ENSG00000112031	MTRF1L	332.417601460128	-0.466615542420812	0.104182848689025	4.47881343515198	7.5059097594178E-06	0.000210846614541
ENSG00000159063	ALG8	234.728307217876	-0.639983820253368	0.142916121308804	4.47803798754468	7.5332198539845E-06	0.000211237907344
ENSG00000113649	TCERG1	488.832601103571	-0.52464205306329	0.117193922066387	4.47670018899185	7.58055859651987E-06	0.000212188437169
ENSG00000172269	DPAGT1	230.859589831148	-0.555712952188426	0.124238715709806	4.47294508007028	7.71495973100886E-06	0.000215568264201
ENSG00000162607	USP1	512.567344873955	-0.746579423695179	0.166983379296896	4.47098044630994	7.78618179297506E-06	0.000217173943402
ENSG00000054967	RELT	87.4965871037227	-0.776898018643482	0.17387492206945	4.46814301566253	7.89015502470748E-06	0.000219138702616
ENSG00000100422	CERK	715.946298739155	-0.475959976782709	0.106527442338317	4.46795648459412	7.89703646160082E-06	0.000219138702616
ENSG00000104695	PPP2CB	1130.25528768525	-0.36812544492435	0.082392966531066	4.46792317867994	7.8982657749266E-06	0.000219138702616
ENSG00000119669	IRF2BPL	736.805312439714	0.910784005464467	0.203907436627275	-4.46665418647432	7.94524048799452E-06	0.000220055283481
ENSG00000178691	SUZ12	432.003641207085	-0.473945935734233	0.106144462206903	4.46510280310612	8.00303147148181E-06	0.000221103252042
ENSG00000198074	AKR1B10	16.0824931661905	2.00839296902917	0.449819403987163	-4.46488735529624	8.01108888122447E-06	0.000221103252042
ENSG00000116237	ICMT	1164.50381442786	-0.551064518424544	0.123448889929344	4.46390825174649	8.04780361781117E-06	0.000221491674204
ENSG00000142920	AZIN2	138.604735446314	1.61145903038917	0.361009003038284	-4.46376410789477	8.05322233438961E-06	0.000221491674204
ENSG00000137171	KLC4	110.49660988689	0.762910141780794	0.170984923758033	-4.46185619768685	8.12527471446755E-06	0.000223084716378
ENSG00000092140	G2E3	239.952737319617	-0.544337858507351	0.122051625524161	4.45989847467945	8.19984864475773E-06	0.000224741337769
ENSG00000243701	DUBR	108.723922229809	0.881554303408679	0.197905021089081	-4.45443121431404	8.41158907111885E-06	0.000230145158866
ENSG00000088756	ARHGAP28	132.179833819456	1.40547348740858	0.315559138805232	-4.45391470115545	8.43186098816945E-06	0.000230300673737
ENSG00000117593	DARS2	311.33479288694	-0.458433318995192	0.102940323417239	4.45338914603039	8.45253570407528E-06	0.000230466634128
ENSG00000158555	GDPD5	237.30330485449	1.40143937763728	0.314717630887237	-4.45300561549859	8.46765391164783E-06	0.000230480779833
ENSG00000275496		52.1498396402302	4.64078465414817	1.04277915727779	-4.45040028059546	8.57103852946701E-06	0.000232549570656
ENSG00000080503	SMARCA2	816.355262270686	0.427945763473682	0.096160064592154	-4.45034812828735	8.57312029654192E-06	0.000232549570656
ENSG00000114742	WDR48	311.062044320024	0.339271597682588	0.076325720832913	-4.44504937497151	8.7871683747868E-06	0.000237946873298
ENSG00000137492	THAP12	382.845223120026	-0.426582957888575	0.095992723169777	4.44390932773207	8.83388460135232E-06	0.000238802288016
ENSG00000139154	AEBP2	332.301227174885	-0.320500819444752	0.07220078843624	4.4390210465331	9.03689802324016E-06	0.000243872665116
ENSG00000041802	LSG1	328.839429418121	-0.355094363882013	0.080058933026296	4.43541214526778	9.18963039035865E-06	0.000247323338473
ENSG00000261236	BOP1	510.953222837202	-0.590534101786792	0.133145299998917	4.43526058968356	9.19609803531655E-06	0.000247323338473
ENSG00000108424	KPNB1	4118.70335996725	-0.513080192705925	0.115702721226751	4.43446953767324	9.2299268878897E-06	0.000247810979216
ENSG00000124788	ATXN1	323.945648087109	1.2091172307677	0.272764573223836	-4.4328235755729	9.30069690993203E-06	0.000249287100369
ENSG00000130810	PPAN	235.10392645652	-0.564220470094032	0.127296471026489	4.43233394880698	9.32184882122256E-06	0.000249430554815
ENSG00000196497	IPO4	637.421766119786	-0.450620544409372	0.101688038692694	4.43140166928746	9.36225049225724E-06	0.000249788953387
ENSG00000196141	SPATS2L	2478.74008976795	0.554790098684792	0.125201930872825	-4.43116248141833	9.37264297635052E-06	0.000249788953387
ENSG00000198824	CHAMP1	379.388553994348	-0.551648573047627	0.124499472243712	4.4309310160589	9.38271041731961E-06	0.000249788953387
ENSG00000205269	TMEM170B	82.7296889251581	1.24787405388273	0.281832143394129	-4.42772083714256	9.52340476503817E-06	0.000253107728999
ENSG00000078804	TP53INP2	418.955039731159	1.01397966437762	0.22902888929577	-4.42730027419449	9.54198565013852E-06	0.000253175340267
ENSG00000111540	RAB5B	944.772005385734	0.359369433004937	0.081213364588257	-4.42500362873647	9.64406621000297E-06	0.000255454485331
ENSG00000197971	MBP	58.5476159862766	1.80857022143823	0.409029610381735	-4.42161197021983	9.7967274271352E-06	0.000259063544208
ENSG00000124160	NCOA5	272.362233707679	-0.433334570270425	0.098012757244364	4.42120579456857	9.81516372637132E-06	0.000259117039713
ENSG00000011007	ELOA	697.823618805448	-0.413165565229838	0.093521282796938	4.41787743787626	9.96749116526485E-06	0.000262699136938
ENSG00000155100	OTUD6B	189.860859403566	-0.428136191396015	0.097076475002249	4.41029808082852	1.03228423129254E-05	0.000271286428421
ENSG00000162595	DIRAS3	133.900876474605	-2.64413523804766	0.599550430403689	4.41019654721507	1.03276837575845E-05	0.000271286428421
ENSG00000144445	KANSL1L	102.153269909089	0.850289939290027	0.192976142234387	-4.40619202687384	1.05203707156973E-05	0.000275888857955
ENSG00000245573	BDNF-AS	19.1817447081154	1.45823569113756	0.330985290539011	-4.40574168345311	1.0542253551285E-05	0.000276004240156
ENSG00000183955	KMT5A	474.861292318875	-0.348157900567557	0.079104438979005	4.4012435340065	1.07632236097389E-05	0.000281322866104
ENSG00000169180	XPO6	1061.0587867729	-0.478113332185508	0.108648758443966	4.40054114775816	1.079812480476E-05	0.000281768588914
ENSG00000175792	RUVBL1	456.342772513246	-0.449483880832047	0.102225950751369	4.39696454303728	1.09775269013728E-05	0.000285977256092
ENSG00000148120	AOPEP	397.19349774745	0.669903843241539	0.152438644098454	-4.39458017488579	1.10987036719098E-05	0.00028865771807
ENSG00000110011	DNAJC4	101.206511243134	0.620565995126829	0.141225503009426	-4.39414965358919	1.11207190092019E-05	0.000288754590458
ENSG00000198369	SPRED2	351.259801645898	-0.596275556448989	0.135714334658885	4.39360777877823	1.11484878362607E-05	0.000289000291414
ENSG00000180354	MTURN	679.760438447148	1.14174146778108	0.260000792999507	-4.39129994416304	1.12674978324726E-05	0.000291606538166
ENSG00000215788	TNFRSF25	141.866851769539	1.76796156846818	0.402765341900591	-4.38955735398042	1.135816200546E-05	0.000293234816954
ENSG00000123094	RASSF8	321.031999456549	-0.668424527005695	0.152282522041399	4.38937126891015	1.13678847643845E-05	0.000293234816954
ENSG00000118194	TNNT2	6526.81496973286	2.97886007169656	0.678706972636445	-4.38902234954968	1.13861368716619E-05	0.000293234816954
ENSG00000113569	NUP155	439.032131129033	-0.549584955782308	0.125417996373095	4.38202627753193	1.17580623426659E-05	0.000302320081765
ENSG00000114126	TFDP2	457.997531292547	0.513642045063304	0.117242476487517	-4.38102350318394	1.18123127386668E-05	0.000303221107651
ENSG00000086061	DNAJA1	1569.0419676578	-0.450640784391745	0.102880054607263	4.38025413295153	1.18540977814779E-05	0.000303799742981
ENSG00000144063	MALL	63.2611230190295	-3.22264666847792	0.735781352317223	4.37989717778076	1.18735321457117E-05	0.000303804622341
ENSG00000175662	TOM1L2	1167.49230867018	0.794639540000174	0.181581491338383	-4.37621441559447	1.20758229439065E-05	0.000308480609734
ENSG00000100033	PRODH	30.8127812036562	3.45334149411011	0.789306438174877	-4.37515941475825	1.2134376604952E-05	0.000309475611409
ENSG00000188766	SPRED3	52.0736212204149	-1.63289672241499	0.37339456471959	4.37311326061014	1.22487135816511E-05	0.00031188780857
ENSG00000174243	DDX23	742.988891217321	-0.31820408848509	0.072853529004208	4.36772374426382	1.25548154097213E-05	0.000319167263886
ENSG00000107949	BCCIP	550.590296942716	-0.395317374648108	0.090524583996211	4.36696151693617	1.25986914494392E-05	0.000319653761879
ENSG00000121413	ZSCAN18	323.402500547518	0.537496705611681	0.12309023586281	-4.36668840419436	1.2614448194761E-05	0.000319653761879
ENSG00000178921	PFAS	498.887846083105	-0.66598386460851	0.15259787117672	4.36430639217274	1.27526735310895E-05	0.000322638552941
ENSG00000162630	B3GALT2	205.269378065953	1.93382741554824	0.443227179547145	-4.36306143843451	1.28254905777548E-05	0.000323961631602
ENSG00000160325	CACFD1	84.4962278641766	0.822372038878398	0.188621340375007	-4.35990984500164	1.30116040101155E-05	0.000328137687712
ENSG00000188177	ZC3H6	73.5138078164377	0.873714947690036	0.200474798207489	-4.35822834342376	1.31119542868161E-05	0.000330141024443
ENSG00000143753	DEGS1	566.421430139299	-0.518795088596436	0.119073681073419	4.3569249217764	1.31902487014341E-05	0.00033158352906
ENSG00000074590	NUAK1	784.376650234491	1.60197705428217	0.367952028251451	-4.3537660653617	1.33818505589125E-05	0.000335811510747
ENSG00000116350	SRSF4	746.692036190271	-0.329492145019391	0.075685240889542	4.35345307944866	1.34009787654627E-05	0.000335811510747
ENSG00000154473	BUB3	946.02905671376	-0.458716658546268	0.105388044996477	4.35264415960654	1.34505369836365E-05	0.000336519219272
ENSG00000185215	TNFAIP2	657.783216985033	1.35641165331298	0.311710778231483	-4.35150706372329	1.35204964937875E-05	0.000337734300866
ENSG00000139350	NEDD1	230.400525746138	-0.565633319104408	0.1301004034052	4.34766768049699	1.37592870402044E-05	0.00034315618405
ENSG00000157881	PANK4	142.641440093849	-0.52382090318316	0.120546270827633	4.34539284862793	1.39026624650796E-05	0.000346150897442
ENSG00000105835	NAMPT	768.464909081587	-0.912344586883994	0.209972425691657	4.34506856735448	1.39232165627063E-05	0.000346150897442
ENSG00000170633	RNF34	220.005965132248	-0.47601542087217	0.109625015477717	4.34221531278987	1.41053196443743E-05	0.000350126857273
ENSG00000115592	PRKAG3	167.151790043174	2.60352329948576	0.599811174267155	-4.34057151847283	1.42112603967069E-05	0.000351857527553
ENSG00000070808	CAMK2A	60.3477287045401	1.4952287140213	0.344487634021017	-4.34044234496404	1.42196175700797E-05	0.000351857527553
ENSG00000119655	NPC2	671.788235804232	0.737341917995994	0.169940577246446	-4.33882201616104	1.43248473688284E-05	0.000353906675136
ENSG00000139410	SDSL	78.6934548317662	0.84345293920631	0.194417471227797	-4.33835978772734	1.43550019781734E-05	0.000354097525358
ENSG00000164463	CREBRF	154.764426133928	0.807797131026788	0.186251842255577	-4.33712290436473	1.44359911242657E-05	0.000355539768922
ENSG00000162591	MEGF6	168.266987873552	2.55526723596843	0.589733239680945	-4.33292048681344	1.47144264236759E-05	0.000361832788085
ENSG00000171365	CLCN5	301.576185374364	0.833499724668544	0.192633224188056	-4.32687418373296	1.51240291774597E-05	0.000370259478947
ENSG00000185298	CCDC137	316.046208524005	-0.536225714758948	0.123929450136049	4.32686269623793	1.51248176385129E-05	0.000370259478947
ENSG00000119812	FAM98A	732.816633867849	-0.336259422286562	0.077715067105888	4.32682406139344	1.51274696852387E-05	0.000370259478947
ENSG00000135624	CCT7	3011.75799015163	-0.299564752487996	0.069250107680519	4.32583807479434	1.51953018949733E-05	0.000371344010861
ENSG00000117500	TMED5	591.636203676672	-0.607292159779774	0.140467980148265	4.32334941485434	1.53678045509854E-05	0.000374979181525
ENSG00000163468	CCT3	2533.80309941838	-0.331713921368442	0.076739733454499	4.32258370515612	1.54212545988438E-05	0.000375702694988
ENSG00000197044	ZNF441	97.5416208622976	0.731264443730525	0.169270105014904	-4.32010391714554	1.55955742420098E-05	0.000379364145699
ENSG00000152102	FAM168B	1702.01015206819	-0.245844807699781	0.056937607897383	4.31779305064697	1.57597089846213E-05	0.000382735901434
ENSG00000105204	DYRK1B	107.54026391403	0.812442021777262	0.188175419546476	-4.31747155784396	1.57826738350047E-05	0.000382735901434
ENSG00000083799	CYLD	808.490250943808	0.512990854035653	0.118842660790145	-4.31655476766465	1.58483372456179E-05	0.000383738803829
ENSG00000213024	NUP62	677.672278568846	-0.361473169008337	0.083809873413579	4.31301413885407	1.61043815029923E-05	0.000389341302891
ENSG00000138346	DNA2	87.5812133985743	-0.772426735327997	0.179148046728308	4.31166707890175	1.62028271094265E-05	0.000391122372441
ENSG00000130726	TRIM28	2610.36907388766	-0.276923241447783	0.06425341284004	4.30986042931588	1.63357612201144E-05	0.000393729255545
ENSG00000134697	GNL2	637.051753199366	-0.368984364987414	0.085692319917914	4.3059210596804	1.66292354828739E-05	0.000400191677695
ENSG00000166289	PLEKHF1	100.374045259862	1.01144338499187	0.234936641845043	-4.30517511891136	1.66853692958218E-05	0.000400931392805
ENSG00000197694	SPTAN1	5479.77621145339	0.4620842508706	0.107347657933097	-4.30455829002427	1.67319234940712E-05	0.000401439021582
ENSG00000125744	RTN2	434.496588384886	0.680544297780783	0.158161548865275	-4.3028429012192	1.68620414911555E-05	0.000403946963613
ENSG00000165410	CFL2	2423.15736544734	0.876917890993672	0.203921558563028	-4.3002706392254	1.70589648028301E-05	0.0004080452687
ENSG00000146223	RPL7L1	1813.59615206306	-0.313520398472433	0.073005506808647	4.29447602211972	1.75106404254057E-05	0.000418215552793
ENSG00000119986	AVPI1	226.077033472963	0.935113340162747	0.217804677620262	-4.29335747229956	1.75991306988407E-05	0.000419694073025
ENSG00000119682	AREL1	577.720819708559	-0.342233835213181	0.079733581285975	4.29221702692263	1.76897917492964E-05	0.000421219822543
ENSG00000144711	IQSEC1	300.621179427605	0.613378974484388	0.142935403762437	-4.29130193317145	1.77628598094129E-05	0.000422322692487
ENSG00000188786	MTF1	231.877481110618	-0.464507874132962	0.108267905442231	4.2903561515819	1.78386803548848E-05	0.000423487589117
ENSG00000062485	CS	1808.19328254457	-0.295971640388172	0.068996260215435	4.28967656310684	1.78933512518322E-05	0.000423785074265
ENSG00000100271	TTLL1	91.6261787827364	0.637317745138114	0.148575079214415	-4.28953326835097	1.79048992547375E-05	0.000423785074265
ENSG00000138623	SEMA7A	1020.75515113194	-1.51802404156078	0.354057911785829	4.28750210355147	1.80693546935639E-05	0.000427037279262
ENSG00000272168	CASC15	57.2757844580129	1.42304109750927	0.332136126695999	-4.28451162981065	1.83141029270306E-05	0.000432174503601
ENSG00000165650	PDZD8	504.125794224433	-0.489920553632953	0.114363554431338	4.2838870833373	1.83656145715175E-05	0.000432743219762
ENSG00000103485	QPRT	60.8546693470677	1.85012677863296	0.432440143470813	-4.27834188515348	1.88290667262303E-05	0.000443002200308
ENSG00000196247	ZNF107	85.6877058008604	-0.735631790807866	0.172046643722056	4.27576949420932	1.90478227543347E-05	0.000447482109855
ENSG00000131470	PSMC3IP	101.773304832782	-1.15299272453841	0.269704543020649	4.27502151660134	1.91118836423918E-05	0.000448062143517
ENSG00000114767	RRP9	230.739210806141	-0.422708682007692	0.098883413938255	4.27481885153806	1.91292762862075E-05	0.000448062143517
ENSG00000126860	EVI2A	225.049118364817	1.27489927347597	0.298438543767802	-4.27189885522259	1.93815487596828E-05	0.000453168387336
ENSG00000204060	FOXO6	41.0807208958276	2.56962821178155	0.601556434649561	-4.27163282407327	1.94046892911143E-05	0.000453168387336
ENSG00000173145	NOC3L	283.062293590977	-0.509502081067024	0.119320659655958	4.2700240053658	1.95451929567282E-05	0.000455775422759
ENSG00000138757	G3BP2	1436.38420990251	-0.315680099068737	0.073953144017635	4.2686501468208	1.9665943194635E-05	0.000457914815949
ENSG00000108342	CSF3	119.066526617324	-2.35579657661281	0.551936160822539	4.26824104639569	1.97020366228508E-05	0.000458079605545
ENSG00000167508	MVD	431.239967199437	0.876927157442554	0.205472656357133	-4.26785331435227	1.97363030186124E-05	0.000458201493757
ENSG00000119729	RHOQ	878.906601388905	0.448291036350857	0.105051506202655	-4.26734515815564	1.97812980182703E-05	0.00045857173541
ENSG00000143494	VASH2	312.352451894372	2.21548414078627	0.519239374880531	-4.26678762814553	1.98307772331074E-05	0.000459044692345
ENSG00000188522	FAM83G	252.947217015315	-1.44560923942415	0.339086542049033	4.26324569146455	2.01478775875914E-05	0.000465702113434
ENSG00000081019	RSBN1	128.413489390604	-0.488963582545984	0.11481086771121	4.25886148492407	2.05470736840071E-05	0.00047423487171
ENSG00000163251	FZD5	94.0527133112545	1.42682904241175	0.335153001094546	-4.25724680295866	2.06959843444525E-05	0.000476974459629
ENSG00000144642	RBMS3	189.726566432713	0.662729794314834	0.155781002321646	-4.25424014763028	2.09760090017758E-05	0.000482723402494
ENSG00000184216	IRAK1	1651.83667425913	-0.501877885165276	0.118089472822696	4.24997989379473	2.13789705132599E-05	0.000491280651372
ENSG00000100897	DCAF11	436.493772165582	0.328768950548577	0.077400157318386	-4.24765222628922	2.16022380557537E-05	0.000495689727015
ENSG00000065150	IPO5	2594.28339605572	-0.271891898280174	0.064022082287654	4.24684559709495	2.16801256591486E-05	0.000496754925662
ENSG00000144381	HSPD1	3080.00765902887	-0.675539138742756	0.159082973115413	4.24645784217686	2.171766209578E-05	0.000496893813777
ENSG00000158186	MRAS	2878.48077895777	1.26656042887735	0.298343173303461	-4.24531392776017	2.18287589897501E-05	0.000498712906181
ENSG00000111110	PPM1H	29.066742259496	1.38339591685893	0.326144520078641	-4.24166537130643	2.21867321574352E-05	0.000506158873655
ENSG00000177427	MIEF2	82.5954080400085	0.881087232343403	0.207887454370935	-4.23828958322455	2.25229137828181E-05	0.000513086926247
ENSG00000176595	KBTBD11	142.78190563708	-0.945915391305867	0.223310931720003	4.23586693235374	2.27671582434701E-05	0.000517903641484
ENSG00000211584	SLC48A1	89.9731544298901	1.05905959083565	0.25008486654396	-4.2348007917124	2.28754402284868E-05	0.000519618093363
ENSG00000168883	USP39	426.642382434805	-0.384606111268224	0.090869553446641	4.23250799283467	2.31099697436711E-05	0.000523281070013
ENSG00000095319	NUP188	1055.81521659533	-0.510885739913638	0.120705445055037	4.23249953372605	2.31108392442127E-05	0.000523281070013
ENSG00000116750	UCHL5	313.178633700954	-0.518643822702993	0.122545545944501	4.23225355687655	2.31361364964378E-05	0.000523281070013
ENSG00000070540	WIPI1	266.37878291992	0.607909046105102	0.14379473568422	-4.22761684016097	2.36179537773426E-05	0.000533130848217
ENSG00000148606	POLR3A	460.984971740549	-0.384851650077825	0.091037117098126	4.22741473308085	2.3639171074412E-05	0.000533130848217
ENSG00000108588	CCDC47	1007.69671434631	-0.464611474035056	0.109945170261361	4.2258470556786	2.38043636199125E-05	0.000536090568427
ENSG00000161835	TAMALIN	487.974383256856	2.09120286659277	0.494960939913704	-4.22498564625598	2.3895600818139E-05	0.000537378703869
ENSG00000162433	AK4	619.520401726822	-1.41744434547129	0.335601049474013	4.22359926374739	2.40431401835858E-05	0.000539927530695
ENSG00000108984	MAP2K6	29.617085378085	1.31616368818171	0.311869309921542	-4.22024112764679	2.44041149762548E-05	0.00054657026533
ENSG00000115170	ACVR1	733.641756648099	0.423812094880694	0.100424563086484	-4.22020352247602	2.4408186296178E-05	0.00054657026533
ENSG00000160877	NACC1	747.596119877322	-0.484751010618426	0.114874342333221	4.21983709131746	2.44478917674648E-05	0.000546683948064
ENSG00000116273	PHF13	226.040775198416	-0.524596409905902	0.124414035291173	4.21653721525998	2.48082361902168E-05	0.0005539570364
ENSG00000135801	TAF5L	177.195835385123	-0.465596911766397	0.110438394234496	4.21589715237787	2.48787132290864E-05	0.000554746109813
ENSG00000164050	PLXNB1	1158.16539792033	0.791417441773197	0.187742454159884	-4.21544208162536	2.49289366674842E-05	0.000555081979083
ENSG00000244462	RBM12	865.468790029361	-0.371299714417138	0.088101847810774	4.21443730913137	2.50401691818535E-05	0.000556773451935
ENSG00000182326	C1S	417.850721743792	1.24022882354052	0.294481220871563	-4.21157186142421	2.5359985147658E-05	0.000562592333538
ENSG00000152601	MBNL1	1044.83745771739	-0.415864588264879	0.098746065974272	4.21145474669576	2.53731387520614E-05	0.000562592333538
ENSG00000168758	SEMA4C	705.818763362393	-0.595041789040726	0.141353202658566	4.2096095302349	2.55812406237646E-05	0.000566411003825
ENSG00000138442	WDR12	325.162624136388	-0.429559976528763	0.102057049226818	4.20901818917068	2.56482743274477E-05	0.000567099869478
ENSG00000158669	GPAT4	858.694720727257	-0.396795128911916	0.094306440093742	4.20750829442292	2.58201929055083E-05	0.000570102636922
ENSG00000115756	HPCAL1	364.635668724443	-0.591091760880344	0.140523244516462	4.20636288974312	2.59513406603116E-05	0.000572198065649
ENSG00000244165	P2RY11	39.0260203197477	-1.4982947468051	0.356265456220558	4.20555717834606	2.60439731632778E-05	0.000573439615521
ENSG00000067057	PFKP	1455.0498038578	-1.10873050586194	0.263683419406784	4.20477900490021	2.61337381005317E-05	0.000574614656536
ENSG00000204219	TCEA3	188.363835709392	2.08821032657952	0.496704472147309	-4.20413031022642	2.62087920277397E-05	0.00057546342106
ENSG00000151623	NR3C2	30.5821825122218	2.23936183757344	0.532880431018704	-4.20237206551659	2.64132529903714E-05	0.000579147256887
ENSG00000103381	CPPED1	688.707186378222	-0.662671907615046	0.157822382377753	4.19884618158228	2.68278473059467E-05	0.000586619809306
ENSG00000197872	CYRIA	640.615206271699	1.58739503921541	0.378063809187958	-4.19874899590356	2.68393621466526E-05	0.000586619809306
ENSG00000182568	SATB1	86.2546331074506	1.02895126243659	0.245074271850229	-4.19852828560238	2.68655300011392E-05	0.000586619809306
ENSG00000105186	ANKRD27	226.863119121063	-0.468204252805279	0.11161749013484	4.1947212057865	2.73207414582535E-05	0.000595735559947
ENSG00000165804	ZNF219	84.5744785878049	1.012498856892	0.24145756664193	-4.19327864093607	2.74951369464238E-05	0.000598711347549
ENSG00000108854	SMURF2	620.780312576116	-0.794831255469441	0.18962724274735	4.19154570806282	2.77060353746127E-05	0.000602472700357
ENSG00000111913	RIPOR2	229.243784796131	2.51910555207183	0.601114888251462	-4.19072227507036	2.78067856066392E-05	0.000603831807939
ENSG00000214753	HNRNPUL2	1448.38630445348	-0.290977681343893	0.069458649538184	4.18922169202169	2.79912842072868E-05	0.000607003301896
ENSG00000100426	ZBED4	319.504318421476	-0.360689433567291	0.086120802707204	4.18818011710332	2.81200308201771E-05	0.000608268890938
ENSG00000261801	LOXL1-AS1	83.0887687322691	-1.04654662105716	0.249884210604797	4.18812624664917	2.81267049081258E-05	0.000608268890938
ENSG00000270194	GOLGA4-AS1	24.1572927260715	1.41808408706197	0.338846778099312	-4.18503045835764	2.85127866935947E-05	0.000615774779113
ENSG00000132341	RAN	3090.54822446821	-0.467464154818654	0.111738708479574	4.18354714475786	2.86995538774767E-05	0.000618961553366
ENSG00000124191	TOX2	66.0114269178225	-0.811974501648439	0.194165067719457	4.18187736437553	2.89111908323205E-05	0.00062267526558
ENSG00000174574	AKIRIN1	426.586247705735	-0.388475837442647	0.093025147372311	4.17603033605383	2.96640277061698E-05	0.000638019080923
ENSG00000005243	COPZ2	202.733630758151	0.802412669153936	0.19219862803901	-4.17491361588217	2.98099147892862E-05	0.000639835231363
ENSG00000100084	HIRA	397.30406902676	-0.357232544900139	0.085569520594048	4.17476389279883	2.98295262103952E-05	0.000639835231363
ENSG00000138166	DUSP5	288.367185813768	-1.78980676724086	0.428911804088029	4.17290163194839	3.00744808072953E-05	0.000644214149939
ENSG00000176171	BNIP3	1267.27506345265	-1.10484559790693	0.264799264022555	4.17238923221788	3.01422145315844E-05	0.000644790163699
ENSG00000156976	EIF4A2	3329.47511191038	0.361178079658205	0.086572758502464	-4.17195993180611	3.01990750154147E-05	0.000645132337305
ENSG00000139921	TMX1	722.586957266419	-0.458785371760934	0.11002454649925	4.16984560589906	3.04806062354515E-05	0.000650266663026
ENSG00000144857	BOC	193.522715317175	1.21299270244262	0.29101945624722	-4.16808112448737	3.07174617683758E-05	0.000654435315705
ENSG00000261143	ADAMTS7P3	23.9762590472923	4.23894607176583	1.01722171736938	-4.16718007429895	3.08390880444916E-05	0.000656141082154
ENSG00000134333	LDHA	10816.8252173182	-1.02143527387269	0.245160478977775	4.16639451077792	3.09454988894319E-05	0.000657518964963
ENSG00000150281	CTF1	34.8766277719641	1.09247380683274	0.262449274179792	-4.16260936612207	3.14631362227471E-05	0.000667618994017
ENSG00000181513	ACBD4	35.9584103069673	1.14142231488416	0.274467343217368	-4.15868169052153	3.20089576599065E-05	0.000678289147083
ENSG00000100767	PAPLN	72.01730277262	1.14897589566246	0.276407683617631	-4.15681605020754	3.22713623836279E-05	0.000682932973124
ENSG00000113384	GOLPH3	484.264665533366	-0.324461353950913	0.078080956307668	4.15544800287047	3.24650774181672E-05	0.000685633075578
ENSG00000172009	THOP1	505.489503828559	-0.382023986272629	0.091936514951763	4.15530201980214	3.24858136778419E-05	0.000685633075578
ENSG00000133056	PIK3C2B	125.551892240081	2.22282811287113	0.534996892481604	-4.1548430357426	3.25510923711914E-05	0.000686093585132
ENSG00000023041	ZDHHC6	286.487442758821	-0.520748406365968	0.125388921598155	4.15306551590624	3.28050766383626E-05	0.000690524993186
ENSG00000106211	HSPB1	3064.38439780232	0.564450361273118	0.135923258490146	-4.1527135792881	3.28555865360144E-05	0.000690667303121
ENSG00000106392	C1GALT1	847.778698093095	-0.764692793216579	0.184189483850224	4.15166369562336	3.30067050021633E-05	0.00069211845241
ENSG00000107562	CXCL12	47.3180533857777	2.03126226024251	0.489269215346831	-4.15162490614211	3.30123009225782E-05	0.00069211845241
ENSG00000144802	NFKBIZ	403.994548637829	-0.948563141739225	0.228550291593296	4.15034754550734	3.31970822164155E-05	0.000695069412401
ENSG00000056097	ZFR	1094.68019146523	-0.216074219197412	0.052077420778463	4.14909601834141	3.33790790644733E-05	0.000697954332703
ENSG00000275700	AATF	546.584724443693	-0.306911820665924	0.073985556550461	4.14826670198254	3.35001997650969E-05	0.0006986622512
ENSG00000184014	DENND5A	1084.05899666784	-0.293820536399304	0.070829857560283	4.14825818545852	3.35014457565416E-05	0.0006986622512
ENSG00000168476	REEP4	188.479383744614	-0.634272353664242	0.152930938374857	4.14744302496559	3.3620909995513E-05	0.000700228636015
ENSG00000151576	QTRT2	169.671212360158	-0.51545712737886	0.124309391071419	4.14656626451268	3.37498535175319E-05	0.000701309076379
ENSG00000099250	NRP1	2749.74180366537	-1.1966757662408	0.288599954607371	4.14648632869272	3.37616328655322E-05	0.000701309076379
ENSG00000148297	MED22	300.005690499067	-0.416160374326221	0.100410213976089	4.14460200657797	3.40404403468073E-05	0.00070617139521
ENSG00000072422	RHOBTB1	380.310660902362	0.748813835709158	0.18075024995188	-4.14280940639645	3.43077051824557E-05	0.000710781813275
ENSG00000186660	ZFP91	1167.92180862011	-0.34527471055366	0.083362114485309	4.14186603453427	3.44491548821603E-05	0.000712343365563
ENSG00000097021	ACOT7	606.749758292648	-0.419405943015237	0.101264073645384	4.14170522592202	3.44733218021253E-05	0.000712343365563
ENSG00000127947	PTPN12	1316.88690157039	-0.493561397738886	0.119234920472538	4.13940308579785	3.48210661546591E-05	0.000716758490023
ENSG00000137693	YAP1	1383.53741407103	-0.295449897648677	0.071378374340655	4.13920743331356	3.48507730736811E-05	0.000716758490023
ENSG00000165502	RPL36AL	930.205658961398	0.303304237104681	0.073277576001029	-4.1391139507729	3.48649755026325E-05	0.000716758490023
ENSG00000273604	EPOP	54.0916366885557	-1.12586061002545	0.272006787783457	4.1390901278601	3.4868595701358E-05	0.000716758490023
ENSG00000016391	CHDH	8.22469069412088	2.86853962248843	0.694034202671251	-4.13313870043836	3.57842627795485E-05	0.000734559867301
ENSG00000166889	PATL1	448.981738557326	-0.344243970278132	0.083294363821339	4.13286030993061	3.58276491937603E-05	0.000734559867301
ENSG00000011260	UTP18	343.575948810796	-0.477166149187512	0.115474909212663	4.13220631599496	3.59297689801074E-05	0.000735698136043
ENSG00000185507	IRF7	39.7599607988213	1.42808083368395	0.34596634650098	-4.12780274187711	3.66246078557664E-05	0.000748786564724
ENSG00000188554	NBR1	1222.24301451346	0.38189749520893	0.092523868829604	-4.12755648936654	3.66638382550223E-05	0.000748786564724
ENSG00000078967	UBE2D4	149.567386120814	0.60746487020014	0.147187503080783	-4.12714977484696	3.67287191764366E-05	0.000749142493073
ENSG00000166479	TMX3	995.511524096662	-0.305931957540303	0.07422351366952	4.12176603363813	3.75978951138009E-05	0.000765881251821
ENSG00000007255	TRAPPC6A	52.2606244575938	1.1850399874796	0.287604640473575	-4.12037853606356	3.78250435976466E-05	0.00076867011794
ENSG00000205336	ADGRG1	517.878398312236	1.6509308227936	0.400678780307173	-4.12033505125463	3.78321835459162E-05	0.00076867011794
ENSG00000136699	SMPD4	725.203211132988	-0.430972554685601	0.104607195805451	4.11991308405901	3.79015345381264E-05	0.000769089364722
ENSG00000124789	NUP153	627.678387451413	-0.425061372541264	0.103189669807569	4.1192240786692	3.80150331591862E-05	0.00077040221885
ENSG00000268518	MYREM	64.1826105654772	3.66393145002121	0.889759854555071	-4.11788802480123	3.82360389295805E-05	0.000773887623822
ENSG00000110237	ARHGEF17	823.585745102486	0.632942904854101	0.153735073110497	-4.11710153088603	3.83667079678074E-05	0.000775538052097
ENSG00000105647	PIK3R2	800.943916474759	0.340847935580456	0.082797218334027	-4.11665926028312	3.84403734164952E-05	0.000776033472028
ENSG00000141098	GFOD2	144.449068136428	-0.418652993701165	0.10175997991252	4.1141222124952	3.88655498156274E-05	0.000783614859437
ENSG00000136485	DCAF7	952.215604998521	-0.333436495466858	0.081070599522571	4.11291513113859	3.90694045357807E-05	0.0007867202671
ENSG00000172986	GXYLT2	330.610546784366	1.36928802004615	0.332969541867967	-4.11235217601108	3.91648243520609E-05	0.000787637047192
ENSG00000106992	AK1	879.437483636811	1.05530968232343	0.256642634875962	-4.11198117114667	3.92278298389503E-05	0.00078790044487
ENSG00000213672	NCKIPSD	157.77751298947	-0.60817883816681	0.148048128098034	4.1079806004983	3.99133619732441E-05	0.0008006508837
ENSG00000129116	PALLD	6220.29870586965	0.657396900820003	0.160058317178718	-4.10723361589492	4.0042617437787E-05	0.000802224367374
ENSG00000163380	LMOD3	565.361744640733	2.68507026447265	0.65383218172033	-4.10666580743675	4.01411345550821E-05	0.00080317882284
ENSG00000216490	IFI30	68.0222131596681	0.956893089433216	0.233111427062605	-4.10487422899364	4.04534908939697E-05	0.000808404127523
ENSG00000178662	CSRNP3	20.2666001159467	1.21017413193871	0.29501062514022	-4.10213744458698	4.09350975569747E-05	0.00081699416578
ENSG00000235109	ZSCAN31	67.891359545146	2.24383283051842	0.547085405972312	-4.10143061032774	4.10603641689858E-05	0.00081845955699
ENSG00000112033	PPARD	418.390575506096	-0.431405376471996	0.105221404582878	4.09997735900017	4.1319055959032E-05	0.000822577473424
ENSG00000074800	ENO1	13247.7831803859	-0.759427252297074	0.18525547488628	4.09935119468535	4.14309948844243E-05	0.000823767148917
ENSG00000115875	SRSF7	1012.72920832922	-0.423372143392184	0.103308682597269	4.09812740563762	4.16506019949438E-05	0.000827091891439
ENSG00000159423	ALDH4A1	229.834482411469	0.895005140329526	0.218450655898483	-4.09705860872052	4.18432990648792E-05	0.000829641792085
ENSG00000102554	KLF5	956.290227065896	1.05928801750757	0.258576957952128	-4.09660638711546	4.19250860511738E-05	0.000829641792085
ENSG00000213341	CHUK	268.680763922434	-0.441694722163022	0.107821346969533	4.09654242483015	4.1936666249688E-05	0.000829641792085
ENSG00000067191	CACNB1	324.098758226961	1.27010149397197	0.310311686561611	-4.09298633913936	4.25852818565562E-05	0.000841419079686
ENSG00000136908	DPM2	180.016276857511	-0.447691356353594	0.109414158478902	4.09171319852466	4.28198025259479E-05	0.000844591608683
ENSG00000164185	ZNF474	4.58716838974931	5.2570457661695	1.28486106655437	-4.09152857302105	4.28539132792564E-05	0.000844591608683
ENSG00000288558	DUS4L-BCAP29	83.3683564508656	-0.772134063357391	0.188728382881842	4.09124505581551	4.29063451044253E-05	0.000844591608683
ENSG00000120694	HSPH1	1253.96945240871	-0.417068353606295	0.101956670779639	4.09064311748382	4.30178654900454E-05	0.000845732306963
ENSG00000172508	CARNS1	325.123397997012	2.21017269050736	0.540428810549294	-4.08966481313409	4.31997015735735E-05	0.000848250856644
ENSG00000145833	DDX46	838.087677831209	-0.323495030748377	0.079173589395682	4.08589572883529	4.39070948787476E-05	0.000861069946398
ENSG00000087152	ATXN7L3	534.807952248872	-0.314190672748575	0.076922276106427	4.08452126811577	4.4167781148436E-05	0.000865107643909
ENSG00000013392	RWDD2A	46.5461135316334	0.871998753333305	0.213629500312498	-4.0818274257897	4.46829713308539E-05	0.000874114087237
ENSG00000163485	ADORA1	311.527179052459	2.0929300743425	0.512856508480215	-4.0809271984178	4.48564043451413E-05	0.000875723476098
ENSG00000100749	VRK1	171.506834020972	-0.663740687056467	0.16264866250106	4.08082474734238	4.48761824389472E-05	0.000875723476098
ENSG00000108107	RPL28	3132.28464250523	0.30567368044218	0.074917019299379	-4.08016340346731	4.50040534719102E-05	0.000877134558224
ENSG00000104936	DMPK	2630.57690902251	1.09108411576629	0.267434194311071	-4.07982277126903	4.50700495622683E-05	0.000877337697213
ENSG00000080345	RIF1	663.979226376792	-0.451158072117891	0.110623165484948	4.07833269044609	4.53598270796248E-05	0.00088189112082
ENSG00000110330	BIRC2	937.014074977336	-0.630009998129263	0.15456952719266	4.0759004026971	4.58366359235847E-05	0.000890065155382
ENSG00000100811	YY1	759.005898597129	-0.215451044192597	0.052880483835204	4.07430168120298	4.61526228561046E-05	0.000895100070061
ENSG00000106144	CASP2	282.284253903358	-0.532633931148494	0.130773971992371	4.07293533287777	4.64243173560346E-05	0.000899264660245
ENSG00000161714	PLCD3	520.845696208882	1.06984491125516	0.26275389996739	-4.07166139641671	4.66790017113367E-05	0.000903089951001
ENSG00000102531	FNDC3A	813.696465573004	-0.580837835612872	0.142663868040774	4.07137310651681	4.67368199449586E-05	0.000903101807186
ENSG00000112186	CAP2	727.216312524367	0.811987865685642	0.199516699375792	-4.06977394988002	4.70587752811216E-05	0.0009082113513
ENSG00000153827	TRIP12	2530.46868445474	-0.182232919921728	0.044815384994642	4.06630267582249	4.77648922094992E-05	0.000920713496107
ENSG00000141456	PELP1	483.016335805601	-0.273274786288054	0.067211725936968	4.06587961369025	4.78516338886305E-05	0.000921260663658
ENSG00000103994	ZNF106	4056.38412334209	0.759628191968352	0.186900394021028	-4.06434772889182	4.8166971868226E-05	0.000926202174036
ENSG00000107929	LARP4B	624.131557717347	-0.240046974848963	0.059074796479655	4.0634414192461	4.83544619454878E-05	0.000928676266099
ENSG00000096063	SRPK1	448.128390699592	-0.687498923808059	0.169219275967372	4.06276956261544	4.84938966011517E-05	0.000929354186825
ENSG00000164151	ICE1	578.236688532537	-0.293747790196181	0.072303515299839	4.06270412964052	4.85074966709334E-05	0.000929354186825
ENSG00000165861	ZFYVE1	333.832318672122	0.481489687503191	0.118535079299869	-4.06200164834853	4.86537335136842E-05	0.000931026049673
ENSG00000131323	TRAF3	309.243230409291	-0.350628313541112	0.086349690149458	4.06056249807298	4.89546303159427E-05	0.000935649816946
ENSG00000071626	DAZAP1	815.790316507044	-0.352793088146987	0.086959126022246	4.05699900958912	4.97072926990848E-05	0.000948886372238
ENSG00000156261	CCT8	1844.11159534855	-0.278750551208968	0.068719877847285	4.05633071450492	4.98496626746944E-05	0.000950454860683
ENSG00000181544	FANCB	37.2500582484093	-1.30924484401004	0.322802171497384	4.05587371961234	4.99472408327572E-05	0.000951166575424
ENSG00000211455	STK38L	236.555824836095	0.818396662310181	0.201808925728054	-4.05530458753348	5.00690158200402E-05	0.000952336810543
ENSG00000165617	DACT1	313.223515898467	2.10431920891971	0.519026445309329	-4.05435836254081	5.02720990172401E-05	0.000955048889513
ENSG00000068079	IFI35	43.6166833394401	1.02939683980598	0.253937534957266	-4.05374038138638	5.04051542038834E-05	0.000956425684395
ENSG00000115761	NOL10	312.778138282879	-0.420252191432967	0.103722860062285	4.05168341077953	5.08504413692724E-05	0.000963716588111
ENSG00000156504	PABIR2	290.24842746324	-0.464624827896614	0.114691997691148	4.05106578706383	5.09848689335858E-05	0.000965105666492
ENSG00000167703	SLC43A2	144.243410417473	0.960464190633481	0.237119057140597	-4.05055672123386	5.10959217070005E-05	0.000965342499678
ENSG00000273345		16.235759340676	2.69628588623267	0.6656759718011	-4.05044796635427	5.11196762988829E-05	0.000965342499678
ENSG00000158042	MRPL17	389.521512346443	-0.695093673302552	0.171646129432344	4.0495738272766	5.13109890970683E-05	0.000967797592444
ENSG00000118513	MYB	14.6420012228982	-1.40860554571157	0.348290805482443	4.04433744313294	5.24712997225106E-05	0.000988501681049
ENSG00000068903	SIRT2	1206.64702618582	1.02654165476776	0.253889486166618	-4.04326177608664	5.271271130342E-05	0.000990633888859
ENSG00000111674	ENO2	762.229775619815	-0.857364145588651	0.212049980414991	4.04321728259891	5.27227195940976E-05	0.000990633888859
ENSG00000106638	TBL2	336.461079282442	-0.42869838547578	0.106034852402806	4.04299506965159	5.27727307613955E-05	0.000990633888859
ENSG00000067064	IDI1	938.248185194478	1.04944281572371	0.259619554967576	-4.04223332042447	5.29445111646057E-05	0.000992678144603
ENSG00000131196	NFATC1	108.505815893111	0.991231951246632	0.24524251460343	-4.04184385749554	5.30325426668709E-05	0.000993149170916
ENSG00000291225		22.0983074066009	1.96067946074881	0.485209440513072	-4.04089305986202	5.32480373508696E-05	0.000995729024932
ENSG00000139668	WDFY2	448.920115318608	-0.423794736014513	0.104882629342284	4.04065705324244	5.3301655750549E-05	0.000995729024932
ENSG00000164283	ESM1	35.7044330130771	-3.59042601846759	0.888656168681147	4.04028705927528	5.33858177490871E-05	0.000995729024932
ENSG00000123505	AMD1	917.797833924128	-0.729039420558729	0.180449693946355	4.040125558625	5.34225935337331E-05	0.000995729024932
ENSG00000072121	ZFYVE26	372.80647400917	0.416408090994785	0.103090164821658	-4.03926108484891	5.36198538594991E-05	0.000998227161415
ENSG00000165029	ABCA1	225.83681742623	1.25652561027124	0.311346437025283	-4.03577963594685	5.44212778719613E-05	0.00101195372646
ENSG00000132153	DHX30	684.539352803951	-0.244995177032344	0.060713757190082	4.03524980780408	5.4544233957676E-05	0.001013046848812
ENSG00000177917	ARL6IP6	194.748283697778	-0.687352262770457	0.17036344192728	4.03462300945912	5.46900335663621E-05	0.001014561174985
ENSG00000146909	NOM1	281.507185339542	-0.469197225284916	0.116306556610362	4.03414251921127	5.48020503664752E-05	0.001015445973164
ENSG00000070495	JMJD6	232.32044730434	-0.671264991622892	0.166450779488145	4.03281374642467	5.51129602803122E-05	0.001020009734989
ENSG00000136937	NCBP1	771.431186127394	-0.293371154356001	0.072776530070412	4.0311231391791	5.55109491509486E-05	0.001026172545956
ENSG00000165688	PMPCA	547.61559257519	-0.339264737439644	0.084184010627741	4.03003771036594	5.5767905391935E-05	0.00102971686833
ENSG00000166128	RAB8B	317.247826974156	-0.561143135927553	0.13927406107079	4.02905703770883	5.60010309625625E-05	0.001032813406315
ENSG00000164938	TP53INP1	612.390149289849	1.21348474458207	0.301350595042615	-4.02682046939534	5.65361663446533E-05	0.001041466112116
ENSG00000100714	MTHFD1	1297.67531864944	-0.504168284878928	0.125215564110093	4.02640269571959	5.66366608908075E-05	0.001042101358372
ENSG00000103152	MPG	284.078815005306	-0.687065947549537	0.170654269124306	4.02606949755868	5.67169322459711E-05	0.001042363456772
ENSG00000131981	LGALS3	779.077452577197	0.476723567903298	0.118590695145702	-4.01990701983483	5.82211148236006E-05	0.001067900787437
ENSG00000114450	GNB4	809.858608717634	-0.509887189760923	0.126843178040811	4.01982351464632	5.82417544804527E-05	0.001067900787437
ENSG00000143603	KCNN3	300.435415417258	2.28530178918579	0.568623321046345	-4.01900819857426	5.84436374737485E-05	0.001070359286309
ENSG00000132507	EIF5A	4551.2474674279	-0.462321885458391	0.115122501805574	4.01591242552378	5.92162434771411E-05	0.001083252416887
ENSG00000187790	FANCM	84.2394986314937	-0.701074568176088	0.1746257230108	4.01472678874882	5.9514694042959E-05	0.0010871632188
ENSG00000137574	TGS1	234.6352554115	-0.451737706915967	0.112526053441935	4.01451657725711	5.95677572852328E-05	0.0010871632188
ENSG00000111450	STX2	374.655339249587	-0.521273694707334	0.129943701480714	4.0115349090983	6.03252545461823E-05	0.00109971685164
ENSG00000172469	MANEA	220.216201411866	-0.544043379779817	0.135638377357331	4.01098413575508	6.04661736520017E-05	0.001101014398436
ENSG00000164237	CMBL	224.2352597636	0.855072406091159	0.213203744882383	-4.01058811871655	6.05676898713889E-05	0.001101592304147
ENSG00000266964	FXYD1	30.745655125952	2.91550381434613	0.727866923022808	-4.00554513761683	6.18746164229436E-05	0.001124067398699
ENSG00000120885	CLU	366.31081123741	1.91876567513403	0.479097193464172	-4.00496120893582	6.20276590518423E-05	0.001125552475232
ENSG00000279822		21.7690859468568	-1.67746605546412	0.418897782571698	4.00447585366964	6.21551391101385E-05	0.001126570816454
ENSG00000166046	TCP11L2	49.0818909086849	1.4539511659659	0.363159989187589	-4.00361055527751	6.23830279152492E-05	0.001129404657911
ENSG00000178764	ZHX2	144.187667185182	1.4395244073131	0.359585918866718	-4.00328358754968	6.24693453187735E-05	0.001129671883789
ENSG00000100416	TRMU	265.944188871418	-0.368537145833724	0.092089122403511	4.00196175416774	6.2819454788028E-05	0.001134703355536
ENSG00000038210	PI4K2B	268.864850572574	-0.616114307922643	0.153966059317697	4.00162419336419	6.29091606527057E-05	0.001135025050542
ENSG00000189091	SF3B3	1911.32813547945	-0.282746169857449	0.070694732991172	3.99953656933338	6.34666407641393E-05	0.001143295195467
ENSG00000107164	FUBP3	845.962725135196	-0.221436153664384	0.055367813217582	3.99936607202086	6.35123764124996E-05	0.001143295195467
ENSG00000171314	PGAM1	4836.20761432593	-0.605602143861226	0.151523964447028	3.99674167760402	6.42203142457075E-05	0.001154722210703
ENSG00000101040	ZMYND8	717.861745458163	-0.743226696936935	0.186095245506162	3.99379734240617	6.50234457231947E-05	0.001167832921083
ENSG00000188229	TUBB4B	3370.98238113118	-0.568431518181737	0.14238764273127	3.99214080153392	6.54794724984378E-05	0.001173793871376
ENSG00000088256	GNA11	764.532276611263	-0.418637304864224	0.104870313438469	3.99195245191914	6.55315142183203E-05	0.001173793871376
ENSG00000084463	WBP11	642.648880851248	-0.28928204662503	0.072469383966153	3.99178288530974	6.55783996043246E-05	0.001173793871376
ENSG00000188641	DPYD	324.082965420773	-0.96787799020225	0.242486413107664	3.99147308007114	6.5664143152854E-05	0.001173997540152
ENSG00000100380	ST13	2595.9066531557	0.244453079889895	0.061253459929291	-3.99084525465309	6.5838229348356E-05	0.001175778423894
ENSG00000164211	STARD4	316.964244238582	0.795003812545932	0.199328475564229	-3.98841063874872	6.6517450188241E-05	0.001186566086013
ENSG00000175224	ATG13	636.585965461007	0.323060891387248	0.081014049897871	-3.98771437540165	6.67129131501299E-05	0.001188709661288
ENSG00000111605	CPSF6	601.247307873656	-0.319487060070102	0.080127759035863	3.98722070745931	6.68518304082168E-05	0.001188841777273
ENSG00000169271	HSPB3	349.108011932879	2.35594449655528	0.590898731691575	-3.98705289112888	6.68991159286068E-05	0.001188841777273
ENSG00000103319	EEF2K	445.421298286214	0.507085123571869	0.127188275655281	-3.98688574838631	6.69462431111488E-05	0.001188841777273
ENSG00000215375	MYL5	82.1560789509724	1.03689716159571	0.260217855302325	-3.98472718327123	6.75576967924927E-05	0.00119835208906
ENSG00000008441	NFIX	2396.68872586848	0.507839272469552	0.127500883503824	-3.98302551726491	6.8043446452029E-05	0.001204540285283
ENSG00000136891	TEX10	304.585711629652	-0.520221594454517	0.130611455087496	3.9829706675117	6.80591584514314E-05	0.001204540285283
ENSG00000213614	HEXA	1090.23343487603	0.373792497445626	0.093940351251603	-3.97904087503873	6.91938452040644E-05	0.001223251102169
ENSG00000074527	NTN4	266.145309525125	0.779485763744722	0.195921509775488	-3.97856143839417	6.93334962111001E-05	0.001224348886672
ENSG00000064419	TNPO3	646.739178330805	-0.298338793892236	0.074993493054573	3.97819573059671	6.94401993499183E-05	0.001224863047081
ENSG00000036054	TBC1D23	520.514012803436	0.293733507466785	0.073852505667388	-3.97729914255969	6.97024559927851E-05	0.001228116822275
ENSG00000102032	RENBP	37.1482492799033	1.68808461851572	0.424682762234267	-3.97493086282725	7.0399704056336E-05	0.001239019094691
ENSG00000148248	SURF4	2706.52039524729	-0.412119018866753	0.103724069344985	3.9732245511507	7.09061453018841E-05	0.001246535310618
ENSG00000060749	QSER1	712.658367039313	-0.612612697765256	0.154195498924782	3.97296096213608	7.09846864030889E-05	0.001246535310618
ENSG00000276075		9.21795618156962	1.91072433313509	0.481031573489056	-3.97213912441563	7.12300964259366E-05	0.001249455035863
ENSG00000185515	BRCC3	236.990664820862	-0.437040867029422	0.110112330505222	3.96904565568791	7.21610562806684E-05	0.001264380239182
ENSG00000185950	IRS2	1440.64677350555	-1.2016882219764	0.302926845099583	3.96692548519877	7.28057425073836E-05	0.001273713590155
ENSG00000115368	WDR75	424.272557254223	-0.360633867270072	0.090913872100066	3.96676391555663	7.28550941857293E-05	0.001273713590155
ENSG00000173698	ADGRG2	20.6410686211449	-2.33132301996432	0.588293382729478	3.96285779919501	7.40578967924383E-05	0.001293309752945
ENSG00000100522	GNPNAT1	542.505127984878	-0.810025087299931	0.204451595869863	3.96194064347401	7.43430247121049E-05	0.001296854509536
ENSG00000138663	COPS4	363.169044235912	0.342056398896382	0.086372790693806	-3.9602332649987	7.48765866701001E-05	0.001304720390465
ENSG00000198911	SREBF2	1726.06973851447	0.679866010128666	0.171717916037781	-3.95920254459111	7.52004413495454E-05	0.001307117453954
ENSG00000163428	LRRC58	588.217108018351	-0.475797891904797	0.120177786270029	3.95911679414466	7.52274439339348E-05	0.001307117453954
ENSG00000259070	LINC00639	9.50981885583795	2.28578572412109	0.577363632308437	-3.95900537583564	7.52625429558491E-05	0.001307117453954
ENSG00000168872	DDX19A	507.595762864886	-0.337167723239159	0.085171745131733	3.95868046049392	7.53649863124095E-05	0.001307458284521
ENSG00000291140	AMZ2P1	75.7773652408036	0.867710392919827	0.219289268592533	-3.95692136915345	7.59219078964017E-05	0.00131567416022
ENSG00000125885	MCM8	271.508836690337	-1.00754729788846	0.25480712279696	3.95415672383424	7.68050548809207E-05	0.001329519080488
ENSG00000111737	RAB35	478.533011600934	-0.499791233431744	0.126435528561589	3.95293347619683	7.71989048345245E-05	0.001333703885318
ENSG00000147649	MTDH	1556.47323758381	-0.310527738999743	0.07855986418467	3.95275300209006	7.72571736133783E-05	0.001333703885318
ENSG00000148835	TAF5	56.4923182505856	-0.701865887082202	0.177569800978739	3.95261966400604	7.73002505267684E-05	0.001333703885318
ENSG00000182580	EPHB3	145.715560103856	1.07225266876863	0.271330426758943	-3.95183349533168	7.75546964172097E-05	0.001336633179409
ENSG00000186310	NAP1L3	107.278924806434	0.727714720293943	0.184224806922061	-3.95014511048891	7.81038263374709E-05	0.00134331671488
ENSG00000155380	SLC16A1	1183.30443311094	-0.487915661174054	0.123519262042092	3.95011800675903	7.811267145499E-05	0.00134331671488
ENSG00000143570	SLC39A1	627.710671062251	-0.33391027931907	0.08454322709414	3.94958047848419	7.82882859011726E-05	0.001344871784028
ENSG00000178295	GEN1	238.256568094497	-0.551897669519711	0.139745609216706	3.94930239750053	7.83792834451312E-05	0.001344971464944
ENSG00000160633	SAFB	996.870555140388	-0.251681764122681	0.063745515883151	3.94822695582272	7.8732146527487E-05	0.00134908897827
ENSG00000063438	AHRR	413.607216089472	1.51695026631427	0.384241675797525	-3.94790664798585	7.88375326303605E-05	0.00134908897827
ENSG00000101152	DNAJC5	818.492697285249	-0.303137387274118	0.076786583723073	3.94779104078089	7.88756018840433E-05	0.00134908897827
ENSG00000132773	TOE1	90.749643295892	-0.613611179861266	0.155539913032688	3.94504000868453	7.97866559134106E-05	0.00136319473691
ENSG00000163513	TGFBR2	3679.69028409156	-0.90021685139906	0.22821343035508	3.9446269660747	7.99242983340371E-05	0.001364070159783
ENSG00000138750	NUP54	248.221849239331	-0.359546238541285	0.091167933943836	3.94377960525882	8.02073759663701E-05	0.001367423158079
ENSG00000197905	TEAD4	448.982480828846	1.18592040703317	0.300930817424975	-3.94084067953205	8.11965437082655E-05	0.001382793781578
ENSG00000105063	PPP6R1	956.865226472901	-0.306911912323109	0.077890798507081	3.94028458053628	8.13850051666682E-05	0.001384087512824
ENSG00000285043		285.947761415003	-0.748285474035644	0.189915380006958	3.94009939589005	8.14478557936066E-05	0.001384087512824
ENSG00000152409	JMY	190.802198224202	0.688177495914868	0.17485271561732	-3.93575526399604	8.29354578271943E-05	0.001407851691095
ENSG00000143847	PPFIA4	1102.47992026948	1.0021552176333	0.254672972200231	-3.93506703508914	8.3173477957307E-05	0.001410375613869
ENSG00000117877	POLR1G	213.9207418178	-0.694560205749524	0.1766546877687	3.93173945465254	8.43334379366535E-05	0.001428510713204
ENSG00000135597	REPS1	312.330424156704	-0.416683479955179	0.105994993319943	3.9311619058971	8.45363159269597E-05	0.001430412453954
ENSG00000204323	SMIM5	18.2751626411267	4.01218831243897	1.02114749289753	-3.92909774576669	8.52651783347404E-05	0.001441200610675
ENSG00000083097	DOP1A	149.118494189891	0.585458717078716	0.149022195516366	-3.92866790782464	8.54177008403345E-05	0.00144223448467
ENSG00000187735	TCEA1	935.81817110352	-0.358517698641017	0.091348579299425	3.92472112199858	8.68302696686976E-05	0.001464518661602
ENSG00000178385	PLEKHM3	170.815669268026	0.532454475956622	0.135681468069667	-3.92429772121296	8.69831103603608E-05	0.001465530803905
ENSG00000151012	SLC7A11	349.224661388209	0.678719889312803	0.173000125905829	-3.92323349916091	8.73684001176336E-05	0.00147045301989
ENSG00000153250	RBMS1	1260.91037191594	-0.309785531381648	0.079086633805243	3.91704029462829	8.96427696612394E-05	0.001506492464079
ENSG00000164045	CDC25A	112.523415150346	-1.29975507719616	0.331833875638453	3.91688484093258	8.97005711176366E-05	0.001506492464079
ENSG00000163781	TOPBP1	416.514555990607	-0.674093862936038	0.172125359890479	3.91629602613442	8.99198261363404E-05	0.001508569920525
ENSG00000281398	SNHG4	100.987091949548	-0.805313705032533	0.205744319911585	3.9141479355474	9.07240034056484E-05	0.001520445691895
ENSG00000157933	SKI	906.632692244872	-0.323361527809714	0.082619892562821	3.9138459005359	9.08376190244527E-05	0.001520735409904
ENSG00000125450	NUP85	269.992315251287	-0.542957946737683	0.138739916410072	3.91349483830498	9.09698459558084E-05	0.001521335760704
ENSG00000120800	UTP20	455.352609687278	-0.639533170698041	0.163482061807878	3.91194705783447	9.15549852772079E-05	0.001529501113832
ENSG00000114019	AMOTL2	1460.69349486727	0.613834429564465	0.157063000605371	-3.90820516097713	9.29843317613881E-05	0.001551737468834
ENSG00000136859	ANGPTL2	1102.54461610636	1.47348117183686	0.377394183989993	-3.90435580182636	9.44767022835875E-05	0.001574977506812
ENSG00000182533	CAV3	468.334423459048	1.4586483205539	0.373652779243165	-3.90375343523042	9.47122725247028E-05	0.001577223977715
ENSG00000174780	SRP72	1089.03305944151	-0.268279905592761	0.068728027881669	3.90350070941457	9.48112722399261E-05	0.001577223977715
ENSG00000167005	NUDT21	820.593763741127	-0.463800947452076	0.118842666212633	3.90264677016118	9.51465073507812E-05	0.001578189338239
ENSG00000092871	RFFL	146.922604820659	-0.526371336067509	0.134875665509664	3.9026412516926	9.51486773985475E-05	0.001578189338239
ENSG00000012963	UBR7	413.774996352228	-0.469139197839078	0.120212297879758	3.90258905381155	9.51692056758004E-05	0.001578189338239
ENSG00000134109	EDEM1	535.435294307388	-0.51357405357891	0.131611110173134	3.90220896171536	9.531881368265E-05	0.00157901165961
ENSG00000125753	VASP	655.456381400213	-0.380403376202619	0.0975052898805	3.90136142017354	9.56532145145272E-05	0.001582890248995
ENSG00000181773	GPR3	24.7788136413884	-1.41246335985648	0.362095539031506	3.90080298595885	9.58741519923793E-05	0.001584885065449
ENSG00000135387	CAPRIN1	3198.17031479832	-0.201798902950558	0.051745782125997	3.89981356275946	9.62667885267501E-05	0.001589651111383
ENSG00000143319	ISG20L2	226.209930959207	-0.417506442443404	0.107064750661337	3.89956955827641	9.63638508642047E-05	0.001589651111383
ENSG00000119714	GPR68	40.4015437660239	-1.72610617685813	0.44275718198848	3.89853907983143	9.67747840952114E-05	0.001593833607561
ENSG00000137547	MRPL15	362.306865568606	-0.61427114706815	0.157568947854501	3.89842767520012	9.68193089029727E-05	0.001593833607561
ENSG00000148110	MFSD14B	624.392424343843	-0.445034590679281	0.114195956961337	3.8971133700465	9.7346056151407E-05	0.001600835612982
ENSG00000135018	UBQLN1	1196.75515515991	-0.33779734240959	0.086698848941611	3.89621484637108	9.77077224187536E-05	0.001605111148621
ENSG00000099942	CRKL	679.286590457322	-0.32121560771881	0.082468682794416	3.89500106991598	9.81982963187724E-05	0.001610257259692
ENSG00000007314	SCN4A	192.37753900859	3.42287522108099	0.878801579730933	-3.89493521635338	9.82249788486461E-05	0.001610257259692
ENSG00000114904	NEK4	155.345088473779	-0.47943995766428	0.123152261848757	3.89306660281302	9.89849621473094E-05	0.001621032777406
ENSG00000048471	SNX29	201.390912528897	0.411749428329885	0.105809829811138	-3.89140998586639	9.9663363373694E-05	0.001630451313555
ENSG00000163655	GMPS	628.156374445572	-0.451396984126221	0.116047021901652	3.88977654686196	0.000100336568721	0.001639765435199
ENSG00000114268	PFKFB4	101.610158860526	-1.15809747065454	0.297833218050251	3.88840935284506	0.000100903341679	0.001646486613753
ENSG00000105576	TNPO2	975.952877339206	-0.301344849000198	0.077500776374478	3.88828168048434	0.000100956422507	0.001646486613753
ENSG00000175197	DDIT3	115.869294619266	1.21022283188079	0.311342221917009	-3.88711439273849	0.000101442955582	0.00165271407614
ENSG00000040275	SPDL1	348.861286523779	-1.0231124206954	0.263230239881094	3.88675868379543	0.000101591656793	0.001653430397724
ENSG00000019144	PHLDB1	1219.98924258615	0.724875199149269	0.186649091049714	-3.8836256585691	0.00010291030833	0.001673166877034
ENSG00000169925	BRD3	772.579779963664	0.584447540478422	0.15059017756478	-3.88104689116931	0.000104007783106	0.001689270444334
ENSG00000099991	CABIN1	464.644058683271	-0.348480546780789	0.089843536099856	3.87874923348377	0.000104994919298	0.001703550658747
ENSG00000206538	VGLL3	1612.91930271717	0.794671401142081	0.204892236297376	-3.87848468786642	0.000105109141182	0.00170365298957
ENSG00000127948	POR	621.725575339982	0.438287679181256	0.11315197637181	-3.87344254369071	0.000107308714134	0.001736109264903
ENSG00000173848	NET1	483.221811951477	-1.031879651253	0.266402154602497	3.8733907869202	0.000107331515965	0.001736109264903
ENSG00000118407	FILIP1	139.881123184443	3.5230387931973	0.909774603955401	-3.87243035569501	0.000107755471549	0.001741182834539
ENSG00000128881	TTBK2	138.497289192125	0.596114106041267	0.153993678625006	-3.8710297160501	0.000108376578093	0.00174942846457
ENSG00000020181	ADGRA2	317.362143001791	0.570941615519358	0.14759542309337	-3.8682880779994	0.000109602133192	0.001767404368442
ENSG00000164902	PHAX	537.258360993713	-0.31220780473093	0.080723557870443	3.86761700013282	0.000109904101159	0.001770465352039
ENSG00000142230	SAE1	1540.82020825361	-0.365833217693016	0.094607927645079	3.86683470190191	0.000110257106232	0.001774341423126
ENSG00000165819	METTL3	414.786440348932	-0.393080461174672	0.101717761328693	3.86442304706711	0.000111352087409	0.001786841112136
ENSG00000106261	ZKSCAN1	963.168120525129	0.386943262297648	0.100131199371845	-3.86436260351486	0.000111379662362	0.001786841112136
ENSG00000106290	TAF6	411.670975703887	-0.351841023790695	0.091049498962569	3.86428292082462	0.000111416024247	0.001786841112136
ENSG00000167258	CDK12	493.714263257433	-0.293444175130365	0.075940586089254	3.86412839618428	0.000111486570942	0.001786841112136
ENSG00000242114	MTFP1	73.0786706252678	-0.873572291902587	0.226100007323895	3.86365441665452	0.000111703224547	0.001788497774774
ENSG00000134987	WDR36	418.719007322756	-0.54842348740238	0.141954925301087	3.86336357290297	0.000111836364292	0.001788815281733
ENSG00000187091	PLCD1	386.411371682732	0.48084765647448	0.124578505695174	-3.85979630909241	0.00011348157809	0.001813293191611
ENSG00000103653	CSK	398.587495097163	-0.475749014689331	0.123286886194689	3.85887769067384	0.000113908924179	0.001818281280101
ENSG00000181722	ZBTB20	541.774289662934	1.28763183404341	0.333720495701943	-3.85841400401561	0.000114125209655	0.001819893621035
ENSG00000167671	UBXN6	719.603370805817	0.368608410533476	0.095572839501918	-3.85683225960947	0.000114865928281	0.00182985712389
ENSG00000110492	MDK	971.138929173047	1.0390091797433	0.269508127850519	-3.85520536256176	0.000115632520305	0.001840212296423
ENSG00000214114	MYCBP	181.270993664679	-0.613933415907935	0.159291104044312	3.85416009005218	0.000116127594679	0.001846229946824
ENSG00000262179	MYMX	216.506325961991	2.18197347508339	0.566587297099992	-3.85108082417583	0.000117597677028	0.001867720852349
ENSG00000103275	UBE2I	940.21624714033	-0.269038383443034	0.069909956514058	3.84835575443299	0.000118913282205	0.001886717574038
ENSG00000021355	SERPINB1	104.61239621048	0.724607678154973	0.188350526779289	-3.84712318327666	0.000119512888298	0.001894327276662
ENSG00000156467	UQCRB	1066.57040843288	0.338659029252154	0.088059569338109	-3.84579474777869	0.000120162320772	0.001902710690102
ENSG00000114626	ABTB1	198.266639294801	0.494071470438272	0.12857932713556	-3.84254204346067	0.000121766546811	0.001926180836173
ENSG00000144485	HES6	521.484413606856	1.61876851058333	0.421328879779172	-3.84205448112591	0.000122008744488	0.001928080129369
ENSG00000182541	LIMK2	293.626760804818	0.678681549225551	0.176817799697322	-3.83831011576507	0.000123883960866	0.001955756090186
ENSG00000109519	GRPEL1	348.458040063757	-0.488979597272574	0.127410955523038	3.83781437997423	0.000124134257378	0.001957749771448
ENSG00000172380	GNG12	1646.6816889152	-0.517679854262399	0.134902327262161	3.83744198316438	0.000124322593632	0.001958763259156
ENSG00000180801	ARSJ	212.300348348777	-1.37808202000584	0.359143220948376	3.83713777575083	0.000124476643585	0.001959235067081
ENSG00000165633	VSTM4	396.773975380852	1.85302305956288	0.483055155816083	-3.83604861112049	0.000125029670807	0.00196597949505
ENSG00000184922	FMNL1	597.462180061889	0.855210151379871	0.222960777137535	-3.83569775078568	0.00012520831404	0.001966829506216
ENSG00000122180	MYOG	2664.14877471016	3.41054792660259	0.889241829778641	-3.83534356166261	0.000125388896165	0.001967708254234
ENSG00000123146	ADGRE5	786.751125282583	-0.61199127945465	0.159590588998529	3.83475794716375	0.000125688008349	0.001968994478999
ENSG00000115129	TP53I3	805.289530361826	0.69757314830778	0.181914787957986	-3.83461485532934	0.000125761197021	0.001968994478999
ENSG00000186642	PDE2A	74.1535182455935	3.20132831925739	0.834925728829175	-3.83426717936534	0.000125939193888	0.001968994478999
ENSG00000163050	COQ8A	154.452545996666	0.800186947176675	0.208696826656115	-3.83420754401407	0.000125969748767	0.001968994478999
ENSG00000167202	TBC1D2B	753.35847242695	0.685437657515174	0.178798050826604	-3.83358573735181	0.000126288755317	0.001971187747836
ENSG00000124383	MPHOSPH10	343.833875144255	-0.305655248078128	0.079733777433968	3.83344747878347	0.000126359789752	0.001971187747836
ENSG00000132436	FIGNL1	133.663782083851	-0.85301354086975	0.222602490093094	3.83200358860772	0.000127103884866	0.001980838134626
ENSG00000080822	CLDND1	367.730087623315	-0.338089859881553	0.088250056481542	3.83104411896061	0.000127600620326	0.001986618336376
ENSG00000102144	PGK1	5520.06045214731	-0.778104789336962	0.203177825140752	3.82967377861205	0.000128313244784	0.001995745020108
ENSG00000111300	NAA25	325.644316960242	-0.438125617456707	0.114411412957447	3.82938734984123	0.000128462670844	0.001996102543916
ENSG00000134815	DHX34	175.048012351761	-0.502260981289427	0.131241843225213	3.82698816891453	0.000129720747183	0.002013669061735
ENSG00000183549	ACSM5	39.5063433553106	1.62451704347401	0.425049740107469	-3.82194573995803	0.000132402826938	0.002053284311273
ENSG00000120254	MTHFD1L	528.628522787244	-0.383722483436056	0.100431726928338	3.82072971532051	0.000133057408421	0.002061410507106
ENSG00000176749	CDK5R1	231.053670806468	1.37591506182944	0.360168198339107	-3.82020141748878	0.000133342738223	0.002063805694442
ENSG00000065135	GNAI3	955.938418230028	-0.365354262110127	0.095673546631942	3.81875946875527	0.00013412446121	0.002073871566229
ENSG00000124491	F13A1	2130.30208189009	3.27023687479268	0.856470288766941	-3.81827241141177	0.000134389483499	0.00207593618004
ENSG00000170113	NIPA1	135.42052336909	-0.495880147889016	0.12992690945416	3.81660850683107	0.000135298589717	0.00208724826367
ENSG00000197859	ADAMTSL2	15.2321287349333	2.29184220952093	0.60051697298214	-3.81644868110846	0.000135386217901	0.00208724826367
ENSG00000118363	SPCS2	485.635636708328	-0.271457347201245	0.07114449941792	3.81557744340346	0.000135864835219	0.002092583564486
ENSG00000198836	OPA1	863.47843194682	-0.226027285478384	0.059251348446309	3.81471968833247	0.000136337602682	0.002097289180175
ENSG00000260032	NORAD	3065.19073529671	0.303733228034028	0.079625096384277	-3.81454141754741	0.000136436054224	0.002097289180175
ENSG00000083750	RRAGB	107.720356140907	0.780501878877733	0.20466795608823	-3.81350307002268	0.000137010822814	0.002104075739069
ENSG00000166272	WBP1L	834.108944142034	0.509615354063506	0.133671868248291	-3.81243533693201	0.000137604235787	0.002111135150985
ENSG00000167566	NCKAP5L	735.706865254078	0.643503714449312	0.168858242219989	-3.81091089181749	0.000138455672381	0.002120894529006
ENSG00000164778	EN2	104.469933503462	2.72388659915425	0.714777849123717	-3.81081562963039	0.000138509042846	0.002120894529006
ENSG00000134265	NAPG	231.984791897075	-0.329873821675873	0.086584291038584	3.80985762797171	0.00013904683994	0.002126589866421
ENSG00000129353	SLC44A2	3655.15570776868	0.349864356679064	0.091835783696354	-3.80967355639777	0.000139150397923	0.002126589866421
ENSG00000205978	NYNRIN	15.2259335196984	1.35866673790434	0.356678444157985	-3.80922020984968	0.000139405758891	0.002128432026704
ENSG00000096401	CDC5L	661.195825360611	-0.292032653012446	0.076689990808723	3.80796307227132	0.000140116190243	0.002137211879583
ENSG00000076555	ACACB	87.6980715321254	0.789042391660511	0.207239334187453	-3.80739686678786	0.000140437275854	0.002138303985698
ENSG00000124275	MTRR	181.807551046428	-0.542401351170528	0.142461304113104	3.8073591600699	0.000140458683294	0.002138303985698
ENSG00000171813	PWWP2B	60.6276894608669	0.770288682953856	0.20236181985001	-3.80649217092825	0.000140951752377	0.002143743077811
ENSG00000075790	BCAP29	317.074670347366	-0.446847348681413	0.117408926315576	3.8059060984883	0.000141285983116	0.002146758243945
ENSG00000211456	SACM1L	451.730376745479	-0.695031978214649	0.182707464847859	3.80406995846286	0.000142337952938	0.002160662752914
ENSG00000174840	PDE12	277.656733792089	-0.422628899464598	0.111134263292184	3.80286769304853	0.000143030752056	0.002169093643333
ENSG00000285336		32.7760356552384	2.11248909392573	0.555935851789355	-3.79987922550128	0.000144766623522	0.002193311598408
ENSG00000119787	ATL2	246.071168518888	-0.384511631035022	0.101207303722271	3.79924784964316	0.000145135891996	0.002196798012408
ENSG00000163002	NUP35	74.1319527680247	-0.779981791357919	0.205406350705051	3.79726229827196	0.000146302956906	0.002212341743941
ENSG00000197361	FBXL22	33.8961388461653	3.04877644844295	0.803343492398593	-3.79510941121838	0.0001475783606	0.002229492419899
ENSG00000116489	CAPZA1	1922.45247625616	-0.292421103324792	0.077172017087414	3.78921161272175	0.000151126139657	0.002279036281918
ENSG00000096384	HSP90AB1	11873.0201555124	-0.249389436908957	0.065816236562555	3.78917801949868	0.000151146575484	0.002279036281918
ENSG00000132388	UBE2G1	480.323848567777	-0.329436370126277	0.086995759038842	3.78680953837289	0.00015259397352	0.002296568832682
ENSG00000174307	PHLDA3	1133.79323526634	0.91768159406417	0.242345991699085	-3.78665884931835	0.000152686500889	0.002296568832682
ENSG00000170545	SMAGP	73.426189594029	-1.14147544627928	0.301455177132142	3.78655114547568	0.000152752666476	0.002296568832682
ENSG00000156983	BRPF1	239.54598949909	-0.428510185142366	0.113173090503419	3.78632573552828	0.000152891229692	0.002296568832682
ENSG00000106772	PRUNE2	2916.80222711011	1.14922296011661	0.303596986053108	-3.78535694657909	0.000153488108388	0.002303342934526
ENSG00000173020	GRK2	528.324685472688	-0.295858402171543	0.078263268264264	3.78029705036781	0.000156641359583	0.002345821021453
ENSG00000142002	DPP9	1132.00267821916	-0.47025263809773	0.124398961878613	3.78019744695775	0.000156704038536	0.002345821021453
ENSG00000078114	NEBL	47.5900651654141	-1.40336362587538	0.371250259425473	3.78010140126811	0.000156764501022	0.002345821021453
ENSG00000124406	ATP8A1	59.5324573106862	2.56902936194747	0.679972176469026	-3.77813894575508	0.000158004719947	0.002362140638072
ENSG00000169715	MT1E	998.34021247044	-1.17282598082778	0.310543659548248	3.77668628795676	0.000158928701564	0.00237370616044
ENSG00000082898	XPO1	2828.20044038905	-0.216061922812879	0.057216765580223	3.77619952162349	0.000159239451259	0.002376099448985
ENSG00000092929	UNC13D	16.9652546155876	1.8023385566078	0.477335210574106	-3.77583408196531	0.000159473122162	0.002377339168624
ENSG00000113558	SKP1	1355.34876930352	0.478438391854657	0.12674061041388	-3.77494151473853	0.000160045208367	0.002383616702343
ENSG00000173588	CEP83	120.768305499595	-0.491907677103301	0.130348369822011	3.77379232110838	0.000160784622103	0.002392372129253
ENSG00000164818	DNAAF5	321.038653106546	-0.38889651813126	0.103077095669999	3.7728703511041	0.000161380158435	0.002396769996851
ENSG00000285517		51.5354385117746	-1.22566552005411	0.324877453451993	3.77270108168717	0.000161489721415	0.002396769996851
ENSG00000113658	SMAD5	743.971782060549	-0.260367496235925	0.069014847795449	3.77263015934805	0.000161535648106	0.002396769996851
ENSG00000102996	MMP15	258.985516155592	0.74368402662277	0.197236757604056	-3.77051435876715	0.000162911428331	0.002414913351231
ENSG00000175931	UBE2O	365.460356468311	-0.351584799944264	0.093254033113565	3.77018331760627	0.000163127679711	0.00241585054371
ENSG00000052802	MSMO1	880.605706752051	1.04042896054482	0.276358192823123	-3.76478420963883	0.00016669297452	0.002466337384011
ENSG00000176946	THAP4	308.827621633127	-0.322770597781854	0.085741198704622	3.76447498586762	0.000166899373515	0.002467079035286
ENSG00000180638	SLC47A2	17.4873272137434	4.71205050194769	1.25275167006041	-3.76136038335554	0.000168991740669	0.00249567129087
ENSG00000077514	POLD3	185.399650025769	-0.68177497442349	0.181272913927251	3.76104162311365	0.000169207267782	0.002496518819133
ENSG00000165195	PIGA	64.5535288747256	-0.691891391868299	0.183991116389724	3.7604608605274	0.000169600610467	0.002497766855512
ENSG00000128908	INO80	318.392684834746	-0.299784514675751	0.079720392971656	3.76044953494318	0.000169608289676	0.002497766855512
ENSG00000076641	PAG1	416.242563773829	-0.476209387510666	0.126688037204878	3.75891361187125	0.000170652743404	0.002509014243866
ENSG00000101188	NTSR1	55.670218920802	-3.53924980673751	0.941612200693018	3.7587127738284	0.00017078976307	0.002509014243866
ENSG00000198839	ZNF277	130.233689522261	0.576323833262129	0.153333636730182	-3.75862625808761	0.000170848819418	0.002509014243866
ENSG00000186300	ZNF555	95.9636418934987	0.682853771614616	0.181717478569897	-3.75777705583757	0.000171429512206	0.002515202331972
ENSG00000172000	ZNF556	216.335300884088	1.29788816217588	0.345415194258675	-3.75747269879483	0.000171638086043	0.002515924293747
ENSG00000086967	MYBPC2	217.689666764331	3.377822468679	0.899397547186166	-3.75565007848506	0.000172892118349	0.002528033167531
ENSG00000101596	SMCHD1	654.825744878623	-0.419190085642219	0.111617303554732	3.75560125797759	0.000172925826926	0.002528033167531
ENSG00000075131	TIPIN	91.1047043281783	-0.791434480383137	0.210735949787098	3.75557412573748	0.000172944563307	0.002528033167531
ENSG00000150347	ARID5B	653.278286366846	0.371465721341739	0.098942805726885	-3.75434796509722	0.000173793293767	0.002536004548691
ENSG00000159251	ACTC1	34177.3222328138	1.12162724610062	0.29875625635036	-3.75432220165878	0.00017381116879	0.002536004548691
ENSG00000164053	ATRIP	125.504473483764	-0.559371242360141	0.149057587458313	3.7527190121508	0.000174926891028	0.002549926896265
ENSG00000168175	MAPK1IP1L	994.383765560786	-0.250124817122663	0.066672973925729	3.75151732996478	0.000175767601222	0.002559818376841
ENSG00000163644	PPM1K	194.684794759018	0.998966565958666	0.266403715766067	-3.74982219405631	0.000176959999429	0.002574808765881
ENSG00000011422	PLAUR	508.094213533719	-1.15685835314415	0.308615969455757	3.74853691202132	0.000177869162633	0.002585654208546
ENSG00000101367	MAPRE1	1587.46322001027	-0.233933839697052	0.062411118484868	3.74827186847761	0.000178057190533	0.002586006317331
ENSG00000213145	CRIP1	131.414223519229	2.8329168693872	0.756264940127187	-3.74593177479676	0.000179725434963	0.002607835883969
ENSG00000011105	TSPAN9	1131.88508411943	1.2387519742249	0.330784738453101	-3.74488853390836	0.000180473884131	0.002614829287536
ENSG00000114850	SSR3	3326.62428426282	-0.511277166563833	0.136529956541942	3.74479842749212	0.000180538666207	0.002614829287536
ENSG00000168899	VAMP5	645.053379608057	0.586168307054269	0.156556571659251	-3.7441309607244	0.000181019223207	0.002619386321518
ENSG00000198892	SHISA4	130.872369700107	0.992223815372567	0.265091551808069	-3.74294770468941	0.000181874090794	0.002629346402343
ENSG00000185104	FAF1	328.091274679427	-0.290900528688113	0.077728584434805	3.74251674340094	0.000182186389476	0.002630558426509
ENSG00000164924	YWHAZ	5130.33209149162	-0.340169469301169	0.09089674763978	3.74237228651178	0.000182291183797	0.002630558426509
ENSG00000134758	RNF138	151.199083179388	-0.637872956138197	0.170553283071453	3.74002156188903	0.000184004470093	0.002651666827989
ENSG00000136830	NIBAN2	6403.73384220556	-0.759057965364042	0.202968749673061	3.73977751051195	0.000184183207629	0.002651666827989
ENSG00000166913	YWHAB	2742.3976274787	-0.263444875963156	0.070445915369858	3.73967567289043	0.000184257839381	0.002651666827989
ENSG00000060688	SNRNP40	287.098356759431	-0.38046176770969	0.101755825004376	3.73896794304728	0.000184777285375	0.002656720404575
ENSG00000240764	PCDHGC5	67.2915281527326	1.36682230907143	0.365694718666415	-3.73760472684934	0.000185781714484	0.002668731507339
ENSG00000142409	ZNF787	174.450743972051	-0.374579423751819	0.100235516197321	3.73699301367822	0.000186234096144	0.002672797887117
ENSG00000100311	PDGFB	54.8722586623632	1.76699216152273	0.472920111775596	-3.73634387188248	0.000186715289802	0.002677270009181
ENSG00000177981	ASB8	241.132141199002	0.43515018583929	0.116488816767905	-3.7355533167299	0.000187302888212	0.002683258345009
ENSG00000163932	PRKCD	224.768608362598	-0.836567721799433	0.224007925390236	3.73454519674729	0.00018805471839	0.002691586436285
ENSG00000117984	CTSD	6526.09437796457	0.492449425474786	0.131881026125773	-3.73404302302852	0.000188430284279	0.002694518929268
ENSG00000182963	GJC1	292.998335512539	-0.760626372932209	0.203800885664378	3.73220347130786	0.000189812078857	0.002710053218747
ENSG00000156642	NPTN	640.858441760217	-0.334309214386817	0.089575743681742	3.73213998171873	0.000189859939186	0.002710053218747
ENSG00000167695	TLCD3A	178.502350898446	-0.879506226097122	0.235786408293678	3.73009722003006	0.000191405900347	0.002729652166917
ENSG00000100030	MAPK1	1414.79059736257	-0.260500387957714	0.069879714439639	3.72783990384981	0.000193127992595	0.002749926277699
ENSG00000032219	ARID4A	177.258740695456	0.433365221702351	0.116252978855555	-3.72777735218991	0.000193175919552	0.002749926277699
ENSG00000116117	PARD3B	262.018130613216	0.868987978262494	0.233150539125079	-3.72715405901895	0.000193654096491	0.002754249748924
ENSG00000126709	IFI6	202.246440090905	0.887470407020597	0.23820898216403	-3.72559589885443	0.000194854353528	0.002768825993837
ENSG00000076716	GPC4	273.215222399924	1.10230109807455	0.296001351385425	-3.7239731944306	0.00019611175785	0.002784187339193
ENSG00000065427	KARS1	1198.00989217214	-0.27474483093841	0.073823731688441	3.72163293096481	0.000197938618596	0.002807598357389
ENSG00000127334	DYRK2	551.729776869665	0.826107954321665	0.221999463724928	-3.72121599061729	0.000198265764798	0.00280971420903
ENSG00000146205	ANO7	11.6183488561826	-1.74667656477107	0.46986926776607	3.71736711591164	0.000201309811675	0.002850294167631
ENSG00000221823	PPP3R1	599.421921814979	-0.31483764058064	0.084701033002538	3.71704605504876	0.000201565710535	0.002851360100557
ENSG00000196396	PTPN1	819.668274984763	-0.538911839141994	0.145036175025822	3.71570636805643	0.000202636798381	0.00286394551123
ENSG00000150630	VEGFC	266.537249766235	-1.15537748937742	0.311104822808961	3.71378842328942	0.000204179516635	0.002883168183464
ENSG00000164010	ERMAP	131.279612687199	0.680054149144475	0.183195775729758	-3.71217156310231	0.000205488618387	0.002899060606321
ENSG00000095059	DHPS	245.243520065252	-0.356863573887943	0.096151232607312	3.71148204979749	0.00020604928197	0.002904375012913
ENSG00000069696	DRD4	5.12715092743496	4.63159672194813	1.24801966820711	-3.71115683505358	0.000206314222052	0.002905515275236
ENSG00000125652	ALKBH7	144.416169340691	0.46251978902213	0.124637488745086	-3.7109203152199	0.000206507106708	0.002905639655612
ENSG00000172939	OXSR1	1162.57185269318	-0.303546707445579	0.081804736714237	3.71062507671088	0.000206748114799	0.002906440327992
ENSG00000137198	GMPR	99.2343473309376	1.22212363379719	0.329390395570405	-3.71025886070793	0.000207047430098	0.002908058522198
ENSG00000276600	RAB7B	91.4796679878206	0.949413017271362	0.256013613958171	-3.70844738524914	0.000208533978701	0.002926334152664
ENSG00000132305	IMMT	855.756123334435	-0.344326450531768	0.092898517439131	3.70647950068071	0.000210160238107	0.002946536126998
ENSG00000140548	ZNF710	82.435540189084	-0.601216385054176	0.162230747257719	3.70593364831812	0.000210613436072	0.002948479758323
ENSG00000154556	SORBS2	565.151045151427	2.02036423797722	0.545180541021164	-3.7058627114477	0.000210672399277	0.002948479758323
ENSG00000168477	TNXB	30.7934072388139	2.79496219329652	0.754280427066397	-3.70546827546208	0.000211000539982	0.002948617327368
ENSG00000152784	PRDM8	224.245273719363	-1.05087808348068	0.283611735272534	3.70534062164546	0.000211106841005	0.002948617327368
ENSG00000186767	SPIN4	86.5971308627782	-0.933498680383022	0.251944372701622	3.70517773575584	0.000211242553826	0.002948617327368
ENSG00000265241	RBM8A	1114.22294100275	-0.333863455554207	0.090137408260051	3.70393893056028	0.000212277382501	0.002960444379451
ENSG00000160209	PDXK	697.261058803248	0.422462963429506	0.114084620604978	-3.70306673405434	0.000213008820504	0.002963210622808
ENSG00000127423	AUNIP	22.8455228370016	-1.15262417718941	0.311283708353877	3.70280919385304	0.000213225250037	0.002963210622808
ENSG00000164430	CGAS	67.7252777991639	-0.860135167289095	0.23229653692631	3.70274640625379	0.000213278046267	0.002963210622808
ENSG00000122687	MRM2	214.810624839395	-0.446605034975012	0.120615800227505	3.7027075568261	0.000213310719747	0.002963210622808
ENSG00000167193	CRK	944.256451397854	-0.261824721518695	0.07071404323283	3.70258451573221	0.000213414231845	0.002963210622808
ENSG00000004142	POLDIP2	814.446318218427	-0.259390007562842	0.070063621997775	3.70220665399055	0.000213732414573	0.002965020763499
ENSG00000184113	CLDN5	521.295987939658	1.5046169386552	0.406608377156257	-3.70040811548992	0.000215253009794	0.002983493648475
ENSG00000167523	SPATA33	60.0494927261256	-0.673626350309466	0.182088085607554	3.69945319630249	0.000216064480019	0.002992113987775
ENSG00000159055	MIS18A	120.868144364551	-0.760796528219943	0.205803972999342	3.69670476780531	0.000218416096909	0.003022028853558
ENSG00000165072	MAMDC2	821.220670283092	1.38569537630931	0.374926279724352	-3.69591424033567	0.00021909692694	0.003028118206986
ENSG00000132475	H3-3B	2578.96510414391	-0.376557097990567	0.101889261846008	3.69574861146489	0.000219239824576	0.003028118206986
ENSG00000107372	ZFAND5	1136.06333986073	0.428137353462842	0.115930577477635	-3.6930494333597	0.000221580929526	0.003057778089538
ENSG00000139324	TMTC3	380.595472115121	-0.409487289986926	0.110907263983118	3.69215933457033	0.000222358079409	0.003065822707101
ENSG00000174080	CTSF	322.365354063406	0.709761931928865	0.192255905639603	-3.69175620154609	0.000222710898178	0.003068007809373
ENSG00000274349	ZNF658	36.9422943665434	0.963576222025491	0.261187485896826	-3.68921282241723	0.000224948988403	0.003096137471588
ENSG00000164284	GRPEL2	144.203817027922	-0.557969186931761	0.15132391748687	3.6872504769788	0.000226690197939	0.003116465117358
ENSG00000198952	SMG5	890.895614814769	-0.27957947913581	0.075826307436699	3.68710396941335	0.000226820701833	0.003116465117358
ENSG00000088826	SMOX	148.630966472292	-0.819988367882228	0.222623319330438	3.68329953191079	0.000230234357265	0.003160617215772
ENSG00000095066	HOOK2	201.038064196358	0.601651457246098	0.163387355000086	-3.68236242789891	0.000231082574396	0.003169505301468
ENSG00000175467	SART1	718.354616856613	-0.280662981609148	0.07624401341614	3.68111500213516	0.000232216229249	0.003178747719086
ENSG00000153233	PTPRR	18.3759475387884	2.93213030281201	0.796558603066017	-3.68099759581531	0.000232323195881	0.003178747719086
ENSG00000177409	SAMD9L	221.561629091832	0.497984669221244	0.135286750588301	-3.6809566868576	0.000232360478104	0.003178747719086
ENSG00000132612	VPS4A	421.245247623822	-0.41070356928323	0.111590870761369	3.68044058157316	0.000232831311182	0.00317977003313
ENSG00000184828	ZBTB7C	51.4777340793458	3.19344485236214	0.867698551836698	-3.6803620861213	0.000232902999487	0.00317977003313
ENSG00000198604	BAZ1A	642.949912499918	-0.286082873623839	0.077735417601287	3.68021273251772	0.000233039458309	0.00317977003313
ENSG00000101911	PRPS2	229.094480548852	-0.68488933530829	0.186133023107297	3.67956918055042	0.000233628306375	0.003185051876294
ENSG00000101460	MAP1LC3A	109.676338211331	0.674918394735774	0.183437688334353	-3.67927878324326	0.000233894475939	0.003185929328423
ENSG00000176953	NFATC2IP	435.823183922611	-0.422253255959319	0.11477531639623	3.67895527729679	0.000234191326964	0.003187222826535
ENSG00000101109	STK4	324.008364609073	-0.452543123024114	0.12303586791432	3.67813980342103	0.000234941180316	0.003194673913569
ENSG00000184381	PLA2G6	125.66414712868	0.80837234300514	0.219792200220004	-3.67789367500753	0.000235167945216	0.003195005465685
ENSG00000157077	ZFYVE9	306.964357633323	-0.370077510682863	0.100707673275075	3.67476974343382	0.000238064013131	0.003231570572056
ENSG00000148444	COMMD3	270.19586099284	0.398094297343377	0.108352639858245	-3.67406182132888	0.000238724932985	0.003237530359415
ENSG00000160255	ITGB2	207.83081347904	2.18923966008949	0.595896242169333	-3.67386048973838	0.000238913211422	0.003237530359415
ENSG00000280789	PAGR1	189.964372845095	-0.40636560920822	0.110651998218866	3.67246516781778	0.000240221902568	0.003251798441267
ENSG00000183496	MEX3B	174.503105273922	0.93407238277154	0.2543562903277	-3.67229912642667	0.000240378082027	0.003251798441267
ENSG00000131435	PDLIM4	808.767160432889	0.468219260617725	0.127561049851898	-3.67055038478705	0.000242028753428	0.003271325282843
ENSG00000112578	BYSL	275.435386570729	-0.496347351829302	0.135378482815254	3.6663681074536	0.00024601971541	0.003322423650275
ENSG00000157368	IL34	14.2344093785484	2.51711815919197	0.686584249795938	-3.66614608467947	0.000246233297951	0.003322465875853
ENSG00000171680	PLEKHG5	470.486446652728	1.52890740064832	0.417188890337261	-3.66478455217811	0.000247546879996	0.003337337826212
ENSG00000162377	COA7	288.414628853592	-0.513237944853726	0.140119701853242	3.66285353212698	0.000249421168751	0.003359737193749
ENSG00000108064	TFAM	321.531037497866	-0.566546655624546	0.154706747583994	3.66206816749835	0.000250187261016	0.003364867792038
ENSG00000100591	AHSA1	728.923375044013	-0.313643376902744	0.085647498580483	3.66202611986402	0.000250228339004	0.003364867792038
ENSG00000166575	TMEM135	143.679009204246	0.633963783174921	0.173192029905882	-3.66046742173666	0.000251755563698	0.003382523475829
ENSG00000141376	BCAS3	114.079878968924	0.554396395651101	0.151477645122678	-3.65992219645421	0.000252291840329	0.003386846329318
ENSG00000154803	FLCN	592.770505263154	0.412248234710486	0.112647912367685	-3.65961717395082	0.000252592323713	0.003387999162659
ENSG00000137409	MTCH1	1482.34662371677	-0.26814170036678	0.073288924387707	3.65869335110282	0.000253504447835	0.003397346959223
ENSG00000204160	ZDHHC18	147.514881703588	-0.469958944337715	0.128473176070717	3.65803165073953	0.000254159666414	0.003400572266683
ENSG00000075336	TIMM21	200.074228719698	-0.416885613572688	0.113964974037539	3.65801525506749	0.000254175921625	0.003400572266683
ENSG00000119203	CPSF3	418.872040208616	-0.237681757501219	0.06498710045104	3.65736824464547	0.000254818168054	0.003406278085577
ENSG00000183431	SF3A3	851.190492358502	-0.337490979194263	0.092288327435379	3.65691944553417	0.000255264556198	0.003409358332235
ENSG00000197713	RPE	408.580560272591	-0.377228814016041	0.103169629933839	3.65639398200761	0.000255788128791	0.003411865842068
ENSG00000214279	SCART1	12.6689250263291	1.71846084748954	0.47000540087903	-3.6562576606047	0.000255924124051	0.003411865842068
ENSG00000064601	CTSA	1870.04578499243	0.471973637942746	0.129092780668143	-3.65608080870178	0.000256100653883	0.003411865842068
ENSG00000102178	UBL4A	252.75806987585	-0.4018798648883	0.109929761653968	3.65578764878358	0.000256393531457	0.003412887589465
ENSG00000175592	FOSL1	632.342257521203	-1.44683171974584	0.395857422056804	3.65493139481474	0.000257250760129	0.003421413437368
ENSG00000162613	FUBP1	1105.87369738653	-0.247033213907808	0.067597962339564	3.6544476395145	0.000257736253442	0.003424985044687
ENSG00000104763	ASAH1	1327.39800706447	0.648920206071781	0.177680734523152	-3.65216976288009	0.000260033883244	0.003452611366508
ENSG00000161956	SENP3	447.492811634905	-0.280083015108529	0.076694576479403	3.65192726742221	0.000260279609407	0.003452969910685
ENSG00000117133	RPF1	254.197890401756	-0.356098510568874	0.097570705360227	3.64964575437038	0.000262602202719	0.00348085724125
ENSG00000107554	DNMBP	292.334894446229	-0.666180374481733	0.182556618279029	3.64917131332651	0.000263087620576	0.003484365994991
ENSG00000048052	HDAC9	172.367597303471	1.4933303443289	0.409469477642026	-3.64698817828475	0.000265332126438	0.003511146923785
ENSG00000172086	KRCC1	174.938001338261	0.442344181311134	0.121300705905227	-3.6466744196587	0.000265656176721	0.003512490839108
ENSG00000154122	ANKH	369.157163003055	-0.632541007900749	0.173529657948555	3.64514639963315	0.000267239627592	0.003530470293555
ENSG00000151967	SCHIP1	102.090456493408	1.70823796516846	0.468799621580043	-3.64385525613484	0.00026858450101	0.003545270499542
ENSG00000137814	HAUS2	228.842648753158	-0.531315678055531	0.145947874371109	3.64044821032837	0.000272163849573	0.003589516034426
ENSG00000185963	BICD2	803.114155714625	-0.472166922125921	0.129813012265913	3.63728499850785	0.00027552701243	0.003630838852453
ENSG00000109133	TMEM33	470.76994991433	-0.404218342262714	0.111208610584286	3.6347755820252	0.00027822271603	0.003663304435329
ENSG00000120875	DUSP4	356.976629027172	0.830818469914194	0.228595025889332	-3.63445559098215	0.000278568232997	0.003664797245274
ENSG00000111669	TPI1	5617.43736905529	-0.636435628477448	0.175167165804517	3.63330436702786	0.000279814619334	0.003678129388365
ENSG00000084073	ZMPSTE24	646.509696797825	-0.387154401079194	0.106598540114735	3.63189215032861	0.000281350709727	0.00369524430487
ENSG00000089280	FUS	2984.88272444535	-0.437765334795199	0.120579720532164	3.63050546860761	0.000282866711031	0.003712067138029
ENSG00000064313	TAF2	421.912031111353	-0.266890549811038	0.073547074794532	3.62883976768145	0.000284697871108	0.003732994427894
ENSG00000174348	PODN	34.93579981695	4.50060015365239	1.24049130551775	-3.62807875688734	0.000285538166471	0.003737943640263
ENSG00000177291	GJD4	16.8618464427053	4.73308888940122	1.30457518604238	-3.62806907569639	0.000285548871233	0.003737943640263
ENSG00000148842	CNNM2	84.7069319839077	0.641494257677856	0.176875895237555	-3.62680430149225	0.000286950605011	0.00375184370583
ENSG00000159348	CYB5R1	1720.32818176432	0.983355640828771	0.271144679586801	-3.62668241297344	0.000287086032599	0.00375184370583
ENSG00000115942	ORC2	206.284806374201	-0.38890989307966	0.107260571752944	3.62584206594989	0.000288021354079	0.003759796963605
ENSG00000078487	ZCWPW1	29.4432847008516	1.0057251168991	0.27739543146716	-3.62560086725208	0.000288290339437	0.003759796963605
ENSG00000107738	VSIR	601.699140570464	1.52061768180199	0.419423529145039	-3.62549446117542	0.000288409078541	0.003759796963605
ENSG00000067955	CBFB	811.76879086726	-0.521324319378423	0.143834256715528	3.62447953139207	0.000289543949006	0.00377147716416
ENSG00000072958	AP1M1	808.044581741963	-0.542223654200792	0.149708492949369	3.62186301871445	0.000292488995881	0.003806697261311
ENSG00000084070	SMAP2	351.573894942338	-0.639987791039996	0.176724568112633	3.62138551461679	0.000293029474792	0.003810590048216
ENSG00000188243	COMMD6	225.549670096231	0.580452280767898	0.160296611350358	-3.62111385810403	0.000293337375626	0.00381145444363
ENSG00000205436	EXOC3L4	9.85598449284724	3.14416979478164	0.868599073823645	-3.61981711647555	0.000294811308542	0.003827455697324
ENSG00000125945	ZNF436	147.846851788648	0.522047894231211	0.144302432303518	-3.61773454471761	0.000297192974935	0.003855205830161
ENSG00000084652	TXLNA	938.396880557195	-0.335973220646614	0.09289252943746	3.61679483464606	0.000298273534009	0.003866046208041
ENSG00000163820	FYCO1	469.365797026522	0.555144660517053	0.153593268014186	-3.61438146146992	0.000301065520803	0.003899033122979
ENSG00000175220	ARHGAP1	1121.17401572589	0.45024735945485	0.124615591561422	-3.61309009421125	0.000302569513208	0.003915299102469
ENSG00000009335	UBE3C	1258.48912536313	-0.263785868244252	0.073026998158912	3.61216912778252	0.000303646412951	0.003922977600133
ENSG00000168005	SPINDOC	179.511569321584	-0.375864032079734	0.104055268662383	3.61215762461062	0.000303659886449	0.003922977600133
ENSG00000113532	ST8SIA4	48.1285426812532	-1.23266367484193	0.341287885435277	3.6118002643715	0.000304078736251	0.003925176622399
ENSG00000186951	PPARA	231.031869446583	0.5217181644724	0.144470178592475	-3.61125160607765	0.000304722853079	0.003930277517609
ENSG00000116747	RO60	489.768716273737	-0.270571388205185	0.074963247754683	3.60938721719513	0.000306921178426	0.003954143790532
ENSG00000188001	TPRG1	21.2739521578924	1.70437698759938	0.472223661793992	-3.60925791207581	0.000307074193146	0.003954143790532
ENSG00000108187	PBLD	66.5713387583446	0.831043679795371	0.230339876796515	-3.60790190284562	0.00030868315051	0.003968848340268
ENSG00000024862	CCDC28A	80.1097344555905	0.568302751533962	0.157517445029517	-3.60787182287948	0.000308718930883	0.003968848340268
ENSG00000133131	MORC4	516.363601662499	0.415272995139704	0.115117570788222	-3.60738149959459	0.000309302722397	0.003973118045952
ENSG00000058804	NDC1	332.536156463832	-0.784578554432065	0.217533972699688	3.60669436913745	0.000310122576991	0.003980410669072
ENSG00000136828	RALGPS1	16.9090647357921	1.23627811508773	0.342885324885784	-3.60551480440156	0.00031153472927	0.00399528738504
ENSG00000145362	ANK2	508.384501270995	1.12227701808602	0.311330069346177	-3.60478196161041	0.000312415104284	0.004002943033609
ENSG00000135148	TRAFD1	324.222714595726	0.387079716985307	0.107385046927789	-3.60459605931541	0.000312638801573	0.004002943033609
ENSG00000112759	SLC29A1	756.822547732847	0.855947560110503	0.237508387393848	-3.60386245514407	0.000313523015943	0.004006623750124
ENSG00000161671	EMC10	924.342563301993	0.435824676972514	0.120936045769709	-3.60376159315169	0.000313644767987	0.004006623750124
ENSG00000011485	PPP5C	477.231855599395	-0.443515864832519	0.123079144120754	3.60350137304646	0.000313959088076	0.004006623750124
ENSG00000186063	AIDA	1100.98575498263	-0.332790320357605	0.092354529972411	3.60340007639059	0.000314081524116	0.004006623750124
ENSG00000137992	DBT	302.524961273082	0.470297828621794	0.130518425216946	-3.60330603008787	0.000314195236755	0.004006623750124
ENSG00000137054	POLR1E	331.854318704214	-0.41276761567416	0.114574469643636	3.60261423821555	0.000315032876785	0.004014062974816
ENSG00000070081	NUCB2	320.046757746828	0.650251648014828	0.180722570976449	-3.59806550173285	0.000320592888126	0.004081612842614
ENSG00000144749	LRIG1	137.317975957049	1.237213949595	0.343898483825926	-3.59761385345696	0.000321149931207	0.004083914423205
ENSG00000100092	SH3BP1	25.1411271743429	-1.33300902235183	0.370537647488617	3.59749955608161	0.000321291044126	0.004083914423205
ENSG00000126895	AVPR2	11.1836830360063	3.15885249166642	0.878437168679809	-3.5959913859449	0.000323158492797	0.00410297443671
ENSG00000171488	LRRC8C	78.8020229531152	-1.32002582423391	0.367095069567698	3.59586911855944	0.000323310331239	0.00410297443671
ENSG00000113575	PPP2CA	1287.97316397025	-0.391003932834671	0.108778071316233	3.59451062243939	0.000325001885918	0.00412112833172
ENSG00000186654	PRR5	204.455639133515	1.59455176549738	0.443682397973632	-3.59390359586036	0.000325760409824	0.004127431452559
ENSG00000073910	FRY	187.828570231416	1.39208877620334	0.387410237874992	-3.59331953600188	0.000326491798869	0.004133380937241
ENSG00000285531		1.88424012264232	-4.33198720279027	1.20626491791662	3.59124031416928	0.0003291079972	NA
ENSG00000131149	GSE1	995.762793504337	0.632142940384574	0.176287340410173	-3.58586690861493	0.00033596027823	0.004249843679821
ENSG00000110876	SELPLG	111.099510616547	0.935499352310147	0.260902151244841	-3.58563295797526	0.00033626162836	0.004250250061591
ENSG00000153395	LPCAT1	410.817514238873	-0.694344053556053	0.193673789436535	3.58512143319002	0.000336921400992	0.004255182525973
ENSG00000171819	ANGPTL7	34.1127768167709	3.92816299639403	1.09620826258551	-3.58340940354626	0.000339138424805	0.004279758842838
ENSG00000145907	G3BP1	1904.73354989871	-0.31772021020429	0.088687649012321	3.5824628766532	0.000340369998502	0.004291869941179
ENSG00000160703	NLRX1	123.529457473523	0.739270754171254	0.206388486364109	-3.58193796172834	0.000341054794063	0.004297072652732
ENSG00000177000	MTHFR	268.067631587061	0.610729354079705	0.170530597005747	-3.58134765727187	0.000341826435454	0.004301438522608
ENSG00000150593	PDCD4	640.352797210235	0.8488885568726	0.23703653951093	-3.58125611614178	0.000341946243483	0.004301438522608
ENSG00000204386	NEU1	561.666617065931	0.492602049199917	0.137585527934368	-3.58033331408882	0.00034315619274	0.004313221986294
ENSG00000137692	DCUN1D5	304.993172793314	-0.406375413944234	0.113514115429473	3.57995490170309	0.000343653512226	0.004316036593088
ENSG00000107317	PTGDS	2545.08293666414	0.957617446608602	0.267519455752255	-3.57961795307866	0.000344096906338	0.004318170000287
ENSG00000243056	EIF4EBP3	22.0813817214406	1.37479082417701	0.38413979053032	-3.57888158963969	0.000345067757847	0.004326913973887
ENSG00000213390	ARHGAP19	165.116334181522	-0.723916377038597	0.202323028470961	3.57802264284759	0.000346203465812	0.004337709614899
ENSG00000173662	TAS1R1	38.2422386844704	1.10447642929409	0.308714306630281	-3.57766519261714	0.000346677119565	0.004338806797885
ENSG00000184575	XPOT	1676.16274239583	-0.333671742613762	0.093273012425156	3.57736642076944	0.000347073484178	0.004338806797885
ENSG00000213593	TMX2	508.864217032538	-0.380800571293506	0.106454195257964	3.5771307121409	0.000347386485282	0.004338806797885
ENSG00000178467	P4HTM	145.051445397756	0.589507527030382	0.164799124364989	-3.57712778694607	0.000347390371352	0.004338806797885
ENSG00000090539	CHRD	108.43654222898	1.46841574751119	0.410575879005621	-3.57647836270256	0.000348254127252	0.004344407061802
ENSG00000130653	PNPLA7	36.0030911878746	1.04398779574342	0.291912121971932	-3.57637698870143	0.00034838913918	0.004344407061802
ENSG00000137877	SPTBN5	67.362823490174	1.6330550409079	0.457012669596779	-3.57332553241629	0.000352476120673	0.004391902539117
ENSG00000169660	HEXD	86.4355053482853	0.86913786098376	0.243287037538647	-3.57247911675398	0.000353617690154	0.00440265179374
ENSG00000163933	RFT1	193.695188589049	-0.494796975419131	0.138550850382613	3.57123015883866	0.000355308489579	0.00442021680456
ENSG00000164649	CDCA7L	246.661812011269	-0.537721055587355	0.150606562894198	3.57036934681995	0.0003564782275	0.004425425522627
ENSG00000163605	PPP4R2	636.827522723818	-0.25659112685741	0.071868765501119	3.57027319264885	0.000356609112595	0.004425425522627
ENSG00000157870	PRXL2B	259.30163805223	-0.414301887373344	0.116043337341719	3.5702341630638	0.000356662252503	0.004425425522627
ENSG00000168916	ZNF608	335.334450077896	0.896455609400108	0.251101160252528	-3.57009744000609	0.000356848463312	0.004425425522627
ENSG00000162878	PKDCC	136.58779427036	1.74215411201609	0.488191121189215	-3.56859032538786	0.000358907120943	0.004447462102295
ENSG00000135045	C9orf40	101.71623094486	-0.699498882316255	0.196063611568378	3.56771395120559	0.000360109313872	0.004458859402432
ENSG00000162461	SLC25A34	14.8516434312648	1.63524842193602	0.458393740128184	-3.56734457472902	0.000360617144437	0.004461648008795
ENSG00000089159	PXN	3586.56881707579	-0.411958344110714	0.11548995310858	3.56704919365068	0.000361023725561	0.004463180544585
ENSG00000135441	BLOC1S1	210.131210430853	0.573569337359042	0.160817237706175	-3.56659115366101	0.000361655048454	0.004467486893536
ENSG00000179041	RRS1	256.959291530566	-0.419138427564733	0.117528193175449	3.56627985371162	0.000362084706559	0.004469297312308
ENSG00000117308	GALE	176.561436791507	-0.51523461884665	0.144497238478967	3.56570564441372	0.000362878486209	0.004475595829519
ENSG00000164933	SLC25A32	246.590363340011	-0.471092767157971	0.132140420897805	3.56509207369867	0.000363728476665	0.004482577253008
ENSG00000114923	SLC4A3	183.336495251319	0.779329701045119	0.218625231776316	-3.56468324681975	0.000364295864896	0.004486067721612
ENSG00000130940	CASZ1	129.391592244483	2.30348996538537	0.646760491072417	-3.56158113734787	0.000368628151391	0.004532402762672
ENSG00000120647	CCDC77	118.517892357553	-0.494359811694533	0.138803594999755	3.56157786615977	0.000368632745124	0.004532402762672
ENSG00000125398	SOX9	149.486310777602	-0.896559100956338	0.252062757238266	3.55688841453421	0.000375273462495	0.004610460818994
ENSG00000143549	TPM3	3483.52959537547	-0.517776506285678	0.145580363167911	3.55663700116257	0.000375632627519	0.004611284829429
ENSG00000126882	FAM78A	34.3758051229579	1.42301277341082	0.400173650166978	-3.55598818867022	0.000376560995561	0.00461769647903
ENSG00000251432	LINC02615	10.2967297671602	1.71381767855562	0.481969503799511	-3.55586331717064	0.000376739916703	0.00461769647903
ENSG00000105220	GPI	2785.74431126753	-0.543226476132833	0.152842477833661	3.55415905206685	0.000379189816359	0.004644119186085
ENSG00000171865	RNASEH1	552.843551028917	-0.333088151583691	0.093741560346834	3.55326015858174	0.000380487976006	0.004656405951326
ENSG00000030582	GRN	2398.49220126399	0.460954298419283	0.129761663917039	-3.55231494807269	0.000381857505224	0.004669546425228
ENSG00000183513	COA5	132.124099264711	0.529462326394737	0.149130025989936	-3.5503402006412	0.000384733626336	0.004701075664835
ENSG00000141542	RAB40B	190.596546247813	0.94016734561429	0.264960964587669	-3.54832398454382	0.0003876910227	0.004733548472832
ENSG00000146021	KLHL3	55.6242620594424	0.856287113995555	0.241367016045845	-3.54765588117025	0.000388675677155	0.004741903334816
ENSG00000155252	PI4K2A	428.993453430917	0.339160262368518	0.09562956615085	-3.54660463306414	0.000390229745234	0.004757186863333
ENSG00000126775	ATG14	231.213766515771	0.541175729923009	0.152604860030901	-3.54625488214089	0.000390748070632	0.004759830085702
ENSG00000128591	FLNC	20695.4883712098	0.53705561379098	0.151467631726374	-3.54567908450019	0.000391602795345	0.004766563862843
ENSG00000151923	TIAL1	609.100589030708	-0.208919371028735	0.058928359623853	3.5453111602341	0.000392149863437	0.004769545372948
ENSG00000142661	MYOM3	418.238597144228	2.6675569818748	0.752548825516926	-3.5446962262448	0.000393065805804	0.004777005293472
ENSG00000113356	POLR3G	62.6748815958354	-1.06280304623182	0.299848060497869	3.5444719717951	0.000393400329285	0.004777393075712
ENSG00000123374	CDK2	355.407460503936	-0.84607926235981	0.238727704942676	3.54411844474847	0.000393928230788	0.004780126809722
ENSG00000222022		5.94232901293059	-2.03169518815235	0.573356503204142	3.54351119556235	0.000394836546112	0.004785815773819
ENSG00000162645	GBP2	313.753501003133	1.00741600593177	0.284307743254619	-3.5433998187997	0.000395003354234	0.004785815773819
ENSG00000152154	TMEM178A	33.1736110362491	1.5400603288252	0.434760140867131	-3.54232180933962	0.000396621287155	0.004801733328458
ENSG00000113369	ARRDC3	478.794270824866	0.633546158435924	0.178932815957174	-3.54069294135268	0.000399077727393	0.004827770178053
ENSG00000126216	TUBGCP3	211.520325367059	-0.493226339971407	0.13931337061409	3.54040920693596	0.000399507068472	0.004829263468586
ENSG00000173930	SLCO4C1	5.83440516675724	4.11655300766106	1.16326726492889	-3.53878522311269	0.00040197276233	0.004850311427445
ENSG00000116478	HDAC1	402.131868104761	-0.340932645605852	0.096343846020086	3.53870703412415	0.000402091834606	0.004850311427445
ENSG00000105327	BBC3	93.7396629299038	1.2640285760922	0.357205864233991	-3.53865572392782	0.000402169991672	0.004850311427445
ENSG00000100399	CHADL	8.97432311038618	2.18028132511151	0.616176399650565	-3.53840446720769	0.00040255291759	0.00485122359541
ENSG00000196363	WDR5	852.138935441102	0.474612385393637	0.134159871067088	-3.53766280198869	0.000403685234465	0.004861158502283
ENSG00000258366	RTEL1	200.519072694187	-0.559637439912007	0.158270979498931	3.53594475553106	0.000406319653616	0.004889152722289
ENSG00000135521	LTV1	306.264835271002	-0.321384781193388	0.090898919959783	3.53562816077002	0.000406806862834	0.004891287085726
ENSG00000147955	SIGMAR1	653.777802149615	-0.506514057507758	0.143295988318974	3.53473997039099	0.00040817661791	0.004904021512135
ENSG00000188807	TMEM201	173.275275119161	-0.495263437320602	0.14012457982828	3.53445082888053	0.000408623456695	0.004904246230213
ENSG00000155016	CYP2U1	180.848810473204	0.458623594712495	0.129762677354672	-3.53432592531184	0.000408816623739	0.004904246230213
ENSG00000132359	RAP1GAP2	19.2022311066172	-1.5353432769135	0.434506506588423	3.53353345377592	0.000410044193009	0.0049152374146
ENSG00000169155	ZBTB43	398.570709469729	0.622874300865951	0.176317081887345	-3.5326940203328	0.000411348262609	0.004927128241133
ENSG00000133961	NUMB	566.064826242399	-0.557963962718366	0.157957634375769	3.53236464273081	0.000411861011923	0.00492952979168
ENSG00000196411	EPHB4	580.326730189242	-0.322987823978176	0.091458582285964	3.53152012534249	0.000413178419452	0.004941551293856
ENSG00000085377	PREP	498.134999165551	-0.419758494656205	0.11889198196256	3.53058707346969	0.000414638512404	0.004955259799641
ENSG00000245060	LINC00847	60.6536686673242	0.687678216064016	0.194824747232893	-3.52972723348112	0.000415988304461	0.004967630380124
ENSG00000109861	CTSC	629.848944932452	-1.22898578866957	0.348299094991687	3.52853569343584	0.000417865589842	0.004986276694504
ENSG00000161654	LSM12	410.663996183217	-0.271384216808117	0.076919128683337	3.5281759096019	0.000418433986801	0.004989288028419
ENSG00000197961	ZNF121	185.353169963687	-0.459708260279233	0.130382757438003	3.52583630928211	0.000422147805324	0.005029771624637
ENSG00000132017	DCAF15	153.810610385091	-0.428793550791416	0.12165006454448	3.52481153542367	0.000423784178001	0.005045460647132
ENSG00000187905	LRRC74B	7.66196163011017	1.74223749991661	0.49433553287615	-3.52440272658512	0.000424438620647	0.005047440494689
ENSG00000107537	PHYH	370.67573593357	0.653860015799271	0.185528608662084	-3.52430830217775	0.000424589914293	0.005047440494689
ENSG00000255717	SNHG1	381.283103208982	-0.690979956306786	0.196086428438413	3.52385405665038	0.000425318443565	0.005049982770156
ENSG00000155368	DBI	786.073364777738	0.40012406922819	0.113549798286546	-3.52377613404882	0.000425443534827	0.005049982770156
ENSG00000166716	ZNF592	346.622488132954	-0.276506465789695	0.078487743701258	3.52292539892776	0.000426811479676	0.005059724907434
ENSG00000119280	C1orf198	1050.96814463654	1.34587142757803	0.382038653849552	-3.52286716021159	0.000426905275018	0.005059724907434
ENSG00000176597	B3GNT5	547.521367155611	-0.939017297810982	0.266637936346556	3.5216942895572	0.000428798322816	0.005076811164395
ENSG00000064703	DDX20	195.408470793385	-0.355687460646875	0.101002359291292	3.52157576459246	0.000428990061019	0.005076811164395
ENSG00000164088	PPM1M	148.23981753877	0.411639765728386	0.116971006334925	-3.51916067602027	0.000432914433473	0.005115916794225
ENSG00000165458	INPPL1	2055.86339337224	0.633571371505385	0.180039549876231	-3.51906773784392	0.000433066119994	0.005115916794225
ENSG00000116885	OSCP1	25.8035053466692	0.988166080457202	0.280813171156106	-3.51894491411826	0.000433266659522	0.005115916794225
ENSG00000100246	DNAL4	91.9814051332038	0.573336576230293	0.162938753544238	-3.51872445172863	0.000433626835341	0.005116342936871
ENSG00000289194		28.0051383132476	-1.0109597207287	0.287378455601493	3.51786886255174	0.000435027285376	0.005128218902192
ENSG00000164674	SYTL3	190.1089921236	0.87140584636973	0.247719434025962	-3.51771289077951	0.000435283038509	0.005128218902192
ENSG00000166986	MARS1	1138.29453968808	-0.251643839944901	0.071559432425637	3.51657121101967	0.000437159374796	0.005143906724723
ENSG00000169188	APEX2	169.12809655246	-0.379109793019721	0.107813691787488	3.51634181831919	0.000437537288595	0.005143906724723
ENSG00000175166	PSMD2	3480.24986771594	-0.337258887530331	0.09591276828401	3.516308553744	0.000437592115747	0.005143906724723
ENSG00000102935	ZNF423	40.3190869207263	1.3647142188307	0.388527761331578	-3.51252691481684	0.000443867044801	0.005213609180419
ENSG00000125148	MT2A	7243.1660723232	-1.70925422924115	0.486659011930259	3.51222146788499	0.000444377525994	0.005213609180419
ENSG00000113448	PDE4D	189.116221403044	-1.07127488779588	0.305020484822319	3.51214079415001	0.000444512444216	0.005213609180419
ENSG00000167114	SLC27A4	319.399906688222	-0.511777888853504	0.145751184299666	3.51131204396448	0.000445900656116	0.005226008654865
ENSG00000204387	SNHG32	518.207211056715	0.497463190000212	0.141765371163036	-3.50905997648826	0.000449693484735	0.005266551219226
ENSG00000142168	SOD1	1157.41971909683	0.280855104441448	0.08005656882521	-3.50820811537211	0.000451135982341	0.005276185701573
ENSG00000148450	MSRB2	155.804141556095	0.577802681374279	0.164701574202375	-3.50817947049074	0.000451184563066	0.005276185701573
ENSG00000165934	CPSF2	751.49831750611	-0.254248267988334	0.072479261650018	3.50787607655316	0.000451699408447	0.005278296492344
ENSG00000168487	BMP1	734.031298050176	0.660352361384062	0.188302965042722	-3.50686119697712	0.000453425599013	0.005294548765989
ENSG00000134107	BHLHE40	689.77879240943	1.39209460654575	0.397013253860273	-3.50641847094529	0.000454180550655	0.005299253841138
ENSG00000184702	SEPTIN5	368.487754650378	0.604312533939336	0.172358524864518	-3.50613660922402	0.000454661801898	0.005299253841138
ENSG00000155265	GOLGA7B	7.52915100080015	4.08453018224049	1.16499986042809	-3.50603491123131	0.000454835558038	0.005299253841138
ENSG00000162302	RPS6KA4	347.848690564166	-0.457525253016976	0.130505990796792	3.50577969810886	0.000455271875417	0.005300425587913
ENSG00000145780	FEM1C	330.208187891845	-0.381198063877179	0.108799780163329	3.50366575470032	0.000458900960053	0.00533873946673
ENSG00000122335	SERAC1	110.279060081938	0.68152444863753	0.194612032565359	-3.50196459927855	0.00046184097858	0.005368986398268
ENSG00000173744	AGFG1	792.832475518761	-0.316601181894668	0.090418913240678	3.50149289067363	0.000462659314868	0.005374542018998
ENSG00000175183	CSRP2	347.158175012423	1.07460636852159	0.306963283167445	-3.50076516459269	0.000463924453082	0.00538527598589
ENSG00000090520	DNAJB11	893.612700668229	-0.399275035055525	0.114084442768479	3.49982018026601	0.000465572107994	0.005400041401815
ENSG00000067177	PHKA1	201.662495227186	-0.783795075396018	0.223964254786511	3.49964362010873	0.000465880559275	0.005400041401815
ENSG00000149596	JPH2	971.325467410277	1.41379556145072	0.404126798083109	-3.4983959691779	0.000468065650158	0.005421147978871
ENSG00000143669	LYST	144.405458681409	0.604905565715542	0.172918487852724	-3.4982122110086	0.000468388284233	0.005421147978871
ENSG00000105509	HAS1	388.8238099954	-1.82990946465603	0.523189025670599	3.49760674416009	0.000469452803466	0.005429488211222
ENSG00000132780	NASP	1221.03662793446	-0.529687986070374	0.151480674127596	3.49673639308078	0.000470986991359	0.005443244240549
ENSG00000069998	HDHD5	233.974720772936	-0.553236663599603	0.158261048645681	3.4957222155036	0.000472780605664	0.005459976167968
ENSG00000175029	CTBP2	505.901939792787	-0.34535709863289	0.098814755016752	3.49499524210064	0.000474070206144	0.005469337461704
ENSG00000148429	USP6NL	123.191754487472	-0.38320814859415	0.109648604105005	3.49487484790203	0.000474284093563	0.005469337461704
ENSG00000157014	TATDN2	378.285617259158	-0.382196475693188	0.10937475379234	3.49437564375076	0.000475171920089	0.005475575987191
ENSG00000158022	TRIM63	23.8135060358439	3.10440683645786	0.888609082937954	-3.49355739893401	0.000476630509064	0.005488377714511
ENSG00000114841	DNAH1	76.0139326875551	0.825261424526908	0.236246487590977	-3.49322198582573	0.000477229616618	0.00549127110609
ENSG00000156017	CARNMT1	180.160270160865	-0.476788580550914	0.136530753166246	3.49216985546367	0.000479113469474	0.005508932514626
ENSG00000165782	PIP4P1	198.059737796349	0.344325726632944	0.098642827095847	-3.49063116670793	0.000481881004003	0.00553672155036
ENSG00000100580	TMED8	202.199959275093	-0.48728001537177	0.139619300889287	3.49006199191732	0.00048290851231	0.00554331146742
ENSG00000036530	CYP46A1	20.7409259824228	1.17260575361919	0.33599744449792	-3.48992461943099	0.000483156811248	0.00554331146742
ENSG00000205362	MT1A	21.8510876697102	-1.10124589462766	0.315657602215967	3.48873553780025	0.000485311041905	0.005563983600986
ENSG00000133460	SLC2A11	78.4027965651598	0.716314557717596	0.205558161599897	-3.48472934444631	0.000492635076364	0.005643853374863
ENSG00000176853	FAM91A1	525.024152757913	-0.3563954019743	0.10230680167782	3.48359440554738	0.000494728605774	0.005663727700765
ENSG00000259426	KIF23-AS1	27.006451020432	1.33467909293013	0.383346242610091	-3.48165429728149	0.000498326588246	0.005700783948287
ENSG00000148019	CEP78	364.210681953502	-0.492716652659433	0.14154664608477	3.48094897539539	0.00049964066274	0.005711677873041
ENSG00000127191	TRAF2	92.5491733176645	-0.585572140800312	0.168239402100458	3.48058857490863	0.000500313365945	0.005715229455985
ENSG00000119242	CCDC92	281.931539345936	0.366395494652588	0.105280876634882	-3.48017138880084	0.000501093116464	0.005719997852222
ENSG00000266412	NCOA4	1480.5022181181	0.335897611782446	0.096533556689938	-3.47959428099532	0.000502173639932	0.005728190212147
ENSG00000144909	OSBPL11	207.004178755452	-0.370899907640545	0.106626187171359	3.47850671096841	0.00050421581239	0.005747332151765
ENSG00000130227	XPO7	635.915072814803	-0.184042198195871	0.052917121968789	3.47793287594934	0.000505296442456	0.005753318049856
ENSG00000040199	PHLPP2	234.740486428957	-0.403088231385187	0.115904789540518	3.47775301592931	0.000505635594001	0.005753318049856
ENSG00000124766	SOX4	423.529937152372	0.782567256414274	0.22502775479123	-3.47764771123589	0.000505834259403	0.005753318049856
ENSG00000145358	DDIT4L	82.0591610528093	1.87153719460173	0.538301654370959	-3.47674427415377	0.000507541655584	0.005768581797478
ENSG00000106665	CLIP2	530.377902664253	-0.455601890604292	0.131088301336973	3.47553432272442	0.000509836746847	0.005790498361496
ENSG00000031081	ARHGAP31	311.163850798569	0.531588455412935	0.153032253329495	-3.47370207160425	0.000513330669235	0.005825989414243
ENSG00000101220	ADISSP	276.486786336453	-0.363534873316484	0.104703504196086	3.47204113279405	0.000516517189852	0.005857943158185
ENSG00000132386	SERPINF1	2130.90269827098	0.641063343961244	0.184796248822187	-3.46902790531253	0.000522345195969	0.005917993328836
ENSG00000160323	ADAMTS13	59.7247376361391	0.799337981236324	0.230428715491571	-3.46891653469103	0.00052256177237	0.005917993328836
ENSG00000010165	METTL13	448.101071458118	-0.322146520199323	0.092900278030788	3.46765937656893	0.000525012310624	0.005941483403451
ENSG00000167676	PLIN4	11.4098419187775	2.24422402172439	0.647280025772828	-3.46716093864455	0.000525986861277	0.005948248265748
ENSG00000172167	MTBP	60.173043550224	-0.799410789416396	0.230729731088169	3.46470645827138	0.000530810524132	0.005998500890822
ENSG00000175928	LRRN1	404.839207417331	2.91999970675896	0.842841376301468	-3.46447123843447	0.000531274947497	0.005999454646738
ENSG00000099622	CIRBP	1591.7612098889	0.391724693072437	0.11308705243892	-3.46392168355447	0.00053236147721	0.006001314265489
ENSG00000164024	METAP1	461.807890164457	-0.411787436759662	0.11888403138574	3.46377416680585	0.000532653486153	0.006001314265489
ENSG00000198554	WDHD1	262.878459607977	-0.726845915323195	0.209847198084773	3.46369130470624	0.000532817576878	0.006001314265489
ENSG00000136193	SCRN1	1611.90427725644	-0.261964980472824	0.075633306492879	3.46361930504106	0.000532960195111	0.006001314265489
ENSG00000149136	SSRP1	1646.72727119779	-0.394454198638939	0.11391594605537	3.46267763467646	0.000534828750612	0.006016443328325
ENSG00000181090	EHMT1	476.449955422361	-0.268281871414001	0.077480824185574	3.46255830696176	0.000535065967756	0.006016443328325
ENSG00000113407	TARS1	1268.82289498924	-0.324192968604091	0.093645354785095	3.46192258385986	0.000536331404704	0.006025642866039
ENSG00000076248	UNG	326.837451746028	-0.48267973701717	0.139431727737159	3.46176401060641	0.000536647486517	0.006025642866039
ENSG00000159399	HK2	619.979574196813	-1.30181691207202	0.376102062684155	3.46133946403071	0.000537494583774	0.00603086495667
ENSG00000197603	CPLANE1	419.238445465176	0.379461761646673	0.109645105884965	-3.46081805096516	0.000538536663287	0.006038129540097
ENSG00000136868	SLC31A1	408.182760769586	-0.32873236368905	0.094991975478363	3.46063298540335	0.00053890698182	0.006038129540097
ENSG00000198498	TMA16	170.327558917151	-0.471895761971666	0.13639915520783	3.45966777618706	0.000540842226227	0.006055515053504
ENSG00000171051	FPR1	24.0973683666036	-1.3550201348082	0.391870489737531	3.45782642555138	0.000544552104496	0.006092731448395
ENSG00000130255	RPL36	1528.27575399944	0.346007650563674	0.100089134083663	-3.45699514469223	0.000546234690688	0.00610722879737
ENSG00000149480	MTA2	882.885453401497	-0.355562882616125	0.102866860106186	3.45653480867491	0.000547168534002	0.006113340160146
ENSG00000146410	MTFR2	32.1524877367985	-0.934421749921231	0.270366458947727	3.45613044442725	0.000547990059079	0.006118188870353
ENSG00000128245	YWHAH	743.374238773671	-0.46338417203462	0.134110969157521	3.45522946367159	0.000549824667279	0.006134333584684
ENSG00000167972	ABCA3	59.7247835598897	1.63738486813095	0.474191724853177	-3.45300177610212	0.000554385352645	0.006180848560881
ENSG00000107745	MICU1	647.492547058182	0.410796255832659	0.118976983219407	-3.45273719938843	0.00055492934835	0.006182547369368
ENSG00000133083	DCLK1	1746.56730560217	1.9759685647196	0.572443827950801	-3.45181215734834	0.000556835236259	0.00619940611765
ENSG00000232859	LYRM9	32.993652946251	0.824132396939055	0.238776675127666	-3.45147781498514	0.000557525589169	0.006202717742216
ENSG00000276043	UHRF1	986.299300372669	-0.919931120742253	0.266552494370056	3.45121932892179	0.000558059859662	0.00620428943978
ENSG00000107968	MAP3K8	19.7682689983982	1.89299853080504	0.548768473980692	-3.44953950629394	0.000561543557598	0.006238626420695
ENSG00000223891	OSER1-DT	34.2982590285369	0.921897803714452	0.267268099847	-3.4493372169825	0.000561964438688	0.006238911809827
ENSG00000162104	ADCY9	483.734784344629	0.504458946243166	0.146289033532418	-3.44837158372078	0.000563977576991	0.006256244331216
ENSG00000136158	SPRY2	437.911096774022	-0.693874697261272	0.201227593135063	3.4482085008866	0.000564318231941	0.006256244331216
ENSG00000160285	LSS	1401.91372960643	0.654755626225418	0.189898280028989	-3.44792815461765	0.000564904280048	0.006258346574815
ENSG00000204590	GNL1	548.299713576489	-0.36935692775189	0.107130233936313	3.44773752637809	0.000565303101343	0.006258373114242
ENSG00000079387	SENP1	156.727019722805	-0.445949904933344	0.129360415214404	3.44734441516919	0.000566126373776	0.006262208162686
ENSG00000118454	ANKRD13C	272.370014678259	0.334905913053653	0.097153211399024	-3.44719344045295	0.000566442848946	0.006262208162686
ENSG00000084764	MAPRE3	410.629958943723	1.41806718439849	0.411430521165969	-3.44667473958854	0.000567531412304	0.006269851928656
ENSG00000197928	ZNF677	97.4625004170517	0.576851443055588	0.167424320124626	-3.4454459341761	0.000570118004296	0.006294023030644
ENSG00000242265	PEG10	1894.48481384369	-0.808471503958196	0.234701433112683	3.44468073004923	0.000571734274032	0.006307455614358
ENSG00000125630	POLR1B	218.799014143371	-0.412680134412137	0.119825187079419	3.44401827754808	0.0005731369558	0.006318514749452
ENSG00000255150	EID3	12.1397511584678	-1.25671942164696	0.365323626750251	3.44001682241621	0.000581678030423	0.006401895235741
ENSG00000104756	KCTD9	370.329299465936	-0.475734642117365	0.138297533484304	3.43993584073109	0.000581852102312	0.006401895235741
ENSG00000162909	CAPN2	5109.14885170949	-0.599106077646854	0.174163514107772	3.4399057731238	0.000581916745632	0.006401895235741
ENSG00000112655	PTK7	986.258611424405	0.515517836479666	0.149882015958305	-3.43949094348368	0.00058280928403	0.006404064187985
ENSG00000166473	PKD1L2	22.0365536897428	3.07549376445787	0.894229457222864	-3.43926689018855	0.000583291882137	0.006404064187985
ENSG00000178695	KCTD12	1656.84379081075	-0.571151617008484	0.166076035944424	3.43909712054793	0.000583657804054	0.006404064187985
ENSG00000133069	TMCC2	81.9256574065897	1.16843854638252	0.33975514742365	-3.43906061539535	0.000583736515266	0.006404064187985
ENSG00000166477	LEO1	326.383535782497	-0.32401567845747	0.094222445592187	3.43883749165111	0.000584217822197	0.006404893582661
ENSG00000085662	AKR1B1	1022.09165283002	0.432521305494637	0.125789112041547	-3.43846377858029	0.000585024797615	0.006409289715444
ENSG00000157617	C2CD2	346.037503285277	-0.577515402976195	0.167968312476335	3.43824019222413	0.000585508093702	0.006410136113227
ENSG00000111653	ING4	160.473077250742	0.580942311740693	0.169013508847148	-3.43725371837635	0.000587644860483	0.006429070971899
ENSG00000133639	BTG1	936.971988077903	0.396965851637535	0.115596784897209	-3.43405616333124	0.000594620978207	0.006497449819106
ENSG00000173575	CHD2	974.865347154713	0.343777908055304	0.100109702494109	-3.43401188386842	0.000594718121784	0.006497449819106
ENSG00000159314	ARHGAP27	83.8661271339856	0.913461903120286	0.266025841052384	-3.43373372867342	0.000595328697281	0.006499622506206
ENSG00000196387	ZNF140	104.201114112482	0.484575720905525	0.141159797374656	-3.4328167786994	0.000597345619021	0.006517135651342
ENSG00000147400	CETN2	282.695148806964	0.311528792821369	0.09080485052433	-3.43075057139045	0.000601913781114	0.006562439822132
ENSG00000115233	PSMD14	738.156532211691	-0.311570258377082	0.090822977204704	3.4305224070649	0.000602420216469	0.006563428542025
ENSG00000182934	SRPRA	1240.91804009317	-0.281152835744672	0.081965835514716	3.43012224519074	0.000603309376755	0.006565175360015
ENSG00000162694	EXTL2	283.674170674322	-0.358568264659574	0.104536537147921	3.43007597575375	0.000603412266256	0.006565175360015
ENSG00000214160	ALG3	222.523913036814	-0.4974123231941	0.145029853053029	3.42972369290221	0.000604196174481	0.006569177001743
ENSG00000197114	ZGPAT	189.266287624155	-0.366169329605225	0.106774017041031	3.4293860974109	0.000604948289299	0.006571669240935
ENSG00000196730	DAPK1	745.048142825471	1.34853995758904	0.393246642948238	-3.42924722123195	0.000605257938577	0.006571669240935
ENSG00000068028	RASSF1	167.23708755875	-0.505154728647495	0.147340182608557	3.42849261962403	0.000606943037678	0.006585436244547
ENSG00000138642	HERC6	24.4571040710279	1.06516215707283	0.310767664140724	-3.42751926915569	0.00060912307262	0.006604550788084
ENSG00000128294	TPST2	135.26791025913	0.841006627932746	0.245389777170198	-3.42722764424468	0.000609777648807	0.00660711032376
ENSG00000136802	LRRC8A	748.595789093857	-0.405200958900735	0.118258658571268	3.42639569733105	0.000611648621546	0.00662283730339
ENSG00000134900	TPP2	694.232339697456	-0.246073099040619	0.071833171691116	3.4256192960369	0.00061339949495	0.006633492377607
ENSG00000163618	CADPS	8.71808556646549	-1.77643594519653	0.51859926172044	3.42545020080293	0.000613781441949	0.006633492377607
ENSG00000129566	TEP1	472.177636825711	0.471670673077479	0.137697954260203	-3.42540073025471	0.000613893226305	0.006633492377607
ENSG00000197646	PDCD1LG2	33.0558271196349	-1.37536928308349	0.401618548188285	3.42456614438707	0.000615781926417	0.006649349707485
ENSG00000135108	FBXO21	319.473737177877	-0.257667105305751	0.075253379380626	3.42399381165981	0.00061708026135	0.006653734471289
ENSG00000135913	USP37	168.989865160281	-0.403890504611059	0.117962155014003	3.42389900017605	0.000617295586664	0.006653734471289
ENSG00000123213	NLN	674.269193892874	-0.418441722772595	0.12221451592989	3.42382997296852	0.00061745239757	0.006653734471289
ENSG00000164751	PEX2	194.153093785148	0.660088743396864	0.192802968772313	-3.42364408390612	0.000617874870925	0.006653745284644
ENSG00000163449	TMEM169	112.448614396354	1.05914178553166	0.30949529375599	-3.42215796782583	0.000621262076459	0.006685660805082
ENSG00000072163	LIMS2	116.332775277726	1.45144831910404	0.424175763782869	-3.42180870061926	0.000622060641385	0.006686013443729
ENSG00000197930	ERO1A	1053.76573129657	-0.869847053757567	0.254209957602694	3.42176625164721	0.000622157761825	0.006686013443729
ENSG00000052749	RRP12	433.412222369202	-0.372932338080725	0.108993929452231	3.42158815591807	0.000622565386855	0.006686013443729
ENSG00000148848	ADAM12	977.66024694503	1.00754114484636	0.294494315796371	-3.4212583768273	0.000623320840482	0.006689575872666
ENSG00000182612	TSPAN10	43.8966959204321	1.27258143114175	0.372106940126638	-3.41993468519738	0.000626361726469	0.006717644412886
ENSG00000136478	TEX2	773.041822453064	0.548881314859581	0.160568223910585	-3.41836822686183	0.000629978144037	0.006751843149971
ENSG00000203867	RBM20	93.9203320884419	1.47399926309125	0.431383054811342	-3.41691507501582	0.000633350334503	0.006783379735956
ENSG00000182903	ZNF721	184.267801748765	-0.335103762612144	0.098089437899635	3.41630831807826	0.000634763340499	0.006793904309462
ENSG00000011021	CLCN6	262.893692625569	0.594026925704787	0.173897726692657	-3.41595567120125	0.000635585925883	0.006798099601563
ENSG00000197077	KIAA1671	327.693946019069	1.74256894007985	0.510166421829641	-3.41568724540979	0.000636212721385	0.006800196501355
ENSG00000117614	SYF2	332.210765683664	0.368578817746003	0.107924773252899	-3.4151456300243	0.000637479187183	0.006809123090699
ENSG00000147548	NSD3	544.444419887569	-0.23970506846592	0.070245888070093	3.41237152880373	0.000644002747798	0.006874152386397
ENSG00000019549	SNAI2	1147.9784902484	-0.533526463309129	0.15638282452187	3.4116691838784	0.000645664199999	0.006887230219854
ENSG00000162337	LRP5	713.196639684487	0.509156400782848	0.149277253656592	-3.41081034324322	0.000647701273039	0.006904294393965
ENSG00000117222	RBBP5	234.255314519749	-0.343701217353789	0.100785824274699	3.41021388501033	0.000649119520012	0.006912107838832
ENSG00000123329	ARHGAP9	31.1272846827688	1.96982805559624	0.577691741298816	-3.40982554323436	0.000650044463449	0.006912107838832
ENSG00000160124	MIX23	106.600725429565	-0.578918448750891	0.169781225985434	3.40979071973812	0.000650127465101	0.006912107838832
ENSG00000129518	EAPP	143.816618333812	0.517038604652146	0.151634615004863	-3.40976632964423	0.000650185604654	0.006912107838832
ENSG00000141543	EIF4A3	617.289548219765	-0.274929681345381	0.080685375158414	3.40742892755466	0.000655779844901	0.0069668885676
ENSG00000138100	TRIM54	171.175992864639	3.29500562118393	0.967132970113209	-3.40698303439932	0.000656852097639	0.006973491118211
ENSG00000158079	PTPDC1	108.586534878735	-0.442698792699125	0.129945510221419	3.40680329735743	0.000657284777595	0.006973491118211
ENSG00000149781	FERMT3	562.691184662095	-0.543493109212495	0.159545372790209	3.40651126201666	0.0006579883578	0.006976267430888
ENSG00000155304	HSPA13	548.606810886552	-0.458211877174874	0.134572752131839	3.40493799759681	0.000661790777402	0.007011873156272
ENSG00000136636	KCTD3	561.226186229668	-0.272779711316251	0.080134853358275	3.40400836695464	0.000664047193038	0.007029492750857
ENSG00000064932	SBNO2	336.942837598369	-0.562402039376336	0.165230179257	3.40374889082202	0.000664678273784	0.007029492750857
ENSG00000136709	WDR33	510.330870357232	-0.262911502536115	0.077245127012911	3.40359984769228	0.000665041018765	0.007029492750857
ENSG00000291122	CASTOR3P	76.5981078049713	0.821999590765516	0.241514529281273	-3.40352024870602	0.000665234824209	0.007029492750857
ENSG00000242759	LINC00882	33.3479183391688	1.57034891107437	0.461449024150101	-3.40308209333989	0.000666302573392	0.007034165549716
ENSG00000160214	RRP1	277.671193519919	-0.421993030908579	0.124007156458892	3.40297320702187	0.00066656816763	0.007034165549716
ENSG00000135318	NT5E	5456.79605873519	-1.23988719446948	0.36441047752323	3.40244661156988	0.000667854022823	0.007043027026254
ENSG00000159322	ADPGK	473.000617074352	-0.493259483236665	0.14499456597232	3.401917029986	0.000669149495241	0.007051978024948
ENSG00000138134	STAMBPL1	91.4260212731369	-0.980531327382137	0.288296366593073	3.40112273688883	0.00067109689047	0.007063113475331
ENSG00000177311	ZBTB38	657.656555500593	-0.274024455002458	0.080568861642866	3.40112109585357	0.000671100919301	0.007063113475331
ENSG00000159214	CCDC24	28.6699387210194	0.875487434712454	0.257444562537655	-3.40068333967784	0.000672176437792	0.007069719802417
ENSG00000197457	STMN3	237.745335279319	-1.20333855698238	0.353958032152597	3.39966450164803	0.00067468581809	0.007091388155915
ENSG00000100316	RPL3	13692.5938486706	0.224415553934984	0.066017792088692	-3.39931928704144	0.000675538049144	0.007095621544803
ENSG00000139437	TCHP	234.112582106491	-0.388535996611026	0.114312503144463	3.39889326122106	0.000676591158365	0.007101710874623
ENSG00000158417	EIF5B	1758.90535532667	-0.280457726325687	0.082522356425313	3.39856662454271	0.000677399617262	0.007101710874623
ENSG00000122566	HNRNPA2B1	8400.08220619246	-0.352079532714619	0.103597311351708	3.39853928756245	0.000677467319768	0.007101710874623
ENSG00000143222	UFC1	421.039711789501	0.276864808413401	0.081474234520327	-3.39818851988508	0.000678336586036	0.007106104634212
ENSG00000186594	MIR22HG	727.183088399974	0.750260999368055	0.220807754373846	-3.39780186386843	0.000679295991498	0.00710975220577
ENSG00000148672	GLUD1	1139.64436041067	-0.246825764713674	0.072645269788173	3.39768529228946	0.000679585486698	0.00710975220577
ENSG00000106636	YKT6	1100.53380605643	-0.225432406611472	0.066378162136867	3.39618331322048	0.000683325791875	0.007143729582345
ENSG00000109472	CPE	68.9645016676196	1.31164943766373	0.386231573393138	-3.39601816117874	0.000683738227587	0.007143729582345
ENSG00000150712	MTMR12	374.44672636166	-0.282005184830263	0.083052461799637	3.39550663182746	0.000685017143278	0.007150603063492
ENSG00000084774	CAD	874.70314538424	-0.451053230995329	0.132842723754253	3.39539282429753	0.000685301984865	0.007150603063492
ENSG00000165661	QSOX2	322.679143408063	-0.530211896656867	0.156168146503011	3.39513472196229	0.000685948380701	0.007152620268248
ENSG00000233006	MIR3936HG	8.88017210588976	2.10816468502184	0.621378041925755	-3.39272478713326	0.000692011270722	0.007211077182109
ENSG00000197054	ZNF763	11.2085654614015	1.38796756501943	0.409155379050811	-3.39227500378791	0.000693148331852	0.007218161421474
ENSG00000163590	PPM1L	113.640568900752	1.14142205026024	0.336588086456325	-3.39115404314332	0.00069598970321	0.00724297260684
ENSG00000143162	CREG1	666.555979094258	0.723650769733837	0.213483521856352	-3.38972658611452	0.000699623640137	0.007275993680399
ENSG00000175048	ZDHHC14	22.9323997293235	-1.00188336069132	0.295907916674696	3.38579437802853	0.000709725416201	0.007376191669234
ENSG00000272410		64.8069030123999	-1.30944486505326	0.386790291114295	3.38541296184273	0.0007107124448	0.007381590372409
ENSG00000249992	TMEM158	600.912458045783	-1.09064124682374	0.322282773587908	3.38411276123094	0.000714086695949	0.007411759808642
ENSG00000122591	HYCC1	1019.35287689286	-0.490552681010998	0.145000475600144	3.38311084139997	0.00071669700322	0.007433965564937
ENSG00000166333	ILK	924.695880639863	-0.240627398384951	0.071137926022144	3.38254728300691	0.000718169137895	0.007444344175935
ENSG00000130518	IQCN	10.9545280384145	2.16296028122264	0.6395388515376	-3.38206236575367	0.000719438093307	0.007452604448186
ENSG00000159202	UBE2Z	985.506580650671	-0.31493869121945	0.09317790945033	3.37997163788411	0.000724933101678	0.00750460254176
ENSG00000184162	NR2C2AP	66.1299239310911	-0.835043735834959	0.247198556197043	3.37802836991226	0.000730075482307	0.007552884429348
ENSG00000167962	ZNF598	394.725166611161	-0.28528518848281	0.084462949353859	3.37763706649177	0.000731115060501	0.007558685959485
ENSG00000147010	SH3KBP1	580.969209580582	-0.391085721984559	0.115801047550731	3.37722093414767	0.000732222110414	0.007560966759294
ENSG00000082014	SMARCD3	731.691607140952	0.377812391664866	0.1118716840517	-3.3771941029355	0.000732293543736	0.007560966759294
ENSG00000071967	CYBRD1	1813.9485235323	0.491084310747171	0.145437541917647	-3.37659935854282	0.000733878607691	0.007568788157469
ENSG00000110063	DCPS	225.2382890981	-0.369210190773789	0.109345389666805	3.37655013987184	0.00073400992393	0.007568788157469
ENSG00000023734	STRAP	1840.82501314353	-0.245244942865083	0.072667595947147	3.37488724745286	0.000738459395238	0.00760969874192
ENSG00000136811	ODF2	489.09927746365	-0.447512620553268	0.132640104380078	3.37388622125121	0.000741149949234	0.007632442432199
ENSG00000177106	EPS8L2	217.623037144699	1.58016570900499	0.468560042117786	-3.37238681698721	0.000745197078401	0.007669117520677
ENSG00000131876	SNRPA1	279.634281574922	-0.410509701233979	0.121750176608564	3.37173803495826	0.000746954597357	0.007682196891516
ENSG00000134198	TSPAN2	13.4225940121019	2.28170198349318	0.676807816960052	-3.37127013949347	0.00074822449175	0.007690247429206
ENSG00000143811	PYCR2	391.103834115129	-0.296055993982105	0.087830429763984	3.37076790786134	0.00074958980728	0.007699267591104
ENSG00000120802	TMPO	1176.14750243033	-0.716802629919145	0.212693515752229	3.37011980541129	0.000751355091518	0.007712381553836
ENSG00000155850	SLC26A2	732.551387222047	-0.527972139453118	0.156687236202512	3.36959252233369	0.000752794138445	0.007718268255223
ENSG00000151320	AKAP6	280.586822437088	1.99706019284165	0.592695715180689	-3.36945272538849	0.000753176097554	0.007718268255223
ENSG00000146263	MMS22L	140.096932360488	-0.797263078381484	0.236620638047665	3.36937253216637	0.000753395286077	0.007718268255223
ENSG00000196313	POM121	728.580627427055	-0.397264926238047	0.117919331076684	3.3689550526682	0.000754537321158	0.007724955051308
ENSG00000121769	FABP3	531.119550140851	1.85928193332258	0.551957714359667	-3.36852241567011	0.000755722516294	0.007731457172521
ENSG00000145794	MEGF10	505.928656431875	0.873878535431608	0.259436943067342	-3.36836583525723	0.000756151889173	0.007731457172521
ENSG00000062822	POLD1	309.821858813186	-0.66730344179805	0.198140619125612	3.36782757994215	0.000757629614652	0.007738500643327
ENSG00000099957	P2RX6	363.000047820198	0.608575953798664	0.18070656277209	-3.3677578969072	0.000757821118299	0.007738500643327
ENSG00000180198	RCC1	512.46932533078	-0.508891825988612	0.151134847943012	3.36713757888914	0.000759527864853	0.007750915580111
ENSG00000183628	DGCR6	134.879698672485	0.682529458210853	0.202786853809602	-3.36574805214781	0.000763363976869	0.007785030428183
ENSG00000242125	SNHG3	389.676021254391	-0.588279860908314	0.174883099962773	3.36384625520442	0.000768643494512	0.007833812038644
ENSG00000160818	GPATCH4	339.092858559749	-0.459415989173151	0.136584634922368	3.36359934947495	0.000769331402444	0.007835764419598
ENSG00000005302	MSL3	267.006032651597	-0.366129839046371	0.108881694141718	3.36263907291729	0.000772012282053	0.00785799993344
ENSG00000108788	MLX	392.226265097888	-0.273928285933751	0.081472954632809	3.36219899190254	0.000773243786673	0.007865463698584
ENSG00000145050	MANF	623.759996032084	-0.51336787493369	0.152697110701426	3.3620012361432	0.000773797771936	0.007866030538023
ENSG00000162522	KIAA1522	217.270590438795	0.830915457730803	0.247242172307906	-3.36073514471477	0.000777353291127	0.007897089065004
ENSG00000204103	MAFB	52.4490691802718	1.91946006076068	0.571555242283262	-3.35831065618919	0.00078420425923	0.00795886035783
ENSG00000213719	CLIC1	3090.40835087799	-0.469796291423429	0.139894149955304	3.35822685633051	0.000784442054651	0.00795886035783
ENSG00000149428	HYOU1	1916.71853202467	-0.390675744088511	0.116351737316929	3.35771302687432	0.000785901591428	0.007968547478405
ENSG00000165495	PKNOX2	262.216761009273	0.84925253148653	0.252977619906702	-3.35702633220967	0.000787856088704	0.007983237530409
ENSG00000117174	ZNHIT6	294.582647271942	-0.294493602250337	0.087741107031458	3.35639259879352	0.000789663847761	0.007996422812448
ENSG00000166845	C18orf54	157.999316078141	-0.743477552922263	0.22155021029648	3.35579709866823	0.000791366052101	0.00800828290604
ENSG00000048991	R3HDM1	373.38459755811	-0.244274587365284	0.072795487567613	3.35562815124221	0.000791849598805	0.00800828290604
ENSG00000169379	ARL13B	113.534144679676	-0.492877407156167	0.146895556477163	3.355291466783	0.000792814045803	0.008012903547437
ENSG00000130299	GTPBP3	102.102782649108	-0.446908297235605	0.13322157119559	3.35462412899689	0.000794728886187	0.008027117675132
ENSG00000112877	CEP72	32.6122210772957	-0.801393138577282	0.238953553785687	3.35376112169495	0.0007972115399	0.008047045128132
ENSG00000130433	CACNG6	50.5029605985875	2.81912590968277	0.840699931181401	-3.35330812472075	0.000798517576358	0.008055077941192
ENSG00000015676	NUDCD3	755.687579540034	-0.265306166260689	0.079143575210301	3.3522135632073	0.000801681508611	0.008081830125444
ENSG00000075856	SART3	571.124650816318	-0.255486161844676	0.076248090424577	3.35072210231151	0.000806011444191	0.008120295258102
ENSG00000075568	TMEM131	902.892692778534	-0.384266939065715	0.114698026530951	3.35024891611383	0.000807389703225	0.00812899314082
ENSG00000125834	STK35	208.47206406632	-0.48329647377852	0.144280117306669	3.34970945962892	0.000808963656737	0.008139648979547
ENSG00000124207	CSE1L	1473.58804896991	-0.589120715827533	0.175887177279808	3.34942390308725	0.000809797967156	0.008141437436208
ENSG00000168734	PKIG	62.3796219819856	0.75352708215351	0.224991229061138	-3.34913981001788	0.000810628793979	0.008141437436208
ENSG00000129347	KRI1	314.60265564465	-0.433906183121114	0.129561718842403	3.34903077080129	0.000810947887871	0.008141437436208
ENSG00000107263	RAPGEF1	2358.24264806015	0.764760247094232	0.22835867918205	-3.34894320563379	0.000811204224182	0.008141437436208
ENSG00000135925	WNT10A	4.82096417856061	5.15562910126113	1.539753526492	-3.34834700005989	0.000812951542663	0.00815379034563
ENSG00000149054	ZNF215	23.6374990045697	-0.980506581064343	0.292866039985135	3.347969539637	0.000814059582488	0.00815513983856
ENSG00000164039	BDH2	399.663554651698	0.581619651973287	0.17372415521367	-3.34794923168819	0.000814119236433	0.00815513983856
ENSG00000123610	TNFAIP6	26.2557959993364	-1.2759812178267	0.38125050808988	3.34683152087992	0.000817408737706	0.00818289901215
ENSG00000148411	NACC2	500.145630343924	-0.437518404923471	0.130750340788373	3.34621234855226	0.000819236308977	0.008195997217885
ENSG00000176619	LMNB2	1828.64998705298	-0.684853459203401	0.204737306784271	3.34503501076636	0.000822721843422	0.008225655314817
ENSG00000184481	FOXO4	78.8117802260877	0.885917631584575	0.264941059101902	-3.34382913161011	0.000826306133738	0.008256262616023
ENSG00000170037	CNTROB	379.99068881713	-0.316314588474207	0.094613789151807	3.34321869264408	0.000828126087408	0.008269213498991
ENSG00000243244	STON1	82.3254209305517	1.19305999965746	0.356989184341514	-3.34200601023285	0.000831752597064	0.008300175884858
ENSG00000100258	LMF2	740.261502504656	-0.584732668406815	0.175012055392772	3.34109937223768	0.000834473503432	0.008317747998556
ENSG00000133935	ERG28	171.091480781652	0.5748054942703	0.172042431167622	-3.34106819096426	0.000834567228081	0.008317747998556
ENSG00000168496	FEN1	474.23533106495	-0.817163882072351	0.244622582441006	3.34050877036024	0.000836250394102	0.008326714777985
ENSG00000078246	TULP3	353.593558227472	0.397413209582834	0.118971078063706	-3.34041866351777	0.000836521798814	0.008326714777985
ENSG00000163444	TMEM183A	567.008440167947	0.278296683922392	0.083326983034467	-3.33981471292774	0.000838343027629	0.008339584988774
ENSG00000260807	CEROX1	429.374525790399	1.30131764102136	0.389693187904149	-3.33933895026525	0.000839780291416	0.008348621826562
ENSG00000140332	TLE3	409.392456862434	-0.503828312118931	0.15091797670962	3.33842477287077	0.000842548409221	0.008365625715667
ENSG00000135902	CHRND	161.758670814697	1.3518965261227	0.404950507651308	-3.33842408042313	0.000842550509147	0.008365625715667
ENSG00000036257	CUL3	763.376880243223	-0.201357026430543	0.060348240671699	3.33658486460188	0.000848145303581	0.008415883034342
ENSG00000028310	BRD9	466.348875041509	-0.364423493458862	0.109239695581186	3.33599880080247	0.000849935303997	0.00842834713832
ENSG00000197746	PSAP	8325.82648870352	0.555947860560942	0.166678172686956	-3.3354568963573	0.000851593546514	0.008438884827991
ENSG00000138443	ABI2	659.145895253654	-0.348587827069255	0.104514815933926	3.33529580427746	0.000852087070946	0.008438884827991
ENSG00000196230	TUBB	13852.1820504806	-0.330231909731563	0.099016264005765	3.33512795142762	0.000852601589957	0.008438884827991
ENSG00000100116	GCAT	80.6225235602831	0.770645184307132	0.231104224738149	-3.33462179317711	0.000854154860781	0.008448961646085
ENSG00000116254	CHD5	24.6578178680945	-1.77248176953288	0.53167198005298	3.33378819278056	0.000856718689205	0.008469015620837
ENSG00000117013	KCNQ4	78.3710255918055	2.28574568385905	0.686353440276929	-3.33027497164842	0.000867602595457	0.008569967202188
ENSG00000067082	KLF6	1684.47727174274	-0.619323956312035	0.185975231007836	3.33014215363948	0.000868016567828	0.008569967202188
ENSG00000113328	CCNG1	1216.41243318921	0.315470724019808	0.094758707405921	-3.32920037277859	0.000870957204977	0.008593625871861
ENSG00000112029	FBXO5	164.509176679124	-1.01660375079398	0.305644890685078	3.32609437218253	0.000880721041156	0.008684536587589
ENSG00000162755	KLHDC9	2.81150897344221	3.77226353639943	1.13481254093823	-3.32412922867475	0.000886950855777	NA
ENSG00000132196	HSD17B7	78.1167632760931	0.889988534040324	0.267763989247485	-3.32377978286594	0.000888062922744	0.008749817640937
ENSG00000085733	CTTN	2900.24104007746	-0.235653679215734	0.070901897325613	3.32365829553911	0.000888449843442	0.008749817640937
ENSG00000135111	TBX3	361.869173845671	-0.832745266201901	0.250724259045309	3.32135896770728	0.000895802422673	0.008816728707442
ENSG00000105499	PLA2G4C	70.132306865848	1.56362704691966	0.470877117555146	-3.32066899967067	0.000898019715887	0.00883030540177
ENSG00000157551	KCNJ15	102.714233396477	-0.977135311580426	0.294266303660493	3.32058172962877	0.000898300530515	0.00883030540177
ENSG00000135744	AGT	71.0149011784498	2.58749274279777	0.779312404544783	-3.3202252751375	0.00089944836323	0.008830950585867
ENSG00000111445	RFC5	133.3777523741	-0.724721823589473	0.218275641101976	3.32021392735662	0.00089948492697	0.008830950585867
ENSG00000111885	MAN1A1	1118.91324846481	-1.49028271260992	0.448885699002236	3.31996032825829	0.000900302409352	0.008833482993441
ENSG00000160226	CFAP410	85.6190216754376	0.639454258469434	0.192671652998767	-3.31888084477858	0.000903789858497	0.008862192854717
ENSG00000184489	PTP4A3	30.5805938743215	1.40431795264123	0.423192666954655	-3.31838914588683	0.000905382519418	0.008872299090039
ENSG00000213366	GSTM2	206.760670403607	0.705562262382295	0.212640533645911	-3.3180986253411	0.000906324766013	0.008876023003132
ENSG00000106459	NRF1	118.513364165396	-0.430863476334334	0.129865842801547	3.31775828839575	0.000907429738257	0.008881334952176
ENSG00000128283	CDC42EP1	1027.06866828482	0.68668004564036	0.207110872905663	-3.31551905511565	0.000914731046166	0.008947248467049
ENSG00000258708	SLC25A21-AS1	8.32490945052857	1.56681404480941	0.472611970833345	-3.315222934465	0.000915700650922	0.008951186486756
ENSG00000166411	IDH3A	400.950580627364	-0.409752692122445	0.123639794628667	3.3140842182169	0.000919438094454	0.008982159156651
ENSG00000177406	NINJ2-AS1	23.549612261845	1.31950284467511	0.398230674627	-3.31341337758829	0.000921646509054	0.008992662174406
ENSG00000117395	EBNA1BP2	644.443915491158	-0.273367199918641	0.082503242958293	3.313411571674	0.000921652460771	0.008992662174406
ENSG00000170175	CHRNB1	744.330904165079	0.708358849071016	0.213900722667686	-3.31162438460536	0.000927559947535	0.009044712101135
ENSG00000105197	TIMM50	409.057120868809	-0.330067425892198	0.099689194287887	3.31096492704128	0.000929748609328	0.009060457589791
ENSG00000247626	MARS2	57.687813543335	-0.624669773947344	0.18872293919471	3.3099832834993	0.000933015432145	0.009084909084551
ENSG00000129315	CCNT1	405.458825134786	-0.266386005355136	0.080484643114655	3.30977432521699	0.000933712198208	0.009084909084551
ENSG00000075303	SLC25A40	116.959708235094	-0.464411221682007	0.140322393721159	3.30960162071394	0.000934288440812	0.009084909084551
ENSG00000013588	GPRC5A	57.782502312001	-1.30132377950711	0.393217273554931	3.30942679028906	0.0009348721123	0.009084909084551
ENSG00000108828	VAT1	3717.2955667988	0.373414774735041	0.11283635567769	-3.30934805978384	0.000935135064445	0.009084909084551
ENSG00000087842	PIR	52.7119480221233	1.30868306999002	0.395528147989904	-3.3086976910261	0.000937309854535	0.009096947474187
ENSG00000145860	RNF145	655.689157317689	-0.424008094148553	0.128152050475164	3.30863292921503	0.000937526670077	0.009096947474187
ENSG00000114686	MRPL3	662.241412454764	-0.378614669701095	0.114445722538553	3.30824657578225	0.000938821105315	0.009103110440294
ENSG00000125835	SNRPB	923.403668763199	-0.47690968598819	0.144164260696864	3.30809927289117	0.000939315063485	0.009103110440294
ENSG00000141522	ARHGDIA	3450.75327090625	-0.300000515336556	0.09071457342015	3.30708180643794	0.000942733565453	0.009122278364685
ENSG00000185761	ADAMTSL5	50.6854564297379	1.44462657631675	0.436830787693099	-3.30706217834555	0.000942799625437	0.009122278364685
ENSG00000133398	MED10	203.505819741244	-0.339084633019359	0.102535581015952	3.30699479789952	0.000943026432582	0.009122278364685
ENSG00000140688	RUSF1	519.428587764128	0.218328580363353	0.066045802210282	-3.30571471701138	0.000947344884489	0.009158440717343
ENSG00000185345	PRKN	23.353348018371	1.09514522190983	0.331376045883589	-3.30484123856845	0.000950302138556	0.00918140750391
ENSG00000089094	KDM2B	245.368232588095	-0.286994339105388	0.086856796998736	3.30422429818088	0.000952396005982	0.009191438000024
ENSG00000140992	PDPK1	564.055651347144	-0.278205158040791	0.084203479404189	3.30396273419256	0.000953285031486	0.009191438000024
ENSG00000121390	PSPC1	381.711992382607	-0.321081677685226	0.097181955856213	3.30392277924812	0.000953420901342	0.009191438000024
ENSG00000130304	SLC27A1	185.804870208654	0.571420665144231	0.172956006824704	-3.30384978027033	0.000953669186295	0.009191438000024
ENSG00000169398	PTK2	649.241737655532	-0.302281577373519	0.091535646858592	3.30233726146595	0.000958827077479	0.009235511331399
ENSG00000159403	C1R	748.749865621862	1.19738560189836	0.362657587905711	-3.30169736365663	0.000961016982428	0.009250960427803
ENSG00000120685	PROSER1	319.891041639686	-0.310590445441274	0.094105871079357	3.30043643269994	0.000965345796212	0.009286967754297
ENSG00000286214	COPG2IT1	5.08951324444357	2.54961907978669	0.772687609175574	-3.29967641451767	0.00096796367677	0.009306481464777
ENSG00000159388	BTG2	409.196889925727	0.671587981799832	0.203676911790392	-3.29732013263721	0.000976121730963	0.009377006010326
ENSG00000176170	SPHK1	143.35506626768	-1.5762597870053	0.478057917904093	3.29721510296484	0.000976486848735	0.009377006010326
ENSG00000104368	PLAT	477.859602678829	-1.60787996245295	0.487812553973717	3.296102056733	0.000980363943685	0.009408514029764
ENSG00000198796	ALPK2	297.161872653987	1.00528687382721	0.305215613428131	-3.29369412834421	0.000988800349576	0.009483159826846
ENSG00000070031	SCT	20.2402248721116	2.35311220602683	0.714462967206649	-3.29353978307209	0.000989343398671	0.009483159826846
ENSG00000144354	CDCA7	189.765598187276	-1.04191810499729	0.316456085194748	3.29245716465238	0.000993160256408	0.009513969033927
ENSG00000100802	C14orf93	40.1486821792704	0.782426537603127	0.23776868716616	-3.29070470518409	0.000999367598942	0.009564095941077
ENSG00000145555	MYO10	1444.39627752752	0.704527025595733	0.214100435397951	-3.29063798626201	0.000999604630568	0.009564095941077
ENSG00000170390	DCLK2	102.298796555633	1.00234626047952	0.304624165680565	-3.29043580058781	0.001000323251407	0.00956517454268
ENSG00000105281	SLC1A5	924.808418008856	-0.522451359856439	0.158844078331485	3.28908301363403	0.001005143729303	0.009605450396191
ENSG00000105323	HNRNPUL1	2411.09668628756	-0.28525432450446	0.086740529293397	3.28859331189458	0.001006894011492	0.009616355571341
ENSG00000105245	NUMBL	392.884732811507	0.509659800833292	0.154989815433417	-3.28834381412784	0.001007786845936	0.009619063444256
ENSG00000164647	STEAP1	84.6240632636312	-1.30859732459469	0.398412212980319	3.28453115130618	0.001021522048218	0.009744271042425
ENSG00000187601	MAGEH1	115.489369861151	0.544901719113245	0.165952305485966	-3.28348387518682	0.001025325101812	0.009772427065619
ENSG00000164125	GASK1B	2157.75247364177	0.548773471621315	0.167136875137957	-3.28337759796185	0.001025711765866	0.009772427065619
ENSG00000167395	ZNF646	339.277664194729	-0.333829532581485	0.101758172213689	3.28061643914411	0.001035804999566	0.009862586223392
ENSG00000100418	DESI1	335.176791343706	-0.335486235193641	0.10227334881556	3.28028991989552	0.001037004627028	0.009862586223392
ENSG00000130724	CHMP2A	568.480088679093	0.228116870418011	0.069541935652936	-3.28027783920882	0.001037049035968	0.009862586223392
ENSG00000170634	ACYP2	58.7649694810515	0.662209198251305	0.202018047245842	-3.2779704946135	0.00104556323953	0.009936997029616
ENSG00000105723	GSK3A	385.499365840326	-0.252344662356535	0.076985587664357	3.2778169266787	0.001046132201382	0.009936997029616
ENSG00000037897	METTL1	86.6751099886523	-0.518304122640087	0.158145697036937	3.27738365539614	0.001047738995464	0.009946275118091
ENSG00000118960	HS1BP3	286.726882591874	0.335092950668846	0.102257213053341	-3.27696150387015	0.001049306747826	0.0099551716514
ENSG00000079805	DNM2	1080.21334610295	-0.216524133405595	0.066083975185124	3.27649982918003	0.001051023762816	0.009961289960915
ENSG00000140157	NIPA2	644.088945495389	-0.278053081884628	0.084872384924938	3.27613136040117	0.001052396000492	0.009961289960915
ENSG00000103260	METRN	336.601421202971	0.535188733074706	0.163362380828419	-3.27608308816715	0.001052575896902	0.009961289960915
ENSG00000235098	ANKRD65	34.7739025107216	2.19866795328443	0.67113400621613	-3.27604909439856	0.001052702598746	0.009961289960915
ENSG00000004864	SLC25A13	186.088833027092	-0.334368034475505	0.102069625752305	3.2758818503648	0.001053326157551	0.009961289960915
ENSG00000196937	FAM3C	1348.79046995878	-0.452782675146509	0.138221687796386	3.27577156931771	0.001053737520411	0.009961289960915
ENSG00000135632	SMYD5	212.350531648959	-0.361635162387432	0.110451870720133	3.27414248422969	0.001059831563795	0.010012902990804
ENSG00000010244	ZNF207	1141.20302510384	-0.194306611926126	0.059357609235603	3.27349120741845	0.00106227695524	0.010027961168492
ENSG00000080561	MID2	69.8950771517528	0.655516032638442	0.200257131632447	-3.2733717261145	0.001062726145731	0.010027961168492
ENSG00000122203	KIAA1191	894.460993411872	-0.269663735205302	0.082385638141272	3.27318864415292	0.001063414784111	0.010027961168492
ENSG00000141580	WDR45B	618.890570986241	-0.251111725293477	0.076721202035114	3.27304211394585	0.001063966235334	0.010027961168492
ENSG00000162144	CYB561A3	733.619597168648	0.521514581911578	0.159362671168377	-3.27250150921832	0.001066003034378	0.01004116342704
ENSG00000111907	TPD52L1	62.2439232847335	1.50607865015713	0.460300235167145	-3.27194846991604	0.001068090414292	0.010054826100431
ENSG00000143761	ARF1	3096.38060763696	-0.238515647854284	0.072907622692603	3.27147750873631	0.0010698709806	0.010065585918195
ENSG00000151617	EDNRA	133.077699802055	-1.11896911399703	0.342124207075634	3.27065168396474	0.001072999812488	0.010089010148751
ENSG00000243335	KCTD7	135.441682447684	0.66945699225631	0.20478020271058	-3.26914898703595	0.001078714857553	0.010136709200108
ENSG00000103742	IGDCC4	127.10706253944	1.46563160283888	0.448386039997164	-3.26868250146269	0.001080494710519	0.010146495917543
ENSG00000125995	ROMO1	175.636809401942	0.495308866268899	0.151538294479117	-3.26853926904368	0.001081041751651	0.010146495917543
ENSG00000184677	ZBTB40	410.794204574417	0.326746818205485	0.099975170556	-3.26827967772719	0.00108203385	0.010148224541909
ENSG00000102900	NUP93	681.318879557939	-0.257647470759142	0.078835762047497	3.26815475702403	0.001082511568289	0.010148224541909
ENSG00000107566	ERLIN1	850.467734406511	-0.58890421034006	0.180218817464035	3.26771764806182	0.001084184684225	0.010157877513269
ENSG00000129911	KLF16	217.526745760476	-0.445336415514632	0.136297691782069	3.26738046471612	0.001085476950023	0.010163952912224
ENSG00000223953	C1QTNF5	147.24542713772	0.995638492963676	0.304791205649793	-3.26662474017597	0.00108837846446	0.010185080508846
ENSG00000188725	SMIM15	451.545861730962	-0.343249871417509	0.105096571796508	3.26604251261517	0.001090618748079	0.010199998919387
ENSG00000179476	C14orf28	24.2290017857452	1.0352408560404	0.316994243216766	-3.26580333300401	0.001091540293864	0.010202573486817
ENSG00000123349	PFDN5	854.502515217809	0.356037358074592	0.109080575225179	-3.26398497018935	0.001098569929611	0.010262203241878
ENSG00000138802	SEC24B	366.019364113028	-0.232228972009677	0.071159937995319	3.26347912255001	0.001100532923557	0.0102681384109
ENSG00000136448	NMT1	986.605241121884	-0.192743066258672	0.059060829940046	3.26346694508579	0.001100580219421	0.0102681384109
ENSG00000174403	CRMA	101.189677737001	2.63838804065574	0.808498454333174	-3.26331859574401	0.00110115654207	0.0102681384109
ENSG00000117862	TXNDC12	399.231584421999	-0.502889791846263	0.154250468868578	3.26021564495034	0.001113275353964	0.01037501653662
ENSG00000227097	RPS28P7	152.571567391965	0.524147700404125	0.16078605283941	-3.25990775411119	0.001114484546541	0.010380157838491
ENSG00000196584	XRCC2	75.4997781313166	-1.15263178306872	0.353776531254145	3.25807870573725	0.001121692915082	0.010441135642924
ENSG00000178896	EXOSC4	79.8841875563494	-0.48291609074246	0.148262882442619	3.25716108297947	0.001125325526046	0.010468776711657
ENSG00000115486	GGCX	746.692365855144	-0.316067007681159	0.097042961920518	3.25698022222395	0.001126042784864	0.010469280002741
ENSG00000101346	POFUT1	990.698627291749	-0.404044359796354	0.124089330426871	3.2560765571579	0.001129632881741	0.010496476929988
ENSG00000138095	LRPPRC	1634.6168377943	-0.228082120180997	0.070082517684414	3.25447954378675	0.001136003411273	0.010543732976299
ENSG00000170835	CEL	10.1842604736187	1.36798027472421	0.420340175151954	-3.25445997216345	0.001136081688596	0.010543732976299
ENSG00000149308	NPAT	160.093164712813	-0.512496262694248	0.15748280219349	3.25429986992849	0.001136722209771	0.010543732976299
ENSG00000226752	CUTALP	107.020808640928	0.822096873446331	0.252643892105858	-3.25397486000521	0.001138023504104	0.010549604849846
ENSG00000100003	SEC14L2	352.45135876709	-1.06502491541717	0.327386991880641	3.2531070012869	0.00114150504015	0.010575669054489
ENSG00000204852	TCTN1	183.790937019829	0.510739949096305	0.157115145526132	-3.25073656894113	0.001151064592328	0.010657980480403
ENSG00000107959	PITRM1	1003.76123119497	-0.327749094268459	0.100849324807449	3.24988883063151	0.001154501302271	0.010683535790707
ENSG00000082126	MPP4	233.918940077699	-1.21489357199696	0.373852013660432	3.24966437950081	0.001155412808071	0.010685707089056
ENSG00000203797	DDO	27.090401781138	1.29034822320726	0.397121783202159	-3.24925067772068	0.001157094611987	0.010694995690538
ENSG00000196204	RNF216P1	127.963627588221	-0.471830159234583	0.145237535488679	3.24867919058954	0.001159421575422	0.010702173085694
ENSG00000163866	SMIM12	255.63825553281	-0.363254722851039	0.111819265469311	3.24858798997149	0.001159793323161	0.010702173085694
ENSG00000188760	TMEM198	40.2195117338812	0.875151732779892	0.269396767505538	-3.24856063004505	0.001159904867905	0.010702173085694
ENSG00000112576	CCND3	561.606743350321	-0.509400207305098	0.156874129494186	3.24719065500202	0.001165502866283	0.010742686579741
ENSG00000165416	SUGT1	495.392519496221	-0.247694415356957	0.076280485690042	3.24715309710321	0.001165656686584	0.010742686579741
ENSG00000158301	GPRASP2	155.869574282955	0.424546601069647	0.130758997743316	-3.24678690106699	0.001167157444745	0.010750241878757
ENSG00000123908	AGO2	725.741242522882	-0.520516258093527	0.16035890179596	3.24594551511603	0.001170612410771	0.010775777334606
ENSG00000100401	RANGAP1	1137.90208301823	-0.442615987800766	0.136441751444976	3.24399227592196	0.001178669424594	0.010843621332206
ENSG00000165879	FRAT1	15.465356580904	1.09232007462773	0.336871431469987	-3.24254291870709	0.001184681034378	0.010892579784351
ENSG00000105676	ARMC6	250.860375598839	-0.368494734045963	0.113696434929649	3.24104035692915	0.00119094322343	0.01094378385814
ENSG00000062650	WAPL	656.130984003228	-0.237797622355494	0.073379157229877	3.24066984866749	0.001192492074709	0.01095164187518
ENSG00000119681	LTBP2	5812.14128058542	-0.544626295614447	0.168135591633216	3.23920884521901	0.001198617724127	0.011001498843484
ENSG00000147145	LPAR4	59.1499862442744	1.30702213231701	0.403608029138529	-3.23834522099758	0.001202252357888	0.011028447399175
ENSG00000143401	ANP32E	1021.21262356587	-0.55349551764911	0.171011151265789	3.23660482694989	0.001209607902585	0.011089477327586
ENSG00000075223	SEMA3C	4356.53332847496	0.925708970169604	0.286116396756182	-3.23542789111265	0.001214605602792	0.011128832647285
ENSG00000266340		21.9028808710347	0.96009672349879	0.297072660966842	-3.23185822745887	0.001229880589065	0.011262253398819
ENSG00000197594	ENPP1	368.677416824452	-1.6034061454073	0.496310414977425	3.2306518199507	0.001235082920753	0.011303190692062
ENSG00000102401	ARMCX3	894.289034164054	0.419194424619309	0.129761877668528	-3.23048981835887	0.001235783057864	0.011303190692062
ENSG00000182224	CYB5D1	102.09200544035	-0.674920102433181	0.20893782397631	3.23024376146324	0.001236847165625	0.011303938173802
ENSG00000138092	CENPO	277.037808599682	-0.785753121920704	0.24326028943657	3.23009202916199	0.001237503775084	0.011303938173802
ENSG00000110660	SLC35F2	134.904115186195	-1.21481265839567	0.376105966754378	3.22997443746757	0.001238012865174	0.011303938173802
ENSG00000141510	TP53	484.004069816215	0.36733886135604	0.113736019940446	-3.22974956876796	0.001238986928523	0.011306292855832
ENSG00000096746	HNRNPH3	1851.88214841706	-0.31889207654111	0.098754151486864	3.22915109633167	0.001241582779863	0.011323435786073
ENSG00000150403	TMCO3	1007.14476251703	-0.482815319280162	0.149558254041679	3.22827598098071	0.001245387601438	0.011351578558836
ENSG00000134242	PTPN22	55.7419739504159	-1.56016661698783	0.483505111012028	3.22678412586421	0.001251898712208	0.011404342163667
ENSG00000144228	SPOPL	168.454076244543	-0.366621771276288	0.113638065529942	3.2262232691711	0.001254354656039	0.011420125118155
ENSG00000213588	ZBTB9	97.0681153041171	-0.550155561776911	0.170591982377051	3.22497900611138	0.001259819068564	0.01146326434318
ENSG00000118412	CASP8AP2	240.467507421636	-0.393948629549661	0.122182459917796	3.22426500346046	0.001262964660178	0.011485266757048
ENSG00000196081	ZNF724	25.8171344932717	-1.11379054626876	0.345553415108533	3.22320804127759	0.001267634499708	0.011521097206041
ENSG00000080819	CPOX	235.104698231682	-0.574605857948209	0.178363532617302	3.22154338118593	0.001275021585786	0.011575581324632
ENSG00000227268	KLLN	18.2129615427484	1.40646629205867	0.436583773108285	-3.22152672337143	0.001275095706818	0.011575581324632
ENSG00000173894	CBX2	87.2393965876056	-0.711292047254409	0.220810154348707	3.22128323016851	0.001276179614447	0.011578762973147
ENSG00000128487	SPECC1	228.003333703337	0.816958339823747	0.253666746248837	-3.22059691270035	0.001279239329102	0.011597955398543
ENSG00000247134		38.6761266371959	0.732182046049178	0.227351885637634	-3.22047931995677	0.00127976425567	0.011597955398543
ENSG00000152127	MGAT5	637.047597962712	-0.387329243930474	0.120278447011215	3.22027140817972	0.001280692847281	0.01159971197936
ENSG00000196715	VKORC1L1	406.92519266365	-0.265516604657504	0.082485058413125	3.21896607416665	0.001286537055535	0.011645963587
ENSG00000116649	SRM	631.789309866808	-0.447820373364312	0.139183002466687	3.21749326733699	0.00129316061993	0.011699213012512
ENSG00000197769	MAP1LC3C	26.4620790384344	1.71854788857425	0.534273067586512	-3.21660961937966	0.001297149688258	0.011728580829628
ENSG00000132792	CTNNBL1	347.830016779968	-0.278629823758224	0.086632782452103	3.21621695473385	0.001298925943621	0.011737918644505
ENSG00000121964	GTDC1	170.135799529265	0.498209082191336	0.154933496349531	-3.21563182868715	0.001301576981518	0.011755146342807
ENSG00000112130	RNF8	153.190806271259	-0.378862454761248	0.117834238497306	3.21521537027549	0.001303466875735	0.011765484029288
ENSG00000120549	KIAA1217	226.128311866153	0.964019296291873	0.29988083907228	-3.2146745329718	0.001305924983226	0.011779071997273
ENSG00000168906	MAT2A	6752.50160330516	-0.678215271644519	0.21098609680166	3.21450219671149	0.001306709150478	0.011779071997273
ENSG00000153551	CMTM7	80.1011541469252	-0.564108496033813	0.175494615904491	3.21439203776381	0.001307210625149	0.011779071997273
ENSG00000138379	MSTN	163.266209107064	1.85601861138477	0.577481694590591	-3.21398691728333	0.001309056376107	0.011788974905645
ENSG00000168763	CNNM3	124.79536442832	0.464271363760312	0.144518484994372	-3.21253965386083	0.001315669847886	0.011841778727811
ENSG00000137818	RPLP1	5656.14258549793	0.36939596037958	0.115020805496432	-3.21155775935718	0.001320174291807	0.011872453881419
ENSG00000112339	HBS1L	656.399879146961	-0.242334446628841	0.075459063985236	3.21146902479809	0.001320582062189	0.011872453881419
ENSG00000119335	SET	4291.68714041004	-0.207744507265761	0.064730138423671	3.20939383608349	0.001330151578939	0.01195168069249
ENSG00000168427	KLHL30	548.132230432061	1.53415858201328	0.478100889855453	-3.20885949925154	0.001332625954795	0.011967102359698
ENSG00000099290	WASHC2A	954.251830894972	0.361202628586063	0.11257935941242	-3.20842675310349	0.001334633002136	0.011978312225533
ENSG00000102804	TSC22D1	544.493578207343	0.49834805810601	0.155373949251972	-3.20741064062054	0.001339356630369	0.012013876774791
ENSG00000137941	TTLL7	410.601118813347	0.534368764468535	0.166630848834136	-3.20690177243497	0.00134172801092	0.012028313519814
ENSG00000166250	CLMP	1792.239804113	-0.896412482966416	0.279682714996543	3.20510505262185	0.001350131936353	0.012096783699892
ENSG00000149212	SESN3	373.156395382296	0.876051540802053	0.273483444959062	-3.20330739190883	0.001358588835984	0.01216453504853
ENSG00000148057	IDNK	27.641373963281	0.852118234616696	0.266024854690191	-3.20315271146021	0.001359318791737	0.01216453504853
ENSG00000065911	MTHFD2	635.052326783762	-0.485585339616013	0.151602945102785	3.20300729835288	0.001360005343679	0.01216453504853
ENSG00000272405		26.4596956255172	1.6955161617968	0.529792459200381	-3.20034030751562	0.001372654112795	0.012270719410356
ENSG00000133226	SRRM1	871.401156917563	-0.24468263262643	0.076467248588098	3.19983570933025	0.001375059448679	0.012285265147873
ENSG00000092531	SNAP23	447.18354129686	0.316613676695975	0.098981129613499	-3.19872765578941	0.001380355003024	0.01232560205472
ENSG00000235501	CNN3-DT	112.435629505038	0.771072463658679	0.241079395491176	-3.19841711104217	0.001381842513711	0.012331909419989
ENSG00000090020	SLC9A1	475.664414911212	-0.573723270315613	0.179433293762891	3.1974181506903	0.001386637570416	0.012367710352635
ENSG00000174106	LEMD3	259.612763531736	-0.302838612233734	0.09472260670396	3.19711020179381	0.001388118830934	0.012373931103303
ENSG00000213699	SLC35F6	312.639469686209	-0.330762171067054	0.103542141613754	3.19446909163714	0.001400882850147	0.012476361614168
ENSG00000044090	CUL7	817.914262438022	0.277327053685589	0.086816476395119	-3.19440577642681	0.001401190165447	0.012476361614168
ENSG00000198146	ZNF770	441.319805578429	-0.237450527855736	0.074337052586844	3.19424189677596	0.001401985882668	0.012476409881444
ENSG00000185753	CXorf38	207.397308643602	-0.356324590290854	0.111564472023304	3.19388945090354	0.001403698594511	0.012484613922001
ENSG00000131116	ZNF428	271.984160439673	0.325719700022449	0.102000715953956	-3.19330797804874	0.001406528481258	0.012502739377037
ENSG00000107789	MINPP1	228.167562881734	-0.317532651630044	0.099462047979666	3.19250063798164	0.001410466331353	0.0125306876607
ENSG00000149294	NCAM1	5522.13071159446	1.21707514904974	0.381299960648621	-3.19190997811645	0.001413353746658	0.012549277614453
ENSG00000214530	STARD10	27.9541377553509	1.05561375188799	0.330755776156981	-3.19152023330647	0.00141526198072	0.012559157329747
ENSG00000152455	SUV39H2	111.124173626608	-0.552893660864933	0.173284328946554	3.19067317988958	0.001419417442602	0.01258895683503
ENSG00000164465	DCBLD1	397.371325885826	-0.613078369843957	0.192171949001959	3.19025941625698	0.001421451364682	0.012595061198562
ENSG00000100359	SGSM3	491.432788107181	0.412660289164749	0.12935213359565	-3.1902086010789	0.00142170134008	0.012595061198562
ENSG00000185652	NTF3	8.53141604383876	4.01637072534665	1.25925566104422	-3.18947998376765	0.001425290090929	0.012619772667136
ENSG00000167553	TUBA1C	3659.97163462096	-0.336868614041049	0.105669697606812	3.18793960492354	0.001432904620024	0.012680081410496
ENSG00000275835	TUBGCP5	189.259844962073	-0.397343628175771	0.124664907214525	3.18729333742667	0.001436110456102	0.012701330963856
ENSG00000155465	SLC7A7	67.5678602979479	1.22130065674565	0.383270569981254	-3.18652344427433	0.001439938171294	0.012728053701134
ENSG00000125378	BMP4	42.8774135336596	1.64140650563469	0.515448302897223	-3.18442508474411	0.001450418481969	0.012813517948989
ENSG00000072041	SLC6A15	206.33270970865	-1.73879628332083	0.54634577701485	3.18259306921223	0.001459625968684	0.012887648304035
ENSG00000258924		8.20526998586396	6.27896394826671	1.97389982002456	-3.18099423515251	0.00146770550211	0.012951742180999
ENSG00000166710	B2M	4478.46833980787	0.497107602118269	0.156328754829069	-3.17988589278927	0.001473330555419	0.01299207793241
ENSG00000158941	CCAR2	884.433336676317	-0.259284408017299	0.081542933683562	3.17972871841335	0.001474129852386	0.01299207793241
ENSG00000168016	TRANK1	81.7136040621999	0.866938600297542	0.272655832783583	-3.17960775475382	0.001474745274902	0.01299207793241
ENSG00000151239	TWF1	1231.61741583799	-0.461433603109888	0.145210129889272	3.17769568460375	0.001484504748252	0.013070762108568
ENSG00000130821	SLC6A8	923.819721593398	-0.43084725481127	0.135592154222019	3.17752348786935	0.001485386579073	0.013071236300906
ENSG00000143033	MTF2	130.946851278716	-0.412048454229179	0.129699037502409	3.17695845831952	0.001488283523971	0.013089432865139
ENSG00000139304	PTPRQ	68.0011089071472	-1.43159150820295	0.450682523190275	3.17649661244694	0.001490655304704	0.013102992926151
ENSG00000173598	NUDT4	664.939918270483	0.497243766815693	0.156616566120963	-3.17491169121692	0.00149882107576	0.013167439244864
ENSG00000151692	RNF144A	69.809803013496	-1.0755515198342	0.338931974920486	3.1733551255721	0.001506880847854	0.013230883173013
ENSG00000198728	LDB1	618.230435712888	0.357329861277349	0.112611534233702	-3.1731195539507	0.001508104091496	0.013234263086407
ENSG00000173992	CCS	173.853959291685	0.36056017857811	0.113664024339951	-3.17215742335262	0.001513109613508	0.013270811926919
ENSG00000130584	ZBTB46	64.6836849793849	0.843481920968293	0.266089498183987	-3.16991811674233	0.0015248190121	0.013366084255429
ENSG00000048162	NOP16	207.21999115817	-0.499308155280023	0.157547991981363	3.16924480598322	0.001528356060073	0.013386280716852
ENSG00000131791	PRKAB2	342.729975186028	0.600131070462816	0.189369191584963	-3.16910615417375	0.001529085365889	0.013386280716852
ENSG00000104064	GABPB1	146.064267426051	-0.438947454839399	0.138513113679761	3.16899565086836	0.001529666840641	0.013386280716852
ENSG00000112977	DAP	835.673596265707	-0.463727720280761	0.14634817403058	3.16866078687025	0.00153143015822	0.013389743904264
ENSG00000170144	HNRNPA3	4414.16987057314	-0.298361972729833	0.094162129472659	3.16859839938588	0.001531758883328	0.013389743904264
ENSG00000291233		171.748168713481	1.28636977491189	0.406033190457732	-3.16813946530266	0.001534179045306	0.013403477912702
ENSG00000168672	LRATD2	11.7509444470835	2.27386133741228	0.718185613236311	-3.16611930885907	0.001544874150095	0.013489451442233
ENSG00000104946	TBC1D17	247.167872234663	0.437483671781993	0.138241423574989	-3.16463517568364	0.001552775148191	0.013550945972636
ENSG00000286147		95.6228985426856	0.579726921010309	0.183210570206641	-3.16426568814476	0.001554747945415	0.013552855329607
ENSG00000042088	TDP1	219.808513446851	-0.50390924002037	0.159256363166305	3.16413881368218	0.001555425895798	0.013552855329607
ENSG00000197265	GTF2E2	292.20886237755	-0.480200912949603	0.151764829408197	3.16411196732559	0.001555569383496	0.013552855329607
ENSG00000140521	POLG	614.083432428637	-0.227447212667875	0.071902338729544	3.16327975816481	0.001560023403035	0.013584164072651
ENSG00000205339	IPO7	2731.87116061742	-0.30111652888995	0.095220778061772	3.16229855520196	0.001565289927843	0.013622509421638
ENSG00000132376	INPP5K	281.835411381039	0.603095990708253	0.190745756413661	-3.16177933416431	0.001568083422252	0.01363930192126
ENSG00000171763	AFG2B	90.2433256732791	-0.514143862005463	0.162625342480532	3.16152362333695	0.001569460874865	0.01364376587637
ENSG00000115866	DARS1	841.715576320704	-0.250759805213043	0.079322088441574	3.16128596888551	0.001570742060927	0.013647388506249
ENSG00000241685	ARPC1A	1065.01427623314	-0.34554693835714	0.109357620072941	3.15978839084705	0.001578837625239	0.013710181292431
ENSG00000174945	AMZ1	9.79596615559792	1.90765114822761	0.603873175135864	-3.15902614451852	0.001582972890565	0.013738533822624
ENSG00000142621	FHAD1	12.9773884697082	2.38524297751367	0.755227409681413	-3.15831092322227	0.00158686210575	0.013764720913998
ENSG00000267302	RNFT1-DT	1.88634176586182	4.22453014086733	1.33788174016084	-3.15762597997597	0.001590594919982	NA
ENSG00000138767	CNOT6L	311.208023134527	0.566963834512124	0.179573452748263	-3.1572809111541	0.001592478541837	0.013805853234474
ENSG00000183864	TOB2	494.056326125567	-0.408788850317913	0.129543783434879	3.155603761746	0.001601662850396	0.013877854785513
ENSG00000170681	CAVIN4	949.22282499435	2.2054893591197	0.699287615967485	-3.15390879054586	0.001610994270081	0.013951051311994
ENSG00000008083	JARID2	265.214892713498	0.610027417450582	0.193556349586249	-3.15167866491899	0.001623348142288	0.014045147749638
ENSG00000163322	ABRAXAS1	208.229011193361	0.443517364867608	0.140727737217094	-3.15159877958824	0.001623792283631	0.014045147749638
ENSG00000089902	RCOR1	423.111189799776	-0.336514000920655	0.106780135939123	3.15146630935651	0.001624529029634	0.014045147749638
ENSG00000167074	TEF	92.1352060804235	0.90708987471736	0.287880726171467	-3.15092256011985	0.001627556367839	0.014063619255106
ENSG00000143819	EPHX1	375.833721554292	0.485459034638245	0.154123506655446	-3.14980527742288	0.001633793169859	0.014109788168799
ENSG00000147872	PLIN2	1013.36979230142	-0.932138844542367	0.295961295045616	3.1495295504728	0.001635335689687	0.014115387934985
ENSG00000134970	TMED7	917.602199975991	-0.367679339719354	0.116799667116414	3.14794852414166	0.001644206448182	0.014176643625374
ENSG00000166387	PPFIBP2	58.2801586949238	1.44063485520438	0.457643012250601	-3.14794461324694	0.001644228446067	0.014176643625374
ENSG00000130669	PAK4	349.250235791465	-0.484785713453877	0.154010317697857	3.14774828531259	0.001645333093726	0.014178424427208
ENSG00000092421	SEMA6A	121.474725530894	1.93548825799587	0.615059402930623	-3.14683142599511	0.001650500889694	0.014215197788109
ENSG00000143320	CRABP2	28.6815233644601	1.23736741803837	0.393385705746381	-3.14543055317855	0.001658425633841	0.014275662748877
ENSG00000131236	CAP1	3658.22804552851	-0.447600884925519	0.142309618759212	3.14526093758189	0.001659387522484	0.014276158483626
ENSG00000151461	UPF2	427.456140282529	-0.279725868591645	0.088997419368836	3.14307842379524	0.001671810422254	0.014370370690602
ENSG00000163528	CHCHD4	91.9178291292232	-0.598033992814687	0.190273838833039	3.14301743467449	0.001672158798925	0.014370370690602
ENSG00000135912	TTLL4	140.169372951249	-0.423981070066207	0.134910726027253	3.14267873690459	0.001674094694058	0.014379180051734
ENSG00000092841	MYL6	5623.61236721625	0.276544673669604	0.0880071078479	-3.1422993032284	0.001676265872096	0.014389999631748
ENSG00000059758	CDK17	430.848282780299	-0.460972320218606	0.146752144645469	3.14116240912353	0.001682786874406	0.014431343826104
ENSG00000147576	ADHFE1	14.4199935503393	1.99661871819344	0.635659461470286	-3.1410194281939	0.00168360863501	0.014431343826104
ENSG00000121940	CLCC1	269.436241920637	-0.345425116091061	0.109974133885731	3.14096691545646	0.001683910536458	0.014431343826104
ENSG00000102977	ACD	126.738794999661	-0.460235840381901	0.146542685325554	3.14062649636492	0.001685868851041	0.014431343826104
ENSG00000101945	SUV39H1	99.2661149432953	-0.71553689025245	0.227841291068812	3.14050577441798	0.001686563826163	0.014431343826104
ENSG00000165609	NUDT5	442.423557158102	-0.322138906382724	0.102575675982746	3.14049996060383	0.001686597301924	0.014431343826104
ENSG00000118508	RAB32	294.852848128974	0.378283533140297	0.120459168336904	-3.14034654533145	0.001687480883194	0.014431343826104
ENSG00000104472	CHRAC1	130.429637166524	-0.473416736122738	0.150772511165162	3.13994064610452	0.001689820676809	0.014443529520726
ENSG00000214435	AS3MT	76.2814708417244	0.959210822516784	0.305504847266005	-3.13975647555468	0.001690883306203	0.014444791534104
ENSG00000153531	ADPRHL1	486.605621046057	-0.865935900700658	0.27586566789422	3.13897668858417	0.001695389344635	0.014463361492986
ENSG00000137124	ALDH1B1	977.067580309038	0.771545836392386	0.245798494836762	-3.13893637511808	0.001695622598039	0.014463361492986
ENSG00000164300	SERINC5	384.6607855098	0.863233905281597	0.275011181067379	-3.13890475991265	0.001695805544025	0.014463361492986
ENSG00000099960	SLC7A4	5.96076792722906	2.15359810326059	0.686226689318066	-3.13831877538998	0.001699199717363	0.014484484847734
ENSG00000139793	MBNL2	454.49497946834	0.808126819488909	0.257585830467142	-3.13731084517863	0.001705052530018	0.014526532267345
ENSG00000136261	BZW2	463.047480966703	-0.323328662137035	0.103104863366261	3.13592057232517	0.001713155945289	0.014587698440281
ENSG00000076928	ARHGEF1	658.592207876083	-0.395078035322558	0.126008647971829	3.13532477081162	0.001716639494246	0.014605323562149
ENSG00000118655	DCLRE1B	143.14188735895	-0.723611574048353	0.230806665660839	3.13514157824052	0.001717711898433	0.014605323562149
ENSG00000156876	SASS6	65.7186871679968	-0.678027063533887	0.216270217103969	3.13509216670335	0.001718001257675	0.014605323562149
ENSG00000115484	CCT4	2004.84175672563	-0.206324320108755	0.065825399045782	3.1344180680964	0.001721953331234	0.014631042648108
ENSG00000130052	STARD8	90.5685472749185	-0.787802124716984	0.251409039698148	3.13354732854018	0.001727070636905	0.014666629448533
ENSG00000117592	PRDX6	2118.92889235627	0.31449448530258	0.100386621299153	-3.13283265471585	0.001731281195501	0.014694481845902
ENSG00000107371	EXOSC3	179.865849576299	-0.395784678516322	0.12635695195928	3.1322746582544	0.001734575236826	0.014714529427069
ENSG00000160224	AIRE	53.9151168831515	3.12575234759407	0.997982666543898	-3.13207077876294	0.001735780243113	0.014716843554258
ENSG00000136758	YME1L1	1851.96357193383	-0.157943231798744	0.050436091232955	3.13155179034855	0.001738851139019	0.014734407509345
ENSG00000196220	SRGAP3	21.6041051698564	1.81378656204614	0.579241116809873	-3.13131528375512	0.001740252223767	0.014734407509345
ENSG00000213551	DNAJC9	435.360199511504	-0.685882803404621	0.21904455755766	3.13124786596934	0.001740651802428	0.014734407509345
ENSG00000135063	ENTREP1	12.3769071706995	2.68393872198235	0.857223091511105	-3.13096876246197	0.001742306919501	0.014734926745702
ENSG00000278615	C11orf98	179.79622446277	-0.430871110390753	0.137620331751681	3.13086812759766	0.001742904051108	0.014734926745702
ENSG00000152061	RABGAP1L	224.314999557874	0.725350269458121	0.231684637544776	-3.13076549720712	0.001743513217266	0.014734926745702
ENSG00000070950	RAD18	151.384784063956	-0.715004768152724	0.228396654378606	3.13053958735964	0.001744854802614	0.014738374943215
ENSG00000048405	ZNF800	168.465807466713	-0.39340130637844	0.125717877375568	3.1292391709987	0.001752595914053	0.014795845826284
ENSG00000113851	CRBN	182.479174176317	0.45260589450413	0.144750123460652	-3.12680834864477	0.001767150838487	0.014910748416462
ENSG00000235823	OLMALINC	202.431828942226	0.4730941515616	0.151329484338987	-3.12625232041259	0.001770495721985	0.014921371824277
ENSG00000126067	PSMB2	707.690567637516	-0.222298098478628	0.0711089669896	3.12616126895981	0.001771044011923	0.014921371824277
ENSG00000115568	ZNF142	278.405513587244	-0.305238197304853	0.097646537975705	3.12595001965965	0.001772316705614	0.014921371824277
ENSG00000162775	RBM15	79.7367615266397	-0.491726675735898	0.15731135743372	3.12581801948456	0.001773112381346	0.014921371824277
ENSG00000119688	ABCD4	290.552393713659	0.317193913985364	0.101475615261449	-3.12581414922316	0.001773135715611	0.014921371824277
ENSG00000044574	HSPA5	9451.45012235597	-0.340310380137429	0.108880235830142	3.12554778691266	0.001774742324002	0.014926935039434
ENSG00000166169	POLL	146.536238612529	0.47473797142106	0.151974889982977	-3.12379217036602	0.001785365137635	0.015000874004344
ENSG00000149582	TMEM25	118.747063994909	0.682263075265098	0.218409390594158	-3.12378086587339	0.001785433727381	0.015000874004344
ENSG00000240476	LINC00973	30.6374048094824	-1.77825188062515	0.569481399861824	3.12258114322368	0.001792726800884	0.015054137237002
ENSG00000100036	SLC35E4	172.345573974624	-0.954198364754527	0.305657166459645	3.12179287600805	0.001797533545937	0.015085895246806
ENSG00000283787	PRR33	27.9723404439678	2.26220080996178	0.724681643428541	-3.12164773383673	0.001798419893234	0.015085895246806
ENSG00000288075		35.4874837123994	0.78598951875131	0.251805034583415	-3.1214209837053	0.001799805404142	0.015089499689428
ENSG00000189320	FAM180A	144.032235436687	-1.27886061628503	0.409729527763127	3.12123127485301	0.001800965335464	0.015091210058904
ENSG00000103423	DNAJA3	484.86429245394	-0.310721317496311	0.099568826011934	3.12066868659343	0.001804409193618	0.015112046652333
ENSG00000091317	CMTM6	603.722315811847	-0.273766460461071	0.087764892367232	3.11931631290058	0.001812712462946	0.015173537461573
ENSG00000061337	LZTS1	536.171869029061	0.705832403353759	0.226354405860765	-3.11826226960181	0.001819208384576	0.015219842483994
ENSG00000196865	NHLRC2	247.986281757875	-0.302632721155292	0.097082043171982	3.11728833950451	0.001825229587734	0.015262128973283
ENSG00000140650	PMM2	277.185669553614	-0.373536232838344	0.119851578163973	3.11665677299046	0.001829143952647	0.015286763144752
ENSG00000050405	LIMA1	2212.72426010775	0.546552430707641	0.175386356241612	-3.11627678697374	0.00183150277044	0.01529837790314
ENSG00000136280	CCM2	470.435815393267	-0.295079392020877	0.094775322757956	3.11346227513749	0.001849061470066	0.015424097712937
ENSG00000125485	DDX31	149.664239699087	-0.405355378749087	0.130194684201465	3.11345567782041	0.001849102809365	0.015424097712937
ENSG00000143179	UCK2	562.422833747807	-0.283715477720654	0.091127371696551	3.11339471816888	0.001849484827427	0.015424097712937
ENSG00000125484	GTF3C4	466.052954470583	-0.246902205028698	0.079333124053103	3.11222087842438	0.001856855127633	0.015477387486771
ENSG00000154845	PPP4R1	755.337835901221	-0.259797019501561	0.083490529475962	3.11169447759172	0.001860169046426	0.015496827828989
ENSG00000030066	NUP160	418.34699765798	-0.343993053867971	0.110555290434834	3.11150242123179	0.001861379475709	0.015498733007923
ENSG00000152484	USP12	468.26956279485	-0.301626909555264	0.097001542028408	3.10950633616657	0.001874002650787	0.015590644548932
ENSG00000102172	SMS	1305.07205979172	-0.643957083419294	0.207101115414451	3.1093849114748	0.00187477306795	0.015590644548932
ENSG00000140199	SLC12A6	207.962549812542	0.376833893751148	0.121196154855454	-3.10928918661308	0.001875380629532	0.015590644548932
ENSG00000146476	ARMT1	210.479765640524	-0.362294455661302	0.116541110937942	3.10872663513757	0.001878954775682	0.015605021714614
ENSG00000168334	XIRP1	1196.49993853201	1.93660136655858	0.622960634887301	-3.10870584448554	0.001879086987995	0.015605021714614
ENSG00000141337	ARSG	36.8081489112511	0.905388130879027	0.291373179666035	-3.10731458508556	0.001887953755123	0.015666412300008
ENSG00000196419	XRCC6	3308.53000264156	-0.215580927339857	0.069380316801149	3.10723469248107	0.001888464091146	0.015666412300008
ENSG00000100678	SLC8A3	165.364594648349	-1.2994096561596	0.418214112608303	3.10704401641419	0.00188968259917	0.015668287391335
ENSG00000196218	RYR1	1677.79371621723	2.38642178494973	0.768601339690944	-3.10488892188155	0.001903504942092	0.015774610247143
ENSG00000164841	TMEM74	4.98721256259343	-2.09312314701482	0.67442961663386	3.1035457153584	0.00191216690775	0.015834228150519
ENSG00000205364	MT1M	45.607429395092	-1.25243605554863	0.403560883841803	3.10346246550393	0.001912704952368	0.015834228150519
ENSG00000186496	ZNF396	7.76770150971308	2.02774006427274	0.653570935924861	-3.10255544243764	0.001918576067224	0.015868683046079
ENSG00000007384	RHBDF1	457.226972683667	-0.574966458599737	0.18532306059716	3.10250897404265	0.001918877299991	0.015868683046079
ENSG00000102316	MAGED2	1538.80380731802	0.547282397438133	0.176409049957145	-3.10234876028801	0.00191991622352	0.015868962000375
ENSG00000250305	TRMT9B	24.4388512836721	0.943524771947478	0.304165311995563	-3.10201306571487	0.001922094746723	0.015878655032194
ENSG00000139597	N4BP2L1	24.0782684249572	1.05504923851526	0.340204707737283	-3.10121880891197	0.001927258196931	0.015912983867651
ENSG00000149269	PAK1	612.380887714143	-0.555928253923635	0.17931032100562	3.10036952031451	0.001932793496766	0.015950345495793
ENSG00000081377	CDC14B	342.016589504328	0.439093397786785	0.141655848867571	-3.09971950538575	0.001937039873721	0.015977036826767
ENSG00000070785	EIF2B3	231.542779237359	-0.325166450058706	0.104912879636963	3.09939495688139	0.001939163268608	0.01598007626949
ENSG00000163531	NFASC	619.34676726875	0.77975676628669	0.251589600287542	-3.09932034311237	0.00193965173959	0.01598007626949
ENSG00000125107	CNOT1	1517.36946006096	-0.191190476669717	0.061690283305833	3.09919920000822	0.001940445062939	0.01598007626949
ENSG00000171208	NETO2	358.667119814681	-0.888106065710557	0.286579460723451	3.09898714816683	0.00194183443264	0.015983180494313
ENSG00000182481	KPNA2	1843.4183183927	-0.554135272256133	0.178893606964779	3.09756889392494	0.001951150382849	0.016051490929674
ENSG00000113119	TMCO6	48.4057326553763	-0.646960013326814	0.208892576372107	3.09709432744208	0.001954276772568	0.016068837191946
ENSG00000152078	TLCD4	27.5303675584641	1.87195086583109	0.604569011407579	-3.09633942611903	0.001959259454002	0.016101420614434
ENSG00000108055	SMC3	812.552837297263	-0.309889412167103	0.100101149318995	3.09576277870268	0.001963073435165	0.016124370614434
ENSG00000142867	BCL10	159.133164174784	-0.488520976811447	0.157880689391565	3.09424147243144	0.001973168180552	0.016198859108876
ENSG00000267530	LINC01836	6.11464295780649	2.41446143329169	0.780379038160871	-3.09395987747426	0.001975041943908	0.016205814536632
ENSG00000127507	ADGRE2	38.2852388208647	-1.85224933213589	0.598746263091395	3.09354637567593	0.001977796390003	0.016209858704213
ENSG00000115461	IGFBP5	1102.36482674693	2.18569924061662	0.706545591720446	-3.09350064062309	0.001978101259896	0.016209858704213
ENSG00000131788	PIAS3	587.839052973532	-0.521433472315358	0.168561938602831	3.09342356072428	0.001978615172168	0.016209858704213
ENSG00000138433	CIR1	204.279395956628	0.388481786295001	0.12560210792615	-3.09295594404686	0.001981735525361	0.016227001420578
ENSG00000139508	SLC46A3	79.3942139389972	0.99752420589161	0.322539200275177	-3.09272238859824	0.001983295705251	0.016231357853187
ENSG00000149932	TMEM219	262.703997919494	0.354257682607134	0.114557825869157	-3.0923918110296	0.001985505932441	0.016240287396424
ENSG00000197579	TOPORS	275.663727118589	-0.239707013072275	0.077518600029805	3.09225157549428	0.001986444223886	0.016240287396424
ENSG00000064393	HIPK2	1972.98961690331	-0.493889429184288	0.159800700337612	3.09065872765792	0.001997130292133	0.016319200787734
ENSG00000109944	JHY	20.3291674813019	0.977721042893005	0.316387445539585	-3.09026497946385	0.001999779983246	0.016332398652614
ENSG00000125505	MBOAT7	685.895855117795	-0.487047356490034	0.157680009751483	3.08883388108399	0.002009437620829	0.016400166364339
ENSG00000156508	EEF1A1	99047.3976335347	0.252607551270399	0.081783688617789	-3.08872778349413	0.002010155312282	0.016400166364339
ENSG00000145375	AFG2A	115.055665688527	-0.500035764657908	0.161919130183559	3.08818213197566	0.002013850059971	0.016421823810313
ENSG00000123700	KCNJ2	50.0758515269945	1.5011376980943	0.486126378143846	-3.08795771137956	0.002015371477823	0.016425745751362
ENSG00000105849	POLR1F	277.393599879324	-0.307792169780229	0.099682512582642	3.08772483563809	0.002016951330838	0.016430139659411
ENSG00000133247	KMT5C	71.9815929285293	0.635104167258126	0.205747419957837	-3.08681473326993	0.00202313646481	0.016472024430098
ENSG00000141569	TRIM65	157.016241386772	-0.366142522228455	0.118634489664495	3.08630755915861	0.002026590811139	0.016491643884252
ENSG00000171824	EXOSC10	545.123972372208	-0.239192653602123	0.077543437925684	3.08462791953278	0.002038069459032	0.016576508268795
ENSG00000272502		6.92678280205877	2.21243191596813	0.717501529921746	-3.08352222776365	0.002045658278219	0.016629663871388
ENSG00000115657	ABCB6	350.942859717653	0.593735030955891	0.192571868721783	-3.08318673385096	0.002047966032946	0.016639855770518
ENSG00000196305	IARS1	2310.96876324025	-0.232382775804432	0.075382865274109	3.08270022583295	0.002051316808621	0.016658507437086
ENSG00000283930	PLD5P1	15.6202604837732	1.65057281772679	0.535476065495614	-3.08243995219298	0.002053111481981	0.016664509494107
ENSG00000132823	OSER1	230.92380151425	0.398325005305291	0.129250766024585	-3.08179995799425	0.0020575305826	0.016691796149797
ENSG00000169375	SIN3A	438.767757920668	-0.261591118899914	0.084895958118932	3.08131417202983	0.002060890713336	0.016710468254465
ENSG00000118263	KLF7	374.280899742741	-0.560234868346543	0.181866209748323	3.08047805648904	0.002066685828048	0.016748854808723
ENSG00000188566	NDOR1	218.295515187401	-0.483376083893822	0.15693438676708	3.08011579776484	0.002069201280725	0.016760636541207
ENSG00000133874	RNF122	47.0253028164021	0.832639920575951	0.270535359856967	-3.07774895309866	0.00208570542179	0.016885657176307
ENSG00000223745	CCDC18-AS1	122.720556687725	0.800587989334094	0.260180718831458	-3.07704580466128	0.002090631728327	0.016916864733518
ENSG00000126461	SCAF1	960.032278522378	-0.23198392352703	0.075395642586954	3.07688767635982	0.002091741055003	0.016917170100066
ENSG00000154734	ADAMTS1	2002.75116569744	-0.751175896263233	0.244238232536228	3.07558685003099	0.002100887327084	0.016982441491382
ENSG00000141574	SECTM1	271.597749807816	0.846403678185334	0.275269964964393	-3.07481304142578	0.002106345456144	0.017017848370599
ENSG00000215251	FASTKD5	221.114066626329	-0.425898692456339	0.138524806894329	3.07453012933076	0.002108344246604	0.017025284205188
ENSG00000113360	DROSHA	577.274534983402	-0.208049789361466	0.067672509620902	3.07436196066839	0.002109533192169	0.017025547556956
ENSG00000154736	ADAMTS5	1378.65458227895	1.10285912101683	0.358744312532246	-3.07422050326639	0.002110533766324	0.017025547556956
ENSG00000241280		11.1110381123873	-2.45656513409666	0.799279841372015	3.07347315288199	0.002115827246	0.017059532549849
ENSG00000134363	FST	342.754152446232	1.53589744860584	0.499797651843478	-3.07303854458051	0.002118911170971	0.01707567670042
ENSG00000236017	ASMTL-AS1	49.3667741383204	0.726544232807379	0.236449669323702	-3.07272255818946	0.002121155957406	0.017084030958977
ENSG00000142528	ZNF473	79.4235452604416	-0.415831033685708	0.135335758232126	3.07258805150728	0.002122112162574	0.017084030958977
ENSG00000178951	ZBTB7A	415.935815191562	-0.259280649447131	0.084390442604543	3.07239352520202	0.002123495745196	0.017086456335068
ENSG00000176485	PLAAT3	142.332986129255	1.1721525198128	0.381566712097936	-3.07194648445104	0.002126678490744	0.017103348616086
ENSG00000060762	MPC1	135.571477801802	0.522872473126477	0.170314358480062	-3.07004340557516	0.002140276634	0.017202849713942
ENSG00000122884	P4HA1	1379.08476423938	-0.782002100581291	0.254751331129619	3.06966835899831	0.002142965854436	0.017202849713942
ENSG00000113504	SLC12A7	970.596544072054	1.37871129687547	0.449145483893819	-3.06963188168536	0.002143227575292	0.017202849713942
ENSG00000184985	SORCS2	73.6831560363981	1.8014373405253	0.586862622902158	-3.06960653179242	0.002143409475348	0.017202849713942
ENSG00000180104	EXOC3	429.267579156014	0.334391240715282	0.108955625854617	-3.06905896866189	0.002147342012285	0.017225654648349
ENSG00000104824	HNRNPL	2741.13469307904	-0.158298537136698	0.051606539020498	3.06741238884132	0.002159207453641	0.017312040665629
ENSG00000126804	ZBTB1	458.987470496791	-0.259113600945479	0.084478622278229	3.06720912294347	0.002160676371513	0.017315024303087
ENSG00000116652	DLEU2L	7.95837343300818	2.07209105157029	0.675753629703172	-3.06634098655225	0.00216696034894	0.017345210819846
ENSG00000132563	REEP2	136.378315377325	0.812442265619323	0.264971250226131	-3.06615251626722	0.002168326796629	0.017345210819846
ENSG00000108010	GLRX3	628.300249341755	-0.289659843790636	0.094471942268468	3.06609387756089	0.002168752100198	0.017345210819846
ENSG00000087365	SF3B2	2085.80130140365	-0.157799408934995	0.051466140633475	3.06608202971327	0.002168838041324	0.017345210819846
ENSG00000160445	ZER1	385.614728955742	0.367262502308574	0.119868633319083	-3.06387494492362	0.002184902215904	0.017464836092392
ENSG00000117115	PADI2	26.8568297642204	1.81232657522686	0.59212473354804	-3.06071756936636	0.002208072703572	0.017641115268873
ENSG00000147274	RBMX	1766.09520492358	-0.269149342826161	0.087958967590175	3.05994204115947	0.002213798284137	0.017677912752487
ENSG00000187720	THSD4	72.8026710884244	-1.576000436853	0.515356517078383	3.05807801905278	0.002227615709874	0.017779256426581
ENSG00000114978	MOB1A	962.762495004632	-0.305178034612195	0.099823182914085	3.0571859732709	0.002234256093046	0.017815937354763
ENSG00000102409	BEX4	175.564775416217	0.642537697460267	0.210174878109421	-3.05715746448893	0.002234468611036	0.017815937354763
ENSG00000100664	EIF5	1829.10763598587	-0.233380902695218	0.076354470625277	3.05654535725322	0.002239036019611	0.017835173317414
ENSG00000101236	RNF24	448.430913595874	-0.449212625152115	0.146968106663301	3.0565313478607	0.00223914065466	0.017835173317414
ENSG00000111058	ACSS3	134.835545837266	0.562257379869365	0.184012957192505	-3.05553146065231	0.002246620315912	0.017885726135808
ENSG00000173193	PARP14	130.600361533506	0.707017124366606	0.231448512886207	-3.05474904785504	0.002252489116879	0.017923410125086
ENSG00000134910	STT3A	1844.67455014378	-0.353464681768898	0.115786847249448	3.05271876871648	0.002267783616398	0.018036020126989
ENSG00000132640	BTBD3	223.449714633787	-0.511297846369671	0.167538614825512	3.05182090052598	0.002274577730277	0.018080945935494
ENSG00000100722	ZC3H14	625.399054491343	-0.199056953597167	0.065239659574936	3.05116481131426	0.002279554102941	0.018111384309574
ENSG00000166352	IFTAP	105.035670183197	0.507690712156279	0.166428124026015	-3.05051033367967	0.002284528187083	0.018141773888071
ENSG00000067334	DNTTIP2	576.907511677653	-0.273544449034108	0.089680208199383	3.05022094090089	0.002286730764609	0.018150135033126
ENSG00000132906	CASP9	92.4037072938858	0.644871271772171	0.211452779147853	-3.04971764557069	0.002290565995064	0.018171439881445
ENSG00000068615	REEP1	336.875581429935	2.68162014242367	0.879374230726176	-3.04946409472248	0.002292500344033	0.018177650894648
ENSG00000026036	RTEL1-TNFRSF6B	95.3316904865049	-0.824109726367654	0.270275038289746	3.04915219541723	0.002294881887981	0.018187399781909
ENSG00000079393	DUSP13B	169.625732508618	0.669017151620912	0.219438523516798	-3.04876801438057	0.002297818462372	0.018194743857694
ENSG00000092607	TBX15	297.761409775961	0.414917077980581	0.136095314581324	-3.04872419199007	0.002298153647303	0.018194743857694
ENSG00000165516	KLHDC2	410.104455175274	0.683169444253601	0.224094403086308	-3.04857879020962	0.002299266104776	0.018194743857694
ENSG00000125944	HNRNPR	1584.5279672582	-0.304049497330704	0.099802139039315	3.04652285269086	0.002315048803754	0.018310458649734
[truncated: 60,229 more rows]

## Sheet: Deseq2_diffD1vsdiffD3
ENSEMBL	SYMBOL	baseMean	log2FoldChange	lfcSE	stat	pvalue	padj
ENSG00000150712	MTMR12	374.44672636166	1.19828522051853	0.080126311665151	-14.9549529438742	1.44583878446453E-50	2.71832149867176E-46
ENSG00000115306	SPTBN1	5963.59924029015	1.43563089468213	0.102104261084066	-14.0604405677068	6.6471107401157E-45	6.24861645124576E-41
ENSG00000133065	SLC41A1	670.126074735133	1.81073454662964	0.136509184285941	-13.2645620593319	3.71585270522477E-40	2.32872489036437E-36
ENSG00000018408	WWTR1	1540.98302543553	1.39286813176816	0.105642530891416	-13.1847289156657	1.07439497006364E-39	5.04992495804162E-36
ENSG00000026025	VIM	41768.9345759896	-1.71448137907506	0.133258555458965	12.8658259364293	7.00886962895014E-38	2.63547515787783E-34
ENSG00000119318	RAD23B	2819.03242464068	1.17309582055866	0.092475518708633	-12.6854743497551	7.11815988537257E-37	2.23047540008149E-33
ENSG00000071246	VASH1	246.686595734681	2.37271404205229	0.200900374164244	-11.8104013092206	3.44911073058165E-32	9.26381869223793E-29
ENSG00000103994	ZNF106	4056.38412334209	2.17776125422801	0.186243508371477	-11.6930854303083	1.38270368432074E-31	3.24952649611427E-28
ENSG00000170759	KIF5B	4548.50564001377	1.57760222528438	0.138734833104942	-11.3713491412142	5.80827974695426E-30	1.21334963913875E-26
ENSG00000165732	DDX21	1894.0663014683	0.74536584684173	0.06624924168185	-11.2509340170446	2.29152470599623E-29	4.30829559974351E-26
ENSG00000139514	SLC7A1	1089.03733127793	0.99290808221745	0.088899175751722	-11.1689233766402	5.78781417284966E-29	9.89242675124968E-26
ENSG00000214517	PPME1	1246.65658192853	2.45566683349752	0.220909148443944	-11.1161844169647	1.04652597854832E-28	1.63964457689058E-25
ENSG00000117318	ID3	1700.60082587281	-1.61250063886789	0.146295093191656	11.022246909918	2.98513163763339E-28	4.31718922454964E-25
ENSG00000064999	ANKS1A	703.561870106285	2.81216262265765	0.255919715967255	-10.9884563290835	4.34290171301433E-28	5.7791335356107E-25
ENSG00000176014	TUBB6	5804.83622667131	1.87413694983035	0.170638989514674	-10.9830523209303	4.61076554620288E-28	5.7791335356107E-25
ENSG00000198467	TPM2	10490.0525545718	1.96484642390002	0.181105832744038	-10.8491614771844	2.01263222969085E-27	2.34474610382201E-24
ENSG00000145391	SETD7	2927.8977007837	2.64263669584424	0.24368667425087	-10.8444037983124	2.12013636322399E-27	2.34474610382201E-24
ENSG00000154721	JAM2	450.920359896527	4.13508509910336	0.384806156590829	-10.7458912189398	6.19606018665295E-27	6.47178486495901E-24
ENSG00000073008	PVR	1179.69360248374	2.89582775409901	0.270221475646626	-10.7164974477674	8.516771834026E-27	8.4275698553433E-24
ENSG00000184185	KCNJ12	97.5234482223394	2.97646712529245	0.279835883783593	-10.6364740827672	2.01615016670885E-26	1.86595063281257E-23
ENSG00000166986	MARS1	1138.29453968808	0.757160929124975	0.071206045616359	-10.6333798285103	2.08419569645571E-26	1.86595063281257E-23
ENSG00000149260	CAPN5	743.374894195153	-2.20797142596612	0.208997287139622	10.5645937140374	4.34847551171247E-26	3.71616764071392E-23
ENSG00000181852	RNF41	478.505122100168	1.36374748165906	0.129244764564776	-10.5516651777068	4.99046929600838E-26	4.07938318409798E-23
ENSG00000114554	PLXNA1	2492.10911455434	1.44671033137907	0.137402956838456	-10.5289606909986	6.35320411455069E-26	4.97694127323614E-23
ENSG00000019549	SNAI2	1147.9784902484	-1.65607505672362	0.16091946716842	10.2913282393009	7.71053187773304E-25	5.79862839333035E-22
ENSG00000105953	OGDH	1177.17716741062	0.727544121732692	0.070724338712773	-10.2870402887386	8.06163107440135E-25	5.82948945499307E-22
ENSG00000162104	ADCY9	483.734784344629	1.44836193799198	0.141947179818211	-10.2035273955204	1.91199481095311E-24	1.29830617821899E-21
ENSG00000109079	TNFAIP1	580.897138099227	1.47063753819259	0.144145680593766	-10.2024391721953	1.93354465135533E-24	1.29830617821899E-21
ENSG00000044115	CTNNA1	4321.18750335735	1.08462109192394	0.106506929674101	-10.183572986685	2.34779112163843E-24	1.52209727165256E-21
ENSG00000164305	CASP3	677.829963049803	1.52764619508231	0.150351258975019	-10.1605148204056	2.97501356494428E-24	1.86444100115058E-21
ENSG00000173442	EHBP1L1	1850.56169729764	2.46611835901866	0.244115216407519	-10.1022721783217	5.39768172891972E-24	3.27360690920709E-21
ENSG00000135424	ITGA7	5803.0008539888	1.70298964065433	0.169599708314514	-10.0412297732035	1.00414369672001E-23	5.89965801313528E-21
ENSG00000169554	ZEB2	1368.4416442845	1.5858867359614	0.159084375613616	-9.96884030782006	2.0865078365704E-23	1.15642239400028E-20
ENSG00000065802	ASB1	646.462213379957	1.03939350900307	0.104290143422083	-9.96636378949486	2.13917537477641E-23	1.15642239400028E-20
ENSG00000163644	PPM1K	194.684794759018	2.48689151930534	0.249544265573308	-9.96573298766016	2.15279952077068E-23	1.15642239400028E-20
ENSG00000262246	CORO7	624.828119882727	1.75965260503913	0.176699129685715	-9.95846786664387	2.31604324620962E-23	1.20955358533297E-20
ENSG00000072571	HMMR	407.515351131586	-3.49432359234659	0.351926302352548	9.92913450625267	3.10942678649944E-23	1.55963213208613E-20
ENSG00000158710	TAGLN2	2380.59010424341	-1.52672843110543	0.153783630667466	9.92776945425843	3.15228025207558E-23	1.55963213208613E-20
ENSG00000140474	ULK3	324.16760245917	1.22598847276897	0.123843839973106	-9.89947076120384	4.18483703870134E-23	2.01741336319548E-20
ENSG00000182253	SYNM	199.667611134862	-2.54188237238223	0.258221984235766	9.84378762290588	7.29129780583948E-23	3.4270922511897E-20
ENSG00000175662	TOM1L2	1167.49230867018	1.7657224174174	0.179539427743431	-9.83473345999904	7.97785783922302E-23	3.65833427403005E-20
ENSG00000197694	SPTAN1	5479.77621145339	1.04603623449815	0.107011344937233	-9.77500315608315	1.4415283687813E-22	6.45289877653742E-20
ENSG00000275832	ARHGAP23	807.955046984047	1.61986660438129	0.165905726910054	-9.76377750515814	1.61042455118635E-22	7.04130046205921E-20
ENSG00000164889	SLC4A2	1589.238262558	1.35614807278066	0.139845888770529	-9.6974468445472	3.09137375481228E-22	1.3209299537324E-19
ENSG00000179364	PACS2	902.95304823576	1.70677546813738	0.17635047185253	-9.6783152900472	3.72808460104851E-22	1.55759374631807E-19
ENSG00000010292	NCAPD2	1286.02371362143	-2.01489705470924	0.208353631935741	9.67056362775888	4.02157073561268E-22	1.64368590000552E-19
ENSG00000198668	CALM1	3633.53051324345	1.21085230503732	0.125765862060533	-9.62782972421019	6.10042696385355E-22	2.4403005818598E-19
ENSG00000020577	SAMD4A	442.744545646677	1.49439510615042	0.155697300745398	-9.59807972903849	8.14476413757586E-22	3.19020230313674E-19
ENSG00000186469	GNG2	341.225743116246	-1.45947344643846	0.152693435297571	9.55819379919128	1.19829673072101E-21	4.59779119067056E-19
ENSG00000071967	CYBRD1	1813.9485235323	1.37278066899824	0.144166688457081	-9.52217661160281	1.69589118611275E-21	6.37689003802114E-19
ENSG00000168495	POLR3D	358.885613271172	1.08296902576828	0.113994456831492	-9.50019023617204	2.09507210213192E-21	7.72342168474161E-19
ENSG00000156265	MAP3K7CL	347.329175885704	2.65870544198264	0.280075341729897	-9.49282227261076	2.24862162727116E-21	8.1300644642933E-19
ENSG00000179820	MYADM	1243.50865009586	1.30197840404301	0.13719300913577	-9.4901220714135	2.30763871097531E-21	8.18602177453713E-19
ENSG00000111371	SLC38A1	2016.47824311446	0.851698058359704	0.090095898160856	-9.45323900139262	3.28504766473114E-21	1.14374409527056E-18
ENSG00000135341	MAP3K7	731.617050210526	0.788618963649326	0.083821240980385	-9.40834273539171	5.04020916610605E-21	1.72292677330836E-18
ENSG00000109670	FBXW7	281.55592819643	1.58732535658464	0.16937643580407	-9.37158317831659	7.14525922767919E-21	2.39889319177851E-18
ENSG00000113013	HSPA9	2808.87266512832	0.580646847859966	0.062088076650198	-9.35198639074155	8.60168422245021E-21	2.83719763274187E-18
ENSG00000151012	SLC7A11	349.224661388209	1.56230910836928	0.167218784325957	-9.34290435531392	9.37271112601436E-21	3.03821279103786E-18
ENSG00000188735	TMEM120B	406.697030658795	1.3261800657202	0.142327518146735	-9.31780503860784	1.18771866419542E-20	3.76760520383039E-18
ENSG00000125968	ID1	1059.14339966375	-3.01397447009299	0.323509154717735	9.31650442078743	1.20236323722049E-20	3.76760520383039E-18
ENSG00000152102	FAM168B	1702.01015206819	0.529801138512951	0.056983509704657	-9.29744659918086	1.43858874529309E-20	4.43391918036975E-18
ENSG00000073464	CLCN4	186.555683883866	1.52425469682758	0.164700617820287	-9.25469932657309	2.1483420102432E-20	6.42961533415134E-18
ENSG00000134440	NARS1	1714.22007219463	0.618029871920317	0.066782316784911	-9.25439400239492	2.15449053801146E-20	6.42961533415134E-18
ENSG00000126524	SBDS	1327.19729732862	1.28995318493901	0.139518388360774	-9.24575749544479	2.33580281644636E-20	6.86178574250125E-18
ENSG00000232774	LINC03033	447.563834549329	-1.99227070949483	0.216462848700128	9.20375353765569	3.45659524631657E-20	9.99806880399966E-18
ENSG00000175416	CLTB	731.192842982869	1.41146752749561	0.153596883584602	-9.18942816126973	3.94935214754245E-20	1.11440826386017E-17
ENSG00000198947	DMD	402.004515324686	3.01119889271856	0.327702078879732	-9.18883060800993	3.97135012385679E-20	1.11440826386017E-17
ENSG00000173542	MOB1B	739.248226641433	1.59762072511887	0.174502411803458	-9.15529309083861	5.42104509789932E-20	1.49883924831772E-17
ENSG00000130779	CLIP1	776.506886867108	0.561729776667152	0.061430321301735	-9.14417774095686	6.00852041412001E-20	1.6371911928387E-17
ENSG00000165458	INPPL1	2055.86339337224	1.63375269008067	0.179104994179957	-9.12175954423213	7.39143764189816E-20	1.9655543608241E-17
ENSG00000185963	BICD2	803.114155714625	1.17896717775499	0.129254263128927	-9.12130206938716	7.42270941005855E-20	1.9655543608241E-17
ENSG00000133706	LARS1	1685.7056628313	0.585214303111774	0.064237420138003	-9.11017755467989	8.22472563750685E-20	2.12935083638884E-17
ENSG00000091527	CDV3	2931.89221071492	1.46636230477789	0.160968706277304	-9.10961104608593	8.2677842166047E-20	2.12935083638884E-17
ENSG00000129534	MIS18BP1	262.242920761727	-1.72021311566511	0.189152071643108	9.09433928331912	9.51633069379328E-20	2.40165577199659E-17
ENSG00000164164	OTUD4	678.796148510093	0.75508508525829	0.083034706313695	-9.09360818843235	9.58056395403141E-20	2.40165577199659E-17
ENSG00000162734	PEA15	4242.13840650391	1.24524560061773	0.137049904741258	-9.08607417837084	1.02679696305412E-19	2.54010653978692E-17
ENSG00000172296	SPTLC3	361.907256554444	-2.59740268499115	0.287584165315114	9.03180007197234	1.68870730992785E-19	4.12329690051345E-17
ENSG00000140497	SCAMP2	541.539234796674	1.24477617999328	0.138025652700657	-9.01844081616395	1.90785229698088E-19	4.59865782506893E-17
ENSG00000109586	GALNT7	951.48888668218	-1.12659360237474	0.125138360996177	9.0027837459782	2.20065532176829E-19	5.20093063738691E-17
ENSG00000137936	BCAR3	856.379847014264	-1.05744812209856	0.117465945030386	9.0021675799315	2.21304425823601E-19	5.20093063738691E-17
ENSG00000111424	VDR	331.999535346352	2.78790450966814	0.311162423209495	-8.95964390851635	3.25728596188294E-19	7.47075852234204E-17
ENSG00000149554	CHEK1	240.025416412244	-2.35040619604146	0.262333599347751	8.95960792626393	3.2583490177759E-19	7.47075852234204E-17
ENSG00000080845	DLGAP4	898.80961384322	1.09190224715842	0.121897486447233	-8.95754522084493	3.31986584704742E-19	7.52009611931789E-17
ENSG00000144677	CTDSPL	490.930035846882	1.71551049587794	0.191631075000273	-8.95215191938728	3.48618734411024E-19	7.7818801162065E-17
ENSG00000084764	MAPRE3	410.629958943723	3.58038196248588	0.399991613581413	-8.95114257628589	3.51821610487502E-19	7.7818801162065E-17
ENSG00000198952	SMG5	890.895614814769	0.674317046710482	0.075644287771353	-8.91431549661371	4.90838868576245E-19	1.07305367070953E-16
ENSG00000134030	CTIF	517.02783070275	1.2687725668705	0.142525322293478	-8.90208523267134	5.48071561199532E-19	1.18440154277154E-16
ENSG00000107937	GTPBP4	946.752318077115	0.707802137658559	0.079762970911054	-8.87381863506377	7.06796300047943E-19	1.51005423150016E-16
ENSG00000134569	LRP4	233.919246324754	2.80292621834606	0.31691711434601	-8.8443510667771	9.20617492182336E-19	1.94477859219327E-16
ENSG00000197081	IGF2R	3889.11678351937	0.880481141242138	0.100081901738429	-8.7976060201507	1.39765735707837E-18	2.90516385876788E-16
ENSG00000068489	PRR11	700.328556064286	-2.8223329504576	0.320831721278862	8.79692612441047	1.406148136524E-18	2.90516385876788E-16
ENSG00000136717	BIN1	2744.90937843782	2.6673916442633	0.303285880126571	-8.79497470554879	1.43080209109527E-18	2.92396849072632E-16
ENSG00000170275	CRTAP	2264.43461376986	-0.57112103409698	0.064991128041923	8.78767689227628	1.52684352520726E-18	3.08668657176578E-16
ENSG00000168393	DTYMK	357.605772276509	-1.71016773983214	0.194669713639883	8.78497074791903	1.56405232592784E-18	3.11929273151673E-16
ENSG00000105993	DNAJB6	1232.48713826149	0.956068791369896	0.108840783655014	-8.78410426003811	1.57615451036694E-18	3.11929273151673E-16
ENSG00000186187	ZNRF1	281.329217872569	1.22975526130996	0.140091074736368	-8.77825559996732	1.66029609418483E-18	3.2515861319551E-16
ENSG00000103490	PYCARD	69.3486665382165	-2.09826818860519	0.239128854275625	8.77463405644342	1.71460511157389E-18	3.32332893842276E-16
ENSG00000173621	LRFN4	359.743383508903	1.45932055216111	0.166915324998828	-8.74287937414585	2.27243269689188E-18	4.35959256472084E-16
ENSG00000157036	EXOG	243.20800573172	1.90157592897568	0.217588872026285	-8.73930689224752	2.3454492669611E-18	4.45422138061976E-16
ENSG00000157540	DYRK1A	492.837325541646	1.03213352688189	0.118140913736155	-8.73646135145833	2.40526145257288E-18	4.52213205698227E-16
ENSG00000168014	C2CD3	562.377741317141	1.88118586994807	0.215619456996834	-8.72456454602657	2.6720684710023E-18	4.97401577458556E-16
ENSG00000147536	GINS4	257.226013979836	-2.40844151747098	0.276090610594543	8.72337350511326	2.70033715509975E-18	4.97735675029709E-16
ENSG00000171241	SHCBP1	523.146763990797	-2.97651920806447	0.342407596500766	8.69291230242262	3.53265056488659E-18	6.44828769615852E-16
ENSG00000164674	SYTL3	190.1089921236	-2.24476703880408	0.258512290232349	8.68340548446073	3.84092103280853E-18	6.94357272479166E-16
ENSG00000165996	HACD1	195.852715791217	1.88191117328861	0.216862157853978	-8.67791408105316	4.0309336477007E-18	7.21767462004007E-16
ENSG00000134222	PSRC1	224.700652965366	-2.36700385807452	0.273143868269857	8.6657770246411	4.48443867246083E-18	7.95395580008831E-16
ENSG00000130751	NPAS1	37.0172296784702	3.08933946838037	0.356795695274893	-8.65856709958394	4.77731393954189E-18	8.3942317175072E-16
ENSG00000162614	NEXN	2284.54813340575	1.60518432469534	0.185452109705078	-8.65551935347646	4.90672224484206E-18	8.54178564122922E-16
ENSG00000137393	RNF144B	52.0464170146314	3.03336433527579	0.350549980133331	-8.6531579152338	5.0093634796266E-18	8.64046264040915E-16
ENSG00000170540	ARL6IP1	2035.97533896356	-1.69519066954438	0.196234798155315	8.63858339845859	5.69143044779901E-18	9.72768944082447E-16
ENSG00000138182	KIF20B	426.25427226372	-2.4481469950512	0.283853042236413	8.62469880809734	6.42615541316021E-18	1.08845178308851E-15
ENSG00000153956	CACNA2D1	556.923295033747	2.0414444842889	0.236979387728387	-8.61443901875843	7.02848811756411E-18	1.17984468837788E-15
ENSG00000042286	AIFM2	214.229923643417	1.05207796285303	0.122283784626568	-8.60357704879579	7.72693403797757E-18	1.28561138803554E-15
ENSG00000198833	UBE2J1	598.184962406082	1.09764987156892	0.127801301578857	-8.58872216486493	8.79418892909497E-18	1.45034689522732E-15
ENSG00000129657	SEC14L1	1068.24578335178	0.948941784675402	0.11066686031934	-8.57476015798348	9.92934959264043E-18	1.62226364691647E-15
ENSG00000189060	H1-0	443.902261720583	1.38200297157997	0.161188361264137	-8.57383846291051	1.00091794607899E-17	1.62226364691647E-15
ENSG00000111049	MYF5	1573.16475668808	-2.32331932667688	0.271098208552917	8.57002832692413	1.03459588142508E-17	1.66251599715154E-15
ENSG00000075218	GTSE1	311.844376711544	-2.97317505209795	0.347094110160014	8.56590464968502	1.07230594356323E-17	1.7085105122824E-15
ENSG00000090539	CHRD	108.43654222898	3.19403306570618	0.373763130611624	-8.54560764321371	1.27861721247371E-17	2.02010774888389E-15
ENSG00000153048	CARHSP1	602.354566654198	-1.43777429313238	0.168267280216397	8.54458627537904	1.28997564111709E-17	2.02106933572019E-15
ENSG00000170417	TMEM182	132.727272069664	3.43937746006952	0.402911135583927	-8.53631770460982	1.38567022770159E-17	2.15305669016674E-15
ENSG00000129245	FXR2	452.239377234974	0.739053641073525	0.086587871656821	-8.53530208021119	1.39789710580246E-17	2.15425110542558E-15
ENSG00000178104	PDE4DIP	2834.25917546361	1.79395827852491	0.210492798111029	-8.52265870672994	1.55931764453806E-17	2.38347406788294E-15
ENSG00000140525	FANCI	451.605652211544	-2.70314944520186	0.317387824263186	8.51686560906111	1.63929542611564E-17	2.48551558922582E-15
ENSG00000076604	TRAF4	494.909051008143	1.24722987592678	0.146466289254035	-8.51547398571391	1.65910287220638E-17	2.49542344802817E-15
ENSG00000080493	SLC4A4	138.412262310162	3.36607866005448	0.396620270612378	-8.48690525791151	2.12212638999301E-17	3.16651573478243E-15
ENSG00000163110	PDLIM5	1247.4741946539	1.09723826954289	0.129344554092017	-8.48306507564522	2.19337904215067E-17	3.24706451743895E-15
ENSG00000170027	YWHAG	2937.92713743063	0.976046737253664	0.115106254435263	-8.47952825884545	2.26108828744763E-17	3.32115006971116E-15
ENSG00000165304	MELK	297.384081762629	-2.57719900483643	0.3044117145108	8.46616237807432	2.53610543442053E-17	3.69622622267755E-15
ENSG00000164904	ALDH7A1	808.020484945116	-0.866026818900553	0.102370817443964	8.4597040496878	2.68056926779135E-17	3.87672175413424E-15
ENSG00000116478	HDAC1	402.131868104761	-0.882891025979082	0.104447441921345	8.45296935700877	2.83986229337185E-17	4.07574434944153E-15
ENSG00000196465	MYL6B	1568.23951192549	2.78799954633487	0.329864286452879	-8.45195936885132	2.86454295296587E-17	4.08002061050844E-15
ENSG00000221829	FANCG	223.333526412876	-2.04475359501465	0.24220970935335	8.44207938845115	3.11741501737366E-17	4.40252024412689E-15
ENSG00000166803	PCLAF	266.06819578981	-3.52842455115599	0.417994520523729	8.44131771568446	3.13779965274721E-17	4.40252024412689E-15
ENSG00000164104	HMGB2	1254.36341870197	-1.96079691856533	0.232416000621195	8.43658316692729	3.26749198313151E-17	4.52049429100026E-15
ENSG00000104375	STK3	177.399420754261	1.10578907105543	0.131072102567692	-8.43649448962144	3.26997087163467E-17	4.52049429100026E-15
ENSG00000161800	RACGAP1	651.610827929935	-2.44954072892499	0.290654620548506	8.42766828995308	3.52620946262887E-17	4.83914336546608E-15
ENSG00000122483	CCDC18	144.807760715826	-1.75198881543508	0.207928058937747	8.42593743425278	3.57873380045602E-17	4.87563581031693E-15
ENSG00000185033	SEMA4B	215.363746703987	-1.72044929788529	0.204210793003344	8.42486958001833	3.61152295056046E-17	4.88490956787678E-15
ENSG00000082898	XPO1	2828.20044038905	-0.492355703779092	0.058447773154773	8.42385735510071	3.64287749125676E-17	4.89212426522273E-15
ENSG00000109805	NCAPG	518.184484719901	-2.91434623644555	0.346462788617547	8.41171500141285	4.04058702368756E-17	5.37474794127668E-15
ENSG00000182446	NPLOC4	1113.70229565755	0.574149439817813	0.068260359738952	-8.41116926446816	4.05943411340508E-17	5.37474794127668E-15
ENSG00000168389	MFSD2A	120.522455052207	2.83254025529399	0.336851304723566	-8.40887422899694	4.13964714097804E-17	5.44262279003694E-15
ENSG00000291152		268.936563372137	1.15115015294614	0.136913908849129	-8.40783936871332	4.17632571373431E-17	5.45271525999436E-15
ENSG00000146918	NCAPG2	570.982496260442	-2.1371186705104	0.254639702118843	8.39271587551962	4.75038656032089E-17	6.15547171029037E-15
ENSG00000110880	CORO1C	4083.23053622561	-0.898458340059883	0.107061493184685	8.39198402090289	4.78005887826389E-17	6.15547171029037E-15
ENSG00000088325	TPX2	1171.65130168742	-2.70124249675412	0.322097648674704	8.38640861822057	5.01218995249605E-17	6.41048865965157E-15
ENSG00000087586	AURKA	426.875478003199	-2.70629852699883	0.322836693974735	8.38287151834922	5.16518475702635E-17	6.56152963627381E-15
ENSG00000178996	SNX18	804.025595077566	1.81712216438049	0.216968710937015	-8.37504244982122	5.52039698690264E-17	6.96570360743333E-15
ENSG00000172399	MYOZ2	82.0820724746649	3.70500761407034	0.443001912130925	-8.36341223957374	6.09298541985747E-17	7.63694792524935E-15
ENSG00000165480	SKA3	153.075968031707	-3.00534146360065	0.359591980418953	8.35764318241798	6.39836258836133E-17	7.96659702144247E-15
ENSG00000134779	TPGS2	785.594544770293	-1.01496982783422	0.121546804869639	8.35044433231125	6.80066397204659E-17	8.41179495647684E-15
ENSG00000143390	RFX5	332.945021676985	-0.89637563566139	0.107415340398985	8.34494991434076	7.12440718616071E-17	8.71469651566544E-15
ENSG00000137804	NUSAP1	536.618392374873	-2.7795667674156	0.33309285688486	8.34472042844322	7.13825468545544E-17	8.71469651566544E-15
ENSG00000174437	ATP2A2	4118.78500626047	1.14748315250887	0.138054088417785	-8.31183752440792	9.42313876605242E-17	1.14299633510033E-14
ENSG00000133028	SCO1	450.926079568631	1.2738979281955	0.153401664296402	-8.30432925247853	1.00384914347148E-16	1.2045953334982E-14
ENSG00000185532	PRKG1	64.3886267722957	3.15364444797868	0.379770227743158	-8.30408551697085	1.00591174596679E-16	1.2045953334982E-14
ENSG00000102007	PLP2	890.471661905385	-1.23725808267978	0.149114093116303	8.29739199577043	1.06421774658279E-16	1.26635176287994E-14
ENSG00000198901	PRC1	844.724974817543	-2.46672633490172	0.299131859012163	8.24628424082846	1.63395748857564E-16	1.9229722845725E-14
ENSG00000184009	ACTG1	30487.953310426	-0.617105973390193	0.074836106237451	8.24609943537351	1.63648511000266E-16	1.9229722845725E-14
ENSG00000083535	PIBF1	161.363704140447	0.956624351360251	0.116042847411784	-8.2437166330952	1.66942251549275E-16	1.94949147290554E-14
ENSG00000266028	SRGAP2	525.518257396635	1.12432181420599	0.136403221280372	-8.24263388835209	1.68460440840629E-16	1.9550770050893E-14
ENSG00000160298	C21orf58	95.0131027045499	-2.02361482092641	0.245548189845594	8.24121253835715	1.70474090183537E-16	1.96630881566913E-14
ENSG00000169258	GPRIN1	162.671927645477	-1.5186532836396	0.184591419880254	8.22710657204308	1.91789811069276E-16	2.19868307189845E-14
ENSG00000082126	MPP4	233.918940077699	-3.42572120867475	0.416625192298912	8.22254936090598	1.99222264566681E-16	2.27004714916253E-14
ENSG00000122966	CIT	568.271675058568	-1.70253743056885	0.207174897324286	8.21787510242568	2.07140525602242E-16	2.34605362761913E-14
ENSG00000126787	DLGAP5	506.990090535907	-2.94353013988297	0.358401752118854	8.21293456988133	2.15847178931307E-16	2.43002563538174E-14
ENSG00000157510	AFAP1L1	652.069506593333	2.4398734182067	0.297170858181372	-8.21033876988561	2.2056529719288E-16	2.4683619955496E-14
ENSG00000156639	ZFAND3	668.710063229396	0.780891439497318	0.095143282988214	-8.20753094670962	2.25783278522254E-16	2.5118055736668E-14
ENSG00000117593	DARS2	311.33479288694	-0.930005594446494	0.113351374176149	8.20462567133287	2.3131044860984E-16	2.55449481260988E-14
ENSG00000108443	RPS6KB1	329.623695461988	0.776667346140766	0.094668275271059	-8.20409312324509	2.32337967638046E-16	2.55449481260988E-14
ENSG00000189159	JPT1	1506.87655210595	1.29727781982997	0.158224759493801	-8.19895586493711	2.4248392594048E-16	2.65054668116684E-14
ENSG00000166851	PLK1	494.267727549159	-2.8265233747686	0.345047328088833	8.19169761558306	2.5756708377974E-16	2.79914378158548E-14
ENSG00000167325	RRM1	1056.9491435773	-1.72134303641913	0.21022633818742	8.18804651815097	2.65500210871959E-16	2.86877555436994E-14
ENSG00000184743	ATL3	694.25209457892	-1.08307932058607	0.132305982539585	8.18617041948213	2.69669796371189E-16	2.89717819518555E-14
ENSG00000107796	ACTA2	1966.64909523808	3.65268694957826	0.446548455311422	-8.17982215845061	2.84263097409812E-16	3.03660823545561E-14
ENSG00000186594	MIR22HG	727.183088399974	1.77993727863807	0.217871278328923	-8.16967381974451	3.09224361195775E-16	3.28459164680326E-14
ENSG00000135451	TROAP	157.297226215101	-2.73701576666748	0.335186470662328	8.16565108149844	3.19706127668896E-16	3.37685107095669E-14
ENSG00000114923	SLC4A3	183.336495251319	1.69677175578691	0.207900919790351	-8.16144419898647	3.31042317953982E-16	3.47705397757141E-14
ENSG00000024526	DEPDC1	426.912119765641	-3.02095826147026	0.37044169309044	8.15501688340659	3.49131101738653E-16	3.64667435766023E-14
ENSG00000117399	CDC20	638.468492013513	-3.14131968640379	0.385233146138763	8.15433385701518	3.51109721158854E-16	3.64707948481084E-14
ENSG00000138778	CENPE	581.084807117519	-2.70819806998294	0.332343646565269	8.14878845427567	3.67588336693686E-16	3.7972683066912E-14
ENSG00000075151	EIF4G3	1386.4452339271	0.603204059010534	0.074182704144908	-8.13133015254126	4.24605151934786E-16	4.36229588061525E-14
ENSG00000151240	DIP2C	542.086152748723	1.42631652088114	0.175530068597491	-8.12576746695081	4.44540552531466E-16	4.51865330660804E-14
ENSG00000134057	CCNB1	854.949136111414	-2.90834259551382	0.35791713762348	8.12574277617666	4.44631063093712E-16	4.51865330660804E-14
ENSG00000136943	CTSV	97.7841498962434	-2.94091352631279	0.361957488970459	8.12502466706198	4.47271441853323E-16	4.52104859047545E-14
ENSG00000157456	CCNB2	333.43920796961	-2.94447805764082	0.362483871154027	8.12305951232144	4.54576277560085E-16	4.54831676645867E-14
ENSG00000162434	JAK1	1802.09766528767	0.614255288111869	0.075619285092758	-8.1229978220291	4.5480748475838E-16	4.54831676645867E-14
ENSG00000105486	LIG1	388.92463469193	-2.28780295587759	0.281700015129891	8.12141580760191	4.60776422835553E-16	4.58362832049272E-14
ENSG00000161888	SPC24	152.206243501787	-2.8433202779713	0.350660590341542	8.10846829180868	5.12618374009642E-16	5.07249371039751E-14
ENSG00000033050	ABCF2	572.066102647158	0.752203014725739	0.092826324636844	-8.10333725555242	5.34717405241197E-16	5.2634669821674E-14
ENSG00000140575	IQGAP1	4235.87365092964	-1.11697253582944	0.137974413015383	8.09550489412052	5.70273206864029E-16	5.58422216783886E-14
ENSG00000187244	BCAM	552.221302023889	2.35793988612251	0.291376706329396	-8.09241039143638	5.84954334436765E-16	5.69830385582674E-14
ENSG00000100219	XBP1	536.117525004879	0.99040820202203	0.122499979937082	-8.08496623861258	6.21814201181596E-16	6.02614886413154E-14
ENSG00000189403	HMGB1	3034.71569297015	-1.22000793793076	0.150931213241349	8.08320500266494	6.30864420616225E-16	6.08250357538751E-14
ENSG00000145386	CCNA2	571.696191165169	-3.0139286829511	0.373789193009162	8.06317769298704	7.43363481890645E-16	7.13060041991123E-14
ENSG00000078804	TP53INP2	418.955039731159	1.8028120246283	0.223800272800736	-8.05545052321478	7.91865958296865E-16	7.55729537154282E-14
ENSG00000101335	MYL9	1735.94794967508	1.51040112711241	0.187614424877188	-8.05055969497607	8.24162646724899E-16	7.82579895003779E-14
ENSG00000185818	NAT8L	39.8479355406835	2.39378054475837	0.297399638377422	-8.04903650124983	8.34483596268807E-16	7.88398296153259E-14
ENSG00000175155	YPEL2	103.073488059951	1.5713247897095	0.195472390307643	-8.03860221505695	9.08690427283994E-16	8.54214436168318E-14
ENSG00000242265	PEG10	1894.48481384369	-1.90371090157201	0.236865913545796	8.03708255474229	9.20026873826907E-16	8.59570904506947E-14
ENSG00000167900	TK1	429.704974004552	-3.00114407366575	0.373433785438977	8.03661637132769	9.2353237971599E-16	8.59570904506947E-14
ENSG00000034510	TMSB10	11224.5808907666	-1.09809865041971	0.136789141141259	8.02767413595887	9.9337913034052E-16	9.18487121205098E-14
ENSG00000170927	PKHD1	14.2090974562876	4.06116780803854	0.505932703906291	-8.02709090889438	9.98111244960912E-16	9.18487121205098E-14
ENSG00000134278	SPIRE1	507.028673192801	0.971456854665553	0.121028532269015	-8.02667632543259	1.00148853703018E-15	9.18487121205098E-14
ENSG00000161682	FAM171A2	178.500560534391	2.8935794045383	0.361105405987475	-8.01311571790388	1.11838319028172E-15	1.02071467769353E-13
ENSG00000119630	PGF	1136.63706920304	-2.50201714042458	0.31254539153186	8.00529205745634	1.19183467845741E-15	1.0824968014337E-13
ENSG00000122952	ZWINT	466.837386086444	-2.4512080978476	0.306461927603335	7.99840984169588	1.26036256593363E-15	1.13923445202491E-13
ENSG00000172375	C2CD2L	137.863170687174	1.06327781124578	0.133024904814555	-7.99307327246772	1.31615850965364E-15	1.18397589186594E-13
ENSG00000101447	FAM83D	207.368763418262	-2.72334194342936	0.341438799457495	7.97607637959255	1.51058483007967E-15	1.35240501858705E-13
ENSG00000079616	KIF22	426.812345795198	-2.14202695527882	0.268923923794895	7.96517812566396	1.64985944935644E-15	1.47009514252846E-13
ENSG00000139112	GABARAPL1	308.951340550807	1.19624297855777	0.150309873967736	-7.95851228519123	1.74120111653836E-15	1.54416614113386E-13
ENSG00000143862	ARL8A	290.660672401844	0.948204498053451	0.119207805605423	-7.95421485395012	1.80271050475336E-15	1.59120939905483E-13
ENSG00000132463	GRSF1	1394.18894293773	0.690339242170928	0.08692667920999	-7.94162676458931	1.99546627759681E-15	1.75311969556531E-13
ENSG00000132475	H3-3B	2578.96510414391	-0.817538704661603	0.103095994528087	7.9298784439087	2.19360492964703E-15	1.91823098987413E-13
ENSG00000162923	WDR26	1210.50599666154	0.634916182992381	0.080082050722937	-7.92832073180826	2.22129016642833E-15	1.93344798236199E-13
ENSG00000162458	FBLIM1	254.527794742239	1.95444362837165	0.246532736051566	-7.9277245678353	2.23197659803727E-15	1.93379686726722E-13
ENSG00000167110	GOLGA2	867.553290203996	0.615977750172918	0.077765358769837	-7.92097869690329	2.35648315957069E-15	2.03230458179306E-13
ENSG00000139372	TDG	304.174689689891	1.04970078490403	0.132604678821117	-7.91601619366742	2.45241690074829E-15	2.10538311191638E-13
ENSG00000163808	KIF15	167.110676175732	-3.04382294742276	0.384609151388797	7.91406792176349	2.49112280608709E-15	2.12889090351106E-13
ENSG00000111665	CDCA3	234.850415450133	-2.57205857231546	0.325573623351505	7.90008277033715	2.78718283689137E-15	2.36483710019156E-13
ENSG00000228716	DHFR	804.344647046073	-2.0019612171711	0.253417594250765	7.89985092822755	2.79237187512646E-15	2.36483710019156E-13
ENSG00000124006	OBSL1	1755.84606054662	1.97819782475529	0.250712554618449	-7.89030221388731	3.01455624372909E-15	2.54155479544174E-13
ENSG00000175274	TP53I11	584.629038091704	1.43594442024159	0.182012037060446	-7.88928272784899	3.03928269801812E-15	2.55096223238566E-13
ENSG00000106268	NUDT1	136.974826263126	-1.43590357616398	0.182070328962295	7.88653255227182	3.10698536829011E-15	2.58754849673352E-13
ENSG00000107263	RAPGEF1	2358.24264806015	1.79503555811891	0.227611658737413	-7.88639548640068	3.11039817170243E-15	2.58754849673352E-13
ENSG00000047849	MAP4	5997.07447101446	0.68350416532051	0.086682891593628	-7.88511034593536	3.14257696844067E-15	2.59699526924784E-13
ENSG00000115310	RTN4	11549.4930270608	0.942823968643336	0.119574262927872	-7.88484031226731	3.14937993398493E-15	2.59699526924784E-13
ENSG00000157538	VPS26C	553.332910433721	0.707261944234938	0.089743150679631	-7.88095736419769	3.24882158809977E-15	2.66729671082375E-13
ENSG00000187210	GCNT1	513.273409524324	-2.30520480807178	0.292634433035559	7.877421614946	3.34205709106467E-15	2.71681480998885E-13
ENSG00000064199	SPA17	95.3148318639415	-1.7968180644774	0.228101855697629	7.87726193187683	3.34632944160549E-15	2.71681480998885E-13
ENSG00000005189	REXO5	75.7072020963457	-2.13343733460254	0.270842786244389	7.87703214911355	3.35248676090321E-15	2.71681480998885E-13
ENSG00000035499	DEPDC1B	76.5436064487735	-3.03320074792963	0.385199124133781	7.87437083287914	3.42461797579212E-15	2.76335804990848E-13
ENSG00000134243	SORT1	2443.17021074588	1.24750214239993	0.158473534680104	-7.8719903920749	3.49042974235924E-15	2.80442605068786E-13
ENSG00000179295	PTPN11	1838.02999499604	0.499067562284322	0.06348019131896	-7.86178415526077	3.78700191270859E-15	3.02976267918443E-13
ENSG00000147439	BIN3	202.935536498	1.03045948560024	0.131135371747561	-7.85798272325713	3.90369130488542E-15	3.10988560267588E-13
ENSG00000152082	MZT2B	473.653992788412	-0.760488209624927	0.096999300991311	7.84014113352275	4.50040320834174E-15	3.57012998818705E-13
ENSG00000076382	SPAG5	513.234637006851	-2.47174291169545	0.315340215757165	7.83833709811015	4.56552012253821E-15	3.60435462733056E-13
ENSG00000136122	BORA	77.315554279129	-2.17355102265572	0.277313369175095	7.83788761833313	4.58188796304454E-15	3.60435462733056E-13
ENSG00000146373	RNF217	249.929639434392	1.24025437772841	0.158276931879991	-7.83597687292044	4.65211505460196E-15	3.64435063089881E-13
ENSG00000172403	SYNPO2	4591.36433126502	1.78906965286566	0.228434992671252	-7.83185462062886	4.80725219606133E-15	3.75025512606428E-13
ENSG00000133612	AGAP3	647.342601290956	0.781237840584043	0.099770649079295	-7.83033735666225	4.86562600592317E-15	3.78010886518023E-13
ENSG00000137812	KNL1	445.934433550541	-2.81988099185574	0.360244292521539	7.82769095970378	4.9691155276677E-15	3.84462308788809E-13
ENSG00000135476	ESPL1	181.191325935618	-2.66934179222175	0.34105858623463	7.82663712323427	5.01092724631768E-15	3.86108373598437E-13
ENSG00000184661	CDCA2	231.853811439546	-2.93321761479159	0.37496254411869	7.82269498860429	5.17042773028069E-15	3.96772292885744E-13
ENSG00000131725	WDR44	185.36726692094	0.99608472555149	0.127647008016552	-7.80343183149527	6.02459547257209E-15	4.60440729592796E-13
ENSG00000168268	NT5DC2	598.063952782753	-1.21636016334402	0.1559898839475	7.79768618683889	6.30525689844886E-15	4.79939817602174E-13
ENSG00000198951	NAGA	312.359099636485	-0.897793588876365	0.115169730876259	7.79539538770805	6.42071119065535E-15	4.8675722215932E-13
ENSG00000105855	ITGB8	151.156154907988	3.05170307303048	0.391781172493151	-7.78930506948705	6.73787444192128E-15	5.08750109970128E-13
ENSG00000176101	SSNA1	281.477466761339	0.853298902214702	0.109706801090352	-7.77799456126646	7.36832367172887E-15	5.54127413408698E-13
ENSG00000157851	DPYSL5	42.0482816082107	6.50172910042687	0.836266942126246	-7.77470538760738	7.56231990716302E-15	5.66450902687538E-13
ENSG00000185024	BRF1	307.893366156669	1.30809831745161	0.168272408076058	-7.77369464434335	7.62293722307317E-15	5.68725566392852E-13
ENSG00000089327	FXYD5	417.808142245369	-1.64075975383927	0.211185278989058	7.76929036765046	7.89270492000638E-15	5.8652468458909E-13
ENSG00000167566	NCKAP5L	735.706865254078	1.29323380139825	0.166578530730292	-7.7635082728166	8.26117315798507E-15	6.11489435209753E-13
ENSG00000119383	PTPA	994.190236929958	-0.696614654814914	0.089745780104191	7.76208813390644	8.35423151023804E-15	6.15952574996022E-13
ENSG00000143382	ADAMTSL4	678.715654579016	2.4986630369194	0.322079823533384	-7.7578999190566	8.63472465078365E-15	6.34146320935092E-13
ENSG00000121152	NCAPH	196.590632919764	-2.97037631031307	0.382998076442746	7.75559067528922	8.79332214086029E-15	6.43281126732741E-13
ENSG00000170142	UBE2E1	602.072350841513	1.13898896885652	0.146984212695817	-7.74905650046681	9.25778227895056E-15	6.74633971420734E-13
ENSG00000067191	CACNB1	324.098758226961	2.33826820946345	0.3019930623809	-7.74278783435833	9.7260265565898E-15	7.0601940266581E-13
ENSG00000116871	MAP7D1	2397.00191289147	0.537570975841603	0.069512323138042	-7.73346295410181	1.04659836248614E-14	7.56811377426994E-13
ENSG00000131747	TOP2A	2299.0644840364	-2.89984083337175	0.375252777953888	7.72769984324562	1.09507171893255E-14	7.88829248568996E-13
ENSG00000107551	RASSF4	1808.90529481586	2.99811580915584	0.388114382322968	-7.72482532394529	1.12006829509877E-14	8.03755878479084E-13
ENSG00000174238	PITPNA	717.042566307241	0.495147773806996	0.064114894261567	-7.72281978329337	1.13783997255759E-14	8.13404156808183E-13
ENSG00000156273	BACH1	372.392434305067	0.658326998947507	0.08527795485397	-7.71977939755741	1.16531213558788E-14	8.29887631105597E-13
ENSG00000175782	SLC35E3	251.947600735206	1.15591210195804	0.149919522286847	-7.71021735078895	1.25603638963085E-14	8.91122270243381E-13
ENSG00000113368	LMNB1	799.819274007419	-2.6938039619329	0.34951213526133	7.7073259843145	1.28481318103638E-14	9.08111752506204E-13
ENSG00000259316		66.3274272546003	-3.47909866176723	0.451681577108143	7.70254718831327	1.33380337812507E-14	9.39207389967396E-13
ENSG00000198554	WDHD1	262.878459607977	-1.71994527188348	0.223580489072218	7.6927341872301	1.44023531989915E-14	1.01036806900835E-12
ENSG00000117724	CENPF	1954.13643462611	-2.76919525577992	0.360552620361093	7.68041916601958	1.58568878516014E-14	1.10827267099613E-12
ENSG00000089685	BIRC5	672.690527368347	-2.94451441187069	0.383547069237952	7.67706143008986	1.62779384047097E-14	1.13348711091462E-12
ENSG00000163399	ATP1A1	5255.59359247281	1.41285347619986	0.184060712259104	-7.67601873783347	1.64109132413893E-14	1.13852981494967E-12
ENSG00000168807	SNTB2	369.617598423226	-1.09991582080317	0.143416523502957	7.66938002635722	1.72829671955348E-14	1.19462156707077E-12
ENSG00000129292	PHF20L1	883.414995970331	0.70429272607036	0.092024550447733	-7.65331341086395	1.9586576177906E-14	1.34889091106524E-12
ENSG00000100206	DMC1	35.5096741992401	2.68328267909189	0.3512275859209	-7.63972645273995	2.17683726451709E-14	1.49367581789E-12
ENSG00000071794	HLTF	472.884129594474	-0.793413464430388	0.103935733882827	7.63369280987474	2.28123112321239E-14	1.55961550354604E-12
ENSG00000121281	ADCY7	1120.30703761834	-1.46820321492503	0.192436263315431	7.62955583126468	2.35563898461876E-14	1.60465103441367E-12
ENSG00000140365	COMMD4	408.496980394273	-0.910365113132286	0.119348228000238	7.62780586177174	2.38782782671394E-14	1.6207058111931E-12
ENSG00000101255	TRIB3	103.813169607666	2.8977689727139	0.380158667293269	-7.62252507182337	2.48760783501054E-14	1.68235665129616E-12
ENSG00000105426	PTPRS	714.643810367088	1.12374543660206	0.147507135203723	-7.61824460254108	2.57148669658224E-14	1.73285022876138E-12
ENSG00000134769	DTNA	217.357937292438	1.49155912728769	0.195816426768095	-7.61712973679244	2.59378605679697E-14	1.74163470192285E-12
ENSG00000138180	CEP55	513.09966114049	-2.72867899511501	0.358610040483038	7.60904237773029	2.76134207721504E-14	1.84754421329964E-12
ENSG00000065833	ME1	338.71686024263	0.740890869735897	0.097415461834585	-7.60547510408517	2.83859146162214E-14	1.89068426698537E-12
ENSG00000118193	KIF14	292.541336390889	-2.77861544956169	0.365360143471418	7.60514111681988	2.84593185233158E-14	1.89068426698537E-12
ENSG00000107745	MICU1	647.492547058182	0.887675721694676	0.116774646696312	-7.60161342215998	2.92461280038302E-14	1.93611426971835E-12
ENSG00000154133	ROBO4	262.684561272653	-1.99114009366608	0.262066945147695	7.59782998402917	3.01137594865753E-14	1.98655716528808E-12
ENSG00000164611	PTTG1	326.998864761309	-2.61611877837506	0.344399880922545	7.59616632667599	3.05032422067331E-14	2.00521488366709E-12
ENSG00000197321	SVIL	585.262435974092	2.23144068258927	0.29404656370363	-7.58873239150772	3.23050165199809E-14	2.11625998464167E-12
ENSG00000136824	SMC2	730.313944327674	-2.0587464837943	0.271382374720765	7.58614661660552	3.29559496512097E-14	2.15140558816803E-12
ENSG00000198042	MAK16	265.633912868243	0.899352949580862	0.118631941986981	-7.58103538151267	3.42808087746637E-14	2.23015046980087E-12
ENSG00000112984	KIF20A	601.583824422477	-2.8101902888761	0.370728037780552	7.58019357181599	3.45039773622282E-14	2.23692854616294E-12
ENSG00000156970	BUB1B	400.150182760988	-2.53528343663308	0.334791051266237	7.57273358127166	3.6545129721302E-14	2.35337355649171E-12
ENSG00000187514	PTMA	5818.90990195459	-1.17776321759643	0.155531698382356	7.57249634541407	3.66119519660189E-14	2.35337355649171E-12
ENSG00000123453	SARDH	312.220715595612	-1.39569607563028	0.184316717460681	7.57227068091649	3.66756264056205E-14	2.35337355649171E-12
ENSG00000179241	LDLRAD3	567.992185699396	1.0728295147971	0.141717076565366	-7.57022047588085	3.72591325069256E-14	2.37477272710038E-12
ENSG00000074319	TSG101	374.909503448125	0.791148801239275	0.104508613807347	-7.57017792521577	3.7271338990914E-14	2.37477272710038E-12
ENSG00000114853	ZBTB47	313.477219524896	1.11433855062579	0.147209002352838	-7.56977177221053	3.73880499559445E-14	2.37477272710038E-12
ENSG00000156804	FBXO32	1106.13156075682	1.54787419038299	0.20464367476958	-7.56375290917652	3.91603300270599E-14	2.47896755837964E-12
ENSG00000168078	PBK	353.276249222605	-3.10155354665587	0.410380360491339	7.55775335579522	4.10090713867976E-14	2.58728708437309E-12
ENSG00000143801	PSEN2	135.150884053612	1.51518542829008	0.200499375825689	-7.55705808085587	4.12287899922147E-14	2.59244976803889E-12
ENSG00000122786	CALD1	4922.94248799675	1.03587502319329	0.137292502573653	-7.54502251597884	4.52209364859587E-14	2.83399608957503E-12
ENSG00000148660	CAMK2G	304.149311516613	1.01578626758497	0.134729147606763	-7.53946926577285	4.71887999368577E-14	2.94749710170386E-12
ENSG00000011105	TSPAN9	1131.88508411943	2.47598845435042	0.328435294034369	-7.53874050482321	4.74532164406823E-14	2.95419841821612E-12
ENSG00000176597	B3GNT5	547.521367155611	-2.07005447542406	0.274908886533374	7.52996566072359	5.07536686214082E-14	3.14924001237985E-12
ENSG00000175899	A2M	53.0523411386736	3.18136254347796	0.422690546216529	-7.52645776432449	5.21353332922618E-14	3.22433026719676E-12
ENSG00000237649	KIFC1	439.869547637717	-2.93156199443927	0.38964497761167	7.52367453164233	5.32578245352702E-14	3.27754413108749E-12
ENSG00000133121	STARD13	637.166890988124	1.19605149395228	0.1589762080802	-7.52346221108065	5.33444233877332E-14	3.27754413108749E-12
ENSG00000117650	NEK2	135.5844145684	-2.93105744458618	0.389982210313648	7.51587474266799	5.65316590909646E-14	3.46205772823852E-12
ENSG00000110422	HIPK3	1068.39456681276	1.82517633300766	0.243409924248655	-7.49836449208681	6.46190068761243E-14	3.94448684505848E-12
ENSG00000132383	RPA1	1005.96725742568	-0.911750434191794	0.121666404154452	7.49385535413992	6.68794266191323E-14	4.06925598662235E-12
ENSG00000151239	TWF1	1231.61741583799	-1.10834230678098	0.147908531188526	7.49343055383521	6.70963419298767E-14	4.06928491814069E-12
ENSG00000111206	FOXM1	796.19089645794	-2.66845075991345	0.356576949702112	7.4835200708927	7.23578462507327E-14	4.37427610083609E-12
ENSG00000155256	ZFYVE27	266.625764125298	0.667592392076955	0.089335109615928	-7.4729005756761	7.84461194401064E-14	4.72713298587641E-12
ENSG00000196535	MYO18A	1118.77812864343	1.0928244578473	0.146318706481943	-7.46879523557135	8.09323621815365E-14	4.86137169768392E-12
ENSG00000126214	KLC1	1286.35496362132	0.821914111759753	0.110165110870446	-7.46074782901389	8.60327688661632E-14	5.15128053328896E-12
ENSG00000114867	EIF4G1	5461.76908949432	0.421749490703524	0.056548978088019	-7.45812753763765	8.77607014294771E-14	5.23806015103365E-12
ENSG00000111602	TIMELESS	579.352787865372	-1.82191016206726	0.244307881952977	7.45743505081813	8.82230269084753E-14	5.24899091426027E-12
ENSG00000138160	KIF11	607.227406555341	-2.78734829931366	0.373950842849246	7.45378263644492	9.07013865601628E-14	5.37942198333635E-12
ENSG00000074800	ENO1	13247.7831803859	-1.38224156610044	0.185537521316075	7.44993010737542	9.3389693554553E-14	5.52144537270173E-12
ENSG00000179859	RNF227	49.2387274025551	1.8368867513363	0.246622769709442	-7.44816366104567	9.46483651947397E-14	5.57831947970627E-12
ENSG00000162063	CCNF	236.398061904374	-2.13616369310311	0.286876208568434	7.44629087146324	9.60010208594562E-14	5.64035997868324E-12
ENSG00000104643	MTMR9	350.394811424505	0.71688814331507	0.096315218312463	-7.4431450800367	9.83160096354998E-14	5.75837787276334E-12
ENSG00000183856	IQGAP3	458.03112676176	-2.67700033423236	0.359738853065396	7.44151017167366	9.95407174919438E-14	5.81200319741005E-12
ENSG00000066279	ASPM	755.040482601721	-2.76074026277717	0.371105340306327	7.43923614922473	1.01269150737393E-13	5.8946170371942E-12
ENSG00000146670	CDCA5	269.964769425705	-2.65197056967845	0.357099385487241	7.42642154385113	1.115750259164E-13	6.47445080942664E-12
ENSG00000176454	LPCAT4	393.430479081211	1.53816005608983	0.207201481560094	-7.42349931336627	1.14065760123618E-13	6.59861648025891E-12
ENSG00000159335	PTMS	1291.35151093151	-0.937759169213386	0.12643947966435	7.4166642547311	1.20106902905504E-13	6.92411784610475E-12
ENSG00000184887	BTBD6	335.449621269103	1.17462893931035	0.158384566680184	-7.41630932818226	1.20429048224895E-13	6.92411784610475E-12
ENSG00000065882	TBC1D1	828.025896605215	1.00497803677601	0.135583760596678	-7.41223013990239	1.2419299226953E-13	7.11875746237632E-12
ENSG00000109674	NEIL3	46.997437881094	-3.23976578295211	0.437311058827578	7.40837835575861	1.27853108935215E-13	7.30628055042848E-12
ENSG00000139218	SCAF11	1271.40827357393	0.639722325077192	0.0863983464734	-7.40433528174232	1.31809020574216E-13	7.50951938126008E-12
ENSG00000144354	CDCA7	189.765598187276	-2.54077274922916	0.343171870280762	7.40379083853946	1.32350832616062E-13	7.51760726288393E-12
ENSG00000169679	BUB1	460.580604144559	-2.77950405565197	0.375465853435125	7.40281447759462	1.33327962041608E-13	7.5389563525797E-12
ENSG00000197905	TEAD4	448.982480828846	2.18766532552823	0.295526024822278	-7.40261480133211	1.33528666847989E-13	7.5389563525797E-12
ENSG00000011426	ANLN	1860.40355016678	-2.27158978868728	0.306928053535771	7.40104973305261	1.35112114058271E-13	7.60551753416036E-12
ENSG00000197971	MBP	58.5476159862766	2.47318196468188	0.334289621238514	-7.39832111903131	1.37917014465545E-13	7.74023220587081E-12
ENSG00000178980	SELENOW	943.760120455786	1.6178290197875	0.218878335945731	-7.39145339714492	1.45232467254736E-13	8.12653457397706E-12
ENSG00000102172	SMS	1305.07205979172	-1.54794306609212	0.209712632402947	7.38125809759453	1.56800701154025E-13	8.74780410206772E-12
ENSG00000105202	FBL	887.056650214647	-0.718650674085764	0.097469250243952	7.37310148879862	1.66703480845856E-13	9.27275782065956E-12
ENSG00000186567	CEACAM19	37.0419739612447	3.32214794309606	0.450714174321276	-7.3708530425049	1.69539655068535E-13	9.40269927711957E-12
ENSG00000131153	GINS2	160.170789714519	-2.80635168514996	0.380845399244523	7.36874251524865	1.72244968584952E-13	9.52464015989908E-12
ENSG00000087085	ACHE	108.329935299291	5.17925661512177	0.703060484214843	-7.36672979268037	1.74864404662709E-13	9.6229088666586E-12
ENSG00000123395	ATG101	356.818441671131	0.882663785059885	0.119819834949372	-7.36659156167962	1.75045733333187E-13	9.6229088666586E-12
ENSG00000291233		171.748168713481	2.85930554207472	0.388328399904557	-7.36311210505716	1.79671358324315E-13	9.84840002290217E-12
ENSG00000168256	NKIRAS2	367.329954896104	0.764543867002213	0.104098277760675	-7.34444299606881	2.06617727067287E-13	1.12924996703258E-11
ENSG00000144554	FANCD2	219.303043148241	-2.59427004100155	0.354447917403857	7.31918545326264	2.494806224191E-13	1.35956092234826E-11
ENSG00000051341	POLQ	149.104653996911	-2.64394542146726	0.361298725557832	7.31789301881734	2.51894544281363E-13	1.36874836041443E-11
ENSG00000114503	NCBP2	997.033063244158	0.535396678670394	0.073193312938899	-7.31483051077823	2.57706457157372E-13	1.39629368905353E-11
ENSG00000173757	STAT5B	295.62188944752	0.925888744226566	0.126584623905092	-7.31438555223545	2.58561768875111E-13	1.39690224615545E-11
ENSG00000116199	FAM20B	986.849040083116	1.10814735008748	0.151529899201792	-7.31306069577575	2.61124990094027E-13	1.40670800537473E-11
ENSG00000092199	HNRNPC	3707.08400845578	-0.665624921173973	0.091036642067736	7.31161547763056	2.63949544043676E-13	1.41786153644719E-11
ENSG00000168077	SCARA3	355.557198791914	-2.39988024335638	0.328291333974122	7.3102150285379	2.66715222827168E-13	1.42863615509219E-11
ENSG00000158555	GDPD5	237.30330485449	2.21267726451644	0.302716602686881	-7.30940174697044	2.68334377129809E-13	1.43106638289974E-11
ENSG00000205581	HMGN1	1980.56250685775	-0.748826199272826	0.102449492245844	7.30922313871399	2.68691257466948E-13	1.43106638289974E-11
ENSG00000165609	NUDT5	442.423557158102	-0.799453583240222	0.10942380370541	7.30602991459252	2.75150941483636E-13	1.46133131379487E-11
ENSG00000142892	PIGK	520.958963405751	-1.05156189276334	0.14396374778157	7.3043520258922	2.78606087184141E-13	1.4755135338448E-11
ENSG00000196792	STRN3	392.661382084123	0.862239262789256	0.118161495765395	-7.29712549087223	2.93980583084388E-13	1.55156347295889E-11
ENSG00000179750	APOBEC3B	175.795599428814	-3.66882139570138	0.502822123042335	7.29645977687518	2.95438114542442E-13	1.55156347295889E-11
ENSG00000178999	AURKB	206.786035015165	-2.91437107954009	0.399422706378868	7.29645819578344	2.9544158466001E-13	1.55156347295889E-11
ENSG00000022840	RNF10	1336.56796834595	0.547500843441092	0.075116313170353	-7.28870761001595	3.12942375925887E-13	1.63889404172217E-11
ENSG00000198648	STK39	488.59709084148	0.932975265374127	0.128019795821221	-7.2877421760383	3.15192405096178E-13	1.64609233561479E-11
ENSG00000108219	TSPAN14	513.690590451741	1.49819939089133	0.205619554579564	-7.28626902219849	3.18656373070779E-13	1.65957298340823E-11
ENSG00000142945	KIF2C	458.439968882435	-2.79850933029267	0.384132050490708	7.28527944158194	3.21004234219203E-13	1.66718248827493E-11
ENSG00000170571	EMB	543.943592228487	-1.85171558375177	0.254376870480007	7.27941805502046	3.35263241410616E-13	1.73644192885978E-11
ENSG00000132376	INPP5K	281.835411381039	1.34984731921298	0.185540992149007	-7.27519726815366	3.4591458990386E-13	1.78668686944573E-11
ENSG00000198830	HMGN2	3418.04262932581	-1.34210596403282	0.184504098014859	7.27412549896174	3.48671729761686E-13	1.79599375102725E-11
ENSG00000101367	MAPRE1	1587.46322001027	0.454230095158676	0.062558972695981	-7.26083047057224	3.84720883293117E-13	1.97626702917866E-11
ENSG00000204371	EHMT2	575.219132861591	-0.634987308006277	0.087576204160726	7.25068315179437	4.14674719108415E-13	2.12433225993387E-11
ENSG00000093009	CDC45	152.477259575338	-2.88410356149539	0.397879606699144	7.24868405652214	4.20840266251704E-13	2.1500591972278E-11
ENSG00000143228	NUF2	203.214663691771	-3.04546340734128	0.420634527636866	7.24016505361735	4.48139023249118E-13	2.28332297455465E-11
ENSG00000105011	ASF1B	209.960665644416	-3.00451025672835	0.415077495032981	7.23843208239854	4.539014097993E-13	2.30643254206395E-11
ENSG00000112742	TTK	220.098080322987	-2.83892595191603	0.39259305717624	7.23121792406431	4.78681492511368E-13	2.42579265248146E-11
ENSG00000168411	RFWD3	445.938336657997	-1.24417512178714	0.172089270510877	7.22982390531141	4.8362071699342E-13	2.44095577389181E-11
ENSG00000013810	TACC3	747.890632072138	-2.3283430613356	0.322055114512538	7.22964162472556	4.84270253529943E-13	2.44095577389181E-11
ENSG00000082512	TRAF5	148.930156408671	1.85524985322885	0.256709031726737	-7.22705329356599	4.93586444976693E-13	2.48126169839754E-11
ENSG00000087077	TRIP6	798.005365251966	-0.846651222295191	0.11718269238377	7.22505350467999	5.00904583912765E-13	2.51133522190504E-11
ENSG00000167393	PPP2R3B	459.075219386194	2.60045003183734	0.360032005517238	-7.22283017061613	5.09165870765704E-13	2.54596477028351E-11
ENSG00000131238	PPT1	720.673958299353	-0.982467422764635	0.136055152022488	7.22109679905577	5.15699262851193E-13	2.56892847720373E-11
ENSG00000117395	EBNA1BP2	644.443915491158	0.595552731944599	0.082476478574698	-7.22087972518388	5.16523230972894E-13	2.56892847720373E-11
ENSG00000213190	MLLT11	547.66413222184	2.38455907599988	0.330247146503775	-7.22052893187566	5.17857503781828E-13	2.56892847720373E-11
ENSG00000165813	CCDC186	272.392294843501	1.22682839062747	0.169980576233363	-7.21746224076325	5.29666956891376E-13	2.62059696224073E-11
ENSG00000171943	SRGAP2C	406.786607543583	1.28980563002957	0.178741652533537	-7.21603281466567	5.35261460996855E-13	2.63656190175998E-11
ENSG00000005700	IBTK	792.473824295204	0.693352963242579	0.096086540882725	-7.21592178127032	5.35698445014794E-13	2.63656190175998E-11
ENSG00000111145	ELK3	1082.07784862421	-1.36085705776223	0.18868021443262	7.21250535915734	5.49316680065113E-13	2.69652817282094E-11
ENSG00000149503	INCENP	404.36051970575	-1.83585761275986	0.254851550962287	7.20363523717199	5.86280760567291E-13	2.87048556755876E-11
ENSG00000004455	AK2	1153.71940975668	0.620835450623357	0.086190944626355	-7.20302409162278	5.88915623848089E-13	2.87589679064102E-11
ENSG00000225383	SFTA1P	28.9705301661443	3.17278652764718	0.440548788766806	-7.2018959274148	5.93810108959692E-13	2.89228597371792E-11
ENSG00000171848	RRM2	1237.05284391462	-3.2779433100649	0.455395671048058	7.1980115720489	6.10969605705091E-13	2.96817559608822E-11
ENSG00000175063	UBE2C	278.844721917945	-2.79343846979877	0.388150055416296	7.1968003889701	6.16418997893381E-13	2.98693133489522E-11
ENSG00000140105	WARS1	839.004941609585	1.00916056045192	0.140507239066624	-7.18226738462495	6.8564657336418E-13	3.31384093208739E-11
ENSG00000100526	CDKN3	153.535965297525	-2.96747953714769	0.413442451985354	7.17749114271607	7.10022565461951E-13	3.42285493673081E-11
ENSG00000075618	FSCN1	1619.74118560695	-1.00520778886425	0.140068888132414	7.17652436788085	7.15059118419375E-13	3.43831879422063E-11
ENSG00000225614	ZNF469	285.312105204693	1.31175631259579	0.182914067073565	-7.17143483594524	7.42157620029065E-13	3.55951668728736E-11
ENSG00000163535	SGO2	393.751871373965	-2.27102967393635	0.316694877437487	7.1710338111946	7.44335162879137E-13	3.56087669142256E-11
ENSG00000111907	TPD52L1	62.2439232847335	2.93639832619764	0.409781195518168	-7.16577129041895	7.73498154223091E-13	3.69099969480922E-11
ENSG00000170312	CDK1	385.820927291996	-2.68536736521346	0.374962209439439	7.16170135979312	7.96818621025307E-13	3.79265490984729E-11
ENSG00000080986	NDC80	249.441778663046	-2.68671642406947	0.375192837221912	7.16089476537736	8.01521626824553E-13	3.80540608735566E-11
ENSG00000100097	LGALS1	6428.75742083961	-1.01914202520611	0.142416105922568	7.15608686674959	8.30125521527166E-13	3.92605570318279E-11
ENSG00000108256	NUFIP2	1064.6516699289	0.510580931002659	0.071350801271217	-7.15592427703577	8.31110137687756E-13	3.92605570318279E-11
ENSG00000052749	RRP12	433.412222369202	0.777331595146833	0.108690796560381	-7.15177015668482	8.56659223569345E-13	4.03660402564593E-11
ENSG00000058600	POLR3E	238.633774676368	0.747116476713765	0.104513237708153	-7.14853441628172	8.77092618004893E-13	4.1225545777775E-11
ENSG00000205356	TECPR1	394.085296287335	0.728596515799439	0.101989553403723	-7.1438347505583	9.07625071684794E-13	4.2554261777421E-11
ENSG00000124702	KLHDC3	392.001169603242	1.0983331303342	0.153755228372046	-7.14338720031384	9.10586509288065E-13	4.25869078634948E-11
ENSG00000112658	SRF	669.851537177961	0.780624259989943	0.109309478283173	-7.14141419619341	9.23755321511587E-13	4.30955925551845E-11
ENSG00000221968	FADS3	2031.36391475358	1.04905701677126	0.146929229571474	-7.13987965383662	9.34126675814591E-13	4.34715733465102E-11
ENSG00000106723	SPIN1	895.172340745615	-0.566316764973864	0.079342885357047	7.13758722569025	9.49833491260005E-13	4.40933814053811E-11
ENSG00000119729	RHOQ	878.906601388905	0.736284502280414	0.103161260569379	-7.13721893486595	9.52380924579458E-13	4.4102743258666E-11
ENSG00000131236	CAP1	3658.22804552851	-1.02126885011895	0.143155702119861	7.13397255572725	9.75127818992317E-13	4.50451550979719E-11
ENSG00000170144	HNRNPA3	4414.16987057314	-0.675562689120472	0.094764403506393	7.12886552464707	1.01199542997528E-12	4.66336423504048E-11
ENSG00000147274	RBMX	1766.09520492358	-0.636733677160975	0.089442120189094	7.11894659713818	1.08755034305838E-12	4.99927481658693E-11
ENSG00000068903	SIRT2	1206.64702618582	1.79272532828937	0.25201594107508	-7.11353940803008	1.13104170687481E-12	5.18651588559836E-11
ENSG00000187079	TEAD1	2653.92152292504	0.664380474373557	0.093407343708074	-7.11272206230324	1.13776261718839E-12	5.20464111089026E-11
ENSG00000107186	MPDZ	617.499638597691	0.931381642686761	0.13099755554522	-7.10991620271302	1.16113432126895E-12	5.29866174130522E-11
ENSG00000141524	TMC6	127.629850655613	2.85839459703552	0.402582449052881	-7.10014707238281	1.24624195035042E-12	5.67326753233372E-11
ENSG00000177303	CASKIN2	218.849545442118	1.05609580821858	0.148903297214616	-7.09249444420575	1.31715930554196E-12	5.98162128103728E-11
ENSG00000145916	RMND5B	116.053529045434	0.870310002456632	0.12280445131113	-7.08695811238686	1.37091854145673E-12	6.2107565055248E-11
ENSG00000167513	CDT1	152.571820530437	-2.69167935646456	0.380099308793903	7.08151605170122	1.42585848938561E-12	6.44412631224493E-11
ENSG00000149798	CDC42EP2	195.455285190381	1.63431033483152	0.230811287824109	-7.080721009091	1.4340635545684E-12	6.46566640034544E-11
ENSG00000111911	HINT3	233.771140299295	1.20021715198024	0.169611350922322	-7.07627847696298	1.48077154964877E-12	6.66028370931733E-11
ENSG00000140534	TICRR	122.041829436242	-2.667618532286	0.377030557419666	7.07533774064026	1.49085211137603E-12	6.68962065536535E-11
ENSG00000156026	MCU	433.792162505394	0.76252789775203	0.10777884662013	-7.07493095040795	1.49523193945306E-12	6.69329897468023E-11
ENSG00000149636	DSN1	161.598747338573	-2.10668239853058	0.297831460873651	7.07340450988923	1.51177966319588E-12	6.75129915623414E-11
ENSG00000159259	CHAF1B	105.868287047509	-2.00350565249927	0.28328359715012	7.07243791258961	1.52235105142935E-12	6.78239860614294E-11
ENSG00000184640	SEPTIN9	4294.61646172906	0.897778706217994	0.126975439130062	-7.07049105219784	1.54386390418866E-12	6.86198233159598E-11
ENSG00000110237	ARHGEF17	823.585745102486	1.07274629055982	0.151848943704952	-7.0645620864127	1.61123292960854E-12	7.14452601640805E-11
ENSG00000153560	UBP1	820.936720429911	-0.496108004366767	0.070234002103834	7.06364423934327	1.62191674737745E-12	7.17497806292789E-11
ENSG00000096092	TMEM14A	96.3333270886371	-1.66597254610324	0.236061903185765	7.05735454819338	1.69702244383E-12	7.48960539118493E-11
ENSG00000160957	RECQL4	191.381267128286	-2.07691959730244	0.294865331839728	7.04362084326459	1.87307405300781E-12	8.24722840060885E-11
ENSG00000112578	BYSL	275.435386570729	0.949339893912418	0.134817074792526	-7.0416888615436	1.89923558038989E-12	8.3428804081566E-11
ENSG00000156802	ATAD2	536.087708564072	-2.35643638369616	0.334876090692314	7.03674119828778	1.96787867644866E-12	8.62426270300961E-11
ENSG00000244509	APOBEC3C	776.210948674857	-1.62490170968866	0.231159693278394	7.02934705719534	2.0750226261369E-12	9.07267451023251E-11
ENSG00000166226	CCT2	2473.84292525507	0.484965616144364	0.069032456664827	-7.02518263979823	2.13786411360574E-12	9.32575016239016E-11
ENSG00000233143	DIRC3-AS1	34.2462964895198	2.51694414520018	0.358774760556872	-7.01538798686259	2.29311717502201E-12	9.97983703879371E-11
ENSG00000106003	LFNG	197.794007918026	-1.77759495342755	0.253529909730983	7.0113816366429	2.35976079971438E-12	1.02461576894757E-10
ENSG00000121297	TSHZ3	342.150868341199	-0.896111221356036	0.127815644729891	7.01096664066253	2.36677167294758E-12	1.02529203279003E-10
ENSG00000169715	MT1E	998.34021247044	-2.22258499122688	0.317513139877838	6.99997799172034	2.56002719770767E-12	1.10646141020924E-10
ENSG00000132688	NES	14648.9724745695	1.84548671681048	0.263661855957772	-6.9994452178401	2.56978035318504E-12	1.10812936743651E-10
ENSG00000038358	EDC4	719.79378407952	0.779401960072349	0.111416415707435	-6.99539610140537	2.64510544306617E-12	1.1380006278052E-10
ENSG00000170037	CNTROB	379.99068881713	-0.71438294320826	0.102128462383841	6.99494466609431	2.65363640929651E-12	1.1390643408946E-10
ENSG00000163507	CIP2A	252.668105056034	-2.28098857190725	0.326149020931343	6.99370050351131	2.67728778596677E-12	1.14659880783511E-10
ENSG00000164032	H2AZ1	1614.50398644041	-1.83623327840673	0.262622927988852	6.9919001073839	2.71187952468063E-12	1.15877379417092E-10
ENSG00000166387	PPFIBP2	58.2801586949238	2.8547662462693	0.40836666127098	-6.9906937000789	2.73530357397308E-12	1.16613248286322E-10
ENSG00000250303	LINC02762	90.9244094866697	1.74065294105718	0.249212987319007	-6.98459963817634	2.856694438166E-12	1.21512923375473E-10
ENSG00000085840	ORC1	90.503561709916	-3.09926680985833	0.444027118073692	6.9799043430135	2.95381112130916E-12	1.25360277407976E-10
ENSG00000186815	TPCN1	444.18036556504	1.22154687893627	0.175058373149945	-6.97794031188648	2.99538857588537E-12	1.26565401140271E-10
ENSG00000111247	RAD51AP1	107.600901826735	-2.39919913914649	0.343826914744221	6.97792707976715	2.99567062961655E-12	1.26565401140271E-10
ENSG00000123473	STIL	202.382190687678	-2.67849228415288	0.383921504051608	6.97666646928124	3.02266137103858E-12	1.27419409051337E-10
ENSG00000115163	CENPA	84.2839433136451	-2.23415491923802	0.320516741936223	6.97047806533167	3.15865769991437E-12	1.32854414801096E-10
ENSG00000165887	ANKRD2	34.7623875791205	4.26087858587291	0.611464395464504	-6.9683183803958	3.20751704013492E-12	1.34608321141912E-10
ENSG00000176076	KCNE5	12.0674140810967	5.07873997748762	0.728985697395582	-6.96685819163836	3.24097054093913E-12	1.35539903635055E-10
ENSG00000144712	CAND2	104.722174468965	2.76905187484056	0.397468467203378	-6.9667208931663	3.24413364373037E-12	1.35539903635055E-10
ENSG00000159348	CYB5R1	1720.32818176432	1.88050000424823	0.269993489386201	-6.96498277985639	3.28443922939696E-12	1.36876542705581E-10
ENSG00000014914	MTMR11	68.1789723509534	-1.79294265101038	0.257432297930379	6.96471524911481	3.29068652214896E-12	1.36876542705581E-10
ENSG00000176978	DPP7	588.521674613124	0.762807938782334	0.10955995302677	-6.96247048039484	3.34356674645336E-12	1.38769091390882E-10
ENSG00000122705	CLTA	1241.7590083537	-0.743276176303208	0.106833626218399	6.95732423032926	3.46796209903443E-12	1.43394730076407E-10
ENSG00000172037	LAMB2	3676.48283040499	0.915881969043765	0.13164462333094	-6.95723035145413	3.47027297403146E-12	1.43394730076407E-10
ENSG00000141965	FEM1A	412.68496062143	0.956050316715744	0.137498135409118	-6.95318750229644	3.57123516489179E-12	1.47242965647216E-10
ENSG00000132436	FIGNL1	133.663782083851	-1.73598876045893	0.24984456786105	6.94827498280606	3.69779711075598E-12	1.52127534965696E-10
ENSG00000126215	XRCC3	123.414009687257	-2.0927684771818	0.301216887067238	6.94771298368358	3.7125533382891E-12	1.52401125137933E-10
ENSG00000280355		28.6483579637911	1.48586022411311	0.213897503570344	-6.94659918564434	3.74196876355576E-12	1.53273975432705E-10
ENSG00000173207	CKS1B	210.70648979891	-2.0216535280275	0.291167003036801	6.94327827996354	3.83103693137619E-12	1.56581142058269E-10
ENSG00000173456	RNF26	357.179154835952	-0.972710922480915	0.140125842515728	6.9416954433065	3.87421753344425E-12	1.58002524612333E-10
ENSG00000057019	DCBLD2	5129.86022364389	-1.88377190615319	0.271609444903994	6.93559057498551	4.04527611960001E-12	1.6462172364632E-10
ENSG00000131470	PSMC3IP	101.773304832782	-2.20312421982507	0.317735174845193	6.93383797024826	4.09573747840927E-12	1.66190042833476E-10
ENSG00000141736	ERBB2	822.28008892237	0.75275046735076	0.108564986428539	-6.93363939990217	4.10149353091501E-12	1.66190042833476E-10
ENSG00000179454	KLHL28	114.291469327048	1.09716213215118	0.15833973922888	-6.9291647030265	4.2333271181004E-12	1.7116297451055E-10
ENSG00000166845	C18orf54	157.999316078141	-1.67801179614372	0.242497798438806	6.9196990939576	4.52603982262188E-12	1.82605310525996E-10
ENSG00000100297	MCM5	561.006973988534	-2.31807771266748	0.335632987124798	6.90658487571589	4.96459954338657E-12	1.99870312666405E-10
ENSG00000087589	CASS4	87.7037937470263	3.25561291711885	0.471914961887628	-6.89872790660551	5.24702595829317E-12	2.10656565486668E-10
ENSG00000168502	MTCL1	482.180593898003	1.22261002683606	0.177228025994365	-6.89851404695405	5.25492948317894E-12	2.10656565486668E-10
ENSG00000197702	PARVA	1970.23167053557	0.54399890231426	0.078925830528395	-6.89253313740612	5.48075191499378E-12	2.19241737774038E-10
ENSG00000198431	TXNRD1	2580.27778561061	0.618519798612717	0.089762719288787	-6.89060896899522	5.55540523708083E-12	2.21756207775704E-10
ENSG00000113810	SMC4	1403.3164602178	-2.01185566251957	0.292157707770216	6.88619745093941	5.73034415948324E-12	2.28254662166196E-10
ENSG00000119446	RBM18	284.356532913896	0.874652653374669	0.127108180632736	-6.88116727830344	5.93640913243459E-12	2.35962850103388E-10
ENSG00000108433	GOSR2	378.349093369475	0.621098743770106	0.090356499184376	-6.87386905620073	6.24835672999383E-12	2.47838301435894E-10
ENSG00000078902	TOLLIP	465.553446589095	0.512032975074692	0.074525214345994	-6.87060050169739	6.39322035054272E-12	2.53050391180113E-10
ENSG00000139734	DIAPH3	351.557442245977	-1.7945068290842	0.261273813687575	6.86829959633853	6.49716625807676E-12	2.56624417685086E-10
ENSG00000140553	UNC45A	867.991940437667	-0.530295839794206	0.077221756179981	6.86718181542319	6.54825919971993E-12	2.58100254117263E-10
ENSG00000138078	PREPL	891.866304408881	1.27025568323907	0.185135759688155	-6.86121193106456	6.82787777541126E-12	2.68558431078467E-10
ENSG00000125871	MGME1	226.765271677	-1.0755532216125	0.156789339933024	6.85986191454053	6.8927141420441E-12	2.70542627525201E-10
ENSG00000182481	KPNA2	1843.4183183927	-1.23637449982189	0.180256017107268	6.85899155913415	6.93483360766534E-12	2.71628763870242E-10
ENSG00000124380	SNRNP27	216.303530891378	0.827931345304829	0.120748751782868	-6.85664516676432	7.04964410955728E-12	2.75551681712654E-10
ENSG00000107317	PTGDS	2545.08293666414	1.82638779527537	0.266552859504963	-6.85187845543019	7.28864742553225E-12	2.84302614621228E-10
ENSG00000176393	RNPEP	677.268544182361	-0.753122723694925	0.109969179421888	6.84848907352149	7.46340339126182E-12	2.90516453745577E-10
ENSG00000174442	ZWILCH	348.843635703886	-1.81321598783074	0.264814508900941	6.84711723446018	7.53529658261384E-12	2.92339096266762E-10
ENSG00000065135	GNAI3	955.938418230028	-0.675686222508863	0.098683503522441	6.84700277544572	7.54132555126747E-12	2.92339096266762E-10
ENSG00000106236	NPTX2	3653.47355555653	-2.66143366782296	0.388783294268192	6.84554533865089	7.61850852335361E-12	2.94723413060846E-10
ENSG00000156535	CD109	1653.54682043425	-1.77575294316081	0.259421107146128	6.84505961251857	7.64440318660239E-12	2.95117914396943E-10
ENSG00000015475	BID	174.048120270314	1.40367039968172	0.205192702540793	-6.8407422988284	7.87838701082701E-12	3.03527774980653E-10
ENSG00000175567	UCP2	377.632426526649	2.29694252968443	0.335869465768865	-6.8387953171817	7.98618927060066E-12	3.06031317392542E-10
ENSG00000176890	TYMS	937.943455694374	-2.73107714330771	0.399355053761686	6.83871937410733	7.99042331439909E-12	3.06031317392542E-10
ENSG00000169919	GUSB	353.030867391228	-0.731212119787733	0.106922873768072	6.83868749519225	7.99220131055466E-12	3.06031317392542E-10
ENSG00000177084	POLE	520.332112709498	-1.40106341154139	0.204902148039313	6.8377194917087	8.04637516750562E-12	3.07479470577791E-10
ENSG00000138316	ADAMTS14	187.433450653321	2.21801271689574	0.324400289083768	-6.83727108616414	8.0715917549732E-12	3.07817437292599E-10
ENSG00000129675	ARHGEF6	733.721343759147	1.2107623381107	0.177098635695808	-6.8366553663934	8.10634364884851E-12	3.08516937129556E-10
ENSG00000174371	EXO1	153.475757563665	-2.86207497785508	0.419151609346991	6.82825716049139	8.59524112744922E-12	3.26462885731662E-10
ENSG00000090889	KIF4A	379.151259121537	-2.69306225636994	0.394698912363075	6.82308000355636	8.91089962725759E-12	3.37769806234012E-10
ENSG00000132361	CLUH	835.073905189899	0.538321019765695	0.078995272366092	-6.8145979327842	9.45277623980646E-12	3.57588825119922E-10
ENSG00000137478	FCHSD2	366.744623927837	1.41443870036259	0.207688907598044	-6.81037190055454	9.73467605149773E-12	3.67513342257448E-10
ENSG00000181826	RELL1	200.755713247042	2.0505854502327	0.301194934398211	-6.80816712382556	9.88499953881553E-12	3.72261375345774E-10
ENSG00000171320	ESCO2	132.148385929253	-2.64063440319343	0.387875213335224	6.80794831019852	9.90004189526553E-12	3.72261375345774E-10
ENSG00000114030	KPNA1	699.699966616093	0.395655945442079	0.058136016925882	-6.8056940664942	1.00563214697314E-11	3.77383033837164E-10
ENSG00000026508	CD44	4874.50461873405	-1.97121699023397	0.289961918781896	6.79819266790231	1.05939718995601E-11	3.96767461521176E-10
ENSG00000188486	H2AX	561.110299791061	-1.9285589298877	0.283709920627488	6.79764361296306	1.06344122491259E-11	3.9749022802349E-10
ENSG00000215788	TNFRSF25	141.866851769539	2.57387135395877	0.378768491229576	-6.7953681828268	1.08036259482714E-11	4.03013832248909E-10
ENSG00000164109	MAD2L1	251.892238883837	-2.3942102546404	0.352623908923916	6.78969914985825	1.12367620291933E-11	4.18341312694779E-10
ENSG00000104147	OIP5	37.2527266826799	-2.6900104908776	0.39621778240092	6.78922201466381	1.12739835566987E-11	4.18897558991092E-10
ENSG00000168291	PDHB	569.393288363454	0.810147628758939	0.1193871686374	-6.78588526728114	1.15376816736705E-11	4.27850006206468E-10
ENSG00000205060	SLC35B4	319.124353094538	-0.746533501753839	0.110060698183119	6.78292536825232	1.17766482271112E-11	4.35851896295115E-10
ENSG00000166965	RCCD1	173.768967993355	-0.985646201519525	0.145343016006852	6.7815174653666	1.18920097746836E-11	4.39256730400444E-10
ENSG00000138193	PLCE1	207.932069424786	1.42932134509675	0.210991613638998	-6.77430406092959	1.25006522697869E-11	4.60832869263263E-10
ENSG00000197299	BLM	113.829607630116	-2.18289805055974	0.322521175943945	6.76823171120749	1.30365856760927E-11	4.79649407624694E-10
ENSG00000138162	TACC2	321.049684704006	1.5317262938032	0.226412517179462	-6.76520146891485	1.33123820382182E-11	4.88840028711992E-10
ENSG00000171680	PLEKHG5	470.486446652728	2.77994246952899	0.410958488357495	-6.76453351928505	1.33739395553877E-11	4.90143153179035E-10
ENSG00000072163	LIMS2	116.332775277726	2.71176035223233	0.40100036757182	-6.7624884452173	1.35641500195043E-11	4.96147051588911E-10
ENSG00000051180	RAD51	105.645295120011	-2.38248817444341	0.352525399942474	6.75834471737976	1.39577131135156E-11	5.0955138688778E-10
ENSG00000124813	RUNX2	281.613185977467	-0.961944041063578	0.142434851673716	6.75357210514154	1.4424876424639E-11	5.25585468332631E-10
ENSG00000099783	HNRNPM	2803.33451029837	-0.65542587942541	0.097105723656532	6.74961119432762	1.48241864046907E-11	5.39089997281606E-10
ENSG00000274211	SOCS7	300.595422170307	0.853601381430399	0.126487698514353	-6.74849326421679	1.49388334166322E-11	5.42210438351549E-10
ENSG00000179262	RAD23A	811.829765240035	0.68016272065941	0.100865901264494	-6.74323742843346	1.54895775817554E-11	5.61116663033878E-10
ENSG00000148730	EIF4EBP2	1490.94247591958	0.716521919648165	0.1062844274073	-6.74155129897184	1.56704387652539E-11	5.66576767741419E-10
ENSG00000111445	RFC5	133.3777523741	-1.623981561522	0.240937660417792	6.74025620862247	1.58107582168792E-11	5.70552908321585E-10
ENSG00000099256	PRTFDC1	66.8564874858228	-1.53946474169906	0.228624484997758	6.7335952302491	1.65521239868678E-11	5.96161844975289E-10
ENSG00000167601	AXL	2930.24837502365	-1.63265112569396	0.242558288580311	6.73096407156333	1.68542584661356E-11	6.05883199659301E-10
ENSG00000103064	SLC7A6	283.806519913991	1.06988840462038	0.159208176590395	-6.72005940607533	1.81650488212434E-11	6.51757791771367E-10
ENSG00000134882	UBAC2	428.378130715599	0.744443580716374	0.110798917701215	-6.7188705103047	1.83138561917092E-11	6.55845352876809E-10
ENSG00000131389	SLC6A6	723.72892712576	1.19793349916264	0.178309753805593	-6.71827240852298	1.8389167843237E-11	6.57290389012735E-10
ENSG00000134516	DOCK2	26.996620705885	-3.52432015785503	0.524690768642899	6.71694714006614	1.85571247603022E-11	6.62035109332905E-10
ENSG00000100764	PSMC1	1264.15698100097	0.381029684726269	0.056750202396207	-6.71415552082216	1.89158479559929E-11	6.73554654205723E-10
ENSG00000169607	CKAP2L	229.325317542354	-2.88977861674319	0.430965760749839	6.70535545959672	2.00916680210825E-11	7.14070794828681E-10
ENSG00000116016	EPAS1	859.300352706641	1.57165483495891	0.234451569641003	-6.70353726940479	2.03433778360448E-11	7.20840479268506E-10
ENSG00000121057	AKAP1	303.986789992118	1.26289396952078	0.188395291391926	-6.7034263977093	2.03588263651708E-11	7.20840479268506E-10
ENSG00000170175	CHRNB1	744.330904165079	1.4207985492495	0.212000658386925	-6.70185913600504	2.0578436572057E-11	7.27246590209105E-10
ENSG00000197147	LRRC8B	170.941481763579	1.80671052925948	0.26959753517853	-6.70150981930551	2.06276992250296E-11	7.27619837016475E-10
ENSG00000142731	PLK4	153.830441996869	-2.59548625700862	0.387397617176822	6.69979922933792	2.08706084732873E-11	7.34809569112873E-10
ENSG00000085449	WDFY1	559.022506822591	-0.502674813503695	0.075056792334897	6.69725947334387	2.12364359436268E-11	7.46292022759116E-10
ENSG00000186897	C1QL4	64.2683327499323	4.67974831969339	0.699240493450962	-6.69261629371239	2.19215407941895E-11	7.689307620738E-10
ENSG00000115159	GPD2	422.83532541032	-1.18663112637175	0.177333619460189	6.69151811136494	2.20867159800967E-11	7.73281838252882E-10
ENSG00000133119	RFC3	169.956548937457	-2.06094265653387	0.308054996360016	6.6901776659558	2.22899813282014E-11	7.78242224351424E-10
ENSG00000175906	ARL4D	307.816092978285	1.67273995567218	0.250034427496691	-6.69003853757027	2.23111833905334E-11	7.78242224351424E-10
ENSG00000108639	SYNGR2	90.8120963000841	2.28374711888154	0.341398757864476	-6.68938321031652	2.24113158809889E-11	7.80287314589762E-10
ENSG00000135486	HNRNPA1	10215.3047379414	-0.691700409881102	0.103420413908918	6.6882386536403	2.25872577566548E-11	7.84959395716944E-10
ENSG00000135318	NT5E	5456.79605873519	-2.44307476876962	0.365494335707441	6.68430268294275	2.32026794941602E-11	8.04858998468091E-10
ENSG00000104177	MYEF2	127.16502802502	1.82087450123686	0.272452023226453	-6.68328493095246	2.3364466078363E-11	8.08978502282325E-10
ENSG00000104889	RNASEH2A	227.883836166573	-2.20415409009741	0.330205829843004	6.67509138510782	2.47078154155139E-11	8.53918451520363E-10
ENSG00000196850	PPTC7	301.440990710462	0.875039127548473	0.131140014994979	-6.67255625662368	2.51385635508493E-11	8.66428467653883E-10
ENSG00000159251	ACTC1	34177.3222328138	1.99300566242836	0.298699718352722	-6.67227164933212	2.51873782244854E-11	8.66428467653883E-10
ENSG00000102401	ARMCX3	894.289034164054	0.855870130891275	0.128274987622424	-6.67215134263367	2.52080406258536E-11	8.66428467653883E-10
ENSG00000135775	COG2	268.997629711219	1.27434254820121	0.191047865657071	-6.6702789053328	2.55317743876433E-11	8.7595417931037E-10
ENSG00000163297	ANTXR2	1662.61012028543	1.04824404103589	0.157248227418301	-6.66617397376076	2.6255800478582E-11	8.9785010728408E-10
ENSG00000100359	SGSM3	491.432788107181	0.844601445726753	0.126704011828161	-6.66594082965755	2.62975200631456E-11	8.9785010728408E-10
ENSG00000137509	PRCP	486.257544517601	-1.00794844203138	0.151210721112885	6.66585302029546	2.63132497799866E-11	8.9785010728408E-10
ENSG00000180011	PTGR3	398.906034962711	-0.737501248895898	0.110763750497401	6.65832680442873	2.76962403695427E-11	9.43327926064804E-10
ENSG00000115107	STEAP3	678.947964389307	-1.2395605260477	0.186206681845857	6.65690679711384	2.79650395858753E-11	9.50760776227923E-10
ENSG00000120708	TGFBI	60090.3360146798	-1.81554926794648	0.273036848791653	6.64946609214597	2.94158103137494E-11	9.98279151098923E-10
ENSG00000106462	EZH2	372.883846782744	-1.34437503973958	0.202219437130269	6.64809999878269	2.96900576090329E-11	1.00577076235573E-09
ENSG00000162630	B3GALT2	205.269378065953	2.81040191371301	0.422893914519606	-6.64564283670418	3.01896526546928E-11	1.02085550280734E-09
ENSG00000054277	OPN3	174.464765841877	1.58049232398922	0.237874321511088	-6.64423260967894	3.0480089272388E-11	1.02882613718163E-09
ENSG00000242193	CRYZL2P	69.7540719934095	-1.50602944632727	0.226762065930815	6.64145230881234	3.10607257238595E-11	1.0465460651152E-09
ENSG00000133069	TMCC2	81.9256574065897	2.09376503955684	0.315419178548759	-6.63803973236578	3.178821890312E-11	1.06914186690082E-09
ENSG00000120705	ETF1	1588.99592852273	0.375350254449737	0.056577953093284	-6.6342141051104	3.26236001548808E-11	1.09527911877127E-09
ENSG00000127586	CHTF18	272.224940002701	-1.46384677958871	0.220703559334023	6.63263784238863	3.29740160846383E-11	1.10507036792742E-09
ENSG00000183597	TANGO2	168.718274427987	0.689487339230046	0.103974913421897	-6.63128553358178	3.32775788766324E-11	1.11325936024834E-09
ENSG00000113282	CLINT1	772.618707494085	0.499310227287048	0.075314467546609	-6.6296721407218	3.36433284765991E-11	1.12349594793702E-09
ENSG00000085999	RAD54L	116.214428236378	-2.67274519701403	0.403206498089271	6.62872550338281	3.38597555481561E-11	1.12684139239656E-09
ENSG00000135052	GOLM1	1101.36827157994	-0.888610551417428	0.13405482980727	6.62870970553602	3.38633789002743E-11	1.12684139239656E-09
ENSG00000143401	ANP32E	1021.21262356587	-1.14973322067142	0.173538980437043	6.62521594731001	3.46740897471081E-11	1.15178014370208E-09
ENSG00000101003	GINS1	124.708297076195	-1.96514436378455	0.29664433132309	6.6245808744082	3.48234820163897E-11	1.15470244336886E-09
ENSG00000153827	TRIP12	2530.46868445474	0.298663348435356	0.045099077108659	-6.62238270898042	3.53454498622255E-11	1.1699468360206E-09
ENSG00000100162	CENPM	84.1708867782705	-2.86785332858131	0.433129227420328	6.62124176117584	3.56193853886208E-11	1.17694211720819E-09
ENSG00000170871	KIAA0232	451.762302482115	0.66485909731318	0.100435049698461	-6.6197915897817	3.59705639245497E-11	1.18646065323765E-09
ENSG00000153044	CENPH	140.071523779906	-2.45240122354185	0.370637317593656	6.61671425711781	3.67270423213348E-11	1.20929093289565E-09
ENSG00000182247	UBE2E2	186.155933842853	1.49490628122748	0.226053102267031	-6.61307571643758	3.76415795671337E-11	1.23721122403276E-09
ENSG00000011304	PTBP1	2155.87640013266	-0.714588347199531	0.108061056672083	6.61282028148204	3.77066130190294E-11	1.23721122403276E-09
ENSG00000100629	CEP128	150.841061408378	-1.9871022693136	0.300541334218015	6.61174368738294	3.7981923023508E-11	1.24407340551389E-09
ENSG00000105974	CAV1	10288.2155491086	-1.57627373642091	0.238484729619282	6.60953738605102	3.85522853270321E-11	1.26055915901484E-09
ENSG00000121621	KIF18A	123.499244151944	-2.42093896759792	0.3663388770983	6.60846860364292	3.88315867494819E-11	1.26748726124481E-09
ENSG00000072803	FBXW11	587.535213475272	0.470195961439277	0.071183702224985	-6.60538784500371	3.96477972007267E-11	1.29188602282645E-09
ENSG00000128951	DUT	485.34820226466	-1.00200726707033	0.151846168472765	6.59883141700771	4.14411212609825E-11	1.34798360004798E-09
ENSG00000165072	MAMDC2	821.220670283092	2.45457757221329	0.372246128551676	-6.59396400377213	4.28235580156715E-11	1.39054527504774E-09
ENSG00000080573	COL5A3	354.657365866234	3.60148902733503	0.546392611946927	-6.59139407925386	4.3571562897622E-11	1.41239474834171E-09
ENSG00000093144	ECHDC1	571.932920913752	0.590169928579497	0.089547412313932	-6.59058607422963	4.38093721328418E-11	1.41764766059034E-09
ENSG00000120686	UFM1	569.895041212042	0.628931824209246	0.095432495042316	-6.59033198210287	4.38844177683943E-11	1.41764766059034E-09
ENSG00000109320	NFKB1	372.592769183675	0.866484366472167	0.13150643950405	-6.58891206955294	4.4306107322958E-11	1.42881496360023E-09
ENSG00000038210	PI4K2B	268.864850572574	-1.09096294223317	0.165628694572656	6.58679913554835	4.49409609321324E-11	1.4468065179538E-09
ENSG00000148671	ADIRF	196.72673293072	-1.57757279016293	0.239563425284827	6.58519883946093	4.54277016721893E-11	1.45997644297236E-09
ENSG00000155561	NUP205	645.151103899089	-1.0497141499307	0.159424962832474	6.58437757350306	4.56794940407084E-11	1.46556342569856E-09
ENSG00000250899		168.803748093023	2.22313071027371	0.337684814106012	-6.58344887719999	4.59658687439948E-11	1.47223900895374E-09
ENSG00000136492	BRIP1	133.419280475677	-2.10385609625188	0.319618421612149	6.58239936747098	4.62916121054022E-11	1.48015067890079E-09
ENSG00000165527	ARF6	1301.16202706864	0.685322656477029	0.104217057402411	-6.57591639563195	4.83544204748082E-11	1.54348295305071E-09
ENSG00000100225	FBXO7	533.633647571047	-0.423151663201739	0.064364514153553	6.57430058731174	4.88823927955565E-11	1.557691299914E-09
ENSG00000040275	SPDL1	348.861286523779	-1.80065303020668	0.273997508471355	6.57178614598581	4.97152331509438E-11	1.58155008201505E-09
ENSG00000183763	TRAIP	57.5491172441719	-1.93856996765187	0.295526661139251	6.5597126167186	5.39115749788527E-11	1.71214783982671E-09
ENSG00000123096	SSPN	335.192063795807	2.61723845299946	0.399303822750146	-6.55450387370103	5.58271660946946E-11	1.76999418169706E-09
ENSG00000184445	KNTC1	267.85149915619	-2.01375654843017	0.307253874320605	6.55404770040071	5.59980666917317E-11	1.7724236563489E-09
ENSG00000107758	PPP3CB	678.714485709815	0.465397237827413	0.071027540053208	-6.55234909555895	5.66389436059345E-11	1.78969542644567E-09
ENSG00000213923	CSNK1E	1025.28313338994	0.539180034538636	0.082296047010963	-6.55171243482458	5.68809970470961E-11	1.79432823067526E-09
ENSG00000071205	ARHGAP10	332.677386639836	0.636415600956523	0.09715530293194	-6.55049782925747	5.73455903949993E-11	1.80595384424855E-09
ENSG00000198826	ARHGAP11A	694.184443801388	-2.4785243465106	0.378440567778673	6.54930934349549	5.78037848928901E-11	1.81478254185851E-09
ENSG00000155506	LARP1	2621.01702278243	0.337100474621601	0.051471457247508	-6.54927007410345	5.78189852972315E-11	1.81478254185851E-09
ENSG00000099341	PSMD8	1409.96810166404	0.643233007383475	0.098223550792398	-6.54866375929531	5.80541745743478E-11	1.81912756028719E-09
ENSG00000005448	WDR54	110.935778907731	-1.66974323801793	0.254984667518875	6.54840643661184	5.81542725547471E-11	1.81923207704127E-09
ENSG00000132780	NASP	1221.03662793446	-1.00536490183792	0.153589342078348	6.54579860967873	5.91782842060631E-11	1.8481908992661E-09
ENSG00000139998	RAB15	313.351910853209	1.87056439025082	0.28596156603963	-6.54131398200409	6.09806506731393E-11	1.90132207845057E-09
ENSG00000133030	MPRIP	3447.01141613856	0.615700699457193	0.09413850467441	-6.54037050606099	6.13666124227612E-11	1.90740114952376E-09
ENSG00000147251	DOCK11	194.490281419098	1.31466757606118	0.201009011780451	-6.54034147233711	6.13785274965094E-11	1.90740114952376E-09
ENSG00000099804	CDC34	324.421673271765	0.695631355340072	0.106432775148781	-6.53587538582599	6.32385540953804E-11	1.96196048770173E-09
ENSG00000134690	CDCA8	360.338758295151	-2.7477230212967	0.420958972707676	6.52729410570086	6.696847028808E-11	2.07425734742371E-09
ENSG00000154920	EME1	67.6963911618289	-2.35937922136615	0.361556830133084	6.52561098209014	6.77248886624169E-11	2.09423623641793E-09
ENSG00000010404	IDS	821.822922167471	0.937843636471039	0.143753938895507	-6.52395088215804	6.84791427003588E-11	2.11408269607462E-09
ENSG00000155755	TMEM237	358.619730996327	-0.985808319525648	0.151187054272258	6.52045457377854	7.0094633954488E-11	2.16040854586611E-09
ENSG00000147231	RADX	60.0603684878032	-1.39724167841167	0.214357121737923	6.51828904532487	7.11138590407427E-11	2.18823512900983E-09
ENSG00000164096	C4orf3	1453.17517005195	0.885892075883267	0.136046986672907	-6.51166260678146	7.4323511904817E-11	2.28184853137712E-09
ENSG00000140263	SORD	333.92256210412	-0.850160593433834	0.130562732679948	6.51151041329579	7.43988697268322E-11	2.28184853137712E-09
ENSG00000142669	SH3BGRL3	1692.43500886813	-1.29944584535643	0.199597464850166	6.51033241495278	7.49846823628787E-11	2.29607005391609E-09
ENSG00000239857	GET4	272.105985437333	0.675226122442827	0.103778410696454	-6.50642188400655	7.6961893695043E-11	2.35278140383822E-09
ENSG00000114416	FXR1	2648.90613980713	0.791897449484764	0.121716215618246	-6.50609654155277	7.7128669183289E-11	2.35405212551139E-09
ENSG00000074696	HACD3	806.156280970089	-0.749936490581329	0.115305562771605	6.50390555802402	7.82610405200756E-11	2.38474201429164E-09
ENSG00000136840	ST6GALNAC4	146.546667349915	1.40777363309692	0.216576208848844	-6.50013055718162	8.02503352884471E-11	2.44140219054708E-09
ENSG00000109452	INPP4B	819.171350585682	1.70932648738948	0.263286322001955	-6.49227226994646	8.45512716736935E-11	2.56809120959146E-09
ENSG00000101266	CSNK2A1	1211.01864572947	0.326032239047888	0.050228662693043	-6.49095997319959	8.5291139549754E-11	2.58638502366923E-09
ENSG00000186871	ERCC6L	104.816677959612	-2.94078147817881	0.453105007059943	6.49028687027898	8.56730848118338E-11	2.59309734956384E-09
ENSG00000102699	PARP4	926.15840243243	-0.620434687477171	0.095597322850835	6.49008433473881	8.5788338462247E-11	2.59309734956384E-09
ENSG00000141499	WRAP53	109.135377495737	-1.27477392997468	0.196474841634285	6.48822983833991	8.68507206190256E-11	2.62099582401011E-09
ENSG00000171365	CLCN5	301.576185374364	1.21076373790391	0.186771196615351	-6.4826041694075	9.0152797520024E-11	2.71628645220188E-09
ENSG00000000460	FIRRM	99.2291246013285	-1.98944606424049	0.307186249883868	6.47635128523037	9.39671398763774E-11	2.82668191490523E-09
ENSG00000049769	PPP1R3F	46.6791399606098	1.49767830910106	0.231302629414754	-6.47497312456203	9.48288184079601E-11	2.8480457106838E-09
ENSG00000164985	PSIP1	687.739332988925	-0.889118285614367	0.137327469728231	6.47443870752091	9.51650308175711E-11	2.85358491930009E-09
ENSG00000047617	ANO2	21.2532700370752	3.72897894597451	0.57601251079873	-6.47378116979388	9.55803002790837E-11	2.86147328908766E-09
ENSG00000109881	CCDC34	109.651485297408	-1.83677414090102	0.28376163471744	6.47294741845568	9.6109405982389E-11	2.87273917627169E-09
ENSG00000110660	SLC35F2	134.904115186195	-2.69687750409731	0.416760346171406	6.4710511181602	9.7323499983951E-11	2.90441130666391E-09
ENSG00000186185	KIF18B	214.608933603055	-2.54303195724805	0.393011653914261	6.47062735142922	9.75968567370266E-11	2.90795325437851E-09
ENSG00000166848	TERF2IP	692.448437430776	0.800985628649041	0.123836464372487	-6.46809187187192	9.92481542135091E-11	2.95155522914792E-09
ENSG00000071051	NCK2	344.683367491019	0.837488785117404	0.129483879184877	-6.4679000226865	9.93742066938266E-11	2.95155522914792E-09
ENSG00000170961	HAS2	2515.11046640553	-2.49468127194934	0.385718473929031	6.46762195893252	9.95571834111458E-11	2.95232587588794E-09
ENSG00000106144	CASP2	282.284253903358	-0.907299788944442	0.140321403680519	6.46586882076926	1.00718424295449E-10	2.98205841760432E-09
ENSG00000128578	STRIP2	356.28005411302	-1.24615159490612	0.192741701602517	6.46539687335546	1.01033287531862E-10	2.98667741963291E-09
ENSG00000185480	PARPBP	79.4546991712804	-1.88942355402414	0.2924317926478	6.46107434802661	1.03962222149651E-10	3.06843601041694E-09
ENSG00000054523	KIF1B	2094.99957865198	1.21252227811348	0.187703270541441	-6.45978237148394	1.04853662521757E-10	3.08617448086834E-09
ENSG00000185361	TNFAIP8L1	185.371634467784	-1.09043849199828	0.168805642569687	6.45972774013243	1.04891521369867E-10	3.08617448086834E-09
ENSG00000167552	TUBA1A	10078.4819783003	1.37650842632582	0.2131088944036	-6.45917867566283	1.0527275904082E-10	3.09255178551009E-09
ENSG00000077044	DGKD	323.704394124589	1.27367582398652	0.197454884110773	-6.45046502507368	1.11507464878952E-10	3.27059570544334E-09
ENSG00000136111	TBC1D4	306.73985762982	-0.938922209960473	0.145580602337688	6.44950079120123	1.12219174626984E-10	3.28634377283791E-09
ENSG00000138709	LARP1B	128.126955489562	0.717006328663756	0.111248649982252	-6.44507891806455	1.15540280071672E-10	3.37834028868974E-09
ENSG00000152240	HAUS1	136.565674939475	-1.30665363866094	0.202856766674077	6.44126227625572	1.1848391836388E-10	3.45903128751444E-09
ENSG00000116991	SIPA1L2	106.344487656394	2.37083828599285	0.368499552483748	-6.43376164234938	1.24484021796788E-10	3.62856448651381E-09
ENSG00000004700	RECQL	842.178791338971	-0.713664168798368	0.11101651961867	6.42845020947988	1.28911463183259E-10	3.75180250666943E-09
ENSG00000280789	PAGR1	189.964372845095	-0.804916366282384	0.125223995304184	6.42781253167291	1.29453249600586E-10	3.76174736590512E-09
ENSG00000236345	SCAT8	32.4718464546951	3.58820379401566	0.558406443735077	-6.42579224196416	1.31184472090055E-10	3.80617169716839E-09
ENSG00000068745	IP6K2	486.872738108749	-0.755685246961129	0.117621305031349	6.42473101926324	1.32102896751182E-10	3.82691303824188E-09
ENSG00000154978	VOPP1	856.667022979157	-1.13957146207535	0.177406391933928	6.42350847482294	1.33168726948634E-10	3.85185420824811E-09
ENSG00000104369	JPH1	149.049873982377	3.47071119595827	0.540393243604322	-6.42256585742871	1.33996246905236E-10	3.86563477228227E-09
ENSG00000108671	PSMD11	786.620131114765	0.561909637771783	0.087490828898514	-6.42249759027401	1.34056373146537E-10	3.86563477228227E-09
ENSG00000183576	SETD3	421.295807728386	0.487655395700759	0.075933117139791	-6.42217011587973	1.3434516276827E-10	3.86802971700804E-09
ENSG00000106992	AK1	879.437483636811	1.63354014909843	0.254460050536305	-6.41963304516977	1.36603224651629E-10	3.92702939858606E-09
ENSG00000110719	TCIRG1	494.855028711123	-0.846910986156381	0.131943362669867	6.4187464152738	1.37401062234485E-10	3.94393491766496E-09
ENSG00000173545	ZNF622	436.322960065285	1.0778496792984	0.16794317371153	-6.41794278075145	1.38128149472895E-10	3.9587611863413E-09
ENSG00000124191	TOX2	66.0114269178225	-1.66475420095358	0.259431734730469	6.41692583477938	1.39053621529155E-10	3.97921938869047E-09
ENSG00000157064	NMNAT2	37.7836878638819	3.47817968051721	0.542301379797659	-6.41373931560892	1.41992930766168E-10	4.05715667376099E-09
ENSG00000111300	NAA25	325.644316960242	0.734004379744242	0.114485107242816	-6.4113525105712	1.44234255592248E-10	4.11494421758703E-09
ENSG00000178719	GRINA	1117.70189412843	0.640711049462157	0.099937812025722	-6.41109742623996	1.44475827213266E-10	4.11559095066155E-09
ENSG00000149591	TAGLN	2390.67659824381	1.43600847453185	0.224078267493927	-6.40851292984389	1.46945819682615E-10	4.17961929781066E-09
ENSG00000134333	LDHA	10816.8252173182	-1.57326821456643	0.245534874900438	6.40751426942661	1.47911247947574E-10	4.20072412788873E-09
ENSG00000141580	WDR45B	618.890570986241	0.493052454608228	0.076958144525509	-6.40676120309522	1.48643351345807E-10	4.2151487913311E-09
ENSG00000153879	CEBPG	239.975190426486	0.82389985825066	0.128623499746561	-6.40551578734886	1.49861876538338E-10	4.24330292288748E-09
ENSG00000104812	GYS1	2224.16616199909	1.39709295097853	0.218196397301425	-6.4029148430372	1.52438225942404E-10	4.30976103149345E-09
ENSG00000083444	PLOD1	6013.90778836401	-1.65082761419578	0.25792221176116	6.40048642155906	1.54882725114935E-10	4.37229746979864E-09
ENSG00000137710	RDX	1894.23881235814	-0.646637421314434	0.101067682564443	6.39806320781247	1.57360150415209E-10	4.43557449468717E-09
ENSG00000139278	GLIPR1	963.879017907176	-1.63800731413365	0.25638799420213	6.3887832159656	1.67210904899298E-10	4.70618596259236E-09
ENSG00000092470	WDR76	175.218261590051	-2.41248839901657	0.377654208742277	6.38808821183542	1.6797244104564E-10	4.72055286113465E-09
ENSG00000104738	MCM4	1069.13036403067	-1.85859320555741	0.29111637272224	6.38436508457987	1.72110041569642E-10	4.8296132709714E-09
ENSG00000148773	MKI67	2022.86798815544	-2.7781808568445	0.43531316188981	6.38202815826584	1.74757818779739E-10	4.89660469579414E-09
ENSG00000142798	HSPG2	11676.6435545129	1.04338298984659	0.163547794499765	-6.37968242273113	1.77455588721521E-10	4.96479542195434E-09
ENSG00000135457	TFCP2	372.635029827017	0.520802377918415	0.081637727484474	-6.37943257322373	1.77745320739191E-10	4.96551229601417E-09
ENSG00000161203	AP2M1	4836.99047938096	-0.529964538349075	0.083134630582611	6.37477468336671	1.83232133456787E-10	5.11119783549117E-09
ENSG00000060656	PTPRU	1219.28403847334	-1.39166569313032	0.218371306987596	6.37293292936771	1.85447000310005E-10	5.16531711530133E-09
ENSG00000097046	CDC7	108.4269194055	-1.83085130318937	0.28731671988543	6.37224072417168	1.86286181196078E-10	5.18101552169742E-09
ENSG00000068305	MEF2A	890.801331390672	1.40306281114794	0.220208163133303	-6.37152951636309	1.87152263540142E-10	5.19741463340948E-09
ENSG00000118804	STBD1	258.450442057353	-1.07948791349128	0.169457541482463	6.37025595938436	1.88712993722316E-10	5.23110496189297E-09
ENSG00000164823	OSGIN2	384.332730845037	1.40473267699071	0.220526584453584	-6.36990175343857	1.89149324615346E-10	5.23110496189297E-09
ENSG00000176619	LMNB2	1828.64998705298	-1.31349316624427	0.206204382494274	6.36986057403868	1.89200115636786E-10	5.23110496189297E-09
ENSG00000166508	MCM7	1235.34215870361	-2.0233293154401	0.317675159216629	6.36917699334606	1.90045198929711E-10	5.24675445679515E-09
ENSG00000065154	OAT	828.755517432181	-0.689379421808191	0.1082679804696	6.36734350098789	1.92330124104524E-10	5.30205082593718E-09
ENSG00000172167	MTBP	60.173043550224	-1.80880874910896	0.284096906956684	6.3668723763499	1.92921567381458E-10	5.31056865056925E-09
ENSG00000133816	MICAL2	1051.71999042127	-1.75507689914776	0.275670058921957	6.36658513445824	1.93283038370456E-10	5.31274035731426E-09
ENSG00000157240	FZD1	493.257839405096	-1.38997420900976	0.218419431306342	6.36378458041249	1.96842166239417E-10	5.40267090141208E-09
ENSG00000168874	ATOH8	1097.97371419005	-1.10982012704947	0.174439197987675	6.3622175511715	1.98861502485929E-10	5.45013864174628E-09
ENSG00000068971	PPP2R5B	154.59060716209	1.02801938700364	0.161596615497802	-6.36163934397263	1.99611703003947E-10	5.46273599443553E-09
ENSG00000137198	GMPR	99.2343473309376	1.95997563651328	0.308167141776954	-6.36010583481312	2.0161478497328E-10	5.50593604649962E-09
ENSG00000127564	PKMYT1	195.458307820441	-2.79530002434123	0.439513751267854	6.35998308648524	2.01775965961291E-10	5.50593604649962E-09
ENSG00000164187	LMBRD2	318.785222535497	0.904688553039664	0.142346413606536	-6.3555415982614	2.07693532999082E-10	5.65919726654454E-09
ENSG00000158402	CDC25C	62.0082149714441	-2.94903785041878	0.464126588487304	6.35395153729584	2.09852973198937E-10	5.7097622997297E-09
ENSG00000196428	TSC22D2	435.945150942339	0.865776050887763	0.136267385771185	-6.35350891915943	2.10457979155102E-10	5.71794865042639E-09
ENSG00000101782	RIOK3	1038.88002024165	1.22579273358125	0.192986928042626	-6.35168788898748	2.12965085029868E-10	5.77771509905708E-09
ENSG00000155254	MARVELD1	1070.36104705558	-0.644982211836781	0.101562157658176	6.35061549211642	2.14455133546214E-10	5.80245396174659E-09
ENSG00000117592	PRDX6	2118.92889235627	0.634436326473983	0.099901990057011	-6.35058747190049	2.1449420261762E-10	5.80245396174659E-09
ENSG00000112679	DUSP22	175.79132607828	1.05547487395759	0.166217541025376	-6.34996082511199	2.15369765779871E-10	5.81776862992436E-09
ENSG00000073910	FRY	187.828570231416	2.38560581174448	0.375819270924327	-6.34774743157021	2.18490396120871E-10	5.89359818862052E-09
ENSG00000125868	DSTN	1794.81605057106	0.79297928806956	0.12493752195732	-6.34700669299694	2.19544583357924E-10	5.9135497302469E-09
ENSG00000120910	PPP3CC	159.710101398389	0.94222396018414	0.148523210196537	-6.34395094838925	2.23946157894112E-10	6.0230274338217E-09
ENSG00000183520	UTP11	417.727499558282	0.68336076050485	0.107722022951805	-6.34374236371873	2.24249731592745E-10	6.0230274338217E-09
ENSG00000189057	FAM111B	193.895062802025	-2.92000632684799	0.460470560490528	6.34135290589995	2.27756149764913E-10	6.10847841901586E-09
ENSG00000129317	PUS7L	319.846732867445	-0.891522100248608	0.140593620390293	6.34112769678818	2.28089381998042E-10	6.10870152556295E-09
ENSG00000163918	RFC4	161.58806472103	-1.43928224569797	0.227082616960745	6.33814364552076	2.32549970312943E-10	6.21930582055995E-09
ENSG00000125977	EIF2S2	1114.8515214291	0.565159614749757	0.089194342297371	-6.33627201224862	2.35391066968779E-10	6.28634580977274E-09
ENSG00000123219	CENPK	106.152087358264	-2.33318595197496	0.368908698310682	6.32456204654201	2.53951797516411E-10	6.77240814908659E-09
ENSG00000173218	VANGL1	374.948559028808	-0.653351308683672	0.10332085072836	6.32351847742128	2.55673614847327E-10	6.808668035049E-09
ENSG00000088448	ANKRD10	1077.03242758952	1.052961978005	0.166681694126998	-6.31720227899006	2.66340873181584E-10	7.0827082838571E-09
ENSG00000038532	CLEC16A	300.211163915648	0.69184889149959	0.109617419488644	-6.31148675755193	2.76367453292437E-10	7.33896114315127E-09
ENSG00000164087	POC1A	101.217436711306	-2.16231807202189	0.342632016849323	6.31090489413546	2.77408637907236E-10	7.35621974794633E-09
ENSG00000107679	PLEKHA1	172.67849731378	1.05060537109171	0.166532235033369	-6.30872077637818	2.81351177828708E-10	7.4502584427571E-09
ENSG00000151466	SCLT1	109.703518858473	-1.13994355142015	0.180715487446853	6.30794608434096	2.82762674231469E-10	7.47585749926899E-09
ENSG00000123700	KCNJ2	50.0758515269945	2.6496249239087	0.420058359121232	-6.30775430692954	2.83113160974391E-10	7.47585749926899E-09
ENSG00000071539	TRIP13	238.932002641288	-2.35644824092458	0.373631101602463	6.30688460039337	2.8470794277113E-10	7.5074250098738E-09
ENSG00000213551	DNAJC9	435.360199511504	-1.42044015799844	0.225276265778655	6.30532538831273	2.87589062255726E-10	7.56592740295712E-09
ENSG00000143641	GALNT2	2730.89094853084	-1.04491428831302	0.165721342543698	6.30524875235966	2.8773140221873E-10	7.56592740295712E-09
ENSG00000113916	BCL6	624.910904528024	0.776758017046294	0.123201687016468	-6.30476770129348	2.88626456099949E-10	7.578863130077E-09
ENSG00000065328	MCM10	183.091094836739	-3.14634133626507	0.499144038765552	6.30347373084207	2.91047559886914E-10	7.63177848456607E-09
ENSG00000161981	SNRNP25	153.619157197972	-1.05312216735037	0.167129185048602	6.30124635050497	2.95261666460403E-10	7.73149664501678E-09
ENSG00000213347	MXD3	94.9471615035942	-1.73348916739575	0.27519424732697	6.29914754481082	2.99287005988779E-10	7.82600139025734E-09
ENSG00000198853	RUSC2	807.000440957786	0.941979818279417	0.149603367025096	-6.29651482457207	3.04412179896236E-10	7.94896304754047E-09
ENSG00000029993	HMGB3	596.546782010924	-0.993199056044652	0.157776269875373	6.29498375661421	3.07432051142063E-10	8.01668515051584E-09
ENSG00000069329	VPS35	1252.01143348903	-0.516405670275859	0.082077929329413	6.29165080667794	3.14107449810093E-10	8.17941019927917E-09
ENSG00000137700	SLC37A4	121.156218333893	-0.848463093949475	0.134939051406467	6.28775054445664	3.2209892536594E-10	8.3759085695782E-09
ENSG00000170004	CHD3	2999.624833592	0.927223194659787	0.147638588794096	-6.28035801637836	3.37794248782706E-10	8.7652568590526E-09
ENSG00000092853	CLSPN	371.866239403201	-2.76952689856219	0.440989100866845	6.28026156002083	3.38003894623325E-10	8.7652568590526E-09
ENSG00000150990	DHX37	332.835215652246	0.592275697959642	0.094468370098883	-6.2695661769086	3.62055398271738E-10	9.37341852671964E-09
ENSG00000203760	CENPW	161.015898811667	-1.74442702930358	0.278244859964724	6.26939534309722	3.62452809367862E-10	9.37341852671964E-09
ENSG00000164649	CDCA7L	246.661812011269	-1.01162961331863	0.161381417011117	6.26856320916396	3.64394702101615E-10	9.41069339864348E-09
ENSG00000006118	TMEM132A	484.0372566651	1.67574972192538	0.267570369299464	-6.26283742221803	3.78034700312525E-10	9.74956159201067E-09
ENSG00000173812	EIF1	3002.47857080675	0.606454846090912	0.096854629477893	-6.26149570092916	3.813023326338E-10	9.82036322718915E-09
ENSG00000206560	ANKRD28	1562.40901142142	-1.04030099729404	0.16622267738457	6.2584781671349	3.88752307350467E-10	9.99853916620537E-09
ENSG00000077254	USP33	569.258309501768	-0.48592914737135	0.077650615287811	6.25789178321721	3.90216428090806E-10	1.00224850608405E-08
ENSG00000196531	NACA	3962.48642853205	0.591915866333026	0.094608554012792	-6.25647302730145	3.93781172046891E-10	1.01002453146707E-08
ENSG00000213420	GPC2	193.407385104772	1.80924055955991	0.289207228343885	-6.25586217163498	3.9532577051929E-10	1.01260487895547E-08
ENSG00000152253	SPC25	123.279069255395	-2.77160716788299	0.443094134304119	6.25512042093676	3.97209300378356E-10	1.01604517774333E-08
ENSG00000126522	ASL	241.313731486254	-0.78157310369459	0.124991312531215	6.25301941284442	4.02592072497173E-10	1.02841488519285E-08
ENSG00000112029	FBXO5	164.509176679124	-2.03600000747841	0.325819500087374	6.24885866847263	4.13462831202497E-10	1.05475097550043E-08
ENSG00000177238	TRIM72	1858.76508335588	0.97629715599408	0.156244443673943	-6.24852399891707	4.14349566588973E-10	1.05558078610288E-08
ENSG00000116584	ARHGEF2	1881.24153737306	0.735361390824708	0.117691080138423	-6.24823385051621	4.1511984155013E-10	1.05611206237943E-08
ENSG00000135218	CD36	23.3385153918231	3.56794744250311	0.571175337177974	-6.24667630106614	4.19278716476527E-10	1.06525123628043E-08
ENSG00000133454	MYO18B	1017.84634982173	1.48568765434252	0.237909150554729	-6.24476885768525	4.24427285304031E-10	1.07687684089083E-08
ENSG00000123975	CKS2	223.274746860124	-2.32748439901074	0.373156298801631	6.23729093274136	4.45213524052944E-10	1.12809426761717E-08
ENSG00000101079	NDRG3	252.202521711389	-0.67915735916384	0.108891957996928	6.23698362722984	4.46088657436441E-10	1.12848256547783E-08
ENSG00000275131	PDE4DIPP2	231.196690201065	1.48078030379986	0.237425690400097	-6.23681582774184	4.46567219145526E-10	1.12848256547783E-08
ENSG00000106367	AP1S1	620.908314673884	-1.25238257903435	0.200815466080484	6.23648468655503	4.47513099677152E-10	1.1293548707423E-08
ENSG00000075702	WDR62	170.018659060087	-1.85415265408262	0.297351856930387	6.23555095039039	4.5019079209338E-10	1.13458942119942E-08
ENSG00000118922	KLF12	481.494059337938	0.726870506854232	0.116590289077216	-6.23440007403048	4.53512703891066E-10	1.14143137160053E-08
ENSG00000112118	MCM3	706.52365080009	-1.75372982815089	0.281316385275307	6.23401237874795	4.54637133038805E-10	1.14273164950034E-08
ENSG00000168496	FEN1	474.23533106495	-1.56128869637832	0.250474580498378	6.2333219333945	4.56646367290423E-10	1.14624944611846E-08
ENSG00000137310	TCF19	367.83338248002	-2.54318903102494	0.408063760819454	6.23233248136965	4.59540844556489E-10	1.15197698913421E-08
ENSG00000075275	CELSR1	28.6650746246307	3.77540880901898	0.606016912147927	-6.22987367734948	4.66811426104956E-10	1.16864469003985E-08
ENSG00000198369	SPRED2	351.259801645898	0.846557087386057	0.13591629367163	-6.22851804237182	4.70867870444601E-10	1.17723229151981E-08
ENSG00000067798	NAV3	777.701249564039	2.11530664713651	0.339669547453614	-6.2275428073969	4.73807306244252E-10	1.18300812280188E-08
ENSG00000100281	HMGXB4	275.885634118994	-0.693680536949944	0.111415122390054	6.22608961933759	4.78220583409876E-10	1.19244365897733E-08
ENSG00000123737	EXOSC9	377.861944816013	-1.05065287858724	0.168776938748474	6.22509737632467	4.81257010740513E-10	1.19842557071952E-08
ENSG00000123485	HJURP	365.479404421545	-2.55405756671539	0.410728355952393	6.21836191658371	5.02371762615013E-10	1.24935072869376E-08
ENSG00000120254	MTHFD1L	528.628522787244	0.625545343486711	0.100628317794208	-6.21639472067886	5.08707417016336E-10	1.26343568656858E-08
ENSG00000182606	TRAK1	752.957399281711	0.816185852296292	0.131362050043808	-6.21325452841289	5.18982803925195E-10	1.28725536894427E-08
ENSG00000119203	CPSF3	418.872040208616	-0.444321472871958	0.071519675554692	6.21257674095823	5.21227103172732E-10	1.29111867809625E-08
ENSG00000125398	SOX9	149.486310777602	-1.70005217052469	0.273668591392593	6.21208360767227	5.22865922374022E-10	1.29179885836674E-08
ENSG00000158169	FANCC	113.643088711894	-1.10733511861621	0.178255110769918	6.21208061768001	5.22875874271099E-10	1.29179885836674E-08
ENSG00000143164	DCAF6	824.179356536061	0.819608624651707	0.132089347104385	-6.204956286172	5.47121084953761E-10	1.34992434622253E-08
ENSG00000136758	YME1L1	1851.96357193383	0.314667040930243	0.050715477973184	-6.2045563505608	5.48514172489053E-10	1.35158780563128E-08
ENSG00000035862	TIMP2	6647.9944670859	0.848543053895007	0.136865811644638	-6.19981749787292	5.65286716724989E-10	1.39109365983593E-08
ENSG00000171862	PTEN	864.285387572952	0.89379519523259	0.144268694887117	-6.19535094520638	5.8155304766969E-10	1.42925213715527E-08
ENSG00000197021	EOLA2	165.016494749848	0.669808931827628	0.108143639672781	-6.19369695577402	5.87691701455956E-10	1.44245322181115E-08
ENSG00000112297	CRYBG1	413.582763696269	-3.09220152796226	0.499308189226054	6.19297178513192	5.90403010898503E-10	1.44721864509814E-08
ENSG00000134308	YWHAQ	4394.80016505276	-0.707121748027032	0.114185325154417	6.19275504160247	5.91215750440557E-10	1.44732387031678E-08
ENSG00000089597	GANAB	5704.96869288296	-0.564166358931499	0.09117365807793	6.1878219084868	6.10011879175726E-10	1.49139575297566E-08
ENSG00000034713	GABARAPL2	376.108165694677	0.781011599111946	0.126249102660364	-6.18627445783141	6.16027168398829E-10	1.50414633676187E-08
ENSG00000197361	FBXL22	33.8961388461653	3.40278507655243	0.550330448819971	-6.18316701147238	6.28281818578732E-10	1.53207866032409E-08
ENSG00000152661	GJA1	426.701461013132	-1.27390154098075	0.206235751783445	6.17691903544635	6.53645712642284E-10	1.5918643838585E-08
ENSG00000146263	MMS22L	140.096932360488	-1.59304677946832	0.258189912663515	6.17005816778152	6.82648746189599E-10	1.66034658177369E-08
ENSG00000137522	RNF121	196.965517300204	0.77089664157204	0.124946346462602	-6.16982139451976	6.83671750624488E-10	1.66068638029599E-08
ENSG00000106105	GARS1	1744.03350094631	0.711815167689609	0.115378230902898	-6.16940615330349	6.8546945770259E-10	1.66245315748006E-08
ENSG00000164066	INTU	113.207585739248	1.04195390855342	0.168894877251383	-6.16924518677124	6.86167570982674E-10	1.66245315748006E-08
ENSG00000119547	ONECUT2	14.2225987168678	4.17634664533742	0.677572032646482	-6.16369396036804	7.10672331377716E-10	1.71960752924484E-08
ENSG00000102606	ARHGEF7	527.856744488431	0.690528207042993	0.112037355223009	-6.1633747571826	7.1210705080844E-10	1.72086435247423E-08
ENSG00000178761	FAM219B	466.085385800884	0.796527043248976	0.129271927804112	-6.16163970615468	7.19955125630136E-10	1.73759644633789E-08
ENSG00000146143	PRIM2	189.186483790193	-1.21763204526774	0.197758282482993	6.15717344416382	7.40547324763809E-10	1.78500387857492E-08
ENSG00000100479	POLE2	45.4238133188892	-2.78079098640971	0.451652160459505	6.15693055377079	7.41683519719132E-10	1.78545350246343E-08
ENSG00000103544	VPS35L	602.935174502761	-0.408688895383377	0.06638087321555	6.15672671337567	7.42638358439812E-10	1.78546595614155E-08
ENSG00000029725	RABEP1	874.075720373101	0.305248526242545	0.049593478669746	-6.15501340963124	7.50711433117336E-10	1.80257032618634E-08
ENSG00000103995	CEP152	118.963731421098	-1.64299436666742	0.26704932016642	6.15240048408861	7.63188606799766E-10	1.83019247403602E-08
ENSG00000148908	RGS10	60.1839697898249	-1.80896441499182	0.294039681861003	6.15210982253389	7.64589005731751E-10	1.83121501869588E-08
ENSG00000178035	IMPDH2	1709.78330038496	-0.529877465919021	0.086137281320276	6.15154620388854	7.6731165010209E-10	1.83539775236252E-08
ENSG00000257167	TMPO-AS1	26.5924886186682	-2.13901798756439	0.347883703260925	6.14865820822901	7.81411602578746E-10	1.86674962389873E-08
ENSG00000170779	CDCA4	228.156082901089	-1.2768981440512	0.207739841228286	6.14662135342644	7.91507713191978E-10	1.88846910098E-08
ENSG00000159459	UBR1	457.055680711511	0.590238686899969	0.096060518889193	-6.14444616503495	8.02429989671654E-10	1.91210218451417E-08
ENSG00000160211	G6PD	970.763559585945	-0.790238306474336	0.12869575596213	6.14036026725599	8.23345330005693E-10	1.9594576644857E-08
ENSG00000187268	FAM9C	15.4437999638306	4.98053403939322	0.811250643019691	-6.1393283102425	8.28711364499599E-10	1.9697348121311E-08
ENSG00000120694	HSPH1	1253.96945240871	0.626469308691184	0.102076610732048	-6.13724637013735	8.39641192603089E-10	1.99319369471347E-08
ENSG00000166801	FAM111A	398.528945655299	-1.1473048236507	0.186987192320491	6.13574015103797	8.47636108157211E-10	2.00963511594751E-08
ENSG00000188026	RILPL1	186.469972264988	0.683080289794777	0.111357322835274	-6.13412995573919	8.56265032561536E-10	2.02684667381877E-08
ENSG00000189308	LIN54	191.774291587745	-0.942035483270025	0.153576451182159	6.13398392799598	8.57051808779277E-10	2.02684667381877E-08
ENSG00000285077	ARHGAP11B	33.7988599589648	-2.24071150050791	0.365325343180566	6.13346854340848	8.59834265464476E-10	2.02905389963952E-08
ENSG00000162409	PRKAA2	40.7264970508824	2.08265035066068	0.339558237990416	-6.13341134936464	8.60143587049996E-10	2.02905389963952E-08
ENSG00000112855	HARS2	349.835352777298	-0.493225148349411	0.080490214857957	6.12776533420639	8.91218983097405E-10	2.09972532596671E-08
ENSG00000094916	CBX5	1440.7306953921	-0.955521864735449	0.155984749782753	6.12573899734588	9.0263667810441E-10	2.12396397810275E-08
ENSG00000135148	TRAFD1	324.222714595726	0.636541656466662	0.103939697737867	-6.12414380953848	9.11725235878802E-10	2.14266826996967E-08
ENSG00000114353	GNAI2	2537.03116497067	-0.698258717233185	0.114051820876492	6.12229346157778	9.2237939314121E-10	2.16500062053032E-08
ENSG00000134698	AGO4	189.405498789557	0.886386066515462	0.144829221259558	-6.1202156498992	9.34488013665496E-10	2.19068692580112E-08
ENSG00000275342	PRAG1	122.649297378532	2.15400757154098	0.352191934765733	-6.11600482269352	9.59504225345839E-10	2.24653037867087E-08
ENSG00000096384	HSP90AB1	11873.0201555124	0.402417465804845	0.06584940268257	-6.11117868061338	9.88979599514239E-10	2.3126623694611E-08
ENSG00000078967	UBE2D4	149.567386120814	0.844428082057618	0.138189734362833	-6.11064263167678	9.92307463236546E-10	2.31756181569072E-08
ENSG00000138593	SECISBP2L	606.358667166285	0.577182667591282	0.094476427264216	-6.10927703666346	1.00083467949123E-09	2.33457727160231E-08
ENSG00000213853	EMP2	1179.09727497769	0.920959134600312	0.151101843765298	-6.09495630000921	1.09467351433846E-09	2.55030442912979E-08
ENSG00000137807	KIF23	488.479800562846	-1.70712946866419	0.280169897127515	6.09319375909688	1.10679961728252E-09	2.57536381244167E-08
ENSG00000118496	FBXO30	564.596042183909	0.853418977571021	0.140092405681832	-6.09182898542869	1.1162789931837E-09	2.5917011170451E-08
ENSG00000176208	ATAD5	82.0730653122232	-2.49364943891912	0.40934618801201	6.0917861505674	1.11657779097204E-09	2.5917011170451E-08
ENSG00000128591	FLNC	20695.4883712098	0.922181660375571	0.15140677794338	-6.09075546618151	1.12379096504015E-09	2.60522736544019E-08
ENSG00000143933	CALM2	3390.81515119147	-1.02742065083774	0.16871161158087	6.08980402244132	1.13048989256155E-09	2.61752961453814E-08
ENSG00000009307	CSDE1	7199.75522913082	0.536303710829776	0.088087311816679	-6.08831964296844	1.14101893743441E-09	2.63865892284186E-08
ENSG00000062822	POLD1	309.821858813186	-1.25525897509408	0.20621524625432	6.08712982136152	1.14952759166068E-09	2.65506980968211E-08
ENSG00000178202	POGLUT3	623.530826646202	-1.03029065295303	0.169399286584719	6.08202474594111	1.1867424636331E-09	2.73766197040072E-08
ENSG00000135902	CHRND	161.758670814697	2.37548729005576	0.390762204469139	-6.07911221425041	1.20849767600884E-09	2.78157179887815E-08
ENSG00000050820	BCAR1	669.696638787355	0.811459382212521	0.133483898795282	-6.07908061973093	1.20873579048106E-09	2.78157179887815E-08
ENSG00000073111	MCM2	666.093513926117	-1.57510043140765	0.259219596305924	6.07631696775252	1.22974219972578E-09	2.82645270135016E-08
ENSG00000174407	MIR1-1HG	12.7671268164994	4.44896181288507	0.732234058737484	-6.075873909165	1.23314280563221E-09	2.83080804501724E-08
ENSG00000165271	NOL6	581.837840798938	0.554827813461468	0.091323044268355	-6.07544150445854	1.23647047833015E-09	2.83498554427869E-08
ENSG00000205413	SAMD9	219.299375316555	-0.893545351463594	0.147110540587384	6.07397231969808	1.24784246863968E-09	2.85757445224052E-08
ENSG00000100722	ZC3H14	625.399054491343	-0.42155540730826	0.069446021516026	6.07026001066137	1.27703321591469E-09	2.92086392851729E-08
ENSG00000162889	MAPKAPK2	1059.45380430633	0.550298505981034	0.090667444269142	-6.06941676162725	1.28375607537419E-09	2.93267290074243E-08
ENSG00000168067	MAP4K2	79.3887451752098	-1.05846421715842	0.174426018643401	6.06827023508665	1.29295220511623E-09	2.95009640878521E-08
ENSG00000119969	HELLS	180.124774792194	-2.39913987136911	0.395496987538087	6.06613943206855	1.31021395259911E-09	2.98585848761406E-08
ENSG00000123374	CDK2	355.407460503936	-1.49503302923363	0.246502333460827	6.06498530153354	1.31965720386765E-09	3.00373790434815E-08
ENSG00000138346	DNA2	87.5812133985743	-1.28768026007782	0.212502652034826	6.05959618737743	1.36463703685869E-09	3.1023628694051E-08
ENSG00000197063	MAFG	681.653769662413	1.02845637270537	0.169738323796737	-6.05906992422615	1.36910870914597E-09	3.10876966674557E-08
ENSG00000242498	ARPIN	303.700151686512	-0.731048990326111	0.120664856140589	6.05850795093438	1.37389958049715E-09	3.1148781987299E-08
ENSG00000138190	EXOC6	70.6113082557493	1.71047451635595	0.28233264891104	-6.0583659840733	1.37511244345823E-09	3.1148781987299E-08
ENSG00000187741	FANCA	221.438011014009	-2.25529351559594	0.372527572579498	6.05403111501139	1.41265305747853E-09	3.19409451614347E-08
ENSG00000143476	DTL	234.463359554431	-2.61098033781686	0.431286360952213	6.05393672095778	1.41348153684983E-09	3.19409451614347E-08
ENSG00000123240	OPTN	755.676956204899	0.842090047301897	0.139120206904596	-6.05296718599172	1.42201842763629E-09	3.20952802616925E-08
ENSG00000164687	FABP5	239.943235352415	-1.51283514883472	0.250152718892156	6.04764623600561	1.46977242107981E-09	3.31333228881552E-08
ENSG00000186654	PRR5	204.455639133515	2.60873251407117	0.431401124970656	-6.04711569597465	1.47461867860468E-09	3.32027614089181E-08
ENSG00000129473	BCL2L2	428.664127416474	0.872817463711045	0.14437838035865	-6.0453473819479	1.49088420252603E-09	3.35288443680526E-08
ENSG00000129038	LOXL1	1808.35371111457	-1.44553219892844	0.239317093924033	6.04023797559274	1.53887093955471E-09	3.45666816422558E-08
ENSG00000136021	SCYL2	575.327346129349	0.532589323941946	0.088183020480454	-6.03959040005889	1.54505932096867E-09	3.46642724266492E-08
ENSG00000151388	ADAMTS12	203.840790887493	1.69930683771272	0.281551490169516	-6.03551001164868	1.58461404045543E-09	3.55093308398124E-08
ENSG00000108984	MAP2K6	29.617085378085	-2.07550686120221	0.344098482309392	6.03172338126164	1.62220287152004E-09	3.63083764136288E-08
ENSG00000149182	ARFGAP2	677.995175304455	0.406102229259651	0.067335025799275	-6.03106963187689	1.62877982735915E-09	3.63764137213386E-08
ENSG00000142856	ITGB3BP	80.5487348104702	-1.95493249326085	0.324145351109767	6.03103665243943	1.62911230005676E-09	3.63764137213386E-08
ENSG00000148677	ANKRD1	6927.91959650571	2.29544048394602	0.380827749739767	-6.02750320982275	1.66511945132238E-09	3.71363117488873E-08
ENSG00000159346	ADIPOR1	609.929969492273	0.647400209674341	0.10743672732163	-6.02587425933256	1.68197914483601E-09	3.7467879030879E-08
ENSG00000106853	PTGR1	504.028610352525	-0.737386074160194	0.122385357432645	6.02511680832421	1.68987533744524E-09	3.7599226295039E-08
ENSG00000162998	FRZB	49.3600367108183	3.2128325701779	0.534035206467458	-6.01614375095265	1.7862096642113E-09	3.96956594525257E-08
ENSG00000125319	HROB	46.1142587112948	-1.48098685888237	0.246226849824491	6.01472528255149	1.80192015858044E-09	3.99975217254673E-08
ENSG00000182718	ANXA2	24387.2384921386	-0.943113043434122	0.156843515011002	6.01308280656658	1.82027993777882E-09	4.03574093280419E-08
ENSG00000186432	KPNA4	1241.24178033371	0.573453665861506	0.095383145987574	-6.01210685519025	1.83127542642989E-09	4.05533678354634E-08
ENSG00000178295	GEN1	238.256568094497	-0.906831575806882	0.150895458148005	6.00966779873135	1.85903862165969E-09	4.11197472068516E-08
ENSG00000175175	PPM1E	23.4674269763957	3.88983080351875	0.647420213334093	-6.00820104687009	1.87593132072056E-09	4.14446354416771E-08
ENSG00000138814	PPP3CA	781.545854476804	-0.784029925455569	0.130560426319117	6.00511156067486	1.91200390927609E-09	4.21920017585678E-08
ENSG00000169136	ATF5	402.625070320855	1.36483234220613	0.227343884969211	-6.00338268342237	1.93248412450091E-09	4.25939437570243E-08
ENSG00000049860	HEXB	1084.83763798704	-0.882954940200691	0.147338690260713	5.99268894435209	2.06399410669966E-09	4.54392894614289E-08
ENSG00000170379	TCAF2	128.178160247056	-1.51484341719668	0.252949663989368	5.98871488226349	2.11505564318761E-09	4.65089604065149E-08
ENSG00000197620	EOLA1	109.016049832912	0.922286378410126	0.15411563422565	-5.98437908680795	2.17216879751633E-09	4.77090485538604E-08
ENSG00000138092	CENPO	277.037808599682	-1.51322232326572	0.252961047181322	5.98203691883457	2.20364306858582E-09	4.83438661989288E-08
ENSG00000225484	NUTM2B-AS1	111.791739005123	0.963036985911878	0.161008536868324	-5.9812790342879	2.2139223979852E-09	4.85127680705358E-08
ENSG00000170802	FOXN2	231.141762221911	0.784787603048106	0.131214875337449	-5.98093471513689	2.21860787929941E-09	4.85588437004752E-08
ENSG00000162298	SYVN1	307.61072320649	0.565018367140034	0.094487915869024	-5.97979500281541	2.23418604537905E-09	4.88429439990366E-08
ENSG00000146410	MTFR2	32.1524877367985	-2.42755344406878	0.40598460294789	5.97942243730946	2.23930152959635E-09	4.88979187664819E-08
ENSG00000179134	SAMD4B	820.049202981376	0.429554608225216	0.071898869885445	-5.97442781659314	2.30899140632656E-09	5.03611919145541E-08
ENSG00000163913	IFT122	200.160929542143	-1.18993449356502	0.199209637736148	5.97327773438895	2.32533525054532E-09	5.0658896924105E-08
ENSG00000155330	C16orf87	107.522858341681	0.940066619217297	0.157479355103474	-5.9694594164398	2.38040960681123E-09	5.17987048815485E-08
ENSG00000101945	SUV39H1	99.2661149432953	-1.52595182434005	0.255636706849999	5.96922031715674	2.38390026021738E-09	5.18146922454879E-08
ENSG00000198056	PRIM1	81.4058767229466	-2.19855081844247	0.368387913299736	5.96803190080135	2.40132427360449E-09	5.21331381848013E-08
ENSG00000158417	EIF5B	1758.90535532667	0.493108733825761	0.082636572726434	-5.96719730207329	2.41363485585895E-09	5.23399641580209E-08
ENSG00000079215	SLC1A3	495.252526316392	-1.28758547971694	0.215812448989653	5.96622431071468	2.42806438652849E-09	5.24774119133016E-08
ENSG00000135916	ITM2C	701.846348841319	1.36517323457767	0.228819698788883	-5.96615257254242	2.42913158818322E-09	5.24774119133016E-08
ENSG00000261115	TMEM178B	26.8826984705266	3.69086188471361	0.618645290034162	-5.96603893082222	2.43082309655577E-09	5.24774119133016E-08
ENSG00000107036	RIC1	341.490808272388	0.688949490926861	0.115478953648585	-5.96601778210956	2.43113801268473E-09	5.24774119133016E-08
ENSG00000174996	KLC2	294.339565887486	0.78864653759844	0.132222855264395	-5.96452508926272	2.45346570716591E-09	5.28986338995714E-08
ENSG00000086289	EPDR1	748.848129397413	1.34785519429403	0.226052049924964	-5.96258779666646	2.48274172259027E-09	5.34685304999079E-08
ENSG00000101639	CEP192	307.371659102161	-0.886188982025392	0.148648202589751	5.96165285947758	2.49699177250814E-09	5.37138928088394E-08
ENSG00000183137	CEP57L1	140.53595598254	-0.865137139534812	0.145213180127364	5.95770396857926	2.55806345314246E-09	5.49647439800359E-08
ENSG00000185482	STAC3	1135.21308509522	2.442861741395	0.410105071084518	-5.9566728471191	2.57424831181018E-09	5.52493635962822E-08
ENSG00000090316	MAEA	537.330529316666	-0.533928553738759	0.089748218883759	5.94918272896644	2.69484658070246E-09	5.77717338241584E-08
ENSG00000160392	C19orf47	197.828370298011	0.999387251341875	0.168166808238725	-5.94283296334654	2.80137858479795E-09	5.99428902419484E-08
ENSG00000010704	HFE	123.339678159473	-1.21679586089715	0.204752395923116	5.94276738697629	2.80249989482861E-09	5.99428902419484E-08
ENSG00000151327	FAM177A1	345.394784258647	0.764006580298969	0.128604723341743	-5.94073499360335	2.83746990649807E-09	6.0621899672807E-08
ENSG00000121741	ZMYM2	557.782631396426	0.749928047249289	0.126301918367352	-5.93758239734813	2.89255680956182E-09	6.17286726181293E-08
ENSG00000111640	GAPDH	29812.0761597143	-0.728649620806441	0.122753635024062	5.93587001039611	2.92291322672869E-09	6.23057727615943E-08
ENSG00000167549	CORO6	1436.84454604569	1.30438694984973	0.219889139014641	-5.93202081601166	2.99228675771132E-09	6.37123254039982E-08
ENSG00000215910	C1orf167	9.75833089848476	3.48920521595147	0.588283911410661	-5.93115866042404	3.00804364571492E-09	6.39753717003239E-08
ENSG00000130311	DDA1	305.53965869109	0.593519294331008	0.100107619544614	-5.92881238242312	3.05133480418928E-09	6.48227634503533E-08
ENSG00000152484	USP12	468.26956279485	0.57557352350931	0.097141826704085	-5.92508441562082	3.12137004648294E-09	6.62357542256499E-08
ENSG00000165633	VSTM4	396.773975380852	2.80582466842278	0.473877354989649	-5.92099335171665	3.20002798057313E-09	6.78283270155077E-08
ENSG00000107581	EIF3A	4879.81825170002	0.336712753251521	0.056914235324804	-5.91614297073371	3.29578754926608E-09	6.97793938217923E-08
ENSG00000122778	KIAA1549	359.860662810507	1.31391253190479	0.222105971756013	-5.91570105709787	3.30464950354511E-09	6.98883186908342E-08
ENSG00000129195	PIMREG	156.898995741381	-2.32233459005464	0.392772454714623	5.91267173188604	3.36602600283324E-09	7.110635379693E-08
ENSG00000167670	CHAF1A	335.536602346979	-1.85800950182979	0.314504864009745	5.90772898753077	3.46856011982862E-09	7.31901221244645E-08
ENSG00000123080	CDKN2C	349.317542230605	-1.24223605042207	0.210287823569527	5.90731326871787	3.47732125612717E-09	7.32927319915325E-08
ENSG00000058668	ATP2B4	1873.17842921652	-1.43564610110236	0.243055436222044	5.90666114454163	3.49110797701483E-09	7.35009194578452E-08
ENSG00000119403	PHF19	407.662673210439	-1.28004476180269	0.2169156929015	5.90111644151054	3.61049965213177E-09	7.59295346305698E-08
ENSG00000188549	CCDC9B	811.67841133081	1.61417687836191	0.273587887767209	-5.90003048576253	3.6343441386908E-09	7.62947917123565E-08
ENSG00000206538	VGLL3	1612.91930271717	1.20270333823106	0.203849541569031	-5.89995606060159	3.63598390374296E-09	7.62947917123565E-08
ENSG00000006634	DBF4	160.775353996153	-1.7601420478839	0.298379319957015	5.89900817569215	3.6569311863823E-09	7.66487884450097E-08
ENSG00000205426	KRT81	60.1440167952134	-4.03742571358712	0.68458819207028	5.8975976511915	3.68831995926889E-09	7.72206052942253E-08
ENSG00000056097	ZFR	1094.68019146523	0.310892110705942	0.052723042078277	-5.8967028162822	3.70836875592865E-09	7.75539944162565E-08
ENSG00000103043	VAC14	490.397078707571	0.52238550240095	0.08860724845996	-5.89551657996703	3.73511000313181E-09	7.80264479654235E-08
ENSG00000122861	PLAU	3446.71025005397	-1.33997926314638	0.227308561079268	5.89497930383316	3.74728345666674E-09	7.81938693327318E-08
ENSG00000206053	JPT2	656.089222740485	-0.71353890712856	0.121063073337172	5.89394344170736	3.77086283680665E-09	7.85986609698469E-08
ENSG00000094804	CDC6	254.030718597604	-1.84931686940436	0.313801756258671	5.89326487988149	3.78638719748713E-09	7.88348457363848E-08
ENSG00000150457	LATS2	575.236382287221	0.902519006491798	0.153152376690294	-5.89294809519594	3.79365598593922E-09	7.88988121588974E-08
ENSG00000117461	PIK3R3	256.383886357882	-0.921913819234916	0.156457218645911	5.89243390118907	3.80548335924061E-09	7.90573399304782E-08
ENSG00000198768	APCDD1L	362.099332537962	-2.60678465403471	0.4427258427247	5.88803363723153	3.90817587807199E-09	8.11011199598582E-08
ENSG00000119865	CNRIP1	185.370164647231	-1.17647869833365	0.199820151580534	5.88768794852753	3.91635680683969E-09	8.11812837104663E-08
ENSG00000138395	CDK15	111.910969387345	-2.30212706564078	0.391280951326414	5.88356539677369	4.01521337280994E-09	8.31387958394269E-08
ENSG00000172000	ZNF556	216.335300884088	1.97826318289755	0.33625518887158	-5.88321979368197	4.02361021865466E-09	8.32210073937582E-08
ENSG00000179950	PUF60	933.966146958723	0.37314098421718	0.063454113280223	-5.88048536064684	4.09065187722826E-09	8.45146658722732E-08
ENSG00000151233	GXYLT1	249.62893567996	-1.06883843715248	0.181768040938822	5.88023302463946	4.0968930539336E-09	8.45506984709174E-08
ENSG00000012983	MAP4K5	427.982752019168	0.533284037280549	0.090707364019723	-5.87917026410989	4.12328081078101E-09	8.50019764511993E-08
ENSG00000138434	ITPRID2	744.040246205417	0.736803114737027	0.125353636042127	-5.87779611346425	4.15764553749376E-09	8.56165320377E-08
ENSG00000231246	LINC02884	11.6428644061802	3.65707816593355	0.622647374975498	-5.87343384540481	4.26859418842394E-09	8.78050758605672E-08
ENSG00000136381	IREB2	675.127252343802	0.459455953867771	0.078254749103832	-5.87128524631964	4.32429494047733E-09	8.88536275146604E-08
ENSG00000196305	IARS1	2310.96876324025	0.443122420127249	0.075480951777128	-5.87065225986623	4.34083907675295E-09	8.90961959410832E-08
ENSG00000093183	SEC22C	431.444291107705	-0.616712179695222	0.105123284756751	5.8665611631358	4.44926188999185E-09	9.12219986845548E-08
ENSG00000102384	CENPI	174.050322624617	-1.9478850275933	0.332112423510384	5.86513749472066	4.48760673358081E-09	9.19079457495129E-08
ENSG00000196365	LONP1	1020.51693160805	0.733266685271257	0.125041596929455	-5.86418202644156	4.51352129394056E-09	9.23380999427383E-08
ENSG00000154839	SKA1	118.630061227288	-2.38099469395568	0.406108775718261	5.86294814669926	4.54720257776068E-09	9.29260387657375E-08
ENSG00000125898	FAM110A	29.0884361545698	-2.22128358666643	0.379045787457714	5.86019858330237	4.62313972361363E-09	9.4375298527318E-08
ENSG00000185650	ZFP36L1	3139.34896738964	-0.567454095094688	0.096837364183386	5.85986721014081	4.63237445659255E-09	9.43851814274093E-08
ENSG00000175105	ZNF654	267.940711394185	-0.697648685368383	0.119056313844278	5.85982097749882	4.6336642975107E-09	9.43851814274093E-08
ENSG00000158186	MRAS	2878.48077895777	1.74347952471213	0.297625047137311	-5.85797311577666	4.68550476495382E-09	9.53378518245637E-08
ENSG00000146376	ARHGAP18	575.274001573451	-1.68195228977507	0.287529291518438	5.84967284860859	4.92540806578024E-09	1.00110915724037E-07
ENSG00000090372	STRN4	541.257655790218	0.440502935557608	0.075326681938178	-5.84790042815291	4.97816379419236E-09	1.01073928179925E-07
ENSG00000186193	SAPCD2	173.620099344539	-2.10383871545027	0.359836090285996	5.84665844323217	5.01545841344637E-09	1.01721287628053E-07
ENSG00000076003	MCM6	645.729208549954	-1.48010375510928	0.253188560872243	5.84585555528368	5.0397122498939E-09	1.02103049580016E-07
ENSG00000131791	PRKAB2	342.729975186028	1.08385307877297	0.18558621333293	-5.84015945639562	5.21508828926797E-09	1.05451890010025E-07
ENSG00000105647	PIK3R2	800.943916474759	-0.491793199407049	0.084209388838897	5.84012312864434	5.21622561083576E-09	1.05451890010025E-07
ENSG00000259781	HMGB1P6	407.264863098554	-1.38677447720647	0.237502820351597	5.83898109148137	5.25210293699776E-09	1.06063144273357E-07
ENSG00000204410	MSH5	86.5163859486169	-1.65298030219524	0.28313542345698	5.8381260882618	5.27912007584657E-09	1.06494352517158E-07
ENSG00000196666	FAM180B	13.9556611704835	3.3944175332025	0.581548325846372	-5.83686235922414	5.3193002696582E-09	1.0717640156856E-07
ENSG00000101421	CHMP4B	652.329911762428	0.439045870534956	0.07522153130123	-5.83670476976553	5.32433163475531E-09	1.0717640156856E-07
ENSG00000119812	FAM98A	732.816633867849	0.456957716173522	0.078303487057295	-5.83572626643262	5.35567613843259E-09	1.0769205035152E-07
ENSG00000099968	BCL2L13	564.39234430258	0.435461706489305	0.074653124043617	-5.83313440754177	5.43957150536924E-09	1.09262162256888E-07
ENSG00000154473	BUB3	946.02905671376	-0.630707490986998	0.108170699287162	5.83066851877006	5.52057544646004E-09	1.10770906050048E-07
ENSG00000041982	TNC	2015.50455849769	-3.89679627540032	0.668516523862491	5.82902013085	5.57537782436151E-09	1.11751256370811E-07
ENSG00000147166	ITGB1BP2	100.079698988476	3.6512524783558	0.626609220172109	-5.8270008815908	5.64323143792694E-09	1.12990835212422E-07
ENSG00000147874	HAUS6	368.439851898355	-0.927293023021876	0.1591493927335	5.82655709264723	5.65825157677413E-09	1.13171050952054E-07
ENSG00000132382	MYBBP1A	695.223365467222	0.539384372183261	0.09261880201248	-5.8237027521753	5.75579105155125E-09	1.14999604208518E-07
ENSG00000023734	STRAP	1840.82501314353	0.424075508712225	0.072828822896184	-5.82290763255554	5.78325216531425E-09	1.15425609299441E-07
ENSG00000166825	ANPEP	7371.50233687219	-2.87444318150259	0.494165522782105	5.8167618924925	5.99985102096986E-09	1.1962163207344E-07
ENSG00000070159	PTPN3	80.0648508644634	-1.71377423561511	0.294856110378688	5.81223917460649	6.16426825951416E-09	1.22672222219525E-07
ENSG00000104763	ASAH1	1327.39800706447	1.02605486296346	0.176534841992877	-5.81219464316775	6.16590872812356E-09	1.22672222219525E-07
ENSG00000154556	SORBS2	565.151045151427	3.12964056112584	0.538498579394234	-5.81178981873345	6.18084131793915E-09	1.22755775339669E-07
ENSG00000099822	HCN2	119.852039331828	1.52964205922027	0.263199234254355	-5.81172685989668	6.18316681275818E-09	1.22755775339669E-07
ENSG00000134775	FHOD3	378.640522593071	2.27862612390961	0.39221545999288	-5.80962852395205	6.26116124937443E-09	1.24173093512119E-07
ENSG00000178802	MPI	351.887508131951	1.29591070768611	0.223082518943537	-5.80910917548903	6.28061250116759E-09	1.24427603408274E-07
ENSG00000099814	CEP170B	797.088757419625	0.728485930030842	0.125459653852654	-5.80653546905532	6.37787665440119E-09	1.26221535767786E-07
ENSG00000040341	STAU2	349.004504544214	0.725665747112956	0.12500615487471	-5.80504014254553	6.43505847880586E-09	1.2721927913778E-07
ENSG00000137135	ARHGEF39	28.962243305612	-2.66057589648669	0.458467029432805	5.80320006823224	6.50610820177252E-09	1.28488802837737E-07
ENSG00000174132	FAM174A	93.9650882412329	1.04375391413167	0.179930482212753	-5.80087321111892	6.59704691035807E-09	1.30148036685878E-07
ENSG00000143507	DUSP10	639.609160084215	-1.49658871013751	0.258083858836768	5.79884661087645	6.67725723219184E-09	1.31592361868385E-07
ENSG00000100413	POLR3H	382.399172569878	0.483082603287059	0.083341644764071	-5.79641312161043	6.77482553141598E-09	1.33375387242044E-07
ENSG00000173020	GRK2	528.324685472688	0.456212791293886	0.078818275773969	-5.78816000241101	7.11616116944839E-09	1.39840064824892E-07
ENSG00000078269	SYNJ2	287.909079390881	1.44925699147242	0.250384976858882	-5.78811480486397	7.11807574264251E-09	1.39840064824892E-07
ENSG00000173153	ESRRA	266.176969054101	0.721494251053321	0.12478772018787	-5.78177283764061	7.39174776524899E-09	1.44916495203649E-07
ENSG00000049541	RFC2	228.917114041958	-1.51604679762737	0.262211554694846	5.78176960733748	7.39188973460453E-09	1.44916495203649E-07
ENSG00000101986	ABCD1	271.328550767964	1.00429739191936	0.173725238399766	-5.7809527341579	7.42787593236382E-09	1.45470307712888E-07
ENSG00000101000	PROCR	126.675265357758	-2.46969755934225	0.427359755674333	5.77896614398167	7.51610477685156E-09	1.46906716700386E-07
ENSG00000141858	SAMD1	323.60930715244	-0.684519189259324	0.118454013899216	5.77877580274934	7.52461155105992E-09	1.46906716700386E-07
ENSG00000124733	MEA1	333.244885513094	-0.856044208027046	0.148135938130337	5.77877467703926	7.52466188939268E-09	1.46906716700386E-07
ENSG00000106780	MEGF9	578.959647032347	0.642728924201278	0.111230798857288	-5.77833595374886	7.54430521456861E-09	1.47137429812349E-07
ENSG00000070614	NDST1	2200.4815036202	0.79702294375644	0.137970471748837	-5.77676464865141	7.61506852274437E-09	1.4836363035867E-07
ENSG00000214595	EML6	32.6133113566899	1.81644028014455	0.314481592791304	-5.77598282946237	7.65051758289851E-09	1.48899980410015E-07
ENSG00000114473	IQCG	54.5730080308989	-1.24666058403694	0.215857630809376	5.77538342917266	7.67780406784765E-09	1.4927651942048E-07
ENSG00000116117	PARD3B	262.018130613216	1.30759068172609	0.22676238811081	-5.76634728810107	8.10080445653445E-09	1.57338041929033E-07
ENSG00000168159	RNF187	1192.92635243439	0.581089849360975	0.100818953080319	-5.76369652339122	8.22913294635067E-09	1.5966556091263E-07
ENSG00000063601	MTMR1	136.010747822798	1.13776103014504	0.197413778715792	-5.76333140242975	8.24696328605183E-09	1.59846553341299E-07
ENSG00000177731	FLII	2164.17915332162	0.445427641610357	0.077300163829519	-5.76231174092623	8.2969566541758E-09	1.60649930025911E-07
ENSG00000197746	PSAP	8325.82648870352	0.958731160710126	0.166508156064664	-5.75786305829847	8.51854150884417E-09	1.64770677888662E-07
ENSG00000126878	AIF1L	186.191212902657	4.80815151105106	0.835653066444073	-5.75376517375928	8.72773712366087E-09	1.68643561831396E-07
ENSG00000233452	STXBP5-AS1	47.010704242146	-2.35413677028788	0.409295584504105	5.75167888297673	8.83615171441647E-09	1.70563129756411E-07
ENSG00000173272	MZT2A	164.113880430963	-0.951930605033411	0.165625165695347	5.74749978988341	9.05727121975922E-09	1.7455152045668E-07
ENSG00000197956	S100A6	6566.29944125966	-1.07908899423683	0.18775177070041	5.74742379372121	9.06134162894098E-09	1.7455152045668E-07
ENSG00000149548	CCDC15	65.6560595835359	-2.03190772712024	0.35357269586754	5.74678913521496	9.09540390352566E-09	1.75028340624551E-07
ENSG00000125520	SLC2A4RG	627.382738131437	-0.578222370814238	0.100622484083794	5.74645295312645	9.11349727377718E-09	1.75197200658778E-07
ENSG00000150630	VEGFC	266.537249766235	-1.86502643149969	0.324667895277037	5.74441285581464	9.22404838002971E-09	1.77095773714298E-07
ENSG00000166881	NEMP1	355.316501629811	-1.20664537480393	0.210060202790471	5.74428358525162	9.23109718844809E-09	1.77095773714298E-07
ENSG00000003393	ALS2	563.002921256225	0.562532352001726	0.098017518069482	-5.73910014333315	9.51809277494222E-09	1.82415557861049E-07
ENSG00000022267	FHL1	1206.28580961969	2.15805148632799	0.376206546943982	-5.73634750340835	9.6740072545688E-09	1.85214878200762E-07
ENSG00000173852	DPY19L1	651.474810785576	-0.900558509490498	0.157012351083993	5.7355902467109	9.71733324925364E-09	1.85855119449865E-07
ENSG00000168528	SERINC2	1230.3901734945	1.14995382738146	0.200574142892629	-5.73331043970633	9.84891282562231E-09	1.88180294750534E-07
ENSG00000182326	C1S	417.850721743792	1.64314130556941	0.286667724999497	-5.73186711399858	9.93310821634424E-09	1.89596312259379E-07
ENSG00000177311	ZBTB38	657.656555500593	-0.483854969938183	0.08442123232568	5.73143694552541	9.95833683183906E-09	1.89885081922319E-07
ENSG00000197616	MYH6	108.005685788928	4.5477489121063	0.793609898387975	-5.73045890851909	1.00159289609782E-08	1.90789747107752E-07
ENSG00000107566	ERLIN1	850.467734406511	-1.05133527683028	0.183574741386588	5.72701488717496	1.02213202262628E-08	1.9450510280766E-07
ENSG00000176871	WSB2	1266.84792056717	0.735021525208849	0.128436142866051	-5.72285580060916	1.04748168526205E-08	1.99127433413669E-07
ENSG00000214706	IFRD2	481.115526167969	0.645307941148275	0.1127942103443	-5.72110872693284	1.05831141513177E-08	2.00838139705506E-07
ENSG00000101844	ATG4A	108.749208643548	0.870856982957619	0.152219524571445	-5.72105966964099	1.0586170759436E-08	2.00838139705506E-07
ENSG00000291006		179.705501245112	-2.00652784624204	0.350783620216212	5.72012981964574	1.06442693560984E-08	2.01736802584683E-07
ENSG00000132646	PCNA	814.234362585996	-1.81904412307985	0.318071777669562	5.71897367445664	1.07169395647197E-08	2.02909547589421E-07
ENSG00000121211	MND1	25.5158970996351	-4.05534942176826	0.709483906249296	5.71591460503588	1.09115527364359E-08	2.06386421526893E-07
ENSG00000158615	PPP1R15B	397.372302916771	0.472491037852533	0.082691862096608	-5.71387589870122	1.1043154649308E-08	2.08665678956421E-07
ENSG00000145431	PDGFC	1050.00704285888	-1.06012946441053	0.185559402281423	5.7131541241048	1.10901151057966E-08	2.09342624602493E-07
ENSG00000183048	SLC25A10	105.683759525527	-1.43308732816706	0.250900750450705	5.71176979579669	1.11807266146307E-08	2.10841365177203E-07
ENSG00000144357	UBR3	591.070708311928	0.635043157482508	0.111209195620803	-5.71034754758821	1.12745693579812E-08	2.12397974448301E-07
ENSG00000123104	ITPR2	175.602705789633	1.3722927655144	0.240371880022833	-5.70904036438891	1.13614946286102E-08	2.13821281794294E-07
ENSG00000025293	PHF20	729.950005564326	0.598935532012704	0.104929137178522	-5.7080001619922	1.14311311677478E-08	2.14916697084826E-07
ENSG00000137575	SDCBP	1465.57536671461	-0.515174371842405	0.090273692774926	5.70680511682245	1.15116457168775E-08	2.16214236886127E-07
ENSG00000105472	CLEC11A	321.001733893611	-1.3598616337057	0.238340134753343	5.70555032669178	1.1596778550971E-08	2.175958418531E-07
[truncated: 61,226 more rows]
