# Supplementary material for: Defective plasticity in dermatomyositis patients muscle stem cells is associated with sustained intrinsic inflammatory signaling and disruption of the histone H3.3 chromatin loading pathway
Source: NAR Mol Med. 2026 May 23;3(2):ugag022. doi: 10.1093/narmme/ugag022 (PMC13199706; doi:10.1093/narmme/ugag022)
Supplement: ugag022_Supplemental_Files [file ugag022_supplemental_files.zip › 10b Supplementary Table3_Gene lists.xlsx]

## Sheet: Figure 3A, 3B, 6C
SYMBOL	ENSEMBL
ACTA1	ENSG00000143632
ACTN2	ENSG00000077522
CAV3	ENSG00000182533
CKM	ENSG00000104879
KLF5	ENSG00000102554
MEF2A	ENSG00000068305
MEF2B	ENSG00000213999
MEF2C	ENSG00000081189
MEF2D	ENSG00000291761
MYF5	ENSG00000111049
MYF6	ENSG00000111046
MYH1	ENSG00000109061
MYH11	ENSG00000276480
MYH2	ENSG00000125414
MYH3	ENSG00000109063
MYH7	ENSG00000092054
MYH8	ENSG00000133020
MYL1	ENSG00000168530
MYL11	ENSG00000180209
MYL2	ENSG00000111245
MYL3	ENSG00000160808
MYL4	ENSG00000198336
MYMK	ENSG00000187616
MYMX	ENSG00000262179
MYOD1	ENSG00000129152
MYOG	ENSG00000122180
MYOM1	ENSG00000101605
MYOZ1	ENSG00000177791
PAX3	ENSG00000135903
PAX7	ENSG00000009709
RYR1	ENSG00000196218
TNNC1	ENSG00000114854
TNNC2	ENSG00000101470
TNNI1	ENSG00000159173
TNNI2	ENSG00000288219
TNNT1	ENSG00000105048
TNNT2	ENSG00000118194
TNNT3	ENSG00000288250

## Sheet: Figure 4A, 4B, 6C, S4A
SYMBOL	ENSEMBL	Signaling pathway
IL1A	ENSG00000115008	IL1
IL1B	ENSG00000125538	IL1
IL1R1	ENSG00000115594	IL1
IL1R2	ENSG00000115590	IL1
IL1RAP	ENSG00000196083	IL1
IL1RL1	ENSG00000115602	IL1
IL1RL2	ENSG00000115598	IL1
IL6	ENSG00000136244	IL6
LIF	ENSG00000128342	IL6
CSF1	ENSG00000184371	IL6
CSF2	ENSG00000164400	IL6
OSM	ENSG00000099985	IL6
IL6R	ENSG00000160712	IL6
IL6ST	ENSG00000134352	IL6
OSMR	ENSG00000145623	IL6
LIFR	ENSG00000113594	IL6
CSF2RA	ENSG00000198223	IL6
CSF3R	ENSG00000119535	IL6
JAK2	ENSG00000096968	IL6
TYK2	ENSG00000105397	IL6
STAT3	ENSG00000168610	IL6
MYC	ENSG00000136997	IL6
SOCS1	ENSG00000185338	IL6
SOCS3	ENSG00000184557	IL6
IFNA8	ENSG00000120242	IFN
IFNB1	ENSG00000171855	IFN
IFNE	ENSG00000184995	IFN
IFNAR1	ENSG00000142166	IFN
IFNAR2	ENSG00000159110	IFN
RIGI	ENSG00000107201	IFN
IFIH1	ENSG00000115267	IFN
CGAS	ENSG00000164430	IFN
STING1	ENSG00000184584	IFN
IFNG	ENSG00000111537	IFN
IFNGR1	ENSG00000027697	IFN
IFNGR2	ENSG00000159128	IFN
JAK1	ENSG00000162434	IFN
STAT1	ENSG00000115415	IFN
STAT2	ENSG00000170581	IFN
IRF3	ENSG00000126456	IFN
IRF7	ENSG00000185507	IFN
IRF9	ENSG00000213928	IFN
MX1	ENSG00000157601	IFN
OAS1	ENSG00000089127	IFN
ISG15	ENSG00000187608	IFN
TLR4	ENSG00000136869	TNF
TLR5	ENSG00000187554	TNF
TNF	ENSG00000232810	TNF
LTA	ENSG00000226979	TNF
LTB	ENSG00000227507	TNF
TNFSF4	ENSG00000117586	TNF
TNFSF9	ENSG00000125657	TNF
CD70	ENSG00000125726	TNF
TNFSF10	ENSG00000121858	TNF
TNFSF12	ENSG00000239697	TNF
TNFSF15	ENSG00000181634	TNF
TNFRSF1A	ENSG00000067182	TNF
TNFRSF1B	ENSG00000028137	TNF
LTBR	ENSG00000111321	TNF
CD40	ENSG00000101017	TNF
TNFRSF4	ENSG00000186827	TNF
TNFRSF10A	ENSG00000104689	TNF
TNFRSF10B	ENSG00000120889	TNF
TNFRSF10C	ENSG00000173535	TNF
TNFRSF10D	ENSG00000173530	TNF
TNFRSF12A	ENSG00000006327	TNF
IKBKB	ENSG00000104365	TNF
NFKB1	ENSG00000109320	TNF
NFKB2	ENSG00000077150	TNF
REL	ENSG00000162924	TNF
RELA	ENSG00000173039	TNF
RELB	ENSG00000104856	TNF
TNFAIP3	ENSG00000118503	TNF
NFKBIA	ENSG00000100906	TNF
CCL2	ENSG00000108691	TNF
FOS	ENSG00000170345	TNF
FOSL1	ENSG00000175592	TNF
FOSL2	ENSG00000075426	TNF
JUN	ENSG00000177606	TNF
JUNB	ENSG00000171223	TNF
EGFR	ENSG00000146648	TNF
FASLG	ENSG00000117560	TNF
MMP1	ENSG00000196611	TNF

## Sheet: Figure 4C, 6C
SYMBOL	ENSEMBL	baseMean	log2FoldChange	lfcSE	stat	pvalue	padj	P-value < 0.05 & log2FC < -1 or log2FC > 1
GMPR	ENSG00000137198	99.1747725301599	2.49856187162395	0.30410047106533	8.21623808365357	2.09986369672144e-16	3.18426830743668e-14	yes
MELK	ENSG00000165304	300.918033597156	-1.86806952607973	0.301531413474553	-6.19527333671118	5.81839681379203e-10	1.52122653477835e-08	yes
IRF7	ENSG00000276561	40.9137873156097	2.01452663272996	0.350926645704136	5.74059182279478	9.43462470756535e-09	1.86205928203434e-07	yes
STAT1	ENSG00000115415	1050.88362019733	0.77209467499433	0.15025781930448	5.13846586199799	2.76990500443496e-07	3.70890076274488e-06	no
IFI27	ENSG00000275214	14.3707729127538	3.77685574417182	0.834070538636007	4.52822101875014	5.94823475730574e-06	5.53940777270688e-05	yes
MX1	ENSG00000157601	16.6437189889114	2.50828836420659	0.634568994154653	3.95274333809522	7.72602949520949e-05	0.000529930488972209	yes
RGL1	ENSG00000143344	122.315807674813	0.713174153941667	0.197475473682914	3.61145685912777	0.000304481739558766	0.00173688219898146	no
PLAAT4	ENSG00000133321	4.21028495430424	3.90168233820615	1.1117468826735	3.50950598469274	0.000448939955475841	0.00243498073615317	yes
OAS1	ENSG00000089127	8.17388915623617	2.9237282260329	0.834909232953615	3.50185159132782	0.000462036905543943	0.00249190443692446	yes
MYD88	ENSG00000172936	223.138642003157	-0.392889358002606	0.11610341912407	-3.38396027409632	0.000714483400813139	0.00362239925523353	no
OAS2	ENSG00000111335	13.0040334318773	2.36229206237778	0.755054531137837	3.12863768768847	0.0017561870900355	0.00776983624541115	yes
TRIM22	ENSG00000132274	761.986287072689	0.581372869251698	0.189791440312536	3.06321964939162	0.002189692712618	0.00938211403143623	no
NMI	ENSG00000123609	60.8108915839607	0.752173852964411	0.25077658954284	2.99937826866378	0.00270531204356273	0.0112317050551474	no
BST2	ENSG00000130303	15.467269064693	1.48238541604999	0.52941607559652	2.80003854129232	0.00510965055031021	0.0193161755679984	yes
IFIT3	ENSG00000119917	95.2185002157522	0.938722575821397	0.338123529359503	2.77627107938803	0.00549863416764367	0.0206009153692839	no
CASP1	ENSG00000137752	5.47258954774515	2.55478057677595	0.936545801209867	2.7278757466806	0.00637436137804633	0.0233013768574345	yes
ZBTB20	ENSG00000181722	559.835754177157	0.830110860135075	0.329786561471787	2.51711548351278	0.0118320040367332	0.0387103519339148	no
GBP2	ENSG00000162645	326.86222393996	0.885517421239381	0.353942674821158	2.5018667830513	0.012354040093598	0.0400439023126475	no
STX11	ENSG00000135604	16.6308708277578	-1.33362291036613	0.547016708170781	-2.43799300907234	0.0147690596275413	0.0464356370365291	yes
BAZ1A	ENSG00000198604	647.325098376136	-0.218138802116471	0.0924880488476439	-2.35856205027973	0.0183458924213113	0.0553356877822978	no
RSAD2	ENSG00000134321	1.78553863569551	3.93631085433747	1.67341782099315	2.35225823757591	0.0186598153874262	0.0561058593200585	no
TLR3	ENSG00000164342	28.6759348720606	0.948917115629414	0.420685425655405	2.25564532964519	0.0240928519477952	0.0690421459675636	no
PML	ENSG00000140464	504.180649028355	-0.326784577605825	0.151033834240726	-2.16365147086829	0.0304911081016933	0.0834606940623515	no
RBCK1	ENSG00000125826	492.436944551937	0.253002047594346	0.130272126186709	1.94210423211899	0.0521244832868723	0.127408397370765	no
MX2	ENSG00000183486	4.55709568794757	2.40533312897823	1.23991563633563	1.93991676408469	0.0523898063865799	0.127896070139065	no
RABGAP1L	ENSG00000152061	225.02921213184	0.426106687795852	0.226497376035704	1.88128752418166	0.0599328171913464	0.142190022741973	no
PLSCR1	ENSG00000188313	179.650045158684	-0.472374588540294	0.259044086308432	-1.8235297136946	0.0682232009603525	0.157365646834267	no
SAMHD1	ENSG00000101347	225.095480530919	0.339460940339582	0.186369599556676	1.82143944692198	0.0685400834552052	0.15793641872032	no
UBE2L6	ENSG00000156587	154.234280069849	0.347340455275591	0.202533827505893	1.71497502196508	0.0863498065414931	0.18820306978507	no
IL15RA	ENSG00000134470	3.0284563354835	1.66812449167285	1.06648790632587	1.56412883988498	0.117787314361289	0.238179326528768	no
GCH1	ENSG00000131979	11.2267379623073	0.859819649848626	0.589556784172724	1.458417022637	0.144725631416763	0.279112796374382	no
ISG15	ENSG00000187608	43.352567397032	0.411577387893301	0.370693234725964	1.11029106910343	0.266873620318941	0.432902412991957	no
IL15	ENSG00000164136	21.8685925512221	-0.334965208471757	0.35593454152145	-0.941086546531678	0.346660509317688	0.519227291857609	no
PSMB9	ENSG00000243958	21.9354122911635	0.391992792814959	0.536118490036368	0.731168202738854	0.464676419597615	0.632770845425263	no
TRIM14	ENSG00000106785	80.1139813774093	-0.239545403055927	0.328890783550058	-0.728343313455811	0.466403454365083	0.633889286659304	no
ISG20	ENSG00000172183	7.80581343674776	0.827461984356515	1.138909817543	0.726538635114779	0.46750863165937	0.634490943489377	no
TDRD7	ENSG00000196116	122.481461239871	0.131752638946917	0.18644271775206	0.706665513866453	0.479774365438066	0.645218692474798	no
WARS1	ENSG00000140105	858.350300580395	0.096582886160693	0.178972487931888	0.539652140263313	0.589436951557939	0.73657356183902	no
PDZD2	ENSG00000133401	7.57065066752379	0.362201976325681	0.795935641905894	0.455064401260354	0.649062907677642	0.781323740039084	no
TRIM21	ENSG00000132109	112.25633240484	-0.0744775643161236	0.169207209787059	-0.440155974499258	0.659824143584075	0.789100566003727	no
IFI44L	ENSG00000137959	306.726148633967	-0.185877152666098	0.582927639675195	-0.31886831231689	0.749826374082754	0.850448175591116	no
IFIT5	ENSG00000152778	250.47062905623	-0.0530887417072325	0.237590061854161	-0.223446811255177	0.823187775030326	0.89859315790203	no
TREX1	ENSG00000213689	39.9424255150508	0.0314548322626896	0.353536677580543	0.0889719066150459	0.929104236827	0.96056529728657	no
OASL	ENSG00000135114	7.06548762785332	-0.0388004347880728	0.64345651980859	-0.0603000103248853	0.951916693724551	0.974077943862434	no
KIF5C	ENSG00000276734	12.4541260324931	-0.0392583192406546	0.68770047300027	-0.0570863635870135	0.954476398989945	0.975161811937568	no
MAP2	ENSG00000078018	80.3639403674582	-0.0140226398146173	0.353047621914211	-0.0397188337895808	0.968317286331447	0.982610288635642	no
TNFSF10	ENSG00000121858	0.0915170436261852	0.215277800701616	5.20139429545563	0.0413884794101652	0.966986197027516	NA	no
CCL8	ENSG00000108700	0.0416654894546061	0.936625183441058	5.20139429545674	0.180071944220643	0.857096087820695	NA	no

## Sheet: Figure S3C, S3D
SYMBOL	ENSEMBL
CCNE2	ENSG00000175305
CDK6	ENSG00000105810
CCNA2	ENSG00000145386
CDC25C	ENSG00000158402
CDK1	ENSG00000170312
E2F1	ENSG00000101412
CCNB2	ENSG00000157456
PCNA	ENSG00000132646
CDC6	ENSG00000094804
MCM7	ENSG00000166508
CDC20	ENSG00000117399
GADD45G	ENSG00000130222
MCM2	ENSG00000073111
CCNE1	ENSG00000105173
CDK2	ENSG00000123374
E2F2	ENSG00000282899
CDC45	ENSG00000093009
CCNB1	ENSG00000134057
RB1	ENSG00000139687
MCM6	ENSG00000076003
RBL1	ENSG00000080839
MCM3	ENSG00000112118
MCM5	ENSG00000100297
CDC25B	ENSG00000101224
CDC14A	ENSG00000079335
CCNA1	ENSG00000133101
CDC25A	ENSG00000164045
CDK4	ENSG00000135446
E2F3	ENSG00000112242
RBL2	ENSG00000103479
MCM4	ENSG00000104738
CDC27	ENSG00000004897
E2F5	ENSG00000133740
CDC7	ENSG00000097046
CCND3	ENSG00000112576
CDC23	ENSG00000094880
CCND2	ENSG00000118971
CDC14B	ENSG00000081377
CCNB3	ENSG00000147082
E2F4	ENSG00000205250
GADD45A	ENSG00000116717
GADD45B	ENSG00000099860
MKI67	ENSG00000148773
GMNN	ENSG00000112312

## Sheet: Figure S4B
SYMBOL	ENSEMBL
CCL2	ENSG00000108691
CCL5	ENSG00000271503
CCL28	ENSG00000151882
CXCL1	ENSG00000163739
CXCL2	ENSG00000081041
CXCL3	ENSG00000163734
CXCL6	ENSG00000124875
CXCL8	ENSG00000169429
HLA-A	ENSG00000206503
HLA-B	ENSG00000234745
HLA-C	ENSG00000204525
HLA-DMB	ENSG00000242574
HLA-DOA	ENSG00000204252
HLA-DOB	ENSG00000241106
HLA-DPA1	ENSG00000231389
HLA-DPB1	ENSG00000223865
HLA-DQA1	ENSG00000196735
HLA-DQB1	ENSG00000179344
HLA-DRA	ENSG00000204287
HLA-DRB1	ENSG00000196126
HLA-DRB5	ENSG00000198502
HLA-H	ENSG00000206341
LY6E	ENSG00000160932
LY6K	ENSG00000160886

## Sheet: Figure S6
Hsapiens_SYMBOL	Hsapiens_ENSEMBL	Mmusculus_Symbol	Mmusculus_Ensembl
RBCK1	ENSG00000125826	Rbck1	ENSMUSG00000027466
RGL1	ENSG00000143344	Rgl1	ENSMUSG00000026482
TDRD7	ENSG00000196116	Tdrd7	ENSMUSG00000035517
BAZ1A	ENSG00000198604	Baz1a	ENSMUSG00000035021
RABGAP1L	ENSG00000152061	Rabgap1l	ENSMUSG00000026721
MAP2	ENSG00000078018	Map2	ENSMUSG00000015222
ZBTB20	ENSG00000181722	Zbtb20	ENSMUSG00000022708
PML	ENSG00000140464	Pml	ENSMUSG00000036986
UBE2L6	ENSG00000156587	Ube2l6	ENSMUSG00000027078
PLSCR1	ENSG00000188313	Plscr1	ENSMUSG00000032369
GBP2	ENSG00000162645	Gbp2b	ENSMUSG00000040264
OAS2	ENSG00000111335	Oas2	ENSMUSG00000032690
IRF7	ENSG00000185507	Irf7	ENSMUSG00000025498
ISG15	ENSG00000187608	Isg15	ENSMUSG00000035692
MYD88	ENSG00000172936	Myd88	ENSMUSG00000032508
MELK	ENSG00000165304	Melk	ENSMUSG00000035683
KIF5C	ENSG00000168280	Kif5c	ENSMUSG00000026764
STX11	ENSG00000135604	Stx11	ENSMUSG00000039232
ISG20	ENSG00000172183	Isg20	ENSMUSG00000039236
TLR3	ENSG00000164342	Tlr3	ENSMUSG00000031639
TRIM21	ENSG00000132109	Trim21	ENSMUSG00000030966
OAS1	ENSG00000089127	Oas1a	ENSMUSG00000052776
RSAD2	ENSG00000134321	Rsad2	ENSMUSG00000020641
NMI	ENSG00000123609	Nmi	ENSMUSG00000026946
MX1	ENSG00000157601	Mx2	ENSMUSG00000023341
CASP1	ENSG00000137752	Casp1	ENSMUSG00000025888
PSMB9	ENSG00000240065	Psmb9	ENSMUSG00000096727
OAS1	ENSG00000089127	Oas1g	ENSMUSG00000066861
GMPR	ENSG00000137198	Gmpr	ENSMUSG00000000253
GCH1	ENSG00000131979	Gch1	ENSMUSG00000037580
IL15RA	ENSG00000134470	Il15ra	ENSMUSG00000023206
TRIM14	ENSG00000106785	Trim14	ENSMUSG00000039853
OAS1	ENSG00000089127	Oas1c	ENSMUSG00000001166
TNFSF10	ENSG00000121858	Tnfsf10	ENSMUSG00000039304
OASL	ENSG00000135114	Oasl1	ENSMUSG00000041827
IFI44L	ENSG00000137959	Ifi44l	ENSMUSG00000039146
PDZD2	ENSG00000133401	Pdzd2	ENSMUSG00000022197
MX1	ENSG00000157601	Mx1	ENSMUSG00000000386
IL15	ENSG00000164136	Il15	ENSMUSG00000031712
OAS1	ENSG00000089127	Oas1b	ENSMUSG00000029605
STAT1	ENSG00000115415	Stat1	ENSMUSG00000026104
BST2	ENSG00000130303	Bst2	ENSMUSG00000046718
SAMHD1	ENSG00000101347	Samhd1	ENSMUSG00000027639
IFIT3	ENSG00000119917	Ifit3	ENSMUSG00000074896
GBP2	ENSG00000162645	Gbp2	ENSMUSG00000028270
