# Supplementary material for: Defective plasticity in dermatomyositis patients muscle stem cells is associated with sustained intrinsic inflammatory signaling and disruption of the histone H3.3 chromatin loading pathway
Source: NAR Mol Med. 2026 May 23;3(2):ugag022. doi: 10.1093/narmme/ugag022 (PMC13199706; doi:10.1093/narmme/ugag022)
Supplement: ugag022_Supplemental_Files [file ugag022_supplemental_files.zip › 11b Supplementary Table4_DEG_allHCvsallDM.xlsx]

## Sheet: Legend
Differential gene expression analysis of the RNA-seq data of HC-MuSCs vs DM-MuSCs using Deseq2 in all conditions
Sheet res_allHCvsallDM	Differential gene expression analysis between HC-MuSCs vs DM-MuSCs in all conditions (Prolif, DiffD1 and DiffD3)
ENSEMBL	ENSEMBL gene annotation identifiant
SYMBOL	Gene symbol identifiant
baseMean	Base mean expression
log2FoldChange	log2 of the fold change of the differential expression between HC-MuSCs and DM-MuSCs
lfcSE	Standard error of the lof2 fold change
stat	Wald statistic
pvalue	P-value
padj	adjusted p-value

## Sheet: res_allHCvsallDM
ENSEMBL	SYMBOL	baseMean	log2FoldChange	lfcSE	stat	pvalue	padj
ENSG00000071967	CYBRD1	1833.74771789568	2.03037573771135	0.138994882311059	14.6075575154454	2.51369307064397e-48	4.57416728065083e-44
ENSG00000087086	FTL	9618.93720462994	1.71359061469769	0.123696722397404	13.8531610335833	1.21734750847594e-43	1.10760363058683e-39
ENSG00000156804	FBXO32	1045.41381304809	3.01857250097303	0.219979042682986	13.7220912690448	7.48741903631403e-43	4.54161880679355e-39
ENSG00000182326	C1S	414.022804274965	3.69665977699981	0.284485901715503	12.9941756505621	1.32022647865847e-38	6.00604030803702e-35
ENSG00000167549	CORO6	1462.13302501337	2.7560992788143	0.220694996643868	12.4882725966904	8.65115992911248e-36	3.1485031446012e-32
ENSG00000100100	PIK3IP1	108.01527232774	2.51881180375167	0.207697278345527	12.1273221479645	7.5684032934702e-34	2.29537057885462e-30
ENSG00000117593	DARS2	314.087526657367	-1.34705066638499	0.114016779470418	-11.8144949597922	3.28517081055089e-32	8.54003617708494e-29
ENSG00000240184	PCDHGC3	2076.83236071736	1.42372869220961	0.122113055790125	11.6591029763153	2.06203287725826e-31	4.22678599323705e-28
ENSG00000225614	ZNF469	288.614310720748	2.23886829535377	0.19204673247398	11.6579348500871	2.09051348788995e-31	4.22678599323705e-28
ENSG00000106780	MEGF9	585.129657819237	1.33670889495773	0.116265892413761	11.4969993968714	1.36581377827634e-30	2.48537133232946e-27
ENSG00000107796	ACTA2	1990.48485141545	5.06243206987993	0.444412660093793	11.3912868027016	4.62114193822411e-30	7.64462907726037e-27
ENSG00000107317	PTGDS	2568.98109834728	2.98004105531258	0.264184487140599	11.2801515621415	1.64462388562665e-29	2.49393507056235e-26
ENSG00000088280	ASAP3	526.43713506964	2.8169197676623	0.250052951085519	11.2652930326701	1.94703152226754e-29	2.72539481620788e-26
ENSG00000139112	GABARAPL1	310.641768986486	1.86916824293801	0.167265818677825	11.1748369016043	5.41497546339042e-29	7.03830775052253e-26
ENSG00000065833	ME1	342.069320971764	1.14494643214688	0.107168011026664	10.6836585019946	1.2139132034634e-26	1.47263857089491e-23
ENSG00000116117	PARD3B	260.172657360875	2.14206081394802	0.203515031438557	10.5253199176825	6.60367340836683e-26	7.22038827858665e-23
ENSG00000175155	YPEL2	105.386582826919	2.32635772789026	0.221085230566096	10.5224474829619	6.80817070011952e-26	7.22038827858665e-23
ENSG00000104324	CPQ	204.959663829471	1.63409504797307	0.155362734636715	10.517934379786	7.14222064156507e-26	7.22038827858665e-23
ENSG00000107551	RASSF4	1929.39066937764	4.24508959886021	0.413020057206122	10.2781681538087	8.83915943343309e-25	8.46558864264115e-22
ENSG00000064601	CTSA	1888.30602247568	1.36820097854817	0.133187485657139	10.2727442581978	9.35062402102572e-25	8.50766526553025e-22
ENSG00000136875	PRPF4	462.741708346691	-1.05030779683254	0.102348419220853	-10.2620812791072	1.04431262513166e-24	9.049217542629e-22
ENSG00000101335	MYL9	1747.61112815714	1.93794319846023	0.189743939532149	10.2134655959954	1.72588047180824e-24	1.42753849752248e-21
ENSG00000162144	CYB561A3	732.481574373795	1.5328905300847	0.15224549333725	10.0685445360874	7.6095806294879e-24	6.0205016832518e-21
ENSG00000106823	ECM2	66.73125433262	4.64747004826993	0.462450539096377	10.0496586237115	9.218621090682e-24	6.98963533279751e-21
ENSG00000119630	PGF	1147.16314489047	-3.16116770167153	0.315556349701453	-10.0177597587952	1.27356907236561e-23	9.27005456393483e-21
ENSG00000183160	TMEM119	412.885186269888	5.52915876008152	0.554015880021295	9.9801449010252	1.86194671466198e-23	1.30314786025785e-20
ENSG00000232774	LINC03033	451.15677147	-2.16710797306011	0.217729150718764	-9.9532284303966	2.44132130559677e-23	1.64536014066461e-20
ENSG00000070540	WIPI1	268.216193885919	1.41668188478637	0.142428769585304	9.94659919418795	2.60948575890867e-23	1.69588615553075e-20
ENSG00000133454	MYO18B	1016.7581163147	2.29964003197321	0.233309305619501	9.85661513100401	6.41764556099133e-23	3.96079732849035e-20
ENSG00000138449	SLC40A1	173.667179752778	2.93518353688285	0.297840802094425	9.85487386631568	6.52986315627359e-23	3.96079732849035e-20
ENSG00000140350	ANP32A	887.376543477959	-1.00805416304935	0.102570624185042	-9.8279031746046	8.53778586448641e-23	5.01168030245352e-20
ENSG00000154721	JAM2	427.252713601331	3.29345736773226	0.337707940781703	9.75238355399281	1.80187042069658e-22	1.02464487641924e-19
ENSG00000258947	TUBB3	1606.01432421518	-1.45312823565121	0.149880029564369	-9.69527588081459	3.15783096652594e-22	1.74130454842038e-19
ENSG00000185585	OLFML2A	1636.46464257345	2.95262393000534	0.304784814780148	9.68756902188573	3.40537458144267e-22	1.8225765076033e-19
ENSG00000068903	SIRT2	1228.4641316955	2.46517391630124	0.255568942518103	9.64582743118963	5.1196627127601e-22	2.66178578240273e-19
ENSG00000111424	VDR	342.376369478945	3.25848189803025	0.339466168898939	9.59884134728112	8.08481175030506e-22	4.08664776167503e-19
ENSG00000128050	PAICS	1700.37741929642	-1.15168452728973	0.120456422352655	-9.56100558854382	1.1661801226178e-21	5.7353999165611e-19
ENSG00000129675	ARHGEF6	743.522213871278	1.73198567298794	0.181397778333003	9.54799826604508	1.32226359452858e-21	6.29871395619846e-19
ENSG00000214753	HNRNPUL2	1458.30028915558	-0.674326789283372	0.0706408250469784	-9.54585098397312	1.34994693791141e-21	6.29871395619846e-19
ENSG00000215788	TNFRSF25	142.640671448003	3.39208204815655	0.35675487070241	9.50815903782317	1.94066412458435e-21	8.82856626876535e-19
ENSG00000067704	IARS2	1142.75848996498	-0.644308796381309	0.0681811185241795	-9.44995931905714	3.38962411807209e-21	1.50441439211117e-18
ENSG00000169258	GPRIN1	163.630209561813	-1.64259562037864	0.173911279804992	-9.44502060027672	3.55334416914192e-21	1.53952866299704e-18
ENSG00000170581	STAT2	1653.88488848509	1.63871096932977	0.173669862176564	9.43578205678399	3.88088233439648e-21	1.64233525207006e-18
ENSG00000111049	MYF5	1582.15147282718	-2.53523304419886	0.26875342497706	-9.43330506175041	3.97366484505684e-21	1.64338134512499e-18
ENSG00000150753	CCT5	2399.46742580257	-0.748294718649515	0.0795536565486459	-9.40616372789783	5.14575821075572e-21	2.08083027024715e-18
ENSG00000174080	CTSF	327.594554353059	1.84304540006733	0.196550673996608	9.37694774884941	6.79101392982992e-21	2.64808133867522e-18
ENSG00000168453	HR	103.657604283354	3.7150595777566	0.396247796377014	9.37559681523594	6.87855054587215e-21	2.64808133867522e-18
ENSG00000057019	DCBLD2	5160.29375537417	-2.54457419693198	0.271450920895551	-9.37397518688501	6.98510217378748e-21	2.64808133867522e-18
ENSG00000138071	ACTR2	4136.82781965274	-0.702109422052065	0.0750554400098351	-9.3545440804832	8.39610359682468e-21	3.11146339191305e-18
ENSG00000076356	PLXNA2	718.631225460141	-2.40709174720915	0.257370538493515	-9.3526312735667	8.54938559079257e-21	3.11146339191305e-18
ENSG00000165119	HNRNPK	5620.08799849053	-0.480256277381051	0.0514078331983672	-9.34208363787457	9.4456647964708e-21	3.37025024120351e-18
ENSG00000133639	BTG1	946.078069315626	1.08080120891941	0.116035654697817	9.31438885516756	1.22656621514038e-20	4.29227411863646e-18
ENSG00000171793	CTPS1	563.355041154534	-1.19606922853166	0.128526459046646	-9.30601556600551	1.32717856074346e-20	4.55672986223561e-18
ENSG00000100401	RANGAP1	1145.30614306468	-1.30292549787098	0.14034617590095	-9.28365514419522	1.63762121728233e-20	5.51848023905307e-18
ENSG00000100288	CHKB	240.969556062987	0.968511027167921	0.10481017810635	9.24061999193613	2.45073032294266e-20	8.10835267028865e-18
ENSG00000173230	GOLGB1	1085.13771373767	0.876830834084973	0.0950953660500968	9.2205421831286	2.95601701355795e-20	9.60547171352037e-18
ENSG00000100439	ABHD4	300.097333040009	2.47421103041228	0.268475507011319	9.21577933851511	3.09025188929982e-20	9.8654936192261e-18
ENSG00000084764	MAPRE3	417.732208313403	3.73836385208831	0.40632523089703	9.20042263640694	3.56544619708597e-20	1.11862800773058e-17
ENSG00000135316	SYNCRIP	2504.19443456974	-0.57839096062477	0.0629326073803977	-9.19064034847104	3.90509675867904e-20	1.20442450368953e-17
ENSG00000113569	NUP155	441.439047703753	-1.09784395284948	0.120078374324809	-9.14272831409128	6.08962336269707e-20	1.84688127218331e-17
ENSG00000196419	XRCC6	3333.37038505306	-0.629087339375208	0.0689373235919635	-9.12549699635489	7.14078549874131e-20	2.13017825771468e-17
ENSG00000213614	HEXA	1102.44929049742	0.879430800969851	0.0965876684675067	9.10500082384432	8.62657822889834e-20	2.53190071018166e-17
ENSG00000159403	C1R	762.198782383505	3.45141894275441	0.379552508562273	9.09338988649614	9.59982668423176e-20	2.77282612972961e-17
ENSG00000162630	B3GALT2	208.222286051582	3.95316615746851	0.437494244828947	9.03592722462927	1.62617870338124e-19	4.6236834164732e-17
ENSG00000088448	ANKRD10	1098.88397445237	1.49837705556319	0.166076602613541	9.02220440437297	1.84341866955646e-19	5.16072146614137e-17
ENSG00000187244	BCAM	552.35254142331	2.43380761012656	0.270404550627791	9.00061631535436	2.24454072568671e-19	6.18847084626077e-17
ENSG00000179364	PACS2	891.035068135463	1.7369156731056	0.193067713670493	8.99640670148495	2.33226079429132e-19	6.33435069757003e-17
ENSG00000113916	BCL6	636.739968935742	1.32192814790903	0.147011172458891	8.99202506720146	2.42716342419757e-19	6.49516071031222e-17
ENSG00000136717	BIN1	2849.86670990483	2.68074579945741	0.298509735356961	8.98043005616466	2.69710462450583e-19	7.11292939885979e-17
ENSG00000185215	TNFAIP2	678.539791372626	2.80406229568748	0.312534227791384	8.97201665079444	2.91134391249261e-19	7.56824645366114e-17
ENSG00000154473	BUB3	959.951144492607	-1.04785601497475	0.116871675461109	-8.96586799873033	3.07846526667691e-19	7.88997640249573e-17
ENSG00000172164	SNTB1	686.703067907211	3.0751867051234	0.346957574953621	8.86329317218244	7.76849446310016e-19	1.95174276905218e-16
ENSG00000182481	KPNA2	1856.54417710435	-1.60139307725225	0.180694817027889	-8.86241843342457	7.82970941038682e-19	1.95174276905218e-16
ENSG00000130204	TOMM40	587.457929781984	-0.962558008135884	0.108924237014702	-8.83694974155261	9.83673649077603e-19	2.40534540868411e-16
ENSG00000030582	GRN	2411.60946486488	1.19785472265496	0.135564075451648	8.83607783746664	9.91377181135947e-19	2.40534540868411e-16
ENSG00000105856	HBP1	355.744591911258	1.02056263544733	0.115754155792567	8.81663926845264	1.17946469067585e-18	2.82404197055637e-16
ENSG00000172403	SYNPO2	4996.40463120501	2.06285074750722	0.235257580548247	8.76847726946748	1.81098725322882e-18	4.27980974636427e-16
ENSG00000197905	TEAD4	460.59713829676	2.61015165602892	0.297847084598492	8.76339501374504	1.89456346452776e-18	4.41991940564252e-16
ENSG00000196230	TUBB	13958.2375925023	-0.908741695351189	0.104472538637476	-8.69837860937373	3.36659681827131e-18	7.75467877241557e-16
ENSG00000066044	ELAVL1	732.689871268733	-0.723532036729414	0.0831954086520555	-8.69677844549583	3.41439168353874e-18	7.7664606831693e-16
ENSG00000197971	MBP	65.2587785123434	4.60906257387416	0.530276783839694	8.69180532570234	3.56724960280116e-18	8.01398037310774e-16
ENSG00000106236	NPTX2	3668.36897092831	-3.35243949860012	0.386002417102916	-8.68502203629024	3.78668966480482e-18	8.40321851590894e-16
ENSG00000104870	FCGRT	358.793677329982	1.44411113712212	0.166617271100365	8.66723556078547	4.42738374056779e-18	9.70663878639906e-16
ENSG00000161653	NAGS	62.6996099655658	-3.23403667381447	0.373410367440797	-8.6608111498865	4.68419008453244e-18	1.01474055914568e-15
ENSG00000267121	FMNL1-DT	117.415770741604	2.8193439768948	0.326276012815254	8.64097839301224	5.57336584970102e-18	1.19315927490599e-15
ENSG00000123700	KCNJ2	49.5327137302179	3.93394546775199	0.455569838564104	8.63521931160164	5.86144755760535e-18	1.23414958613269e-15
ENSG00000138668	HNRNPD	2645.34590745564	-0.887345769429483	0.102767944572742	-8.6344606104425	5.90047886978863e-18	1.23414958613269e-15
ENSG00000106682	EIF4H	3331.80259724031	-0.404718648341372	0.0469647768307167	-8.61749327161012	6.84357844010006e-18	1.41514314630114e-15
ENSG00000072310	SREBF1	715.77392842492	1.94643591318088	0.226039362402032	8.61104850277787	7.23953492494629e-18	1.48020019133986e-15
ENSG00000009413	REV3L	1014.83317714816	1.30680662906079	0.151915751696963	8.6021799218528	7.82160478841983e-18	1.58144158149862e-15
ENSG00000082126	MPP4	234.180367947468	-3.12527383260304	0.365504701974908	-8.55057080173373	1.22481272594929e-17	2.44922166748343e-15
ENSG00000175792	RUVBL1	459.509415153405	-0.896316224546348	0.104911137269865	-8.54357552373812	1.30131402005256e-17	2.57391426335831e-15
ENSG00000198431	TXNRD1	2619.14205429925	0.968593762132575	0.113397094352701	8.54161006207035	1.32364440185586e-17	2.5899308796313e-15
ENSG00000151726	ACSL1	1024.83143718835	1.65586313008332	0.194069445845803	8.53232265834869	1.43438331260602e-17	2.77675246164806e-15
ENSG00000151240	DIP2C	547.778565415851	1.62796350382742	0.190980705087838	8.5242302518397	1.53829355318617e-17	2.94656081971881e-15
ENSG00000114698	PLSCR4	93.8683401454764	2.85355842151111	0.335286896738857	8.51079612494861	1.72743137951632e-17	3.27438216802692e-15
ENSG00000105202	FBL	902.168039700923	-1.05288843061938	0.123943974247192	-8.4948738897101	1.98147938287717e-17	3.70947536168292e-15
ENSG00000171314	PGAM1	4866.58855072024	-1.30373941337102	0.15349081519042	-8.49392461531728	1.99773910779209e-17	3.70947536168292e-15
ENSG00000178996	SNX18	806.497313079822	1.87325584541921	0.220703062561849	8.48767490434914	2.10812318152906e-17	3.87490076103883e-15
ENSG00000074800	ENO1	13317.8588175127	-1.56484044403729	0.185310262681975	-8.44443487041423	3.05519844741304e-17	5.55954461475751e-15
ENSG00000175832	ETV4	149.279385231454	-2.64961310090522	0.314021225340367	-8.43768792390804	3.23676454285637e-17	5.75875520495981e-15
ENSG00000125868	DSTN	1816.87027374481	1.07889364920723	0.127868040563327	8.43755518935091	3.24044126839651e-17	5.75875520495981e-15
ENSG00000169032	MAP2K1	698.424778750852	-1.3831602333968	0.163942430953651	-8.43686546155852	3.25961304671573e-17	5.75875520495981e-15
ENSG00000092201	SUPT16H	1988.14806103759	-0.64548759516564	0.0765409397058743	-8.43323321670822	3.36243675862152e-17	5.88329439390728e-15
ENSG00000198554	WDHD1	271.925884332082	-1.83003912293445	0.217372831415696	-8.41889536523884	3.80050644846659e-17	6.58645865169015e-15
ENSG00000158445	KCNB1	619.632505469827	2.80166217007827	0.33292012495445	8.41541847451124	3.9149479202708e-17	6.72078370803469e-15
ENSG00000186594	MIR22HG	736.789399168992	1.98657718818508	0.236537362392723	8.39857673261259	4.51922610037587e-17	7.68564087369531e-15
ENSG00000198668	CALM1	3486.4751472434	0.882893086133353	0.105533171966361	8.36602434744191	5.95948878392707e-17	1.00411867964001e-14
ENSG00000117984	CTSD	6594.33326322416	1.13791143170541	0.136156733043083	8.35736438641888	6.41349661679883e-17	1.07070089849439e-14
ENSG00000185482	STAC3	1129.18629336432	3.45016610766791	0.413687060599814	8.34003873040031	7.42662060370033e-17	1.22856559205032e-14
ENSG00000130222	GADD45G	162.438727306319	4.63000563605888	0.555940666422166	8.32823701467269	8.20551101819499e-17	1.34518634232517e-14
ENSG00000103994	ZNF106	4099.52249348945	1.56571857107581	0.188105317471696	8.32362738130147	8.53115039357799e-17	1.38608342599945e-14
ENSG00000185567	AHNAK2	4660.07394161535	1.55189817768977	0.186636676822424	8.31507613675703	9.16933847318908e-17	1.47658807253647e-14
ENSG00000161547	SRSF2	1500.49543780291	-0.715436341418273	0.0863238536636289	-8.28781745780321	1.15345420395059e-16	1.8411759780078e-14
ENSG00000149591	TAGLN	2385.69741208938	1.84498395618358	0.222984945339366	8.27402923267152	1.29506389339714e-16	2.04924153636068e-14
ENSG00000275131	PDE4DIPP2	233.812216613639	2.00082150700039	0.242268743175801	8.25868612175243	1.47284666876115e-16	2.31046472684885e-14
ENSG00000120875	DUSP4	360.897859906041	1.86920545210088	0.226895421041451	8.23818058346536	1.748491428003e-16	2.71942722353595e-14
ENSG00000119655	NPC2	678.349262494146	1.3909410861136	0.168882696797928	8.23613734554403	1.77859740208732e-16	2.7428082140494e-14
ENSG00000146411	SLC2A12	29.8325416442854	4.25830064303935	0.518242571487576	8.21680980552451	2.08988117705915e-16	3.18426830743668e-14
ENSG00000137198	GMPR	99.1747725301599	2.49856187162395	0.30410047106533	8.21623808365357	2.09986369672144e-16	3.18426830743668e-14
ENSG00000170162	VGLL2	209.916537203878	3.43875971856624	0.418643112193652	8.21406018254414	2.13832325502001e-16	3.21579076624786e-14
ENSG00000120438	TCP1	2477.22263046489	-0.536599354383985	0.0655209265914782	-8.18974001588336	2.61791061683839e-16	3.90476389300068e-14
ENSG00000173442	EHBP1L1	1873.49943513669	2.08519356534984	0.254965860494786	8.17832458550848	2.8781760430816e-16	4.25806255739479e-14
ENSG00000018625	ATP1A2	895.459173280907	3.74713705589221	0.458507553132228	8.17246527411422	3.02150684659543e-16	4.43406129737879e-14
ENSG00000239306	RBM14	461.811605648014	-0.923068236013906	0.113041219304615	-8.16576680340371	3.19399763724194e-16	4.64969400039132e-14
ENSG00000165633	VSTM4	401.46318883429	3.8524046963928	0.472214816341316	8.15816141950169	3.40162721165468e-16	4.91265161670477e-14
ENSG00000188064	WNT7B	65.9711353145872	-4.37732978229469	0.537523887589868	-8.14350744842543	3.83988878162244e-16	5.50192568182548e-14
ENSG00000152193	OBI1	202.854383541515	-0.999897391474655	0.123021788435807	-8.12780731111227	4.37125343989777e-16	6.21435147232967e-14
ENSG00000080573	COL5A3	356.880787970452	4.45170290584745	0.54784823830674	8.1257957853557	4.44436766284205e-16	6.2693146016075e-14
ENSG00000119729	RHOQ	891.539699593763	1.23329891429219	0.152005833448481	8.11349726726242	4.91833016674608e-16	6.88452723417526e-14
ENSG00000005100	DHX33	322.018896457599	-0.803733699866916	0.0990988900227285	-8.11042080978483	5.04447550685487e-16	7.00720006093421e-14
ENSG00000136527	TRA2B	1009.55370652818	-0.732960780721163	0.0904708962303621	-8.1016195402205	5.42323196833204e-16	7.46873670242836e-14
ENSG00000140263	SORD	338.171385428416	-1.25758938264768	0.155242158168309	-8.10082388370459	5.45882278080437e-16	7.46873670242836e-14
ENSG00000115592	PRKAG3	174.622690293869	4.91358191446909	0.6086299835732	8.07318411364157	6.84882135250134e-16	9.3005971754826e-14
ENSG00000174013	FBXO45	198.730820063414	-0.960246085503526	0.119025576572349	-8.06756088192396	7.17164462806399e-16	9.66684572569484e-14
ENSG00000144580	CNOT9	474.72200710818	-0.799192803173464	0.099236747851731	-8.05339574778823	8.05279929844837e-16	1.0774763884843e-13
ENSG00000149260	CAPN5	753.019291795037	-1.60228971555433	0.199282550018095	-8.04029111133332	8.96252922285004e-16	1.19044630852702e-13
ENSG00000159314	ARHGAP27	84.9606522044629	2.05883716828573	0.256192446424505	8.03629145597166	9.25983386801208e-16	1.22102316591461e-13
ENSG00000064999	ANKS1A	755.272751744968	2.19474578615971	0.27319874395469	8.03351345760109	9.47202607183051e-16	1.24001768654029e-13
ENSG00000116478	HDAC1	405.463913420708	-0.915314541857447	0.113995272260744	-8.02940791933743	9.79441903938246e-16	1.27306459471173e-13
ENSG00000125744	RTN2	444.11169814522	1.29393380856962	0.161178442901085	8.02795823858225	9.91082026496582e-16	1.27905813022399e-13
ENSG00000155561	NUP205	646.712575063026	-1.301812692994	0.162200260980604	-8.02595929947163	1.00735618787155e-15	1.29090567258441e-13
ENSG00000011105	TSPAN9	1209.66122379168	2.79773816178648	0.348856790495108	8.01973256079048	1.05975645602835e-15	1.34855861750685e-13
ENSG00000127616	SMARCA4	1979.82401326698	-0.458732501382501	0.057225880572849	-8.01617199753757	1.09091716105091e-15	1.3785708041419e-13
ENSG00000167553	TUBA1C	3696.95136539237	-0.878823956279456	0.109671967016035	-8.01320501665633	1.11757110688125e-15	1.39456342531285e-13
ENSG00000108883	EFTUD2	1035.4054403869	-0.634463448742705	0.0791786827299819	-8.01305890508908	1.11890014890189e-15	1.39456342531285e-13
ENSG00000161249	DMKN	70.6403123968443	4.22366664482863	0.52718740220546	8.01169873779069	1.13134728333633e-15	1.40048479693002e-13
ENSG00000111145	ELK3	1093.20284148228	-1.51501071351895	0.189199817049056	-8.0074639455182	1.1709805912706e-15	1.43975228509129e-13
ENSG00000172757	CFL1	6662.65203490182	-0.734140030099208	0.0917486876089669	-8.00164066899916	1.22772223610605e-15	1.49938667989409e-13
ENSG00000166473	PKD1L2	22.7494036301192	6.92932531811106	0.866455647541418	7.99732258399277	1.27153796467939e-15	1.54254508955139e-13
ENSG00000081189	MEF2C	2752.95676103738	3.42159541124871	0.427996172112278	7.99445330167838	1.30150076333282e-15	1.56843770797135e-13
ENSG00000172346	CSDC2	322.108793896826	3.91228451890683	0.489526594366623	7.99197543898256	1.32793498692485e-15	1.58976532612313e-13
ENSG00000103275	UBE2I	949.055378291184	-0.585180744867015	0.0732903376814536	-7.98441872938863	1.41186002652007e-15	1.67919064722783e-13
ENSG00000173598	NUDT4	670.072610167669	1.15724749748598	0.145071171508965	7.97710175942476	1.49809313155239e-15	1.77018186460123e-13
ENSG00000211459	MT-RNR1	3881.39003264202	1.33601848355335	0.167536696819289	7.97448265913009	1.530204274922e-15	1.79645981875843e-13
ENSG00000161888	SPC24	157.44487772483	-2.42584460803713	0.304665396089849	-7.9623240419523	1.68837613019576e-15	1.96944746417771e-13
ENSG00000213024	NUP62	684.560173871472	-0.83706642297307	0.105164999912687	-7.95955330830638	1.72661470583086e-15	2.00122342687925e-13
ENSG00000105426	PTPRS	730.740663828026	1.23719358104816	0.155519750704463	7.95521839151619	1.78815803524082e-15	2.05943745362514e-13
ENSG00000240038	AMY2B	46.3659008644391	2.40540658978647	0.303171171718578	7.93415342280404	2.11935974130187e-15	2.42553391273397e-13
ENSG00000120526	NUDCD1	229.289583942597	-1.03758705699833	0.130826311993076	-7.93102733839384	2.17340362720661e-15	2.47183911276742e-13
ENSG00000171680	PLEKHG5	447.258896498506	3.13092099182838	0.394985282831354	7.9266775951376	2.25086658947795e-15	2.544038467623e-13
ENSG00000188229	TUBB4B	3395.51654701699	-1.14629080146297	0.145006782331129	-7.90508404527844	2.67752886530355e-15	3.00759214579806e-13
ENSG00000152256	PDK1	263.217316159659	-2.03480576192363	0.257864110942677	-7.89100024227867	2.99774072182646e-15	3.34661889049547e-13
ENSG00000148229	POLE3	487.107925334351	-0.925251295002227	0.11728074837657	-7.88920012712903	3.04129480621536e-15	3.37453912126226e-13
ENSG00000175166	PSMD2	3499.82639091592	-0.770363825638848	0.0976901777700344	-7.88578589192772	3.12562123301255e-15	3.44708664103814e-13
ENSG00000147274	RBMX	1778.69874542152	-0.655555950080651	0.0831722609666175	-7.88190608818208	3.22424321447191e-15	3.53443095022562e-13
ENSG00000168268	NT5DC2	602.418307674507	-1.12342247627155	0.142596653703895	-7.87832285745191	3.31804468254977e-15	3.599022119445e-13
ENSG00000165458	INPPL1	2028.24744673247	1.48434995134641	0.188437113253382	7.87716350414727	3.34896557245374e-15	3.599022119445e-13
ENSG00000173638	SLC19A1	152.596431373198	-1.81673054127021	0.230643852543627	-7.87677851039439	3.35929628359886e-15	3.599022119445e-13
ENSG00000072958	AP1M1	809.887137737884	-1.16114040921786	0.147415184697255	-7.87666760111908	3.36227817940127e-15	3.599022119445e-13
ENSG00000099783	HNRNPM	2829.79769582685	-0.811080599715317	0.103001630809565	-7.87444425239135	3.42260769896519e-15	3.64217498819121e-13
ENSG00000067191	CACNB1	367.89276185609	2.68653288458071	0.341515417119416	7.86650543404699	3.64684892870342e-15	3.85481415464552e-13
ENSG00000102996	MMP15	261.895785750775	1.56762471075259	0.199293978478862	7.8658909953913	3.6647955638494e-15	3.85481415464552e-13
ENSG00000132780	NASP	1243.20678131608	-1.20519789563303	0.153504675335262	-7.85121295492017	4.12032636792419e-15	4.3090562596044e-13
ENSG00000132386	SERPINF1	2141.70327320955	1.42400495660388	0.181793749637852	7.83307984702784	4.76061758580304e-15	4.95022618336331e-13
ENSG00000158555	GDPD5	243.182585319114	2.67287837467672	0.341502599322702	7.8268170724844	5.00376319118569e-15	5.17349311306852e-13
ENSG00000163820	FYCO1	473.330191172886	1.20377599347664	0.153923564986257	7.82060884299373	5.2568456247667e-15	5.4044530979593e-13
ENSG00000151503	NCAPD3	455.426252511361	-1.4871715036013	0.190280782368161	-7.81566843005657	5.46721170122261e-15	5.58914895096336e-13
ENSG00000291233		180.035441879681	3.21742450546816	0.412124659589226	7.80692062609172	5.86021499293708e-15	5.95744872773609e-13
ENSG00000197451	HNRNPAB	1847.62802159865	-0.762732946400818	0.0977577891731739	-7.80227287106163	6.08019971000941e-15	6.09461402338322e-13
ENSG00000126709	IFI6	204.191390876733	1.84774799056991	0.236827703440514	7.80207705317729	6.08964435444978e-15	6.09461402338322e-13
ENSG00000198842	STYXL2	329.7050375262	2.06937723255879	0.265238350306332	7.80195333807799	6.09561879571218e-15	6.09461402338322e-13
ENSG00000165029	ABCA1	228.722795142905	2.3654200871634	0.303313886842002	7.79858816156204	6.26036099319808e-15	6.22512508159702e-13
ENSG00000147027	TMEM47	868.679558496976	1.14465493512623	0.146849818146013	7.79473171691707	6.45454664499146e-15	6.38333615754944e-13
ENSG00000101220	ADISSP	278.808637486304	-0.905832355274639	0.116225463534058	-7.79375128075271	6.50485290001212e-15	6.39831395792003e-13
ENSG00000075618	FSCN1	1630.27337818958	-1.12390967825445	0.144437074889342	-7.78131015956617	7.17772786853744e-15	7.0222104313858e-13
ENSG00000134243	SORT1	2435.99376061956	1.63655730358173	0.210483900824299	7.77521367274471	7.53201604588323e-15	7.32941689769718e-13
ENSG00000147874	HAUS6	373.018722437637	-1.25712538057778	0.161960629465829	-7.76191957714644	8.36534489764768e-15	8.09703090970718e-13
ENSG00000184792	OSBP2	293.575512514877	-2.62996323059464	0.339179650960868	-7.75389450146603	8.91163717495618e-15	8.58016199326337e-13
ENSG00000196811	CHRNG	317.137508567932	3.90466452127413	0.505253505362637	7.7281295029742	1.09138290089736e-14	1.04525761303312e-12
ENSG00000135902	CHRND	165.843067984022	3.08942591797036	0.400156623789696	7.72054174365989	1.15836307052886e-14	1.10359857562376e-12
ENSG00000125885	MCM8	273.819793956054	-2.06092203305159	0.266971118413729	-7.71964415213539	1.16654922434211e-14	1.10560917892465e-12
ENSG00000065135	GNAI3	962.601730642704	-0.777436825104607	0.100803081580019	-7.71243113721144	1.23443288716825e-14	1.16388472786531e-12
ENSG00000073464	CLCN4	188.257370766307	2.22185566395107	0.28813363270112	7.71119859602017	1.24641526946721e-14	1.1675115772081e-12
ENSG00000100359	SGSM3	497.630777597004	1.08960129375177	0.141309952432027	7.71071870734576	1.25111148846282e-14	1.1675115772081e-12
ENSG00000111669	TPI1	5655.90164408751	-1.33924192807127	0.173773061449363	-7.70684429969329	1.28966985643211e-14	1.19451050325309e-12
ENSG00000100029	PES1	914.841700299868	-0.519739978099401	0.0674417843241163	-7.70649803097735	1.29317233137803e-14	1.19451050325309e-12
ENSG00000079246	XRCC5	3831.11716750199	-0.501722496320176	0.0651249579109607	-7.70399724489856	1.31874693191694e-14	1.21198171313598e-12
ENSG00000121774	KHDRBS1	1743.36707745062	-0.707198387803322	0.0918241161604428	-7.70166288960131	1.34306825407039e-14	1.22813130750346e-12
ENSG00000125871	MGME1	227.676021740371	-1.23280727513992	0.160173746882179	-7.69668749802519	1.39638843036654e-14	1.26718080090092e-12
ENSG00000141526	SLC16A3	1351.49876693321	-2.09635044365384	0.272381191923952	-7.696384720422	1.39969962620808e-14	1.26718080090092e-12
ENSG00000110958	PTGES3	2533.93927730631	-0.628712376783305	0.0818644434492904	-7.67992000303221	1.59187965449808e-14	1.4340313897476e-12
ENSG00000012822	CALCOCO1	831.868409079606	1.46358803767013	0.190717507799295	7.67411473943105	1.66564938321119e-14	1.49309467124601e-12
ENSG00000115241	PPM1G	907.87093003372	-0.81227766081572	0.105914529385318	-7.66918066416222	1.73098482729619e-14	1.54405543638769e-12
ENSG00000158186	MRAS	2772.28756624508	2.31219507944405	0.301615459995224	7.66603634800637	1.77392939166223e-14	1.57196372249518e-12
ENSG00000166165	CKB	1800.10148564183	2.33130709548108	0.30412463946363	7.66563044544069	1.77954897419359e-14	1.57196372249518e-12
ENSG00000172508	CARNS1	341.018096001395	4.21390015891838	0.551117958441416	7.64609480488617	2.0717494558654e-14	1.82123791538081e-12
ENSG00000070371	CLTCL1	316.686025324639	1.39457227798281	0.182687556208668	7.63364679524156	2.28204589013326e-14	1.99646101263244e-12
ENSG00000121064	SCPEP1	504.364136969241	0.947895187004964	0.124309928740881	7.62525726308483	2.4354818593699e-14	2.1205006409069e-12
ENSG00000034510	TMSB10	11346.8222418907	-1.09041044058344	0.143046162060686	-7.62278711204318	2.48256131000634e-14	2.15119848372311e-12
ENSG00000162614	NEXN	2337.1946161111	1.44540383797906	0.189687209229507	7.61993306691665	2.53807290111049e-14	2.18887737353117e-12
ENSG00000166340	TPP1	1341.32980299774	1.04131790043523	0.136859081397858	7.60868690480286	2.76894614621018e-14	2.37672231238616e-12
ENSG00000086827	ZW10	260.679808957495	-0.998946635862883	0.131368672900731	-7.60414651229474	2.86790208409859e-14	2.45010395419446e-12
ENSG00000197785	ATAD3A	471.723434766331	-0.835385993461778	0.109869801298689	-7.60341771430642	2.88410662167168e-14	2.45243402778315e-12
ENSG00000100578	KIAA0586	357.191467513069	-1.14385789928638	0.150497362637999	-7.60051790434213	2.94947951941625e-14	2.49635715417756e-12
ENSG00000085491	SLC25A24	628.537268480704	-0.913833099240308	0.12033496933974	-7.59407763391117	3.09992515667492e-14	2.61154342944507e-12
ENSG00000159423	ALDH4A1	231.353032801073	1.73231635506156	0.228184701278882	7.59172874146526	3.15665313202619e-14	2.64065993179104e-12
ENSG00000120057	SFRP5	73.4424085991278	5.09509536671754	0.671162550289199	7.59144765231924	3.16350972759492e-14	2.64065993179104e-12
ENSG00000167468	GPX4	837.382620576199	0.951524806546575	0.125385365783373	7.58880273309177	3.22874868238539e-14	2.68281003531356e-12
ENSG00000109321	AREG	78.1892070893523	-4.4040427962752	0.58054776069964	-7.58601289059788	3.29899618680516e-14	2.72871970960425e-12
ENSG00000142230	SAE1	1553.7451088667	-0.82960826831404	0.109459135328627	-7.57915970945071	3.47800158284385e-14	2.86376447072441e-12
ENSG00000188976	NOC2L	1087.36627915455	-0.694315828692452	0.0916541495053179	-7.5753889206311	3.58053354389543e-14	2.93490850893086e-12
ENSG00000066557	LRRC40	225.17140134116	-0.830905575368543	0.109752715389546	-7.57070631391126	3.71200388345739e-14	3.02902846041588e-12
ENSG00000171365	CLCN5	311.664287920386	1.82689416016702	0.241367989574339	7.56891650541073	3.76349934644577e-14	3.05733917889615e-12
ENSG00000106003	LFNG	199.509026526721	-1.92378002575279	0.254367849986218	-7.56298418159772	3.93925525176828e-14	3.18589456961899e-12
ENSG00000146376	ARHGAP18	589.117465991407	-2.22052643432027	0.293635268784085	-7.56219252379065	3.96331172405227e-14	3.19116740896368e-12
ENSG00000137501	SYTL2	1092.63563971812	1.46526606413694	0.193861674814086	7.5583070534294	4.08349175645854e-14	3.27344931684036e-12
ENSG00000144136	SLC20A1	1611.45310286002	-2.11226901874773	0.279715324135467	-7.55149552594675	4.30288329934906e-14	3.43419155255503e-12
ENSG00000096746	HNRNPH3	1875.80300064842	-0.76474325515754	0.101300448015021	-7.54925837094169	4.37743706627319e-14	3.47843765480232e-12
ENSG00000163531	NFASC	617.945545621997	1.57360399972381	0.208640945211276	7.54216291596231	4.62239761363244e-14	3.65539736064082e-12
ENSG00000120647	CCDC77	119.686045312595	-1.22107985112763	0.161911310683078	-7.54165873882492	4.6403076897732e-14	3.65539736064082e-12
ENSG00000177731	FLII	2204.22501564538	0.683834315181356	0.0909080058138837	7.52226725313249	5.38343974502446e-14	4.20694839291915e-12
ENSG00000159348	CYB5R1	1739.79072545138	2.00900768579208	0.267089035254819	7.52186507347769	5.40002981386323e-14	4.20694839291915e-12
ENSG00000070814	TCOF1	602.194748807456	-0.740791671644554	0.0984882068294862	-7.5216281775451	5.40982537749674e-14	4.20694839291915e-12
ENSG00000122566	HNRNPA2B1	8482.04494492428	-0.778254624415603	0.103749306871237	-7.50129950633301	6.31882238113625e-14	4.89291961146963e-12
ENSG00000167658	EEF2	23278.3380301988	0.611282881518282	0.0815063440178457	7.49981966292639	6.39056925084923e-14	4.92750799397048e-12
ENSG00000162496	DHRS3	146.136923006997	2.97058450555697	0.396123973381296	7.49912831632026	6.42436151850388e-14	4.93266272372215e-12
ENSG00000132507	EIF5A	4592.90542930787	-0.923404564956533	0.123179089277719	-7.49643929315494	6.55747654109836e-14	5.01371431169609e-12
ENSG00000148019	CEP78	371.139462403162	-1.26032237792467	0.168268855050484	-7.48993256979464	6.89090073500685e-14	5.24659919141923e-12
ENSG00000167767	KRT80	379.961660674529	3.41731404244761	0.456357646042934	7.48823663212189	6.98050906263136e-14	5.29268014219595e-12
ENSG00000071564	TCF3	822.674468974654	-0.870012888971283	0.116201667135888	-7.48709472432851	7.04148837427228e-14	5.30580072172311e-12
ENSG00000135318	NT5E	5461.87194078125	-2.72438760937962	0.363899159070338	-7.48665541393301	7.06508732327129e-14	5.30580072172311e-12
ENSG00000127418	FGFRL1	450.572014991575	-0.951732931196185	0.127130278700646	-7.48628053775633	7.08528645039686e-14	5.30580072172311e-12
ENSG00000213390	ARHGAP19	167.652237306344	-1.53273666563188	0.204811371345409	-7.48365022685659	7.22861857345218e-14	5.39094967955366e-12
ENSG00000137574	TGS1	236.420220105209	-0.876275930002694	0.11710053322729	-7.48310794026749	7.25852157058566e-14	5.39115579673254e-12
ENSG00000160298	C21orf58	96.4985657946245	-1.63330978358834	0.218442721747598	-7.47706204409759	7.60025384898295e-14	5.62202517438792e-12
ENSG00000142864	SERBP1	3620.69442569721	-0.416454996475366	0.0557140086008808	-7.47487044880814	7.72799487709663e-14	5.69337339184321e-12
ENSG00000170144	HNRNPA3	4474.18505514709	-0.881314917001222	0.117937019655238	-7.47275893165304	7.85306365988448e-14	5.7254505570697e-12
ENSG00000131462	TUBG1	465.645849893091	-1.15516427197537	0.15458451720096	-7.47270355978571	7.85637006058718e-14	5.7254505570697e-12
ENSG00000135506	OS9	2320.60180987954	0.637195358034607	0.0852715471468072	7.47254364855823	7.86592646737059e-14	5.7254505570697e-12
ENSG00000101974	ATP11C	332.11238524963	-0.764830754676183	0.102431041163311	-7.46678688403424	8.21766975739084e-14	5.95764687550762e-12
ENSG00000086967	MYBPC2	221.792825640089	6.6832322664561	0.89513080237809	7.4662074511354	8.25391852283508e-14	5.96018076825516e-12
ENSG00000158710	TAGLN2	2401.49436645781	-1.14760091673226	0.153760367183585	-7.46356774344888	8.42105498272259e-14	6.05683547512265e-12
ENSG00000099260	PALMD	535.81080199071	1.33643990254324	0.179195076716952	7.45801685530802	8.78344361320007e-14	6.29261115863786e-12
ENSG00000070961	ATP2B1	7606.33943529918	-1.68809330479841	0.226692361208385	-7.44662632565129	9.57573441008088e-14	6.83331917883301e-12
ENSG00000134333	LDHA	11021.2912809978	-1.85207369695219	0.248790343086776	-7.44431505649801	9.74486852004814e-14	6.92685048669203e-12
ENSG00000162104	ADCY9	496.231737494402	1.39697068976738	0.187682185540804	7.44327803804088	9.82170646525972e-14	6.95430321199732e-12
ENSG00000090238	YPEL3	134.232530948863	1.66200174826096	0.223495686129509	7.43639296598274	1.03471731281025e-13	7.29796548108842e-12
ENSG00000072571	HMMR	411.872966389107	-2.34551037115613	0.31569242446353	-7.42973283296854	1.088172439241e-13	7.64535670921561e-12
ENSG00000112081	SRSF3	2015.89515308073	-0.749993609428015	0.101026035187453	-7.42376564651291	1.13836508938483e-13	7.96724212751377e-12
ENSG00000197530	MIB2	263.325831043316	1.24271741433555	0.167409249527966	7.42323030441606	1.14297775125921e-13	7.96887591558e-12
ENSG00000132341	RAN	3115.976078281	-0.85575075516574	0.11529837590577	-7.42205385325738	1.1531790258754e-13	8.00931249383768e-12
ENSG00000187840	EIF4EBP1	248.884421273721	-0.77550645092452	0.10460570022628	-7.41361559883414	1.22901817099662e-13	8.47366442672612e-12
ENSG00000003137	CYP26B1	66.15313070151	-3.13665007853489	0.423095203324089	-7.4135798607299	1.22934956787146e-13	8.47366442672612e-12
ENSG00000163590	PPM1L	115.088473918623	2.91539633941084	0.39377833316836	7.40364843325283	1.32492910403831e-13	9.09801317214535e-12
ENSG00000250303	LINC02762	93.6567594879932	2.3721007586715	0.320550368518843	7.40008744844747	1.36094844005055e-13	9.2871211537473e-12
ENSG00000126524	SBDS	1342.02085198089	1.06536974885436	0.143977456677411	7.39955944104067	1.36637050650099e-13	9.2871211537473e-12
ENSG00000164050	PLXNB1	1189.2563400401	1.70685925054561	0.230674655504255	7.39942256254554	1.36777956212798e-13	9.2871211537473e-12
ENSG00000105063	PPP6R1	964.599410725288	-0.539429019342182	0.0729867306367171	-7.39078205909957	1.45967704285728e-13	9.87425395868919e-12
ENSG00000121769	FABP3	529.797639513842	3.58630158340025	0.485570613754227	7.38574675199655	1.51600103095339e-13	1.02172854667626e-11
ENSG00000118194	TNNT2	6607.0378098033	4.97132864262605	0.673486229882336	7.38148520645268	1.56533410782987e-13	1.05108430849373e-11
ENSG00000060688	SNRNP40	289.77722077052	-0.726102475851512	0.0984192722172381	-7.37764524664241	1.61113566701895e-13	1.07786160782146e-11
ENSG00000265972	TXNIP	1270.72628003799	2.12994802205359	0.288934703045911	7.37172793575836	1.68430480251641e-13	1.12268477990444e-11
ENSG00000126603	GLIS2	265.041646755666	1.9831810003747	0.26912394322114	7.36902475728482	1.71880743549858e-13	1.14150141984554e-11
ENSG00000197746	PSAP	8599.75777349854	1.4704554272834	0.199619291328693	7.36629920633347	1.75429848014191e-13	1.1608352524779e-11
ENSG00000109606	DHX15	1312.04721379479	-0.598524127017017	0.081275688567073	-7.3641225016886	1.78315892617768e-13	1.17565735433533e-11
ENSG00000009954	BAZ1B	1585.75232963062	-0.683136001654923	0.0929753313787348	-7.34749735789776	2.01952287264338e-13	1.32668800409717e-11
ENSG00000167566	NCKAP5L	743.547631479833	1.20360965843039	0.164004659676292	7.33887476615631	2.15397036510203e-13	1.40992081776121e-11
ENSG00000178074	C2orf69	226.75284794732	-0.816750040675953	0.111317524164588	-7.33712006986742	2.18238812703098e-13	1.42340203396354e-11
ENSG00000166963	MAP1A	5373.50019261142	1.5915722311854	0.217199189024909	7.3277079823851	2.34122165321741e-13	1.52154322941419e-11
ENSG00000135387	CAPRIN1	3235.72240843696	-0.473602898353889	0.0646488470012568	-7.32577486408508	2.37522257094135e-13	1.53814680154519e-11
ENSG00000138061	CYP1B1	229.996507202455	9.01355467739591	1.23176786438456	7.3175757689534	2.52490580438555e-13	1.62928052916326e-11
ENSG00000106992	AK1	857.738987833305	1.77463919507917	0.24253837303047	7.31694194574408	2.53685533418125e-13	1.63120694403167e-11
ENSG00000132471	WBP2	517.689270978919	0.829698545699798	0.113483701607323	7.31116921591722	2.64827772495472e-13	1.69685597750003e-11
ENSG00000183762	KREMEN1	390.34131804925	1.77296072610672	0.242604649735826	7.30802450834024	2.71098354218478e-13	1.72850586077417e-11
ENSG00000170296	GABARAP	1331.83055708277	0.745598735855788	0.102028595596854	7.30774280969109	2.71667129846355e-13	1.72850586077417e-11
ENSG00000078804	TP53INP2	423.050227168502	1.68945940043853	0.231238456075984	7.30613510013831	2.74935748574284e-13	1.74320760167465e-11
ENSG00000104763	ASAH1	1332.03945017906	1.38841449384704	0.190099006077442	7.30363889057594	2.80087464025309e-13	1.76970541071825e-11
ENSG00000149218	ENDOD1	812.849476344152	0.789585302138317	0.108120749163783	7.3028101289073	2.81818750022735e-13	1.77448297375907e-11
ENSG00000175220	ARHGAP1	1132.02768425865	0.937128253246248	0.128389268659813	7.2991166865302	2.89663033670657e-13	1.81758559438101e-11
ENSG00000132475	H3-3B	2596.78053402474	-0.796943002113743	0.109191397675207	-7.29858779245846	2.90803732697492e-13	1.81847268862414e-11
ENSG00000065361	ERBB3	191.547263211578	5.77087110845097	0.792047437182455	7.28601702062146	3.19252661911904e-13	1.98810979676302e-11
ENSG00000162520	SYNC	873.121172930605	1.28476850881077	0.176353257307853	7.28519863156257	3.21196711250258e-13	1.98810979676302e-11
ENSG00000155850	SLC26A2	736.450084832141	-1.14057225517216	0.156560325921723	-7.28519341319217	3.21209144500922e-13	1.98810979676302e-11
ENSG00000102007	PLP2	896.87885208486	-1.08825837228187	0.149580303773653	-7.27541223561515	3.45364166987469e-13	2.12611547624986e-11
ENSG00000126775	ATG14	233.539962103512	1.12918041155052	0.155208996054962	7.27522527850551	3.45842820778127e-13	2.12611547624986e-11
ENSG00000111684	LPCAT3	171.965054016772	1.36476583792293	0.18763496337479	7.27351562510707	3.50250260725183e-13	2.14596094088086e-11
ENSG00000102172	SMS	1313.42568030104	-1.5404196479205	0.21191040571521	-7.26920248546309	3.61616014851509e-13	2.20816329605803e-11
ENSG00000167363	FN3K	37.0623165976085	2.15772419581877	0.29692548713873	7.26688778592668	3.67864138326648e-13	2.23880392144817e-11
ENSG00000111445	RFC5	132.923811731214	-1.53139545186467	0.211058473280874	-7.25578759316952	3.9933132352844e-13	2.42221069808234e-11
ENSG00000123240	OPTN	759.062552277926	1.26721940400698	0.174752813684585	7.25149642679977	4.12191902482669e-13	2.49191230879639e-11
ENSG00000123374	CDK2	363.429952387402	-1.86172785686893	0.256761374736505	-7.25080966239365	4.14287537381615e-13	2.49628818467988e-11
ENSG00000139921	TMX1	728.64497455975	-0.809934796248027	0.111774866724532	-7.24612625344574	4.28860373427516e-13	2.57556838787475e-11
ENSG00000168411	RFWD3	448.994360223872	-1.42578017735689	0.196876344115475	-7.24200860069109	4.42087806901938e-13	2.6462736257219e-11
ENSG00000175662	TOM1L2	1193.14325701108	1.5383187177698	0.212777554507871	7.22970390992484	4.84048210889822e-13	2.88794271920069e-11
ENSG00000100422	CERK	721.392802395814	-0.83780762568772	0.116017007166488	-7.22142077398564	5.14471919921626e-13	3.05942664274961e-11
ENSG00000115295	CLIP4	437.015814793908	1.16573377989914	0.161493115819341	7.21847351811098	5.25743724047738e-13	3.11627314218133e-11
ENSG00000197361	FBXL22	33.916116038259	5.81023033418648	0.80504126564113	7.21730746256745	5.30269947042199e-13	3.13289682672951e-11
ENSG00000099622	CIRBP	1596.4677427583	0.72349708894186	0.100260142003295	7.21619852601131	5.34609936803375e-13	3.14831618770583e-11
ENSG00000156976	EIF4A2	3357.26546302524	0.619988086978465	0.0859548293946742	7.21295233024893	5.47515863632233e-13	3.21391811952120e-11
ENSG00000184185	KCNJ12	97.8452074333299	2.22370108529037	0.308329010663756	7.21210462973722	5.50936134940531e-13	3.22359641399127e-11
ENSG00000105323	HNRNPUL1	2430.27260710402	-0.579283854805875	0.0803450215517458	-7.20995331904654	5.59710614367748e-13	3.26444040052882e-11
ENSG00000196998	WDR45	274.31860461131	0.938109339483254	0.130132225317918	7.20889339432579	5.64084000068066e-13	3.27943659720083e-11
ENSG00000124201	ZNFX1	847.531015687779	0.559508300853749	0.0776521109729825	7.20531990493367	5.7907734269883e-13	3.35588229461484e-11
ENSG00000090539	CHRD	107.766659112427	3.25645664150241	0.452085351862448	7.20318990227585	5.88199608852681e-13	3.39792643882293e-11
ENSG00000143368	SF3B4	497.40870464715	-0.633519160697247	0.0879741429706837	-7.20119729848758	5.96861075528901e-13	3.43705094664538e-11
ENSG00000239474	KLHL41	4487.03607274951	2.02641195439717	0.281751437513991	7.19219739312438	6.37567620765524e-13	3.65987949371301e-11
ENSG00000136450	SRSF1	2157.99633374943	-0.738718968280703	0.102724696628017	-7.19124993822787	6.42008316552267e-13	3.66503569819502e-11
ENSG00000116560	SFPQ	2678.52221469191	-0.573202357154744	0.07970945124825	-7.19114669814426	6.42494030732654e-13	3.66503569819502e-11
ENSG00000197081	IGF2R	3901.01028811295	0.618073477981606	0.0859880963976081	7.18789581203939	6.57974384978509e-13	3.74161246357935e-11
ENSG00000186063	AIDA	1109.10936101654	-0.696512295303565	0.0969488473434957	-7.18432776034747	6.75386653166437e-13	3.82866384039553e-11
ENSG00000169554	ZEB2	1396.28884429132	1.14787653304441	0.159804472770659	7.18300628976619	6.81949619430533e-13	3.8538624921669e-11
ENSG00000143387	CTSK	102.335269390762	2.40767706309994	0.335717537751862	7.17173454572253	7.40534296219595e-13	4.17198222548234e-11
ENSG00000130726	TRIM28	2637.90681749513	-0.677229305463633	0.0944366101532624	-7.17125809963475	7.43116516965115e-13	4.17360841333772e-11
ENSG00000088247	KHSRP	2127.7392826078	-0.604149281562376	0.0843402076098458	-7.16324157461344	7.87913220650548e-13	4.4115867311317e-11
ENSG00000145375	SPATA5	117.57503830097	-1.13749030900198	0.158867165349337	-7.16000884450053	8.06718560353646e-13	4.50251876889909e-11
ENSG00000099194	SCD	6416.87318618828	2.15697061129431	0.301269526589979	7.15960434401949	8.09102400082432e-13	4.50251876889909e-11
ENSG00000133069	TMCC2	82.3773398805776	2.34461176286374	0.32750156977502	7.1590855716337	8.12169799659037e-13	4.50580909890107e-11
ENSG00000198113	TOR4A	76.7971897376078	-1.79138404709617	0.250288035264571	-7.15728998073181	8.22875159694342e-13	4.55132500940971e-11
ENSG00000175130	MARCKSL1	799.688815524043	-1.12053672587928	0.156649591486729	-7.15314170464476	8.48139696982424e-13	4.6768478987846e-11
ENSG00000183023	SLC8A1	217.952147243628	-1.64535012899595	0.230198186865378	-7.14753730861559	8.8348512785023e-13	4.85703289168901e-11
ENSG00000184381	PLA2G6	131.135579610657	1.8541027882322	0.259431158737241	7.14680070526952	8.88236876828494e-13	4.86844772519521e-11
ENSG00000197355	UAP1L1	619.440409438832	0.774713846550562	0.108465861374659	7.14246710192596	9.16704616155787e-13	5.00939156161767e-11
ENSG00000186281	GPAT2	41.8528697888983	-2.67397739491668	0.374527653740561	-7.13959935457521	9.360334108563e-13	5.09970059202158e-11
ENSG00000161960	EIF4A1	6349.22773554998	-0.652853117121995	0.0915226673514729	-7.13323962264839	9.8033668452086e-13	5.32513034275406e-11
ENSG00000250722	SELENOP	440.791837229099	2.47263036530524	0.347027504120346	7.12517116351606	1.03951425949612e-12	5.62392435814551e-11
ENSG00000143401	ANP32E	1033.57379990765	-1.28068725868254	0.179754540068727	-7.1246448528804	1.04349397205997e-12	5.62392435814551e-11
ENSG00000182568	SATB1	89.9619203319915	1.99507157156786	0.280029817525269	7.12449691678934	1.04461528441676e-12	5.62392435814551e-11
ENSG00000183691	NOG	150.091187813605	-1.83980593917824	0.25840068433186	-7.11997316855169	1.07948075884625e-12	5.79448712941746e-11
ENSG00000125835	SNRPB	932.299141647569	-1.07354207553649	0.150815729402003	-7.11823680323775	1.09316441491204e-12	5.85068025239836e-11
ENSG00000114999	TTL	710.985682446581	-1.01079186817446	0.142034632014503	-7.11651696377301	1.10688558612846e-12	5.90674399143097e-11
ENSG00000184992	BRI3BP	236.171627200513	-1.55320080175994	0.218534779301616	-7.10733919206632	1.18301446753249e-12	6.2945363349967e-11
ENSG00000106290	TAF6	414.59097273502	-0.742953032504299	0.104558833125945	-7.10559797094698	1.19802684201559e-12	6.35582928401098e-11
ENSG00000166289	PLEKHF1	101.834237403867	1.76825242969036	0.248928300522786	7.1034608197492	1.21670853276989e-12	6.43617592174817e-11
ENSG00000124207	CSE1L	1484.06829266242	-1.27240831593033	0.179345605958574	-7.09472813191887	1.29606014266008e-12	6.83605983072044e-11
ENSG00000082153	BZW1	2750.94174690747	-0.720189109204512	0.101553794738337	-7.09170062093836	1.3247385454925e-12	6.94876105694326e-11
ENSG00000147416	ATP6V1B2	1146.38319950557	0.72538275341982	0.102286641135671	7.09166656922172	1.32506461876095e-12	6.94876105694326e-11
ENSG00000123989	CHPF	2144.19451816144	1.16080648918655	0.163751581995652	7.08882610500442	1.35254348646974e-12	7.07248098370396e-11
ENSG00000206053	JPT2	664.177007947595	-1.25396778921678	0.176947658387464	-7.08665941467821	1.3738793947334e-12	7.15229268073546e-11
ENSG00000108342	CSF3	111.970231389581	-3.85278814486486	0.543681562156355	-7.08647931628194	1.37566765854669e-12	7.15229268073546e-11
ENSG00000188643	S100A16	1937.07608240856	-0.808821574480264	0.114164152241673	-7.08472457070483	1.39321114083794e-12	7.22286698855497e-11
ENSG00000105509	HAS1	384.964190699612	-3.59231774379467	0.507730913080445	-7.07523936645848	1.49191013095136e-12	7.71258200367101e-11
ENSG00000168393	DTYMK	359.088834852958	-1.33454221300424	0.188948117701759	-7.06300877318457	1.62935431213418e-12	8.39925224303277e-11
ENSG00000173894	CBX2	87.2553504859326	-1.67189375464674	0.236910632528377	-7.05706509160782	1.7005597828524e-12	8.74154982162859e-11
ENSG00000213551	DNAJC9	438.217530038085	-1.55946829659347	0.221152791171598	-7.05154245773652	1.76945217517353e-12	9.07006231876979e-11
ENSG00000125912	NCLN	1035.13887694453	-0.683006459981992	0.0968936944423493	-7.04902897874716	1.8017063044608e-12	9.20945214108799e-11
ENSG00000118762	PKD2	878.712770746593	1.1756296190483	0.166842604586717	7.04633940449704	1.83685899325152e-12	9.36283560229633e-11
ENSG00000120802	TMPO	1191.96010942811	-1.62828937695171	0.231118693495054	-7.04525173765991	1.85126506017503e-12	9.40990790502934e-11
ENSG00000149503	INCENP	395.827369791653	-1.81696764351916	0.258569261329323	-7.02700558518829	2.11012923544365e-12	1.06958277708546e-10
ENSG00000183684	ALYREF	658.602324172768	-0.865041773033246	0.123115696251284	-7.02625091172505	2.1215680060752e-12	1.0723936946264e-10
ENSG00000102977	ACD	127.158232539507	-1.08671682503925	0.15468053097956	-7.02555659821761	2.13214559242384e-12	1.07475494031404e-10
ENSG00000130816	DNMT1	1201.60322128957	-1.1704349783006	0.166636916808828	-7.02386362346926	2.15815469703332e-12	1.08486024922418e-10
ENSG00000183549	ACSM5	38.0304867839391	3.05892723166817	0.435677957343444	7.02107412162884	2.20169007626181e-12	1.1036957112324e-10
ENSG00000166913	YWHAB	2765.57546795145	-0.527092275963028	0.0750991510556321	-7.01861830065918	2.24072991355215e-12	1.12018028123375e-10
ENSG00000053372	MRTO4	493.131396398709	-0.767231367892693	0.10932927574498	-7.0176205107434	2.25678489606892e-12	1.12511547270592e-10
ENSG00000143799	PARP1	1819.00990815618	-0.868307105053315	0.123756695982228	-7.01624342959194	2.27912833212807e-12	1.13315022567581e-10
ENSG00000166451	CENPN	271.709624088356	-2.01613396600471	0.287473087934011	-7.01329637669425	2.32767640326876e-12	1.15413426458533e-10
ENSG00000163814	CDCP1	1071.97660166189	-2.55672415546106	0.364725744306654	-7.00999091885165	2.38333593604798e-12	1.17852076163764e-10
ENSG00000156265	MAP3K7CL	349.635628916398	1.92857417151638	0.275570403591933	6.99848077434406	2.58752858829688e-12	1.276023244478e-10
ENSG00000141504	SAT2	329.585089722557	0.785026045287441	0.112220223033491	6.99540621170535	2.64491469266062e-12	1.30079763952284e-10
ENSG00000179115	FARSA	525.620366876413	-0.586976826535941	0.08394546428818	-6.99235904540219	2.70302036370106e-12	1.32579141666491e-10
ENSG00000161847	RAVER1	394.790969611925	-0.726606163612446	0.103939602689035	-6.99065750507336	2.7360094066562e-12	1.33836460142266e-10
ENSG00000119383	PTPA	1006.49577245541	-0.872926525706827	0.124888457171837	-6.98964936772134	2.75574085410594e-12	1.3444025823637e-10
ENSG00000144712	CAND2	104.411078307422	2.81750293702131	0.403212832865621	6.98763210733498	2.79564293767826e-12	1.36022231382169e-10
ENSG00000147854	UHRF2	597.985889131494	-0.912169206445936	0.130615157296366	-6.98363976530091	2.87629019723212e-12	1.39572940584088e-10
ENSG00000063660	GPC1	5985.7006325018	1.50569376610389	0.215656870986416	6.98189563456447	2.91223446881061e-12	1.4094130486422e-10
ENSG00000280789	PAGR1	191.312847566881	-0.866139843136854	0.124072298989959	-6.98092846016297	2.93235615382244e-12	1.41538686819912e-10
ENSG00000126860	EVI2A	226.744803326418	2.15044461452785	0.308073831573022	6.98028976868206	2.94571855677527e-12	1.4180751475566e-10
ENSG00000088970	KIZ	119.844146240996	1.45303703649428	0.208291633891094	6.97597406746546	3.03758759463334e-12	1.45844278257369e-10
ENSG00000108829	LRRC59	1658.42001563629	-0.932805894823438	0.133855308906546	-6.96876278156959	3.19740300920952e-12	1.5311353304891e-10
ENSG00000178038	ALS2CL	57.4966246806443	1.97451878109639	0.283438449690061	6.96630532397957	3.2537260473459e-12	1.55401713605127e-10
ENSG00000173706	HEG1	993.447846698512	1.2880523950398	0.184959086654312	6.96398548640743	3.30778700908362e-12	1.57327890009273e-10
ENSG00000111817	DSE	534.065422895007	1.68314508934451	0.241698047738316	6.96383402801349	3.31134702827673e-12	1.57327890009273e-10
ENSG00000168734	PKIG	63.0729768990399	1.54902741027564	0.222514762120036	6.96145907587026	3.36766393037103e-12	1.59586928492088e-10
ENSG00000073111	MCM2	668.837650814937	-1.67658579949196	0.240966491184301	-6.95775496108147	3.45737877637694e-12	1.63412783360341e-10
ENSG00000163346	PBXIP1	1721.32465410828	1.1365869870318	0.163485923648759	6.95220090919693	3.59630726653145e-12	1.69538868728168e-10
ENSG00000153071	DAB2	1420.02075537343	1.05229480886479	0.151450992637948	6.94808789652739	3.70270297751998e-12	1.74103581607057e-10
ENSG00000164889	SLC4A2	1615.77741091436	1.02245059505341	0.14720588620254	6.94571814639684	3.76539878293085e-12	1.76595261992249e-10
ENSG00000153094	BCL2L11	166.900752014918	2.93611394658464	0.422806719240623	6.94434078970648	3.80231616730865e-12	1.77868244978189e-10
ENSG00000144746	ARL6IP5	1359.85600039682	0.758493821858843	0.10923290886712	6.94382150695572	3.8163264571949e-12	1.78065878311732e-10
ENSG00000151012	SLC7A11	353.043472139471	1.25627721482952	0.180943059799625	6.94294225056605	3.8401643532699e-12	1.78719874006272e-10
ENSG00000198947	DMD	338.741403845565	2.55697527774407	0.368486650902277	6.93912593979471	3.94533302164132e-12	1.8314598212961e-10
ENSG00000140044	JDP2	212.938332783627	1.23686590577274	0.178277099984469	6.93788437146715	3.98015264977472e-12	1.84292208060943e-10
ENSG00000117318	ID3	1713.14899423008	-1.00474721028689	0.144893849587853	-6.93436756042348	4.08042469636271e-12	1.88455553806376e-10
ENSG00000168476	REEP4	189.837847697441	-1.14334955785308	0.165067195561634	-6.92657044279987	4.31165234921209e-12	1.98518189054334e-10
ENSG00000090273	NUDC	927.991705702953	-0.438167620489664	0.0632636540173	-6.92605615808791	4.32734737856391e-12	1.98518189054334e-10
ENSG00000168496	FEN1	477.456097652838	-1.69564638179604	0.244825598766378	-6.92593581038923	4.33102824941313e-12	1.98518189054334e-10
ENSG00000261801	LOXL1-AS1	83.5583045926444	-1.77396050323967	0.256198117751302	-6.92417461459142	4.3852473899701e-12	2.00498358681623e-10
ENSG00000102144	PGK1	5595.90939655323	-1.44930961004553	0.209355983963245	-6.92270448930649	4.43101487934466e-12	2.02083152279285e-10
ENSG00000129351	ILF3	3369.48987774624	-0.547305680193916	0.0790667934250174	-6.9220674885842	4.45099089181146e-12	2.02486703145733e-10
ENSG00000141522	ARHGDIA	3478.61092003314	-0.679260513935126	0.0981499713308798	-6.9206389438997	4.49611085550751e-12	2.04029249969252e-10
ENSG00000159063	ALG8	236.186936317889	-1.01881222505989	0.147330175865561	-6.91516329953718	4.67324729779898e-12	2.11477548996248e-10
ENSG00000077312	SNRPA	424.668391784099	-0.853056442345007	0.12336581091201	-6.9148529567357	4.6834891600532e-12	2.11477548996248e-10
ENSG00000125450	NUP85	272.294021956393	-0.979972880107916	0.141728068648899	-6.91445871978676	4.69653141188943e-12	2.11541539856812e-10
ENSG00000010292	NCAPD2	1251.11093941709	-1.31175304378701	0.189755883697383	-6.9128451683688	4.75028340983876e-12	2.13434338787249e-10
ENSG00000124126	PREX1	274.16441565235	-1.79564498266027	0.259936333310014	-6.90801843587866	4.91470125728076e-12	2.20277878765365e-10
ENSG00000130522	JUND	316.404702766069	1.64426488987636	0.238046442364285	6.90732813960784	4.93866689805441e-12	2.20808161041514e-10
ENSG00000135929	CYP27A1	92.5463743563699	1.95789680474821	0.283587111131236	6.904040162256	5.05439998750397e-12	2.2542871708973e-10
ENSG00000166197	NOLC1	1070.52174678256	-0.629338265408227	0.0912252146643079	-6.89873153737239	5.24689187814243e-12	2.33441788524591e-10
ENSG00000162073	PAQR4	206.50700923891	-1.43688531138207	0.208498813043987	-6.89157549822086	5.51778238083662e-12	2.44895331668497e-10
ENSG00000079616	KIF22	421.69592143971	-1.67310011292735	0.243063523001317	-6.8833862533881	5.84462697176459e-12	2.58770503662288e-10
ENSG00000189403	HMGB1	3096.39188613948	-1.16524156506687	0.169474273266505	-6.87562508814824	6.17186223766918e-12	2.72595575579772e-10
ENSG00000175899	A2M	54.1461499895966	4.05604719430198	0.590557047314241	6.86817169103007	6.50299286192164e-12	2.86525329560262e-10
ENSG00000250899		171.04818468633	2.36615976593626	0.344609881772787	6.86619824644594	6.59354294408151e-12	2.89813287327177e-10
ENSG00000152154	TMEM178A	33.7679537889246	2.91967374139801	0.425686122271543	6.85874776893847	6.94667659688982e-12	3.04599214538805e-10
ENSG00000110660	SLC35F2	136.705499095151	-2.64256153261319	0.385339518951172	-6.85774856367131	6.995424036452e-12	3.05999353825282e-10
ENSG00000100714	MTHFD1	1307.44719615518	-0.864838349852712	0.126212288598751	-6.85225154740811	7.26965761898245e-12	3.17232517248498e-10
ENSG00000149781	FERMT3	567.602275245027	-1.15662040821266	0.168815341540734	-6.85139394119324	7.31338102081564e-12	3.18377020181297e-10
ENSG00000130517	PGPEP1	222.866516580672	1.57016562270643	0.229195621332451	6.85076623007945	7.34554689618076e-12	3.1901412140764e-10
ENSG00000107738	VSIR	581.756451435402	2.8792715260894	0.420376970142742	6.84926085535018	7.42325295166571e-12	3.21621271336812e-10
ENSG00000072163	LIMS2	106.278699266882	2.60685396044543	0.380738314058346	6.8468390602947	7.54995723459512e-12	3.26333899757547e-10
ENSG00000133872	SARAF	1051.0253012577	0.68822281571925	0.100525843215668	6.84622773312864	7.58227437326179e-12	3.26954139265983e-10
ENSG00000189091	SF3B3	1942.34385972231	-0.738961255340713	0.107984005345944	-6.84324732142816	7.74178208494413e-12	3.33043046335055e-10
ENSG00000205426	KRT81	60.3899465611285	-5.8260864187069	0.851475713934024	-6.84234009657066	7.79098503177614e-12	3.34369232601959e-10
ENSG00000102879	CORO1A	38.2689241511227	-2.19833354627529	0.321429765077584	-6.83923452373703	7.96174533562833e-12	3.4089383499395e-10
ENSG00000122786	CALD1	4948.70424186435	0.937770021826695	0.137128197851268	6.83863739567132	7.99499631560525e-12	3.41513962335842e-10
ENSG00000139496	NUP58	699.098475003347	-0.733117462368346	0.107275237784119	-6.83398589937106	8.25871461237924e-12	3.51684991172296e-10
ENSG00000125968	ID1	1067.97576525194	-2.15962188907984	0.316022512348637	-6.83375963639368	8.27175777445418e-12	3.51684991172296e-10
ENSG00000274180	NATD1	360.433280364561	2.14923675418034	0.31457097873987	6.83227919749589	8.35759865497265e-12	3.54506346677243e-10
ENSG00000176485	PLAAT3	141.311074342064	2.50242100533871	0.366447419042399	6.82886786835077	8.5587357018419e-12	3.6219375248004e-10
ENSG00000115593	SMYD1	512.233755332942	4.30897205675573	0.631293628374094	6.82562259950817	8.75448000491676e-12	3.69617801970929e-10
ENSG00000028137	TNFRSF1B	132.097311522637	-1.84703423014891	0.270977774896512	-6.81618347059755	9.3490885934119e-12	3.93808715588695e-10
ENSG00000135931	ARMC9	456.537975795314	1.92627628904058	0.282823057613644	6.81088842364475	9.69978419795611e-12	4.07637351155213e-10
ENSG00000106089	STX1A	114.040171439555	-1.70207355171466	0.250038930425514	-6.80723417276699	9.94929151356006e-12	4.17159579889983e-10
ENSG00000196218	RYR1	1785.03126142218	4.74318639080771	0.69758863157936	6.79940322431718	1.05053405285493e-11	4.39461337006924e-10
ENSG00000099901	RANBP1	308.531737881784	-1.01231479385406	0.149084088593932	-6.7902269343535	1.11957295471228e-11	4.6726763891971e-10
ENSG00000163932	PRKCD	225.734191267808	-1.6113569913302	0.237344874494298	-6.78909538182975	1.12838825040988e-11	4.69869130267932e-10
ENSG00000136830	NIBAN2	6442.63613412028	-1.37980817370007	0.203464163835089	-6.78157837573024	1.18869960367731e-11	4.93853120733244e-10
ENSG00000125398	SOX9	150.344344933633	-1.75529294740857	0.258850170142099	-6.78111567956466	1.19251340588668e-11	4.94023525038762e-10
ENSG00000131470	PSMC3IP	103.161729446288	-1.92264433180573	0.283539457478117	-6.78087046122713	1.19453949011955e-11	4.94023525038762e-10
ENSG00000092199	HNRNPC	3736.66841218598	-0.683536439047158	0.100864055174469	-6.77680902145777	1.2285911568385e-11	5.0695404265284e-10
ENSG00000164924	YWHAZ	5167.17189646314	-0.659347749826782	0.0973376990222269	-6.77381689160559	1.25428404043777e-11	5.16384766602851e-10
ENSG00000103342	GSPT1	1616.5402918765	-0.545514713293867	0.0805370739691233	-6.77346079773161	1.25737657937635e-11	5.16489426973171e-10
ENSG00000156026	MCU	442.966509353335	0.951241112780813	0.140443597345292	6.77311839600711	1.26035724997936e-11	5.16547767519696e-10
ENSG00000062822	POLD1	314.414562164434	-1.53489204979801	0.226627471649847	-6.77275371173671	1.26353950544615e-11	5.1668827821581e-10
ENSG00000146918	NCAPG2	570.912260912598	-1.66572524510049	0.246013177758972	-6.77087813048966	1.28003066446669e-11	5.22258251150233e-10
ENSG00000073008	PVR	1178.17740305592	1.77859409293573	0.262788167568699	6.76816657839346	1.30424544347457e-11	5.30947524270845e-10
ENSG00000060718	COL11A1	2214.05542089724	4.86224656229985	0.718721476295976	6.76513325768149	1.33186555671824e-11	5.40981194991112e-10
ENSG00000100280	AP1B1	1017.34352259382	-0.543700407417187	0.0803789022942882	-6.76421787183106	1.3403126203073e-11	5.43199749481779e-10
ENSG00000136003	ISCU	637.010179676047	0.945267051406853	0.139760663851557	6.76346995897817	1.34725319543612e-11	5.44799253274469e-10
ENSG00000155016	CYP2U1	182.372950003403	0.928249983478374	0.137256599521672	6.76288052241747	1.35274791454819e-11	5.45808288271251e-10
ENSG00000100749	VRK1	174.34240938549	-1.21625488761437	0.179861579221947	-6.76217173715307	1.3593842711557e-11	5.47272468633193e-10
ENSG00000157064	NMNAT2	42.515526843821	4.53682746702966	0.671127244341589	6.76001087018979	1.37981387615099e-11	5.5427092945518e-10
ENSG00000011304	PTBP1	2160.1162275956	-0.712305666700186	0.105472803798784	-6.75345341211452	1.44366876192237e-11	5.78644063011044e-10
ENSG00000179958	DCTPP1	199.081962921508	-1.15454114910517	0.170991762957769	-6.7520278704321	1.45792860245452e-11	5.83075313821205e-10
ENSG00000178104	PDE4DIP	2838.78141274804	1.62469181816672	0.240725859279469	6.74913706001375	1.4872704653511e-11	5.93505716184078e-10
ENSG00000076248	UNG	329.58049727295	-0.975230855918349	0.144512128565043	-6.74843603510696	1.4944725735457e-11	5.95074779448822e-10
ENSG00000111640	GAPDH	30018.4390096393	-0.843073281459289	0.124992068341602	-6.74501424486537	1.5301201159673e-11	6.07938771839672e-10
ENSG00000113648	MACROH2A1	904.804028624494	-0.564200334384411	0.0837170078127669	-6.73937529690795	1.59069049159582e-11	6.30627339337019e-10
ENSG00000116194	ANGPTL1	47.5210817031622	2.5989534747625	0.386070068629342	6.73181809713847	1.67556039504234e-11	6.62829837143162e-10
ENSG00000144354	CDCA7	187.703055867402	-1.92475577587481	0.286383253875403	-6.72090895619271	1.8059441369587e-11	7.12858252933566e-10
ENSG00000135245	HILPDA	72.201244014415	-1.45047451312344	0.215897653593501	-6.71834310832503	1.838024970062e-11	7.23951090480916e-10
ENSG00000171105	INSR	204.82618382528	1.4085651009816	0.209684511993854	6.71754478949254	1.84811969667497e-11	7.26354948604633e-10
ENSG00000161835	TAMALIN	450.640626824557	3.1517132671027	0.469216308277413	6.71697298560076	1.85538349296603e-11	7.27238301136015e-10
ENSG00000089195	TRMT6	295.820041803852	-1.07312463434354	0.159768689512728	-6.71673929113656	1.85836022436801e-11	7.27238301136015e-10
ENSG00000099822	HCN2	121.222578166623	1.79738192891003	0.267744871840264	6.71303960578689	1.90611348921097e-11	7.43455888330284e-10
ENSG00000145833	DDX46	845.291226428333	-0.632726147627035	0.0942552989652351	-6.71289736039571	1.90797329147795e-11	7.43455888330284e-10
ENSG00000165733	BMS1	708.661552695359	-0.543523623517667	0.0810682889134684	-6.70451579529229	2.02075297010877e-11	7.8571884181772e-10
ENSG00000177000	MTHFR	269.640752417392	1.25632067184366	0.187414018254888	6.70345091334113	2.03554094418612e-11	7.89781205999035e-10
ENSG00000135829	DHX9	2217.49268805716	-0.605167651259172	0.0903589046289735	-6.69737701828144	2.12193670217729e-11	8.21550684457875e-10
ENSG00000205213	LGR4	82.8398076248895	2.44548680267284	0.365175625045332	6.69674160855961	2.13117962748506e-11	8.2337740300097e-10
ENSG00000175390	EIF3F	1793.211155449	0.502585304467871	0.0750720664015485	6.69470454935426	2.16107804866721e-11	8.33159687533841e-10
ENSG00000162889	MAPKAPK2	1069.86027966114	0.598726927649875	0.0894435087246378	6.693911455253	2.17282921624784e-11	8.35919096153529e-10
ENSG00000181085	MAPK15	63.6202944983095	3.93488478909644	0.587934853148764	6.69272244709194	2.19056387466134e-11	8.40963941502373e-10
ENSG00000173852	DPY19L1	655.182977625573	-1.18767619088163	0.17752663753871	-6.69012947773911	2.22973225963887e-11	8.54198693234707e-10
ENSG00000160208	RRP1B	573.298088333105	-0.508755110719998	0.0760681523943771	-6.68814864967858	2.26011504219817e-11	8.64019189556304e-10
ENSG00000154133	ROBO4	267.91369948527	-1.7187020867166	0.257133496068815	-6.6840847769465	2.32372263112399e-11	8.86473390326274e-10
ENSG00000197594	ENPP1	371.342063038482	-3.20986767965428	0.480481356764072	-6.68052492457144	2.38087882348485e-11	9.06377655877697e-10
ENSG00000101407	TTI1	255.45575304189	-0.799221603939066	0.119722859100652	-6.67559737499383	2.46227108797131e-11	9.35405991394862e-10
ENSG00000115252	PDE1A	31.356159994297	1.8561488539232	0.278104471072678	6.67428627365766	2.48438243925619e-11	9.41839734315519e-10
ENSG00000119801	YPEL5	497.036066767568	0.872539711569933	0.130758828909326	6.67289328642572	2.50808773430586e-11	9.48849740148935e-10
ENSG00000173473	SMARCC1	1301.78990536265	-0.595034585902481	0.0891785019785009	-6.67239943149002	2.51654500864346e-11	9.50074056478945e-10
ENSG00000116455	WDR77	487.495116248343	-0.701245050718414	0.105104212007736	-6.67190246064356	2.52508382229045e-11	9.51324023068723e-10
ENSG00000063978	RNF4	566.339139875728	-0.569780279038394	0.085429868543138	-6.6695675500271	2.56558274630309e-11	9.64584901538787e-10
ENSG00000172167	MTBP	60.4236204678274	-1.60948510843781	0.241447340804098	-6.66598813255802	2.6289050280293e-11	9.86354325671116e-10
ENSG00000091844	RGS17	132.302738307969	-2.23823424415908	0.335983912532309	-6.66173040039184	2.70622126298246e-11	1.01327383379613e-09
ENSG00000153048	CARHSP1	607.989743577661	-1.17694243419162	0.176792024004849	-6.65721454809152	2.79065682179182e-11	1.04274296070114e-09
ENSG00000116044	NFE2L2	937.162705310121	0.694142671152403	0.10431979136845	6.65398829931263	2.85255361583815e-11	1.06368684728293e-09
ENSG00000213719	CLIC1	3112.66395174698	-0.944181100779682	0.141908063296208	-6.65347041491836	2.8626137926101e-11	1.06525527983898e-09
ENSG00000129292	PHF20L1	889.953826388978	0.607493366664227	0.0913131506124849	6.65285736599222	2.87456748167608e-11	1.06752049926652e-09
ENSG00000185818	NAT8L	40.338330126735	2.10854395258655	0.317127273274563	6.64888872790518	2.95314140531394e-11	1.09446668335026e-09
ENSG00000135424	ITGA7	5753.80737907634	1.36265379243003	0.205027356565697	6.64620475655107	3.00746813335985e-11	1.11233531753555e-09
ENSG00000159251	ACTC1	34566.4938702141	1.99865515573205	0.300852713735354	6.64330107219897	3.0673437635306e-11	1.13217960375185e-09
ENSG00000067955	CBFB	821.071895509191	-1.16786743559676	0.175844012594546	-6.64149673545942	3.10513631332876e-11	1.14380901808995e-09
ENSG00000115875	SRSF7	1025.03231945089	-0.727436025148592	0.109591280493246	-6.63771809102481	3.18576401883155e-11	1.17113834041773e-09
ENSG00000171241	SHCBP1	552.012487189377	-2.04592548070015	0.308435827325257	-6.63322902025468	3.28421628970809e-11	1.20489685128666e-09
ENSG00000139998	RAB15	319.302695487348	1.91441728138701	0.288796475711271	6.62894959736622	3.38083987933485e-11	1.23784996547799e-09
ENSG00000173641	HSPB7	670.528339383105	1.91042647328742	0.288284623697094	6.62687606708689	3.42865255132324e-11	1.2528351501291e-09
ENSG00000110395	CBL	427.748177536347	-0.873537885622056	0.13184341187049	-6.62557099538756	3.45908430382762e-11	1.25907847910115e-09
ENSG00000204852	TCTN1	186.631222286357	1.12301968899692	0.169498335463427	6.62554995555835	3.45957707067415e-11	1.25907847910115e-09
ENSG00000155660	PDIA4	2894.82173039787	-0.734194810312973	0.110840304054096	-6.62389747645089	3.49849457152862e-11	1.27070071293625e-09
ENSG00000132329	RAMP1	104.516375803964	2.94445282142359	0.444570320458146	6.62314303480543	3.51640455069611e-11	1.27454160796167e-09
ENSG00000029993	HMGB3	607.992107025863	-1.32798789223156	0.200515685168447	-6.62286290030607	3.52307758863945e-11	1.27454160796167e-09
ENSG00000198176	TFDP1	1006.26239842463	-0.926255354772041	0.139876994475154	-6.62192777481053	3.54544291187378e-11	1.27882119128664e-09
ENSG00000162063	CCNF	238.357119819068	-1.86668718319324	0.281901069050921	-6.62178114285919	3.5489624751319e-11	1.27882119128664e-09
ENSG00000087470	DNM1L	789.067049776552	-0.600868945515435	0.0908377963219037	-6.6147459520718	3.72190365806556e-11	1.33848776414662e-09
ENSG00000196411	EPHB4	587.294473688096	-0.808232073135445	0.122207012524049	-6.61363089107832	3.75006110186314e-11	1.34595388304938e-09
ENSG00000068305	MEF2A	901.226404311246	1.5607478664158	0.236023066795505	6.6126920881342	3.77392923235386e-11	1.35185413860518e-09
ENSG00000108953	YWHAE	5254.24142946878	-0.391063580090327	0.059233139089219	-6.60210797711216	4.05352086760772e-11	1.44915361940781e-09
ENSG00000168040	FADD	205.129253293709	-0.802403471582145	0.121609445529659	-6.59820023097179	4.16178949456885e-11	1.48386143332335e-09
ENSG00000143621	ILF2	1532.27958267108	-0.697770238632735	0.105754525433069	-6.5980177753655	4.1669131858451e-11	1.48386143332335e-09
ENSG00000206538	VGLL3	1615.44630647989	1.56332233549087	0.236971913522153	6.59707858309006	4.1933852551893e-11	1.49037170876328e-09
ENSG00000101003	GINS1	121.141670663535	-1.71268566317796	0.259630195137691	-6.59663511892234	4.20594185724596e-11	1.49192054534707e-09
ENSG00000170759	KIF5B	4596.0053600574	0.925642242249304	0.140364800508477	6.59454677309501	4.26556922817531e-11	1.5101276895935e-09
ENSG00000198719	DLL1	288.20917497254	2.48111565322546	0.376289746054893	6.59363078382559	4.29198317388772e-11	1.51652850126669e-09
ENSG00000186815	TPCN1	460.85867381138	1.63454948908139	0.247975472043187	6.59157728630805	4.35178179455629e-11	1.53467777743296e-09
ENSG00000107263	RAPGEF1	2370.29493146449	1.56345967777966	0.237287416272874	6.58888575861824	4.43139585093755e-11	1.55973134041606e-09
ENSG00000163644	PPM1K	187.767365542216	2.20361771642929	0.334508652829033	6.58762545540358	4.46916315829392e-11	1.5699876832331e-09
ENSG00000154380	ENAH	2488.23471241994	-0.908108733115771	0.137939833339658	-6.58336835074811	4.59907826402831e-11	1.61183511264066e-09
ENSG00000149131	SERPING1	169.240531957021	1.90607732621022	0.28953902608928	6.58314477310731	4.60600241013981e-11	1.61183511264066e-09
ENSG00000111602	TIMELESS	574.519574524456	-1.49778583303947	0.227533183200661	-6.58271383527642	4.61937723827143e-11	1.61341281391219e-09
ENSG00000143494	VASH2	280.226315831852	2.90469987596014	0.441358536868586	6.5812704033524	4.66445377105517e-11	1.62603573317799e-09
ENSG00000184500	PROS1	689.69500418501	1.37665788728388	0.209364679545935	6.575406559834	4.85204061874085e-11	1.68819470629498e-09
ENSG00000148248	SURF4	2725.51447957915	-0.703018643955658	0.106952473245119	-6.573187347846	4.924942561489e-11	1.71028969067587e-09
ENSG00000204394	VARS1	1459.7174540219	-0.618724532637719	0.0941611828046571	-6.57090867179631	5.00091273968011e-11	1.7333639833135e-09
ENSG00000136908	DPM2	181.958745649123	-0.760566158836704	0.115765180508923	-6.56990431400121	5.03476054051089e-11	1.74177828052617e-09
ENSG00000185946	RNPC3	158.630628023476	1.15635306780455	0.176134246566686	6.56518019831394	5.19699759947658e-11	1.79449270052515e-09
ENSG00000049541	RFC2	229.592469982309	-1.73401630749515	0.264285090081	-6.56115828162574	5.33914099409455e-11	1.8400823611655e-09
ENSG00000094916	CBX5	1450.08198047904	-1.08739869437076	0.165817407961362	-6.55780781848994	5.46045156650228e-11	1.87833340558869e-09
ENSG00000268518		64.8596280897955	5.68373453448989	0.866787738529121	6.55723919691665	5.4813056091133e-11	1.88194939941575e-09
ENSG00000102401	ARMCX3	899.896640057576	0.803432123248699	0.122570933901906	6.55483398610383	5.57038112034532e-11	1.90893079561062e-09
ENSG00000285336		35.4258626710593	3.79681214064085	0.579543341002912	6.55138601725694	5.70054905443766e-11	1.94628821848369e-09
ENSG00000128805	ARHGAP22	853.38598831367	-2.14538248679038	0.327480146392621	-6.55118336309233	5.7082915558926e-11	1.94628821848369e-09
ENSG00000145907	G3BP1	1930.64201502393	-0.655422164313495	0.100047650648926	-6.55110000147249	5.71147941237727e-11	1.94628821848369e-09
ENSG00000135624	CCT7	3041.02367295418	-0.496828154128567	0.0758451168759194	-6.55056217978232	5.73208831156262e-11	1.94854860122967e-09
ENSG00000134531	EMP1	3147.11123281045	-2.02711124238007	0.309465223286363	-6.55036847388919	5.73952876990219e-11	1.94854860122967e-09
ENSG00000183207	RUVBL2	735.436571768993	-0.790225684853629	0.12065116358241	-6.54967313526051	5.76631540111489e-11	1.95399704569996e-09
ENSG00000078098	FAP	771.937539377024	1.32354706128278	0.202183824134497	6.54625594776726	5.89974354284343e-11	1.99549504180524e-09
ENSG00000276043	UHRF1	983.170859220692	-1.68069432932466	0.256787532965927	-6.54507759746917	5.94645015534623e-11	2.00756128899509e-09
ENSG00000266964	FXYD1	30.4609777617822	4.74062344032353	0.724879435446288	6.53987850738911	6.15688284648084e-11	2.07475550291504e-09
ENSG00000130304	SLC27A1	187.780317528786	1.09723711440232	0.167877293926664	6.53594711195214	6.32082506435065e-11	2.12606383911255e-09
ENSG00000172399	MYOZ2	83.1573732739678	3.03211422310523	0.464088908699766	6.53347702620233	6.42600549111598e-11	2.15745427900069e-09
ENSG00000109674	NEIL3	47.0488551406301	-2.33242168985173	0.357133167970156	-6.53095791440642	6.53503619462289e-11	2.19001940393283e-09
ENSG00000070770	CSNK2A2	716.24711313778	0.622925812301544	0.0954268272744306	6.52778500651729	6.67494135710853e-11	2.23279242417838e-09
ENSG00000176597	B3GNT5	543.316227946212	-1.6644082308785	0.255086336791253	-6.52488193532899	6.8055119727234e-11	2.26958506874089e-09
ENSG00000130826	DKC1	640.787679884813	-0.692482057167598	0.106131002161455	-6.52478581248238	6.8098777135381e-11	2.26958506874089e-09
ENSG00000163395	IGFN1	457.576046609555	5.17919497419757	0.794388949642296	6.51972182710963	7.04378981416888e-11	2.34325124768613e-09
ENSG00000026025	VIM	42058.5516887276	-0.876082936003496	0.134407724607412	-6.51809960002243	7.12037094594819e-11	2.36440492889451e-09
ENSG00000155755	TMEM237	365.582390538732	-1.20011352715447	0.184490600152268	-6.5050117792666	7.76872923883895e-11	2.57500120144175e-09
ENSG00000198467	TPM2	10394.0884306715	1.14547129670099	0.176127578496264	6.5036452921272	7.83966298927051e-11	2.59378813483192e-09
ENSG00000088930	XRN2	1084.57645851297	-0.333854724976608	0.0513373004133592	-6.50316090422494	7.86495908090643e-11	2.59743485290843e-09
ENSG00000162595	DIRAS3	138.103808623448	-4.00907238131721	0.616597364443789	-6.50192915588224	7.92964450703485e-11	2.6140532806977e-09
ENSG00000182752	PAPPA	233.332477238041	3.61691849529428	0.556504390751141	6.49935302471262	8.06661664236136e-11	2.65439824667359e-09
ENSG00000196465	MYL6B	1579.1623668543	2.13678312139438	0.328856765586318	6.49761034286375	8.16058358152381e-11	2.68047183092037e-09
ENSG00000148110	MFSD14B	628.878257351226	-0.764525377314326	0.117675348301173	-6.49690345812816	8.19900381573398e-11	2.68823914297137e-09
ENSG00000196535	MYO18A	1316.4043510382	1.39857352460475	0.215418113066152	6.49236735341409	8.4497908475085e-11	2.76548280669267e-09
ENSG00000054793	ATP9A	279.635193751917	1.47999829179483	0.227975682860537	6.49191296731506	8.47532189063862e-11	2.7688587512379e-09
ENSG00000117308	GALE	178.539762371984	-1.08953292043118	0.167862984215105	-6.49060854914277	8.54903432990548e-11	2.78793508425251e-09
ENSG00000121152	NCAPH	207.630331537211	-2.42705520043431	0.374102773777095	-6.48766962064933	8.71741738775823e-11	2.83624417660755e-09
ENSG00000119203	CPSF3	423.173260196474	-0.600575786482731	0.092574575843561	-6.48748083380502	8.72834389679743e-11	2.83624417660755e-09
ENSG00000186642	PDE2A	60.9670866572754	5.11833864411993	0.789941375606859	6.47939049931123	9.20938736413431e-11	2.98722320615244e-09
ENSG00000126561	STAT5A	89.3550168224446	1.79265491915719	0.27678820895311	6.4766303663639	9.37935821172538e-11	3.03694272915955e-09
ENSG00000095002	MSH2	416.841288486753	-1.22608505812573	0.189322032479288	-6.47618791151455	9.40688860162336e-11	3.04044674749095e-09
ENSG00000006744	ELAC2	714.029770791715	-0.69393302902273	0.107166738881818	-6.47526495872933	9.46457102420911e-11	3.0536666476513e-09
ENSG00000185813	PCYT2	289.208386932814	0.826476827450736	0.127650458591202	6.47453081306593	9.51070023801345e-11	3.06311880055099e-09
ENSG00000119669	IRF2BPL	744.937226638986	1.33256961393313	0.205855684779328	6.47331947797123	9.58729409764558e-11	3.0823319910752e-09
ENSG00000101811	CSTF2	218.242664708414	-0.962151366930706	0.148713226435664	-6.46984394052501	9.81041849780345e-11	3.14850415175537e-09
ENSG00000162613	FUBP1	1121.79897731597	-0.595525618780566	0.0921201087249904	-6.46466474066385	1.01523640511267e-10	3.25251001123859e-09
ENSG00000114346	ECT2	623.631093991936	-1.33238416193127	0.206125234076175	-6.46395463371009	1.02001463846742e-10	3.26207493430432e-09
ENSG00000146670	CDCA5	272.831467725284	-2.26016853894942	0.349774290383075	-6.46179150695744	1.03470597707416e-10	3.30325344996815e-09
ENSG00000005882	PDK2	191.727762027661	1.23982286403527	0.191925774851322	6.45990808163062	1.04766597678194e-10	3.33877018905447e-09
ENSG00000145391	SETD7	3055.78350476757	1.62082451523602	0.250966182606973	6.45833832430851	1.05858873495182e-10	3.36768168005563e-09
ENSG00000235531	MSC-AS1	174.239467496022	1.8850452885591	0.291934027184217	6.45709342874782	1.06733010273179e-10	3.38956472590058e-09
ENSG00000123416	TUBA1B	12448.0030775697	-1.06380647016182	0.164783879718951	-6.45576783345683	1.07671569657489e-10	3.41341385550056e-09
ENSG00000153187	HNRNPU	5051.15303197971	-0.620709947487007	0.0962362766261245	-6.44985414282443	1.11957848634281e-10	3.54312516799655e-09
ENSG00000188522	FAM83G	256.449552320933	-2.25298107888228	0.349325599703696	-6.44951609842882	1.12207841613621e-10	3.54487169069976e-09
ENSG00000185024	BRF1	323.824492469806	1.43293512086491	0.222229280223541	6.44800324882265	1.13333336366643e-10	3.57422308815216e-09
ENSG00000119280	C1orf198	1079.60750135334	2.456698763915	0.381026580218328	6.44757844060987	1.13651354754262e-10	3.57805138834481e-09
ENSG00000166068	SPRED1	477.679332565929	-1.2111683152455	0.188040059819273	-6.44101217798787	1.18679348726108e-10	3.7298931066822e-09
ENSG00000205937	RNPS1	1110.16217963255	-0.5177360239172	0.0803885404594377	-6.44042074850754	1.19142754582086e-10	3.73800121574174e-09
ENSG00000103194	USP10	713.653521121221	-0.720665693817977	0.111935595257962	-6.43821737095482	1.20884798566639e-10	3.78612853617407e-09
ENSG00000239672	NME1	1003.27537362827	-0.813913797024252	0.1264386826422	-6.43722142635328	1.21680363335102e-10	3.80449754571966e-09
ENSG00000087085	ACHE	105.057128122864	4.72492525380422	0.734031430616266	6.43695222946699	1.21896276048751e-10	3.80471103818032e-09
ENSG00000236017	ASMTL-AS1	49.9657169763992	1.59830255498276	0.248387302379948	6.43471924558325	1.23701763871568e-10	3.85445376227899e-09
ENSG00000132823	OSER1	232.945353227049	0.865792033089732	0.134585845740144	6.43300956596424	1.25101774465588e-10	3.8914136580347e-09
ENSG00000173456	RNF26	359.718558766977	-0.889199223150884	0.138273676574028	-6.43071946289666	1.27001367297243e-10	3.94376088858009e-09
ENSG00000163918	RFC4	164.450406917801	-1.4754793309922	0.229506350116692	-6.42892595451931	1.28508702834862e-10	3.98376978788073e-09
ENSG00000115756	HPCAL1	367.217032442448	-0.979799931583839	0.152552775734487	-6.42269487963395	1.33882682671817e-10	4.14330472207324e-09
ENSG00000197299	BLM	114.709733646843	-2.17028072839128	0.337975614282556	-6.42141218678835	1.35015891302435e-10	4.17128043129102e-09
ENSG00000087301	TXNDC16	100.917664728127	1.00881927869283	0.15715179338156	6.4193939947185	1.36817888280583e-10	4.21978832718944e-09
ENSG00000166923	GREM1	2949.46093449631	1.96876236733641	0.306726550392885	6.41862390071751	1.37511664965386e-10	4.23400975867196e-09
ENSG00000171862	PTEN	860.166060753887	1.00738448395257	0.156982944307584	6.41715880916815	1.38841069453069e-10	4.26772118384712e-09
ENSG00000215375	MYL5	87.7832144953585	1.91309599486804	0.298328961458597	6.41270624720605	1.42958822480923e-10	4.3868831242586e-09
ENSG00000119689	DLST	1118.1997691751	-0.492201583822742	0.0768973986246484	-6.40075727691748	1.54608189904572e-10	4.73637244392844e-09
ENSG00000111046	MYF6	223.165323509466	-1.48593633333222	0.232518932362293	-6.39060363057641	1.65232178816048e-10	5.0533276603624e-09
ENSG00000106211	HSPB1	3093.67126618134	0.902360887202423	0.141255617594877	6.388141601493	1.67913820484511e-10	5.12672448214202e-09
ENSG00000114738	MAPKAPK3	684.194327186358	-1.10449363503405	0.172912259798965	-6.38759586115052	1.68513973598933e-10	5.13643011319898e-09
ENSG00000138119	MYOF	4946.38044716779	0.901257307118422	0.141181705994713	6.38366919260895	1.72894373497123e-10	5.26113530857384e-09
ENSG00000132906	CASP9	94.109974770471	1.68822364352124	0.264604465388273	6.38017820690967	1.76882030077282e-10	5.37349299051135e-09
ENSG00000151247	EIF4E	575.474885788289	-1.00871394154104	0.158142129741603	-6.37852761430011	1.78798608629417e-10	5.42266380204917e-09
ENSG00000162878	PKDCC	138.214535799374	3.11512269400021	0.488493500546587	6.3769992651174	1.80591327315657e-10	5.46792077065393e-09
ENSG00000108312	UBTF	1028.01518619668	-0.499211067538163	0.0783300094200546	-6.3731776778052	1.85151169255613e-10	5.58942003452759e-09
ENSG00000223953	C1QTNF5	149.746001638205	1.94086267620454	0.304539244687523	6.37311187330221	1.85230662782604e-10	5.58942003452759e-09
ENSG00000020577	SAMD4A	456.637779815482	1.15254114201543	0.180851251132003	6.37286794977264	1.85525619654595e-10	5.58942003452759e-09
ENSG00000138182	KIF20B	438.694031089143	-1.79562422848165	0.281898901509612	-6.36974539051341	1.89342254745643e-10	5.69497687538259e-09
ENSG00000196584	XRCC2	76.6175802577997	-2.31045813126796	0.362775750375651	-6.36883289160177	1.90471992341411e-10	5.71950304395486e-09
ENSG00000174407	MIR1-1HG	14.0931776944006	7.11738897468177	1.11798419343955	6.36626977058118	1.936806606592e-10	5.80627179903702e-09
ENSG00000072195	SPEG	1075.98889907115	1.1656844334592	0.183180102130778	6.36359746446139	1.97082234022124e-10	5.89852863898125e-09
ENSG00000114867	EIF4G1	5485.16429925523	-0.382314516121229	0.0601464140146986	-6.35639750738588	2.06540137572268e-10	6.17144644236874e-09
ENSG00000164032	H2AZ1	1630.26483191355	-1.68616768323546	0.265300989672344	-6.35567807461983	2.07509201139151e-10	6.19023759529364e-09
ENSG00000063244	U2AF2	1400.54537325768	-0.588061568534045	0.0925636563017625	-6.35305034426182	2.11086593171418e-10	6.28664932232455e-09
ENSG00000182199	SHMT2	1355.6952857331	-0.451669583685114	0.0711140728516952	-6.35133899062494	2.13448750674352e-10	6.34661260787776e-09
ENSG00000129757	CDKN1C	235.03248953531	3.59815275431389	0.566718881932891	6.34909629628322	2.16583435516556e-10	6.42931284844172e-09
ENSG00000160097	FNDC5	611.964083376987	2.39067699230625	0.376574276666345	6.3484872452519	2.17442461076509e-10	6.44430043030821e-09
ENSG00000172009	THOP1	510.01561700688	-0.680955392930049	0.107291715714971	-6.34676580938516	2.19888467881807e-10	6.49670529465521e-09
ENSG00000170871	KIAA0232	457.771116876472	0.709099372041442	0.111726543806865	6.34674042425606	2.19924738226499e-10	6.49670529465521e-09
ENSG00000223745	CCDC18-AS1	123.586153210311	1.57313554327172	0.247896640978768	6.34593327711311	2.21081044346879e-10	6.52027838570529e-09
ENSG00000104177	MYEF2	132.156579548947	1.89817016130116	0.299208665800114	6.34396786679044	2.23921552495873e-10	6.59336648991487e-09
ENSG00000007314	SCN4A	194.759138459317	5.97253400774087	0.94169524847005	6.34232148611167	2.2632839583936e-10	6.65346982082203e-09
ENSG00000061938	TNK2	774.764836517983	1.66478511788585	0.262522743855167	6.34148909705251	2.27554864367603e-10	6.67873526918915e-09
ENSG00000058804	NDC1	337.151979147781	-1.4541458346197	0.229320190316029	-6.34111559307415	2.28107304821906e-10	6.68416847962034e-09
ENSG00000163380	LMOD3	568.704457626579	4.20620661652529	0.663576500365667	6.3386913403465	2.31724935930561e-10	6.77925829441869e-09
ENSG00000067057	PFKP	1461.68816665105	-1.60342686260981	0.253163817876681	-6.33355459740638	2.39576475164745e-10	6.99770966063061e-09
ENSG00000213366	GSTM2	209.579768691479	1.39790525175966	0.220775756357487	6.33178785036583	2.42336548307885e-10	7.06698424608748e-09
ENSG00000185298	CCDC137	320.280833737468	-0.997392868211138	0.157576969289127	-6.32955991418448	2.45861414028829e-10	7.15830424173216e-09
ENSG00000087589	CASS4	89.431710397172	2.97557951984057	0.470160201425644	6.328863036084	2.46974205337129e-10	7.17921663661299e-09
ENSG00000166845	C18orf54	158.081108307044	-1.49200619761042	0.235947019065161	-6.32347975203016	2.55737727994432e-10	7.42210436413825e-09
ENSG00000162337	LRP5	717.347062105744	0.908173468584592	0.143658407279625	6.32175649015009	2.58606684254278e-10	7.49341693212596e-09
ENSG00000260807	CEROX1	429.668058689272	2.45090726742868	0.387804013456335	6.31996364757746	2.61624840365856e-10	7.5613579421045e-09
ENSG00000062485	CS	1822.24435969626	-0.454473335732387	0.0719118106247009	-6.31987057180675	2.617824643362e-10	7.5613579421045e-09
ENSG00000142798	HSPG2	12304.6850634282	1.09007158948596	0.172529297608613	6.31818250346566	2.64657358315094e-10	7.63228201150519e-09
ENSG00000185480	PARPBP	80.2406272407558	-1.52964814297247	0.242275117292973	-6.31368239571517	2.72472845385934e-10	7.84523475868329e-09
ENSG00000065150	IPO5	2615.11349419749	-0.379262298485966	0.060074600565352	-6.31318885047578	2.73343595221485e-10	7.85787267337341e-09
ENSG00000124006	OBSL1	1704.18485700428	1.62721636232945	0.258011407493949	6.30676131003089	2.84934729228563e-10	8.17816603749552e-09
ENSG00000115484	CCT4	2021.50804235708	-0.439816997822179	0.069746022612396	-6.30597962935324	2.86376702147449e-10	8.20660921098761e-09
ENSG00000198522	GPN1	309.419770354244	-0.911203020720355	0.144508002275455	-6.3055540618675	2.87164743495025e-10	8.21625288896065e-09
ENSG00000125384	PTGER2	337.476252214605	-1.45983147215554	0.23161506395853	-6.3028347431535	2.92250451558036e-10	8.34863652590516e-09
ENSG00000110237	ARHGEF17	831.568507333232	1.30991012615822	0.207894326198769	6.30084596395289	2.96025472487516e-10	8.44322182265724e-09
ENSG00000109133	TMEM33	479.496831921578	-0.764987968127404	0.121438866415183	-6.29936683954222	2.98863922045957e-10	8.50616007284869e-09
ENSG00000204386	NEU1	567.112779270527	0.900220662097258	0.142910095853582	6.29920970047891	2.99167030094145e-10	8.50616007284869e-09
ENSG00000113721	PDGFRB	354.233531232134	3.52038343032384	0.559110522904508	6.29639988179062	3.04637883208069e-10	8.64819900271018e-09
ENSG00000166881	NEMP1	354.699323456451	-1.2466764072486	0.198099582232563	-6.29318039542882	3.11026524098652e-10	8.81580943773078e-09
ENSG00000254726	MEX3A	172.968268667188	-1.32831995196993	0.211120280933568	-6.29176858848491	3.13869156367423e-10	8.88254593844167e-09
ENSG00000137337	MDC1	544.249572374781	-0.952032613078559	0.151359719242073	-6.28986772600939	3.17736591247851e-10	8.97803222195209e-09
ENSG00000128059	PPAT	207.818228982108	-1.1786120191452	0.187779744070007	-6.2765663303162	3.46131759185893e-10	9.76520871613286e-09
ENSG00000259881		27.9355803709138	5.98472070397611	0.953680113229289	6.27539635246355	3.48744737257084e-10	9.82369656945382e-09
ENSG00000149596	JPH2	935.386747821076	2.40827975308996	0.383824998719263	6.27442131472897	3.50937048748715e-10	9.87017229687848e-09
ENSG00000174348	PODN	35.5684776423303	7.57514167668404	1.20748132282836	6.27350629237091	3.53006654518023e-10	9.91305878435876e-09
ENSG00000119986	AVPI1	228.193538095191	1.35739961880535	0.216433398144215	6.27167355151388	3.57187862806406e-10	1.00150193212453e-08
ENSG00000178573	MAF	204.659959820181	2.0793845180235	0.331587237736587	6.27100286554263	3.58730015798902e-10	1.00427847653733e-08
ENSG00000115306	SPTBN1	6194.55166168366	0.757692670279325	0.120945868395053	6.2647255365882	3.73482641594232e-10	1.04104046773282e-08
ENSG00000161800	RACGAP1	664.061314496671	-1.80731813336107	0.288500103722039	-6.26453200551487	3.73946753551203e-10	1.04104046773282e-08
ENSG00000117143	UAP1	923.169985564582	-1.31127347606574	0.209318564759672	-6.26448723060602	3.74054209611479e-10	1.04104046773282e-08
ENSG00000112118	MCM3	717.898824604536	-1.81919496006484	0.290399910134835	-6.26444739332106	3.74149841126154e-10	1.04104046773282e-08
ENSG00000165887	ANKRD2	34.3663719708326	4.77856595891707	0.762839278659654	6.26418446532177	3.74781612634297e-10	1.04120626032157e-08
ENSG00000242114	MTFP1	74.2797049331504	-1.62567699037732	0.259643230855071	-6.26119535265198	3.8203757004112e-10	1.05974659482291e-08
ENSG00000102804	TSC22D1	543.544905365897	1.07317388123781	0.171444699613929	6.25959206469759	3.85985811870328e-10	1.069069074369e-08
ENSG00000146072	TNFRSF21	484.235587583838	1.92960446442655	0.308281682586388	6.25922516134518	3.86894930030133e-10	1.06995851698455e-08
ENSG00000168883	USP39	429.232203423793	-0.632555389398171	0.101097900786422	-6.25685978123817	3.92806280585389e-10	1.08465794959216e-08
ENSG00000166886	NAB2	597.775937363799	-0.800607002484083	0.127980676272146	-6.25568660679385	3.95770793698399e-10	1.09118805044391e-08
ENSG00000164125	GASK1B	2193.93582376801	1.25931154923971	0.201345394070139	6.2544840176529	3.98832301377127e-10	1.09796541424502e-08
ENSG00000166387	PPFIBP2	56.455181938898	3.28427421965398	0.525765598936725	6.24665102908195	4.19346530394321e-10	1.15269619540566e-08
ENSG00000013810	TACC3	745.564574802677	-1.89276597144453	0.303027231887656	-6.24619100948079	4.20582802970077e-10	1.15435071880038e-08
ENSG00000130702	LAMA5	1084.81486709021	2.49564610197784	0.399584240286792	6.24560693431415	4.22157593783505e-10	1.15692797199976e-08
ENSG00000241685	ARPC1A	1073.11350373533	-0.710871869119601	0.113844504473996	-6.24423526110546	4.25878581022069e-10	1.16537030659528e-08
ENSG00000141076	UTP4	426.529762701548	-0.59695756378673	0.0956139287451675	-6.24341632669185	4.28115375924467e-10	1.16973205641104e-08
ENSG00000100285	NEFH	82.7279056445081	-1.41547582909764	0.226836211058255	-6.24007878854105	4.3735054822211e-10	1.19317360209861e-08
ENSG00000169715	MT1E	998.942436754929	-2.00695381130146	0.321841391073045	-6.23584742972342	4.49338882899216e-10	1.22379487296203e-08
ENSG00000118513	MYB	14.4256790958088	-3.13496534353034	0.502749148583813	-6.23564525640905	4.49919640606472e-10	1.22379487296203e-08
ENSG00000213585	VDAC1	2429.43389700402	-0.583242725106444	0.0935774496705725	-6.23272729872074	4.58383731346118e-10	1.2449565312396e-08
ENSG00000177917	ARL6IP6	200.781189651865	-1.25298802994541	0.201044014479027	-6.23240653641109	4.59323590319839e-10	1.24564998108049e-08
ENSG00000099204	ABLIM1	433.87695075435	3.28580171099366	0.52755874520069	6.22831436477032	4.71480296804277e-10	1.27671532156956e-08
ENSG00000167676	PLIN4	11.5572083290457	3.92657274155862	0.630681145606629	6.22592377925266	4.78726776803963e-10	1.29441176188733e-08
ENSG00000109083	IFT20	116.007428535424	0.830973110796645	0.133502478611129	6.224402119283	4.83395814914226e-10	1.30509697982109e-08
ENSG00000143321	HDGF	2265.3717932056	-0.794957122370002	0.127791125970309	-6.22075372083899	4.94772268083756e-10	1.33383273515853e-08
ENSG00000169155	ZBTB43	405.573577181221	1.1899906807614	0.191319936416137	6.21989899773471	4.97475013038533e-10	1.33913503139973e-08
ENSG00000146731	CCT6A	2733.2729059337	-0.545789117047735	0.0877687870530928	-6.21848763521795	5.01969495026293e-10	1.34923765154999e-08
ENSG00000164687	FABP5	242.338892465768	-1.51690075341209	0.243953722528665	-6.21798568059914	5.03577502387667e-10	1.35156339394519e-08
ENSG00000125967	NECAB3	212.917122717318	1.39782023191892	0.224834987653891	6.21709390742472	5.06446698010069e-10	1.35581450291671e-08
ENSG00000152601	MBNL1	1054.30880810508	-0.755707927671249	0.121554484475596	-6.21703041999218	5.06651570029873e-10	1.35581450291671e-08
ENSG00000172000	ZNF556	227.585371513337	2.32024455459306	0.373274420631188	6.21592165535919	5.10242587935092e-10	1.36341914429587e-08
ENSG00000166851	PLK1	501.664498798719	-2.06321160568544	0.332091517333288	-6.21278020665249	5.20552391767391e-10	1.38892842712481e-08
ENSG00000247077	PGAM5	314.485508827197	-0.668507386919469	0.107617080524632	-6.21190784641715	5.23451240582455e-10	1.39461818812283e-08
ENSG00000129534	MIS18BP1	265.960840922479	-1.40126118389332	0.225649845331678	-6.20989206455529	5.3021006423117e-10	1.41056031269219e-08
ENSG00000198911	SREBF2	1735.12161541666	1.00218382409518	0.16142126838004	6.20849925262451	5.34929771752947e-10	1.42103898636327e-08
ENSG00000166272	WBP1L	842.553755162889	0.82978199682918	0.13368247755804	6.2071111486464	5.39674307395879e-10	1.43066278381714e-08
ENSG00000162607	USP1	516.297520749777	-1.06461516260083	0.171519027689234	-6.20697993070338	5.40124928549967e-10	1.43066278381714e-08
ENSG00000105618	PRPF31	599.36733318351	-0.436893082705582	0.0704136524550524	-6.20466440062126	5.48137463043591e-10	1.44977578706457e-08
ENSG00000134324	LPIN1	436.805896371518	1.22782343171109	0.197899228999377	6.20428607993694	5.49457559929731e-10	1.45115808679845e-08
ENSG00000122180	MYOG	2698.15005145839	5.53022263503074	0.891806094589204	6.20114918319565	5.60523488089335e-10	1.47823853808139e-08
ENSG00000011260	UTP18	345.493076422924	-0.724820589298375	0.116893664358445	-6.20068327292551	5.62185504503582e-10	1.48047606735914e-08
ENSG00000005243	COPZ2	204.428233955234	1.2529064939417	0.202118407049535	6.19887378013347	5.68686135726313e-10	1.49543086875892e-08
ENSG00000175906	ARL4D	311.068410952983	1.57479373780725	0.254098671645889	6.19756777005857	5.73423512220766e-10	1.50571250387897e-08
ENSG00000169813	HNRNPF	1791.88312421565	-0.597777013950927	0.0964604892607187	-6.19711778918333	5.75064659961966e-10	1.50784605437001e-08
ENSG00000112029	FBXO5	166.931485247601	-1.94605807633667	0.314076482100364	-6.19612797278723	5.78690814151957e-10	1.51517075469398e-08
ENSG00000165304	MELK	300.918033597156	-1.86806952607973	0.301531413474553	-6.19527333671118	5.81839681379203e-10	1.52122653477835e-08
ENSG00000154124	OTULIN	222.629969588895	-0.893416653402959	0.144263062225037	-6.19296886967028	5.90413935987876e-10	1.54142932470178e-08
ENSG00000262246	CORO7	614.209928428988	1.31513757938703	0.212435452731061	6.19076318232045	5.98736070675928e-10	1.56091694528508e-08
ENSG00000140450	ARRDC4	112.368800993542	1.95045228001942	0.315096473204752	6.19001622005462	6.0158024389304e-10	1.56608808270696e-08
ENSG00000123329	ARHGAP9	29.8588457385517	3.68830157019477	0.596282732311299	6.18549116104411	6.19094042254721e-10	1.60937918384417e-08
ENSG00000243649	CFB	12.123810023145	3.65800100316376	0.591459500704492	6.18470241632214	6.22197297844107e-10	1.61513897701415e-08
ENSG00000119899	SLC17A5	225.098071535945	1.15456346063215	0.186721957230575	6.18332989733195	6.27633589916129e-10	1.62692997659598e-08
ENSG00000146143	PRIM2	192.169498138131	-1.38373448569559	0.223817878246974	-6.18241266753808	6.31292370421773e-10	1.63397770115052e-08
ENSG00000080345	RIF1	670.711464621097	-0.748753711652579	0.121114466162116	-6.18219883535914	6.32148322036582e-10	1.63397770115052e-08
ENSG00000100284	TOM1	405.324069286251	1.18191854102635	0.191730631585706	6.16447424833115	7.07177039950878e-10	1.82531923347321e-08
ENSG00000096401	CDC5L	666.402616907572	-0.514912761419515	0.0835993854656562	-6.15928883389997	7.30723455574386e-10	1.8834241814571e-08
ENSG00000111875	ASF1A	193.340220657613	-1.16620542001694	0.189378544874907	-6.15806516407269	7.36390569601041e-10	1.89534642079634e-08
ENSG00000135338	LCA5	83.8851653013334	1.24004041612082	0.201414430553188	6.15666123184435	7.4294534448559e-10	1.90951644542433e-08
ENSG00000102554	KLF5	968.060258101356	1.61015618012454	0.261589922012488	6.1552683977163	7.49504531592572e-10	1.92365782248096e-08
ENSG00000138750	NUP54	251.393820627056	-0.67920145855048	0.110406341536456	-6.15183375427948	7.65921415306476e-10	1.95729843294803e-08
ENSG00000167775	CD320	257.718975576314	-1.03847211688725	0.168809048642883	-6.15175623129152	7.66295977622891e-10	1.95729843294803e-08
ENSG00000104081	BMF	352.26633583121	3.03919946418601	0.494047491830021	6.15163423445061	7.66885782955847e-10	1.95729843294803e-08
ENSG00000173517	PEAK1	598.399213524213	1.19339330861232	0.193996327357733	6.15162835743628	7.66914207117626e-10	1.95729843294803e-08
ENSG00000188986	NELFB	610.965233897534	-0.670114668155519	0.109007187038289	-6.14743565412929	7.8745628191608e-10	2.00359641573509e-08
ENSG00000108468	CBX1	1119.98571082283	-0.742145692674575	0.120726547011631	-6.14732808189301	7.87990329622988e-10	2.00359641573509e-08
ENSG00000164024	METAP1	465.407690930533	-0.74813953097276	0.121703043817941	-6.14725406615074	7.88357989595166e-10	2.00359641573509e-08
ENSG00000142627	EPHA2	635.098279645759	-1.82781820512909	0.297356101184188	-6.14689995547428	7.9011928756255e-10	2.00527206077765e-08
ENSG00000148341	SH3GLB2	343.435802544366	0.728753297155799	0.118606799687985	6.14427924092805	8.03274213174635e-10	2.03581906088284e-08
ENSG00000197771	MCMBP	651.396733306217	-0.834905365076049	0.135916155366027	-6.14279710037132	8.10808277033186e-10	2.05034981581479e-08
ENSG00000162302	RPS6KA4	354.215975989943	-0.873136446599185	0.142141932143173	-6.14270844243001	8.11261124024099e-10	2.05034981581479e-08
ENSG00000285077	ARHGAP11B	34.7911623766266	-2.20566405525812	0.359183603718196	-6.14077043725139	8.21221927544531e-10	2.07264568870012e-08
ENSG00000185532	PRKG1	60.3338051673666	2.7665766079438	0.450891756148706	6.13578884558575	8.47376483083235e-10	2.13569388679579e-08
ENSG00000134815	DHX34	176.443657606569	-0.81552086534066	0.132982469224465	-6.13254416237465	8.64846898873284e-10	2.17671079098162e-08
ENSG00000121390	PSPC1	383.394504576172	-0.656614694287463	0.107150905770362	-6.12794347902827	8.90221962385624e-10	2.23748191291868e-08
ENSG00000188486	H2AX	564.363426650194	-1.72916819643984	0.282198843921043	-6.12748150351618	8.92809744618185e-10	2.24089088590581e-08
ENSG00000126215	XRCC3	125.00104576257	-1.66998341611494	0.272565859115989	-6.12689873020481	8.96084648887215e-10	2.24454490908367e-08
ENSG00000132383	RPA1	1032.09825551498	-1.06276089458068	0.173461468299885	-6.12678368860195	8.96732510251044e-10	2.24454490908367e-08
ENSG00000147912	FBXO10	340.152514582864	1.27641041356196	0.208346223817946	6.12639091878761	8.98947853088462e-10	2.2469991871773e-08
ENSG00000111605	CPSF6	608.936397755384	-0.615408390894598	0.100505020723585	-6.12316067858075	9.17370994664866e-10	2.28990397666894e-08
ENSG00000107186	MPDZ	619.658138552023	0.928136520935182	0.151667606812264	6.11954352312054	9.38437967124177e-10	2.33928160106283e-08
ENSG00000170214	ADRA1B	71.0982318667099	-1.79532073168891	0.293452939889338	-6.11791700695155	9.48064170329671e-10	2.36004428283024e-08
ENSG00000289194		28.2380589493107	-2.01948628906683	0.330383148931712	-6.11255839045304	9.8046415014999e-10	2.43736422681412e-08
ENSG00000171307	ZDHHC16	257.86249738429	-0.636385191676839	0.104168457385759	-6.10919281755477	1.00136290359742e-09	2.48592097636593e-08
ENSG00000041982	TNC	1990.48929623176	-4.23242144154899	0.692987516262022	-6.10750026837235	1.01203642307171e-09	2.50899547556349e-08
ENSG00000129484	PARP2	223.708568253894	-1.00030823616581	0.163841077682771	-6.10535679033198	1.02571288846968e-09	2.53944182741262e-08
ENSG00000198892	SHISA4	133.431009132379	1.71099476087429	0.280582645362205	6.09800637764164	1.07399462813185e-09	2.6553641641461e-08
ENSG00000128699	ORMDL1	374.940874465799	0.856720388113612	0.140502892131837	6.09752849293472	1.0772092354403e-09	2.65969829814208e-08
ENSG00000116353	MECR	183.456363554492	-0.786926459763295	0.129077285975848	-6.09655257169368	1.08380317449466e-09	2.67235316616252e-08
ENSG00000183814	LIN9	65.2574178412505	-1.49680141050691	0.245557795864212	-6.09551574300091	1.09085175747465e-09	2.6827588486299e-08
ENSG00000141858	SAMD1	329.022307345434	-0.921138791073892	0.151117885963504	-6.09549812850315	1.09097188986433e-09	2.6827588486299e-08
ENSG00000114268	PFKFB4	102.447432357688	-2.1246795728686	0.348663794811573	-6.09377745692475	1.1027694022939e-09	2.70810996134172e-08
ENSG00000091651	ORC6	140.078679495381	-1.6649265419265	0.27323283600523	-6.09343505805662	1.10513180006918e-09	2.71025382289202e-08
ENSG00000108679	LGALS3BP	1599.48215475682	0.790698739057192	0.12984272356055	6.08966538420203	1.13146926116344e-09	2.77110984460177e-08
ENSG00000167703	SLC43A2	145.571784812571	1.32419527783065	0.217469302798353	6.08911354748076	1.1353757533701e-09	2.77693986345105e-08
ENSG00000142661	MYOM3	416.711790500266	4.54877064504859	0.747131101610591	6.08831654209389	1.14104103240643e-09	2.787050156604e-08
ENSG00000149480	MTA2	889.513380235373	-0.69162839673632	0.113662491979933	-6.08493078665238	1.16541644492462e-09	2.84277252658088e-08
ENSG00000144063	MALL	64.7102842886788	-4.59658107193487	0.755570578719348	-6.08358927861621	1.17521428042605e-09	2.8628345730807e-08
ENSG00000084636	COL16A1	391.210145617876	2.15350684193178	0.354578057457391	6.07343516227189	1.25202565097183e-09	3.04587042389497e-08
ENSG00000137710	RDX	1937.99563888009	-0.920171919471972	0.151521654911594	-6.07287400608743	1.25641032657747e-09	3.05245643694661e-08
ENSG00000163251	FZD5	95.1587745023548	2.02970282140577	0.334247438125804	6.07245588114824	1.25968713528389e-09	3.05633690676814e-08
ENSG00000170515	PA2G4	1640.55593596851	-0.655285448376673	0.107922294742151	-6.07182649277694	1.26463531120948e-09	3.0642568253101e-08
ENSG00000132436	FIGNL1	133.938025084074	-1.58295655095143	0.260904144327973	-6.06719588540362	1.30162767503927e-09	3.14969664929383e-08
ENSG00000019549	SNAI2	1153.89054580578	-0.973586465817232	0.160581037483924	-6.06289809227754	1.33690379339214e-09	3.23076206219877e-08
ENSG00000074527	NTN4	267.235345999872	1.25629487306608	0.207369281097468	6.05824964246077	1.37610716070553e-09	3.3210904513738e-08
ENSG00000180104	EXOC3	433.53674004957	0.70081884472168	0.115695822751757	6.05742565334784	1.38317234462567e-09	3.33372015300044e-08
ENSG00000258461		30.3542270081761	1.93305386970195	0.319141925250035	6.05703518328869	1.38653271283804e-09	3.33520420405603e-08
ENSG00000108106	UBE2S	728.282356215126	-1.47081783857598	0.242832300548799	-6.05692832152865	1.38745374648042e-09	3.33520420405603e-08
ENSG00000184640	SEPTIN9	4344.72636625416	0.80372981715049	0.13272227144968	6.05572680735212	1.39785064374507e-09	3.35576361005661e-08
ENSG00000114850	SSR3	3343.08674897272	-0.74151520796396	0.12246988225107	-6.05467396828075	1.40702342606768e-09	3.37333402953276e-08
ENSG00000100629	CEP128	151.034318488273	-1.9510775869719	0.322317639039598	-6.05327587030446	1.41929498067656e-09	3.39827773202256e-08
ENSG00000184828	ZBTB7C	60.7281696594653	5.14056598723378	0.849365175131186	6.05224482677879	1.42841155002517e-09	3.41149550052579e-08
ENSG00000151233	GXYLT1	253.081260444231	-1.18569139143726	0.195909916501876	-6.05222753706756	1.42856491256836e-09	3.41149550052579e-08
ENSG00000144152	FBLN7	51.8072306013752	2.27343483675375	0.375670862582686	6.05166666673107	1.43354863735083e-09	3.41891016433462e-08
ENSG00000110104	CCDC86	369.25407890736	-0.946659476004665	0.156510866687788	-6.04852235527573	1.46180340721363e-09	3.4817325394066e-08
ENSG00000124257	NEURL2	29.1776689009097	2.59639714724204	0.429423939196584	6.04623289539862	1.48271722564569e-09	3.52692880458493e-08
ENSG00000242265	PEG10	1909.74652067001	-1.70607952942651	0.282209071732678	-6.04544538186423	1.48997820876823e-09	3.53957355939368e-08
ENSG00000170571	EMB	550.832743875989	-1.81821687537931	0.300859457602553	-6.04340940407214	1.50891119224184e-09	3.57987704892109e-08
ENSG00000107821	KAZALD1	408.8384761215	-1.9195573480971	0.317643680388417	-6.0431151841266	1.51166652262726e-09	3.58174423336566e-08
ENSG00000005448	WDR54	112.059946325686	-1.45106896049169	0.240138092814595	-6.04264381166729	1.51609108682264e-09	3.58755387880181e-08
ENSG00000105486	LIG1	387.386473685016	-1.56520362848984	0.259035273549445	-6.04243432580648	1.51806148633148e-09	3.58755387880181e-08
ENSG00000156471	PTDSS1	564.3270296849	-0.585498647634326	0.0969535363745427	-6.03896123368288	1.55109500580029e-09	3.6608658651813e-08
ENSG00000204060	FOXO6	39.4274640635983	3.32870616540498	0.551244173496995	6.03853305929433	1.55521567875731e-09	3.66451919383623e-08
ENSG00000184922	FMNL1	604.120710227105	1.50180881532636	0.24871046205581	6.03838215293639	1.55667051537913e-09	3.66451919383623e-08
ENSG00000164087	POC1A	101.898237791577	-2.05263034327316	0.340048206714266	-6.03629221605609	1.57695577836054e-09	3.70747600760036e-08
ENSG00000014138	POLA2	236.40899798903	-1.55822502611959	0.258204870840788	-6.03483978069648	1.59120483699662e-09	3.73614895726807e-08
ENSG00000157510	AFAP1L1	658.205803434813	1.78307447871208	0.295557886904831	6.03291117481237	1.61031940435579e-09	3.77615750013689e-08
ENSG00000159166	LAD1	30.3513693771625	4.87338905902675	0.8081505561798	6.03029846575085	1.63657144778672e-09	3.83277871755147e-08
ENSG00000164465	DCBLD1	400.216019837368	-1.25919644180336	0.20882903574235	-6.02979579600671	1.64166980697138e-09	3.83977705365786e-08
ENSG00000175084	DES	20323.6267658617	1.39385032745518	0.231283444847344	6.02658927177072	1.67455835684277e-09	3.91167373805749e-08
ENSG00000114626	ABTB1	200.176905677816	0.8944627589982	0.148461930688447	6.02486277020919	1.69253168647496e-09	3.94858962804933e-08
ENSG00000152409	JMY	192.756564376521	1.06615407876266	0.176966719175065	6.02460216097449	1.69526097446199e-09	3.94989295163697e-08
ENSG00000082516	GEMIN5	370.612321650803	-0.584493712655032	0.0970884400026601	-6.0202194271431	1.74180783310009e-09	4.05315564436346e-08
ENSG00000141349	G6PC3	499.631165514269	-0.872865880792759	0.14516055195036	-6.01310665373639	1.82001207203146e-09	4.22972665067132e-08
ENSG00000101040	ZMYND8	728.764477005963	-1.31478965330414	0.218730650814543	-6.01099867991944	1.84383907620761e-09	4.27963516195789e-08
ENSG00000184887	BTBD6	337.501657057085	0.98634045409548	0.164101167138878	6.0105633085519	1.84879793081332e-09	4.28567846458726e-08
ENSG00000244405	ETV5	426.746889474586	-1.17499296637773	0.195551169823771	-6.00862151546638	1.87107351811514e-09	4.33179704950907e-08
ENSG00000139174	PRICKLE1	202.653978941871	2.02564597839996	0.337379253222609	6.00406207273037	1.92441073827484e-09	4.44961908569089e-08
ENSG00000110330	BIRC2	942.501340120421	-0.917578578014779	0.152839732218381	-6.00353432119159	1.93067931179221e-09	4.4584481518633e-08
ENSG00000261143	ADAMTS7P3	24.3193380613459	6.01976745546242	1.00316582802784	6.00077004945122	1.96383941435649e-09	4.5292757697142e-08
ENSG00000166710	B2M	4521.66493517408	0.954830938550303	0.159133932536181	6.00017182591283	1.97108837779353e-09	4.54023990008974e-08
ENSG00000101945	SUV39H1	100.168185246386	-1.47315076217602	0.245562603432712	-5.99908431325819	1.9843331224296e-09	4.56496963702294e-08
ENSG00000100426	ZBED4	322.026289290809	-0.553102830960616	0.0922068851950497	-5.99849815760082	1.99150779369719e-09	4.57569031842271e-08
ENSG00000116016	EPAS1	852.679266968771	1.24200481174759	0.207062149051828	5.99822235707946	1.99489238879795e-09	4.5776868598936e-08
ENSG00000136122	BORA	78.1823467601603	-1.64567898070291	0.274558006643474	-5.99392092338396	2.04841007902311e-09	4.69457408161001e-08
ENSG00000136943	CTSV	99.2289361335446	-1.96780509633611	0.328361025526627	-5.99280957044198	2.06246314976026e-09	4.72083546367139e-08
ENSG00000186654	PRR5	200.290244113991	2.63187444917608	0.439228294541677	5.99204213818321	2.07222211589148e-09	4.73721430186901e-08
ENSG00000186767	SPIN4	87.1714286478258	-1.58188122535063	0.264076570505409	-5.99023693136845	2.0953555266027e-09	4.78408839618436e-08
ENSG00000124406	ATP8A1	61.1786277794582	3.93076121779696	0.65629479359223	5.98932256689396	2.10716874324745e-09	4.80011410642454e-08
ENSG00000004700	RECQL	849.561415636868	-0.727144647377351	0.121407580113234	-5.98928540293084	2.10765025610442e-09	4.80011410642454e-08
ENSG00000134779	TPGS2	794.838460005078	-0.744764384056448	0.124356072367794	-5.98896676194259	2.11178311245199e-09	4.8035146621611e-08
ENSG00000119285	HEATR1	735.162829732137	-0.541776180854276	0.0904886952827259	-5.98722502475622	2.13451379519506e-09	4.84915699515162e-08
ENSG00000127914	AKAP9	798.980032408518	1.07688312783786	0.179880422064401	5.98666111341628	2.14192411095591e-09	4.85992432008287e-08
ENSG00000130520	LSM4	620.2133824205	-0.755698548375562	0.126290167296016	-5.98382728090188	2.17954434809701e-09	4.93912434649082e-08
ENSG00000168334	XIRP1	1223.69364889983	3.7349820986191	0.624215967920487	5.98347733887972	2.18423438002384e-09	4.94359614593206e-08
ENSG00000076604	TRAF4	502.751488238922	1.21073683659293	0.202392528509574	5.9821221934863	2.20248938660306e-09	4.97872041838707e-08
ENSG00000112658	SRF	676.545799480891	0.686573081063547	0.114777990332873	5.98174858326396	2.20754832662725e-09	4.98396487588536e-08
ENSG00000291225		22.2981062664485	2.87508978354699	0.480685113898273	5.98123324483779	2.21454494285231e-09	4.993565591708e-08
ENSG00000101400	SNTA1	252.572354231021	1.21072344032296	0.202479051510179	5.9794997620388	2.23823889051748e-09	5.04074666964684e-08
ENSG00000185361	TNFAIP8L1	186.769258917565	-0.993566159632216	0.166174993091265	-5.97903535995059	2.2446283519439e-09	5.04888777754303e-08
ENSG00000235655	H3P6	19.483101266941	19.7723614301771	3.30790258054617	5.97731068214001	2.26851316240921e-09	5.09631284152598e-08
ENSG00000170540	ARL6IP1	2037.82810229157	-1.08454312123645	0.18158994126771	-5.97248456420586	2.33667260874017e-09	5.24296318880948e-08
ENSG00000104824	HNRNPL	2764.28719638169	-0.349781579951695	0.0585845193320498	-5.97054621152008	2.36460593254631e-09	5.29910519144645e-08
ENSG00000104375	STK3	180.217881136931	0.987910716076188	0.165559350489602	5.96710915544595	2.41493862842585e-09	5.40524455368576e-08
ENSG00000170153	RNF150	38.8864950455773	3.41493833739128	0.572619856828162	5.96370925085833	2.46575329527993e-09	5.51220057914114e-08
ENSG00000205336	ADGRG1	562.691443202819	2.7515968786337	0.461407122082904	5.96349026042841	2.46906176671795e-09	5.51282416797136e-08
ENSG00000171812	COL8A2	110.808548230952	2.25952556711252	0.378972379810786	5.962243391565	2.48798180959762e-09	5.548260415349e-08
ENSG00000176978	DPP7	593.440296513899	0.820303556852353	0.13759449326438	5.96174699576229	2.49555337482475e-09	5.5583335081623e-08
ENSG00000136478	TEX2	784.994515130242	1.07695338391665	0.180697173488463	5.95999020419323	2.52253054246183e-09	5.61155113461833e-08
ENSG00000121892	PDS5A	1198.51775000291	-0.643492291548091	0.10800915234009	-5.95775707527005	2.55723256022533e-09	5.68180230749943e-08
ENSG00000130775	THEMIS2	102.949539080064	1.80349548386773	0.302735447431791	5.95733172037634	2.5638949330683e-09	5.68965806061511e-08
ENSG00000150630	VEGFC	267.424909645797	-1.89096931786127	0.317581361808588	-5.95428304448482	2.61214389958123e-09	5.78966900617291e-08
ENSG00000174780	SRP72	1100.02097113924	-0.467039442792518	0.0785136486601252	-5.94851278424555	2.70589757312189e-09	5.98760695808015e-08
ENSG00000179950	PUF60	941.889028174667	-0.41222764044182	0.0693007797253757	-5.94838387209193	2.70802908528876e-09	5.98760695808015e-08
ENSG00000111252	SH2B3	861.969131757596	-1.30993458283751	0.220352495444417	-5.94472315911636	2.7692446966198e-09	6.11159726735826e-08
ENSG00000025770	NCAPH2	312.303654548948	-1.05994777289772	0.178303411859243	-5.94462978495592	2.77082362233916e-09	6.11159726735826e-08
ENSG00000170004	CHD3	3040.04564206582	0.986922450773291	0.166078567621388	5.94250338805422	2.80701851488767e-09	6.18393655150253e-08
ENSG00000130669	PAK4	351.898809937429	-0.982225186672843	0.16546103319979	-5.93629308168789	2.91538448367032e-09	6.41490344006635e-08
ENSG00000123737	EXOSC9	382.08348509349	-1.06240584608737	0.179059689024644	-5.93324969944044	2.96996633533407e-09	6.52711079759349e-08
ENSG00000130164	LDLR	1224.93962087318	1.04498728177892	0.176131585241133	5.93299197499575	2.97463395314027e-09	6.52948299701973e-08
ENSG00000198453	ZNF568	150.059235812434	0.886781687497626	0.149508625857197	5.93130785874945	3.00531110535541e-09	6.58887303423524e-08
ENSG00000166477	LEO1	328.514381228018	-0.57966038552338	0.0977772692266121	-5.92837568596785	3.05945897938649e-09	6.69951564956631e-08
ENSG00000092929	UNC13D	18.8816367575755	3.59758127037512	0.607026417279451	5.92656459087667	3.09337744972076e-09	6.76564777074143e-08
ENSG00000166482	MFAP4	107.107823288955	4.21281306485025	0.71087677995712	5.92622122937307	3.09984913628354e-09	6.77166323324749e-08
ENSG00000166788	SAAL1	116.119356043046	-1.31880282713761	0.222671088273136	-5.92264957864632	3.16795430151428e-09	6.91214201734476e-08
ENSG00000155115	GTF3C6	449.097772107038	-0.685894587219221	0.115822816168999	-5.92192980542295	3.18185443630838e-09	6.93415630868306e-08
ENSG00000154978	VOPP1	862.835758968839	-1.03641045059411	0.175199744453069	-5.91559339215667	3.30681208405049e-09	7.19785400639555e-08
ENSG00000186300	ZNF555	97.0018100564608	1.48593248316092	0.251202871565528	5.91526869856386	3.31334229387193e-09	7.20345157964009e-08
ENSG00000136811	ODF2	493.672665037641	-0.853182322915116	0.144265802509408	-5.91396095314743	3.33977090650387e-09	7.2522447715574e-08
ENSG00000131504	DIAPH1	911.433509192958	-0.833940493586966	0.141057282428121	-5.91206975798587	3.37835396333914e-09	7.32728332191685e-08
ENSG00000134287	ARF3	978.792783200454	-0.759897834986457	0.128552077782549	-5.91120616713681	3.39611643081444e-09	7.35703936803932e-08
ENSG00000131467	PSME3	1118.35804393559	-0.623064793248014	0.105456375893609	-5.90827048595527	3.4571804395668e-09	7.48041765265125e-08
ENSG00000104738	MCM4	1068.82693713396	-1.67473765795136	0.283537640499666	-5.9065796519998	3.49283456716979e-09	7.5485879594761e-08
ENSG00000163535	SGO2	386.773415804866	-1.75749912976784	0.297703841455444	-5.90351512152347	3.55836992338416e-09	7.68109816083293e-08
ENSG00000189060	H1-0	448.384173400291	0.969977013653944	0.164378402693057	5.90087869064635	3.61570692607743e-09	7.79561835708898e-08
ENSG00000097007	ABL1	1619.28966059925	-0.635301059910735	0.107687365080642	-5.89949488907067	3.64616068953641e-09	7.85197468254368e-08
ENSG00000149948	HMGA2	493.183695286136	-2.33286249693041	0.39567072172398	-5.89596947372268	3.72487837072769e-09	8.01132024265403e-08
ENSG00000010165	METTL13	452.334379132495	-0.61068848750227	0.103580457532436	-5.89578866564703	3.72895985356266e-09	8.01132024265403e-08
ENSG00000205269	TMEM170B	83.7260946627421	1.67571856090954	0.284249463409229	5.89523913541057	3.74139145025657e-09	8.02854955428287e-08
ENSG00000130340	SNX9	443.294200696069	0.717269312620669	0.12169733975411	5.89387832199055	3.77234997536445e-09	8.0854478800597e-08
ENSG00000179409	GEMIN4	281.352221098152	-0.866785456394079	0.147155703140858	-5.89026070953151	3.85586825677742e-09	8.25473349042102e-08
ENSG00000126453	BCL2L12	114.38618354436	-0.954805352305411	0.162252184445563	-5.88469952233991	3.98777806436402e-09	8.52709723116712e-08
ENSG00000197063	MAFG	693.344498220561	1.05225412745104	0.179078789814166	5.87592829135703	4.20480326039681e-09	8.98061090721136e-08
ENSG00000111581	NUP107	435.249382871965	-1.11862737307681	0.190404184504319	-5.87501464838572	4.22805959957098e-09	9.01969525596637e-08
ENSG00000167202	TBC1D2B	768.060105048462	1.15611137665662	0.19690264417381	5.87148731042989	4.31902659758268e-09	9.20296569042295e-08
ENSG00000106462	EZH2	376.406324407475	-1.14877390121207	0.195666222404176	-5.87108948645778	4.32940487927224e-09	9.21429012726515e-08
ENSG00000149136	SSRP1	1649.71830295841	-0.766780419704547	0.130652011065547	-5.86887575209125	4.3876007375566e-09	9.32723955856512e-08
ENSG00000149582	TMEM25	119.356753457502	1.47627878620061	0.251649270945227	5.86641392067426	4.4532128627722e-09	9.44732254572839e-08
ENSG00000112339	HBS1L	664.724301330995	-0.451569814858737	0.0769760591503234	-5.86636702168508	4.4544720251882e-09	9.44732254572839e-08
ENSG00000110713	NUP98	999.168108002334	-0.538597458549468	0.0918692561052895	-5.86265178779931	4.55532865919624e-09	9.64997853450454e-08
ENSG00000197769	MAP1LC3C	26.771074365705	3.07781077495853	0.525110840508788	5.86125925714349	4.59370106543378e-09	9.71995096368588e-08
ENSG00000127528	KLF2	173.773874316221	1.56246599338516	0.266686673793123	5.85880790802925	4.66201573803516e-09	9.85304301800532e-08
ENSG00000075303	SLC25A40	122.079962488138	-1.17680841046168	0.200891342830625	-5.85793491088298	4.68658250921575e-09	9.87796669885756e-08
ENSG00000137507	LRRC32	50.5727730545501	2.52149810232008	0.43044997338647	5.85781916184767	4.68984921442599e-09	9.87796669885756e-08
ENSG00000136161	RCBTB2	204.831364988927	1.03718884587438	0.177060839461142	5.85781050756852	4.69009354718521e-09	9.87796669885756e-08
ENSG00000161981	SNRNP25	154.959494084632	-0.988390444040303	0.168756643244671	-5.85689798657164	4.71592601307376e-09	9.92089082773447e-08
ENSG00000006534	ALDH3B1	750.018961948906	0.898620497437183	0.153446165426706	5.85625906609189	4.7340955020234e-09	9.94761383952884e-08
ENSG00000205531	NAP1L4	1044.93584940265	-0.581832856100473	0.0994191460367995	-5.85232200531184	4.84756925799292e-09	1.01743042431023e-07
ENSG00000181938	GINS3	69.3222721726382	-1.46218731613081	0.249950676698903	-5.8499034107125	4.91858554543701e-09	1.03114632684697e-07
ENSG00000134057	CCNB1	853.472227078791	-1.96212370957846	0.335495318184542	-5.84843842291469	4.96209264619488e-09	1.03907019427858e-07
ENSG00000111907	TPD52L1	66.1600126448784	3.11465348826402	0.532641659916103	5.84755891748049	4.98839177451506e-09	1.04337661058449e-07
ENSG00000145912	NHP2	619.212477800477	-0.629031200332915	0.107583454292456	-5.84691395595973	5.00776367261606e-09	1.04622589610327e-07
ENSG00000164463	CREBRF	154.587421405751	1.33732860939171	0.228831626857045	5.84415986443674	5.09131170593212e-09	1.06246099900054e-07
ENSG00000103888	CEMIP	598.976190357325	2.97309238620671	0.509023816539439	5.84077265071615	5.19592723591599e-09	1.0830502624509e-07
ENSG00000130713	EXOSC2	302.309334050053	-0.99755047511262	0.170895243716516	-5.83720443833636	5.30839460933762e-09	1.10522719343383e-07
ENSG00000134569	LRP4	233.174505629782	2.24680108994593	0.38501216181189	5.83566264341455	5.35772038572484e-09	1.1142221469604e-07
ENSG00000078814	MYH7B	47.0395678863797	3.12437170175238	0.535614372137346	5.83324844194287	5.43585360797736e-09	1.12918068612288e-07
ENSG00000186897	C1QL4	65.0879548975743	4.34272317076253	0.744618209618364	5.8321474208753	5.47185406254052e-09	1.1353629233301e-07
ENSG00000139726	DENR	823.599809278829	-0.470640773669153	0.0807022449789055	-5.83181761290745	5.48268297769699e-09	1.13631414743909e-07
ENSG00000001167	NFYA	403.191585113657	-0.791942681382912	0.135821176663365	-5.83077470566874	5.51706317594817e-09	1.14213877830181e-07
ENSG00000089280	FUS	3019.55725341555	-0.723390566410434	0.124092497629644	-5.82944642285629	5.56115477661927e-09	1.14995833488796e-07
ENSG00000185033	SEMA4B	218.277863169493	-1.07115827875987	0.183788893327044	-5.82819918749817	5.60286800738044e-09	1.15726888910672e-07
ENSG00000141499	WRAP53	110.990302955879	-1.3764814931801	0.236195118571917	-5.8277304861446	5.61862206927818e-09	1.1592070951775e-07
ENSG00000107745	MICU1	653.16486845079	0.734111350748355	0.126051086905856	5.82391924392243	5.74833605544196e-09	1.18462594791481e-07
ENSG00000223960	CHROMR	185.816667648612	-0.966340502338223	0.165935758582797	-5.82358203313995	5.7599521524989e-09	1.18567702849573e-07
ENSG00000135018	UBQLN1	1206.38839135501	-0.5075258022604	0.0873002434704903	-5.81356685943214	6.11555297443633e-09	1.257454434755e-07
ENSG00000133119	RFC3	170.111305396792	-1.70732778274203	0.293832322029333	-5.81055130678097	6.22674455067931e-09	1.27887212854076e-07
ENSG00000164649	CDCA7L	251.257240308894	-0.848012769181642	0.145979725649959	-5.80911332314097	6.28045692582908e-09	1.28844954542629e-07
ENSG00000088325	TPX2	1178.51220648757	-1.84412357971742	0.31754892740292	-5.80736831580451	6.34624290210606e-09	1.30047952803631e-07
ENSG00000074590	NUAK1	806.644160974758	2.18627138928016	0.376520413209181	5.80651489954024	6.37865987724378e-09	1.30565212357936e-07
ENSG00000071282	LMCD1	265.540168660649	2.19520995137519	0.378165432958287	5.80489320296317	6.44070433408353e-09	1.31687075019458e-07
ENSG00000040275	SPDL1	357.197878305765	-1.82855723929239	0.315307275703593	-5.7992865379083	6.65976526465324e-09	1.36013185769804e-07
ENSG00000249628	LINC00942	26.2811004870111	2.2822981147732	0.393577746873626	5.79884948501935	6.67714280832903e-09	1.36215210407134e-07
ENSG00000183137	CEP57L1	143.324228457501	-0.831585994855176	0.143430223736408	-5.7978435311057	6.71730801057915e-09	1.36881135351074e-07
ENSG00000214402	LCNL1	409.057752737279	2.52047788672244	0.435091322316087	5.79298588008002	6.91459228609740e-09	1.40743664239501e-07
ENSG00000166508	MCM7	1168.25488560401	-1.39518150688952	0.240848159382815	-5.79278459285194	6.92288761407722e-09	1.40755068059624e-07
ENSG00000228716	DHFR	806.778621682627	-1.38053743018742	0.238574371128228	-5.7866124666233	7.18200079469321e-09	1.45860344264545e-07
ENSG00000170681	CAVIN4	962.198029797186	4.04348955933966	0.698842805755768	5.78597865791406	7.2091367271488e-09	1.46248228566251e-07
ENSG00000004776	HSPB6	213.595953518141	1.5054290916835	0.260340228509435	5.78254501927251	7.35788693586278e-09	1.49099630926386e-07
ENSG00000154556	SORBS2	534.186600225557	3.65898191392507	0.633096185760389	5.77950396199338	7.49211900220153e-09	1.51650822561803e-07
ENSG00000068489	PRR11	719.044475177691	-2.00509373350936	0.347054685579181	-5.77745760776336	7.58378209593614e-09	1.53335647555278e-07
ENSG00000173193	PARP14	133.043216073095	1.43022509902074	0.247574494265819	5.77694848276702	7.60675638216986e-09	1.53629462692947e-07
ENSG00000094804	CDC6	256.857136635208	-1.61473699120069	0.279617481712567	-5.77480700173305	7.70413400923928e-09	1.55423643643156e-07
ENSG00000100033	PRODH	34.0649631508487	5.10436854464661	0.884461710885714	5.77115830094557	7.87284703948875e-09	1.58651381592001e-07
ENSG00000104889	RNASEH2A	229.775468850451	-1.8921856401965	0.32816082013613	-5.76603154334991	8.11598756140434e-09	1.63370161122649e-07
ENSG00000108518	PFN1	6761.31508780746	-0.61722877590726	0.107052362201917	-5.76567170692667	8.13332462208462e-09	1.63538241047595e-07
ENSG00000163466	ARPC2	2292.53086313472	-0.587768571376937	0.10201152987541	-5.76178567358806	8.32286450771317e-09	1.67164641773572e-07
ENSG00000082014	SMARCD3	739.04601782412	0.710630537809006	0.123340502781335	5.76153430368977	8.33527176951541e-09	1.6722926173084e-07
ENSG00000178691	SUZ12	434.552183821407	-0.556826136540608	0.0966740386612901	-5.75983112168842	8.41981339170149e-09	1.68739365956819e-07
ENSG00000161011	SQSTM1	4670.12497040842	0.840491552020758	0.145959291001416	5.75839705889368	8.49164260180892e-09	1.69991661633792e-07
ENSG00000109452	INPP4B	816.266804465535	1.566130809608	0.27202576745021	5.75728845207524	8.5475783479051e-09	1.70923388128384e-07
ENSG00000188549	CCDC9B	827.384450378557	1.64619190251266	0.286027809650622	5.75535611213279	8.64593380700519e-09	1.72700392410619e-07
ENSG00000172995	ARPP21	459.740266291833	3.99914312971529	0.694896911906205	5.7550164077504	8.66333799196654e-09	1.72858291052429e-07
ENSG00000205362	MT1A	22.1573481187257	-2.27320894900999	0.395045302244567	-5.7542994084326	8.70018413560109e-09	1.73403341418985e-07
ENSG00000125817	CENPB	837.72488687231	-0.655722614867368	0.113958571638738	-5.75404381994263	8.71335546563158e-09	1.73475852744089e-07
ENSG00000161682	FAM171A2	177.497574436539	1.99649109662013	0.347138972636104	5.75127327669139	8.85738062215269e-09	1.76150552110724e-07
ENSG00000158022	TRIM63	23.2596085783059	4.92192682306958	0.855990378945635	5.74997914010687	8.92544606046364e-09	1.77310416989363e-07
ENSG00000267279		25.8440975541355	-2.11692098900268	0.368181784469687	-5.74966247190039	8.94217858240322e-09	1.7744909887022e-07
ENSG00000120253	NUP43	366.730194546125	-0.828378863663616	0.144249982994594	-5.74266177691446	9.31997660269853e-09	1.84744677820594e-07
ENSG00000164778	EN2	105.877998976388	4.02948472194834	0.701762199022772	5.74195180013905	9.3591464993376e-09	1.85182252906624e-07
ENSG00000076003	MCM6	650.723353507437	-1.47030434027195	0.256066139025293	-5.74189287919369	9.36240438941001e-09	1.85182252906624e-07
ENSG00000101447	FAM83D	208.618000827197	-1.86854369885067	0.325433720828708	-5.7417027777345	9.37292310415544e-09	1.85189013817933e-07
ENSG00000185507	IRF7	40.9137873156097	2.01452663272996	0.350926645704136	5.74059182279478	9.43462470756535e-09	1.86205928203434e-07
ENSG00000198901	PRC1	858.118847278385	-1.75447001046068	0.305860890993077	-5.73616981486003	9.68415670779004e-09	1.90923726556506e-07
ENSG00000071054	MAP4K4	7230.88512787862	-1.02846479911736	0.179446705816479	-5.7313105550635	9.96576123807327e-09	1.96262940745908e-07
ENSG00000138078	PREPL	904.965326744668	1.15498105002475	0.201560189698232	5.73020422214297	1.00309793261931e-08	1.9733376302566e-07
ENSG00000167721	TSR1	873.774099538427	-0.497987899080348	0.0869174770880324	-5.72943343231158	1.00766622167182e-08	1.98018382675618e-07
ENSG00000110107	PRPF19	803.676622219598	-0.501915397803524	0.0876998810461056	-5.72310237843603	1.04596190306292e-08	2.05322208738253e-07
ENSG00000147065	MSN	6443.16494657908	-0.54720210342855	0.095624395490362	-5.72241111300622	1.05022794407336e-08	2.05937477352402e-07
ENSG00000011021	CLCN6	265.118933239924	1.12306344290099	0.196278469599039	5.72178622135786	1.05409891872148e-08	2.06474036856564e-07
ENSG00000148680	HTR7	82.0658632428184	-2.35144576212105	0.411048422716617	-5.72060524300361	1.06145254925278e-08	2.07690882137127e-07
ENSG00000183431	SF3A3	859.118733075298	-0.654768774381825	0.114462731504034	-5.72036649639757	1.06294520611143e-08	2.07759547965733e-07
ENSG00000054967	RELT	88.3884934572466	-1.14551899282349	0.200265228410667	-5.72000941908133	1.06518148097754e-08	2.07935188357983e-07
ENSG00000159335	PTMS	1303.58275232849	-0.724917255785589	0.126736925339503	-5.71985831156687	1.06612920117601e-08	2.07935188357983e-07
ENSG00000100767	PAPLN	72.1685198052704	1.89070653867857	0.330567110831473	5.71958454645682	1.06784829632246e-08	2.08047488738543e-07
ENSG00000183578	TNFAIP8L3	675.880673809989	-2.17298996301827	0.380201454728538	-5.7153646731041	1.09469008799151e-08	2.1304893616237e-07
ENSG00000117640	MTFR1L	424.926970200001	0.570774183089348	0.0998700258177717	5.71517007646332	1.0959435664922e-08	2.13065011532677e-07
ENSG00000174903	RAB1B	1311.44759957838	-0.51281307145096	0.0897430914625916	-5.7142345231635	1.10198935670897e-08	2.14011743052648e-07
ENSG00000167005	NUDT21	843.573123700388	-0.992858714944758	0.17376830836556	-5.71369269968412	1.10550557016439e-08	2.14465723457158e-07
ENSG00000117013	KCNQ4	85.1207783081394	4.13304646505759	0.723396932243834	5.71338677403248	1.10749571651158e-08	2.14622998438352e-07
ENSG00000143157	POGK	486.190725537924	-0.66613852720763	0.116605412287717	-5.71275821712263	1.11159561631788e-08	2.15188355639749e-07
ENSG00000101265	RASSF2	105.483615756229	3.53127186059244	0.618158995558152	5.71256244100106	1.11287561866896e-08	2.15207201199989e-07
ENSG00000115524	SF3B1	2829.88994468143	0.512907074264921	0.089810564377099	5.71098820970897	1.12322028501233e-08	2.16977065035769e-07
ENSG00000157851	DPYSL5	39.9935911393548	6.73503413453816	1.17946127059039	5.71026306880505	1.12801674524939e-08	2.17672542028666e-07
ENSG00000126947	ARMCX1	697.036472510954	0.523089643558108	0.091650578201068	5.7074341900007	1.14691943145391e-08	2.21085729811088e-07
ENSG00000128708	HAT1	396.487690462751	-0.970811244509772	0.170138528077188	-5.70600472145461	1.15658791362837e-08	2.22713547770321e-07
ENSG00000119686	FLVCR2	203.910423451062	1.72629227122606	0.30268640776051	5.70323683841111	1.17553467707517e-08	2.26122669331257e-07
ENSG00000173559	NABP1	551.157718886706	1.30025759436175	0.228017362378385	5.70244993977268	1.18097600432359e-08	2.26929465160258e-07
ENSG00000167670	CHAF1A	340.587145152707	-1.77108550250132	0.310596240343272	-5.70221165762957	1.18262852427275e-08	2.27007291731975e-07
ENSG00000183048	SLC25A10	106.255211591828	-1.35852309058498	0.238253847490293	-5.70199854019283	1.18410842683964e-08	2.27051855038999e-07
ENSG00000077009	NMRK2	41.8501093534029	5.73426809361717	1.0057530626762	5.70146719549519	1.18780596262426e-08	2.27521106335511e-07
ENSG00000060656	PTPRU	1221.08952967093	-1.49032694579648	0.261505851172402	-5.69901950229773	1.2049844207374e-08	2.30568890685157e-07
ENSG00000160753	RUSC1	250.53280241786	-0.939377988550331	0.164874864233	-5.69752092243005	1.21562067665213e-08	2.32359763162173e-07
ENSG00000103742	IGDCC4	127.400935689287	2.56337017830316	0.450111257773289	5.69497015245568	1.2339350571274e-08	2.35612972030927e-07
ENSG00000126804	ZBTB1	461.448709018234	-0.458350257440165	0.0804958120751767	-5.69408824662956	1.24032924226917e-08	2.36546236893717e-07
ENSG00000035862	TIMP2	6712.37832045968	0.798641325308607	0.140261685192151	5.69393790053577	1.24142252147881e-08	2.36546236893717e-07
ENSG00000011485	PPP5C	481.864821037428	-0.708784816008837	0.124529238606186	-5.69171404195533	1.25770363702009e-08	2.39397835594713e-07
ENSG00000095319	NUP188	1063.24225164107	-0.807737299554202	0.141949256220863	-5.69032428248457	1.2679833573505e-08	2.41102331804671e-07
ENSG00000161618	ALDH16A1	198.919320802685	-1.07473591726413	0.188922726988485	-5.68875928479285	1.27965700644829e-08	2.43068043281206e-07
ENSG00000080839	RBL1	201.389884595385	-1.6978653374429	0.298566793638637	-5.68671859569845	1.29503588810228e-08	2.45732722166811e-07
ENSG00000128578	STRIP2	362.305412535117	-1.18196234432027	0.207903311068172	-5.68515401821911	1.30694820084804e-08	2.47734754279497e-07
ENSG00000128313	APOL5	8.50642505423442	6.66661560441799	1.1728091759132	5.68431398844325	1.31338783691662e-08	2.48696342022599e-07
ENSG00000237190	CDKN2AIPNL	122.695990839999	-0.923417167872066	0.162569731407422	-5.6801297503399	1.34592601668792e-08	2.54592679061019e-07
ENSG00000154803	FLCN	597.447893195241	0.690178988138338	0.121543402214937	5.67845704136063	1.3591515691688e-08	2.56827425796103e-07
ENSG00000081377	CDC14B	345.302154330889	0.93372337177983	0.164448539864232	5.67790612522744	1.36353505408142e-08	2.57388458289623e-07
ENSG00000170175	CHRNB1	717.756571512006	1.22202322238579	0.215285415908375	5.67629357162717	1.37644477310055e-08	2.59556119545189e-07
ENSG00000171051	FPR1	24.1560650625391	-2.58055458168644	0.454928314292266	-5.67244223015888	1.40776000610238e-08	2.65186426822413e-07
ENSG00000091527	CDV3	2976.21313642874	0.922387955653702	0.162651021596562	5.67096318608798	1.4199691162763e-08	2.67209700195241e-07
ENSG00000077514	POLD3	187.422777939641	-1.04735761597839	0.184708786393128	-5.67031832340249	1.42532442723412e-08	2.67940378123754e-07
ENSG00000130653	PNPLA7	35.8415425221696	1.64957702947776	0.29115365270524	5.66565802678689	1.46461370609476e-08	2.75042059956721e-07
ENSG00000173207	CKS1B	212.6621404099	-1.6125787417522	0.284685368878633	-5.66442437173396	1.47518906664584e-08	2.76704019572354e-07
ENSG00000051341	POLQ	153.42701385516	-1.73059070920597	0.305527501234568	-5.66427147216877	1.47650493490551e-08	2.76704019572354e-07
ENSG00000156261	CCT8	1858.74214608375	-0.405568940498631	0.0716103557086808	-5.66355154202183	1.4827160608597e-08	2.7758214155827e-07
ENSG00000144381	HSPD1	3100.85489783851	-0.937639775877633	0.165640112908781	-5.66070476173845	1.50752591467912e-08	2.81936783858335e-07
ENSG00000173281	PPP1R3B	276.096443773408	1.14094772761655	0.201609185201808	5.65920509263738	1.52075730280418e-08	2.84119308409934e-07
ENSG00000130227	XPO7	640.60214816078	-0.359099647442955	0.0634755089262978	-5.6572944985744	1.53777770843507e-08	2.86807199653919e-07
ENSG00000106268	NUDT1	137.755342112768	-1.00067784035237	0.176884566621048	-5.6572365778875	1.5382965701062e-08	2.86807199653919e-07
ENSG00000253729	PRKDC	3680.84022620568	-0.846178156323386	0.149579642523542	-5.6570409050831	1.54005069253373e-08	2.86840352630872e-07
ENSG00000133056	PIK3C2B	135.716023337135	3.12709273980519	0.552922814065949	5.65556830041058	1.55331443299699e-08	2.89014956413561e-07
ENSG00000016402	IL20RA	92.0782911968877	4.24775914282045	0.751462617065356	5.65265529695805	1.57987944171408e-08	2.93447279431536e-07
ENSG00000104946	TBC1D17	247.409488243426	0.845931906416988	0.149653517233278	5.65260290607376	1.58036123450517e-08	2.93447279431536e-07
ENSG00000124743	KLHL31	184.783378255701	4.9679731788138	0.878913678424686	5.65240170993595	1.58221278470814e-08	2.93491600849479e-07
ENSG00000068001	HYAL2	313.863038866285	-0.754653229116386	0.133516056990134	-5.65215335240278	1.58450125344754e-08	2.93616795407179e-07
ENSG00000182606	TRAK1	770.740763627675	0.858984940540376	0.151998024864165	5.65129014872408	1.59248019987183e-08	2.94795139339447e-07
ENSG00000187268	FAM9C	28.0682406137803	5.47041619395192	0.968203477881753	5.65006872927183	1.60383699120894e-08	2.96350204411641e-07
ENSG00000136840	ST6GALNAC4	146.748676970661	1.17840673257899	0.208566368110186	5.65003237701507	1.60417619804348e-08	2.96350204411641e-07
ENSG00000100316	RPL3	13808.7909068958	0.39711382164285	0.0702873481169683	5.64986206311263	1.6057663436274e-08	2.96350204411641e-07
ENSG00000143569	UBAP2L	1407.94662865889	-0.397609219580005	0.0703911167438259	-5.64857098413458	1.61787046687524e-08	2.98281548994212e-07
ENSG00000104936	DMPK	2666.68336285889	1.52447947131197	0.270005112077327	5.64611336275502	1.64115651334188e-08	3.02268472401642e-07
ENSG00000139734	DIAPH3	354.524959262021	-1.46030994131969	0.25864960760525	-5.64590047068006	1.64318892371744e-08	3.02336793173773e-07
ENSG00000119718	EIF2B2	357.303821395734	-0.718593078613055	0.127342913809506	-5.64297656709825	1.67135101671869e-08	3.07207822739697e-07
ENSG00000196591	HDAC2	1382.36932407883	-0.71444027731894	0.126624100234977	-5.64221404924615	1.6787720616556e-08	3.08260496528224e-07
ENSG00000171608	PIK3CD	285.318339174881	-1.29512073228616	0.229681957355587	-5.63875694546219	1.71282095719223e-08	3.1419559433495e-07
ENSG00000113532	ST8SIA4	48.2606144298857	-2.04121489184387	0.362024844532089	-5.63832820502169	1.7170900650115e-08	3.14661509698029e-07
ENSG00000177291	GJD4	17.099977899461	7.1912471012169	1.27550771759337	5.63794871800963	1.72087735989763e-08	3.15038282877839e-07
ENSG00000089289	IGBP1	293.287912152674	0.668073482920943	0.118502895246235	5.63761316998009	1.72423289876842e-08	3.15335337275267e-07
ENSG00000163950	SLBP	523.588943466168	-0.949765830000111	0.168479153283278	-5.63728990496049	1.72747161429451e-08	3.15610451459008e-07
ENSG00000107372	ZFAND5	1140.60764941457	0.743500038731413	0.131905161623679	5.6366258119041	1.73414354990154e-08	3.16511636685641e-07
ENSG00000120948	TARDBP	1519.84902240567	-0.400925059243978	0.0711324622426247	-5.63631634002023	1.73726125873661e-08	3.16762957166634e-07
ENSG00000171951	SCG2	65.8039691421879	2.14007504098083	0.379852240619433	5.63396713809286	1.76110593366055e-08	3.20789235984195e-07
ENSG00000171848	RRM2	1318.46127477647	-2.53033581761653	0.449159836987991	-5.63348636553224	1.76602485940805e-08	3.21363543666482e-07
ENSG00000085840	ORC1	90.8056353101667	-2.23237132226322	0.396295768903612	-5.63309401066601	1.77004904212705e-08	3.21774050145714e-07
ENSG00000186567	CEACAM19	36.9786769985228	2.66489774331984	0.473104194913337	5.63279246299643	1.77314791230339e-08	3.22015694213421e-07
ENSG00000103257	SLC7A5	2613.63673797533	1.84508924167348	0.327632080927468	5.63158905700066	1.78556732430753e-08	3.23947842476811e-07
ENSG00000143549	TPM3	3518.51531356812	-0.914072335355059	0.16236261572601	-5.6298202099526	1.80397566772712e-08	3.26961605832971e-07
ENSG00000104356	POP1	224.059598463196	-1.12353156396888	0.199583036357438	-5.62939408315606	1.80843782783861e-08	3.27444210479395e-07
ENSG00000204387	SNHG32	521.368151441318	0.740896156370755	0.131625324074971	5.62882683539498	1.81439435975847e-08	3.28196164657305e-07
ENSG00000140534	TICRR	124.490115408095	-2.07571328123256	0.368835363317018	-5.62775017711211	1.8257525282952e-08	3.29922728474555e-07
ENSG00000178467	P4HTM	146.327670935915	0.941340851360284	0.167322381270436	5.62591115553655	1.84531309654901e-08	3.33058114120581e-07
ENSG00000125319	HROB	46.8900676044297	-1.35722010764096	0.2412503140823	-5.62577550542777	1.84676395640857e-08	3.33058114120581e-07
ENSG00000157368	IL34	12.510509088948	3.71627679344306	0.660606037879103	5.62555680746468	1.84910539596542e-08	3.33150206835472e-07
ENSG00000138379	MSTN	165.457332168712	3.20905283050616	0.570585368273348	5.62414146758984	1.86432824819732e-08	3.35560644237849e-07
ENSG00000108823	SGCA	1379.63210444089	1.01243727773372	0.180021957996497	5.62396548177427	1.86622956900627e-08	3.35570943351848e-07
ENSG00000197457	STMN3	239.425658893282	-1.99777228776785	0.355238656060673	-5.6237468915169	1.86859380276106e-08	3.35664377382459e-07
ENSG00000167992	VWCE	282.802055892111	2.36804847409412	0.42125802087173	5.62137302262826	1.89445716574129e-08	3.39974724309608e-07
ENSG00000110880	CORO1C	4113.54992058437	-0.653025792763822	0.116182496221137	-5.62068998346257	1.90196306537773e-08	3.40763438514046e-07
ENSG00000169679	BUB1	461.673101117205	-1.89912870487088	0.337885237400281	-5.62063237649252	1.90259742556614e-08	3.40763438514046e-07
ENSG00000132773	TOE1	90.8979480154169	-1.01805872807657	0.181184229446931	-5.61891468801791	1.92160704906431e-08	3.43829729319795e-07
ENSG00000017483	SLC38A5	148.569781885582	-1.69589785699187	0.301829232314174	-5.61873296363358	1.9236289431313e-08	3.43853397624364e-07
ENSG00000076716	GPC4	276.073240514037	1.65914195052579	0.295449056744954	5.61566169411753	1.95811446165409e-08	3.4967427731815e-07
ENSG00000168487	BMP1	738.813704497219	1.12911102768819	0.201077745743717	5.6152958325249	1.96226230495089e-08	3.50069411066773e-07
ENSG00000115163	CENPA	82.7091968179366	-1.63723831060094	0.291576342470055	-5.61512740276275	1.96417469197766e-08	3.50069411066773e-07
ENSG00000204219	TCEA3	187.344860726315	2.54640637726378	0.453761293711083	5.61177520550072	2.00261482078591e-08	3.56571251407448e-07
ENSG00000164305	CASP3	682.229338535769	0.914850931030777	0.163049274535114	5.61088624061163	2.01293061989723e-08	3.58057658751417e-07
ENSG00000172037	LAMB2	3661.15940480412	0.991406451155518	0.176776198448603	5.60825755874462	2.0437373212827e-08	3.6318250034552e-07
ENSG00000241280		8.88000657370608	-4.06054729953729	0.72453423752939	-5.60435530746409	2.09031523275428e-08	3.71097232101752e-07
ENSG00000111674	ENO2	769.983269422522	-1.22505642690202	0.218694466038403	-5.60168004748185	2.12284128816885e-08	3.76504316966945e-07
ENSG00000174282	ZBTB4	756.915372729861	0.550293177351741	0.0982588937111388	5.60044141113059	2.13806663728711e-08	3.78835429393511e-07
ENSG00000240972	MIF	1238.11951192748	-0.988384821118987	0.176500172552743	-5.59990852600233	2.14464943944147e-08	3.79632158069227e-07
ENSG00000009950	MLXIPL	12.2061718015114	4.0628382964501	0.725652789527833	5.59887366944969	2.15748941293263e-08	3.81533866347279e-07
ENSG00000103381	CPPED1	697.299275016321	-0.885070592280052	0.158132172296325	-5.59703050573106	2.18054350780812e-08	3.85236409821207e-07
ENSG00000122778	KIAA1549	364.16131263682	1.26916472866422	0.226769465175013	5.59671791651808	2.18447698445652e-08	3.85557009565037e-07
ENSG00000114416	FXR1	2746.96154168828	0.816968896278799	0.146086719665746	5.59235567851799	2.24009335841526e-08	3.94990105068628e-07
ENSG00000048471	SNX29	204.141588545223	0.729418972429124	0.130467848434718	5.59079482937977	2.26032535915332e-08	3.98171738243108e-07
ENSG00000149269	PAK1	621.551921912124	-1.07217940888359	0.191790662063804	-5.59036293710119	2.26595488052496e-08	3.98777378732232e-07
ENSG00000147166	ITGB1BP2	94.9966503325846	3.41849361536072	0.611603863276662	5.58939179528098	2.27866302810934e-08	4.0062638765706e-07
ENSG00000080493	SLC4A4	131.875748947641	2.77468018208782	0.496602614905113	5.58732495320829	2.30593997709887e-08	4.05030789220735e-07
ENSG00000115053	NCL	7704.83403053621	-0.444168615667796	0.0795159136799236	-5.58590846928721	2.32481664141207e-08	4.07952636680573e-07
ENSG00000137404	NRM	164.181150226032	-1.36355124946902	0.244122415176566	-5.58552252763358	2.32998580909888e-08	4.08465816649059e-07
ENSG00000156467	UQCRB	1078.15809037126	0.526612616877918	0.0942891846530649	5.58507976090342	2.33592981313098e-08	4.09113713277618e-07
ENSG00000166189	HPS6	254.287003430107	-0.576196406647507	0.103279824087861	-5.57898323061946	2.41928560458547e-08	4.23305193717709e-07
ENSG00000173531	MST1	125.435027685567	2.06667605742972	0.370558041830203	5.57719931598924	2.44421761253623e-08	4.27256752116443e-07
ENSG00000101460	MAP1LC3A	110.115865458966	1.04821448325446	0.188121676023759	5.57200268150956	2.51827544338775e-08	4.39779829590468e-07
ENSG00000074696	HACD3	811.474097523666	-0.651463430594282	0.116948027522511	-5.57053799363042	2.5395392765789e-08	4.43068036585871e-07
ENSG00000266709		15.963901387632	-2.57575115798339	0.462416799972275	-5.57019372595853	2.54456246977037e-08	4.43519188337275e-07
ENSG00000122952	ZWINT	476.469314333987	-1.84584201377574	0.331393462306494	-5.56994094249387	2.54825695928708e-08	4.43738104192795e-07
ENSG00000138092	CENPO	286.002411562406	-1.64465526437917	0.295545004973451	-5.56482172495829	2.62420552081278e-08	4.56526461397993e-07
ENSG00000144554	FANCD2	238.143546775719	-2.21834022372173	0.399051869952288	-5.55902726126046	2.7128232696504e-08	4.71492311727109e-07
ENSG00000109805	NCAPG	532.02384557026	-1.91855819522613	0.345211918210005	-5.55762444464331	2.73471000548511e-08	4.74842728719585e-07
ENSG00000157259	GATAD1	339.669841468085	0.702689704508816	0.126442798143714	5.55737230451152	2.73866201865076e-08	4.75075622053269e-07
ENSG00000132603	NIP7	344.205737699755	-0.638137388613717	0.114836590433609	-5.55691688689282	2.7458142271003e-08	4.75862680862325e-07
ENSG00000187514	PTMA	5855.59781786061	-0.869018791204282	0.156421887392061	-5.55560865357763	2.76646063077871e-08	4.78984625102571e-07
ENSG00000140479	PCSK6	19.4453994570756	3.34548586828139	0.602345369180234	5.55409909241014	2.79047159196105e-08	4.82682619381324e-07
ENSG00000197694	SPTAN1	5502.23111626894	0.728661675822739	0.131262422675383	5.55118259263541	2.83743524632208e-08	4.90340068160711e-07
ENSG00000136937	NCBP1	778.375000755431	-0.52363957974778	0.0943875728982924	-5.54775977036754	2.89353066662973e-08	4.9955955920931e-07
ENSG00000163872	YEATS2	633.464817913594	-0.629205857950121	0.11342287354087	-5.54743358466756	2.8989322203986e-08	5.0001772146534e-07
ENSG00000107789	MINPP1	229.733746389924	-0.580088840235937	0.104588915002029	-5.54637018870195	2.91660981598762e-08	5.02590424446276e-07
ENSG00000121289	CEP89	288.432986749955	-0.699959115687806	0.126259929973827	-5.54379458180361	2.95986051862545e-08	5.09560850117572e-07
ENSG00000228315	GUSBP11	174.727130743455	1.28730527967087	0.232263681842712	5.54243035096044	2.98302070208236e-08	5.13062643816565e-07
ENSG00000092853	CLSPN	375.421393082968	-2.28106511844299	0.411609090267289	-5.54182395962568	2.99337160143034e-08	5.14356780275995e-07
ENSG00000167972	ABCA3	56.0594113388943	2.99518627567093	0.540534463332396	5.54115690830442	3.00479819644705e-08	5.15833139441009e-07
ENSG00000186871	ERCC6L	105.297185213955	-2.29195367013074	0.413806284518882	-5.53871160462321	3.04704929378242e-08	5.22231417327791e-07
ENSG00000106477	CEP41	149.507919515184	-0.984686637501374	0.17779307097762	-5.53838590045684	3.05272027754405e-08	5.22231417327791e-07
ENSG00000136159	NUDT15	235.180324032202	-0.886802092218592	0.160119659248228	-5.53837109310739	3.05297833824867e-08	5.22231417327791e-07
ENSG00000176046	NUPR1	261.584180881703	1.37155817241751	0.247647954751406	5.53833837955296	3.05354854117036e-08	5.22231417327791e-07
ENSG00000123136	DDX39A	570.4855271527	-0.970325718958461	0.175246549664619	-5.53691767863869	3.07841152597113e-08	5.25989244489171e-07
ENSG00000100722	ZC3H14	631.6363150545	-0.468839439163557	0.0846889307291653	-5.53601793205894	3.09425900408805e-08	5.28201042189402e-07
ENSG00000148843	PDCD11	903.851220392397	-0.399817805702206	0.0722779097762416	-5.53167360456278	3.17189717217548e-08	5.40545549085211e-07
ENSG00000154930	ACSS1	13.3770497154485	3.50639266387895	0.633897468767662	5.53148235580686	3.17535808248504e-08	5.40545549085211e-07
ENSG00000179218	CALR	11411.5467161342	-0.698790056320728	0.12632977998326	-5.53147528962154	3.17548602501561e-08	5.40545549085211e-07
ENSG00000089335	ZNF302	275.499904908402	0.858223415480154	0.155198340782407	5.52984916690191	3.2050624855084e-08	5.45070299521462e-07
ENSG00000111913	RIPOR2	232.384045011742	3.95292411485978	0.714936407598237	5.52905695226694	3.21956818550637e-08	5.47025978260125e-07
ENSG00000125505	MBOAT7	698.320147377111	-1.06816661420451	0.193261468530065	-5.52705421483609	3.25652352061059e-08	5.52788792020064e-07
ENSG00000115170	ACVR1	741.356622652495	0.610242063831696	0.110421617616303	5.52647277775069	3.26732928713396e-08	5.5410616065216e-07
ENSG00000035499	DEPDC1B	75.8871067474704	-1.86628584578426	0.337855351226911	-5.52391974555648	3.31518939298433e-08	5.61699268008713e-07
ENSG00000101782	RIOK3	1052.21348462256	1.10208375773624	0.199628593303519	5.5206708593123	3.37707835866795e-08	5.71652975745866e-07
ENSG00000131238	PPT1	727.352531822681	-0.75739814644437	0.137243293220949	-5.51865325196643	3.41607486699914e-08	5.77716676159696e-07
ENSG00000112855	HARS2	352.897770492181	-0.502286356427034	0.0910191172402361	-5.51847097243646	3.41961941854165e-08	5.77779150967525e-07
ENSG00000169592	INO80E	384.632235917356	-0.846818510028658	0.153483251685354	-5.5173349582446	3.44179053143064e-08	5.80985735625634e-07
ENSG00000102384	CENPI	178.48801159039	-2.02972296301461	0.367929133077337	-5.51661388169544	3.45593575029064e-08	5.82832834550869e-07
ENSG00000109685	NSD2	1407.06057647244	-1.25810049039432	0.228079018671305	-5.51607288440428	3.46658539555501e-08	5.84087541138097e-07
ENSG00000110917	MLEC	2538.71208484557	-0.764968065527131	0.138801883517952	-5.51122251470163	3.56349878263067e-08	5.99861122548847e-07
ENSG00000159055	MIS18A	120.793185458903	-1.20302670546089	0.218327996872746	-5.51018065796702	3.58465595941588e-08	6.02864921381615e-07
ENSG00000145864	GABRB2	31.2541844143472	-6.2023808575368	1.12654342859745	-5.50567399364157	3.67758533172705e-08	6.17922624944018e-07
ENSG00000198331	HYLS1	69.776321527052	-1.05974779300863	0.192611070038117	-5.50200875162011	3.7548831111991e-08	6.30328486849539e-07
ENSG00000158292	GPR153	949.378374048669	1.56923269964702	0.285230978566964	5.50162085314521	3.76315526473692e-08	6.31134897257306e-07
ENSG00000157870	PRXL2B	261.650261097137	-0.749425425180732	0.136235381210068	-5.50096031239606	3.77728235745018e-08	6.32920875308664e-07
ENSG00000196754	S100A2	181.555428636344	-3.18910380441429	0.579811597993467	-5.50024148439029	3.79271448801936e-08	6.34922038072569e-07
ENSG00000123473	STIL	202.829046473434	-1.90215939727538	0.345931900117618	-5.49865275977336	3.82703917077355e-08	6.40079336310352e-07
ENSG00000173848	NET1	503.260015444565	-1.6564193186883	0.301256270233849	-5.49837292150801	3.83311625061206e-08	6.40507037762972e-07
ENSG00000116120	FARSB	608.576626810458	-0.671333175285345	0.122102138546323	-5.4981279056849	3.83844479537186e-08	6.40545993191322e-07
ENSG00000005893	LAMP2	2347.17861349366	0.546262079955305	0.0993558108658306	5.49803856659148	3.84038950690626e-08	6.40545993191322e-07
ENSG00000087586	AURKA	433.51675462932	-1.72453880858435	0.313745434345342	-5.49661802149488	3.87144026833564e-08	6.45133686473476e-07
ENSG00000114923	SLC4A3	183.478653742539	1.36322379540464	0.248077319803688	5.49515689899991	3.90363193029979e-08	6.49902929877998e-07
ENSG00000109079	TNFAIP1	585.805181969261	0.886982120989322	0.161431447920591	5.49448160451137	3.91859768000573e-08	6.51798189973164e-07
ENSG00000116685	KIAA2013	621.037476224486	-0.66549022541915	0.121143383877159	-5.49340957896607	3.94247004702084e-08	6.55170113658796e-07
ENSG00000048052	HDAC9	176.048264311199	2.34272568732195	0.426662290950783	5.49081964122343	4.00072737779894e-08	6.64244854870505e-07
ENSG00000135919	SERPINE2	1960.97001139119	-1.43818509651413	0.261955464662763	-5.49018932804331	4.01503126959873e-08	6.66012069397339e-07
ENSG00000112759	SLC29A1	753.675073375157	1.33619201826459	0.243447507882307	5.48862475483037	4.05075126434484e-08	6.71325325658315e-07
ENSG00000006634	DBF4	164.081263096722	-1.45781288690363	0.265649600761533	-5.48772850674175	4.07135167439357e-08	6.74125445122291e-07
ENSG00000165480	SKA3	155.731540213144	-2.03510094651855	0.370878282656205	-5.48724754640066	4.08244847449692e-08	6.7534831718564e-07
ENSG00000129474	AJUBA	941.179921938087	1.43080978047418	0.260781297055584	5.4866272874209	4.09680250207762e-08	6.76978230496192e-07
ENSG00000270647	TAF15	1710.10796869608	-0.579146742451048	0.105558495533668	-5.48650053719577	4.09974177065892e-08	6.76978230496192e-07
ENSG00000071626	DAZAP1	827.277424037309	-0.572770806930177	0.10444082264376	-5.48416598444322	4.15424586574527e-08	6.85356409963433e-07
ENSG00000213626	LBH	460.18224957738	1.62429977925464	0.296190035223185	5.48397848033848	4.15865382032171e-08	6.85462170003571e-07
ENSG00000117399	CDC20	645.100311358421	-2.07642237055115	0.378797198304858	-5.48162019107659	4.21448253376999e-08	6.94035644045362e-07
ENSG00000130598	TNNI2	57.5869114685279	4.39307829084238	0.801584077661916	5.48049594954062	4.24135227396863e-08	6.97828999361728e-07
ENSG00000145293	ENOPH1	351.97418910216	-0.581342918074597	0.106215341669898	-5.47324811025255	4.4186078522726e-08	7.26336107387575e-07
ENSG00000143434	SEMA6C	196.054615515523	1.43592694176269	0.262413503468434	5.47200095568031	4.44982433482829e-08	7.30224437400422e-07
ENSG00000173542	MOB1B	747.108135936571	1.01874633513467	0.186174998865646	5.47198249680052	4.4502879654727e-08	7.30224437400422e-07
ENSG00000176171	BNIP3	1272.22771776357	-1.45350389564298	0.265660229808568	-5.47128900961336	4.46774021491655e-08	7.32427645863392e-07
ENSG00000105220	GPI	2836.23706759248	-0.917423479548805	0.167736777830233	-5.46942353022503	4.51501668877047e-08	7.39511779347941e-07
ENSG00000101189	MRGBP	156.252916229192	-0.735029931593328	0.134403449368592	-5.46883234802671	4.53009984416202e-08	7.41314989786118e-07
ENSG00000277791	PSMB3	501.123214339267	-0.695364102924957	0.127155063324349	-5.46863085704428	4.53525174694622e-08	7.41491249228933e-07
ENSG00000184343	SRPK3	411.904855552904	3.84149310032203	0.703569671213988	5.46000383116806	4.76124308769687e-08	7.77740937763196e-07
ENSG00000164615	CAMLG	259.414779248736	0.821424036234881	0.150466976068668	5.45916491243907	4.78379270367271e-08	7.80723550033473e-07
ENSG00000131153	GINS2	159.895314382415	-1.93678326836198	0.35496642222919	-5.4562435967858	4.86312662867466e-08	7.92959814175562e-07
ENSG00000167393	PPP2R3B	555.25560340737	2.3337808574202	0.427885394906721	5.45421948306734	4.91884169821202e-08	8.01326431355096e-07
ENSG00000118407	FILIP1	149.197273593148	5.15017103273394	0.945290233390611	5.4482431435487	5.08697867244449e-08	8.27976305031058e-07
ENSG00000149294	NCAM1	5961.45455883375	2.19330849221154	0.402626335404327	5.44750380028908	5.1081624226422e-08	8.30681247585523e-07
ENSG00000129128	SPCS3	1097.67575145841	-0.898498755552667	0.164966821813969	-5.44654219359266	5.13584244614733e-08	8.34436830290563e-07
ENSG00000115084	SLC35F5	968.629909960792	0.98238517673538	0.180393496044163	5.4457904429929	5.15758291882251e-08	8.37221555520189e-07
ENSG00000125730	C3	20.4921337563252	5.7019219544271	1.04721546335866	5.4448412518086	5.18516077355619e-08	8.40948044531212e-07
ENSG00000100297	MCM5	557.683290385597	-1.93184295735148	0.355234036963125	-5.43822594779119	5.38137035005959e-08	8.71992842921055e-07
ENSG00000125944	HNRNPR	1597.35370458862	-0.563790610910843	0.103727725501328	-5.43529329488311	5.47063713574513e-08	8.85668896433756e-07
ENSG00000111911	HINT3	236.212755155838	0.961758652400764	0.176976740235454	5.4343788405257	5.4987644494428e-08	8.89399738728238e-07
ENSG00000165527	ARF6	1311.55406190039	-0.583706162698186	0.107412920610058	-5.43422671484021	5.503457195186e-08	8.89399738728238e-07
ENSG00000108854	SMURF2	641.482185260777	-1.13865761833726	0.209603391327998	-5.43243890818268	5.55889878367514e-08	8.97562388345488e-07
ENSG00000214021	TTLL3	383.765676986479	1.02018819721891	0.187818043461076	5.43179014337	5.57915113230526e-08	9.00033804561692e-07
ENSG00000101255	TRIB3	106.164648943641	2.0922352995852	0.385216729931987	5.43131992204647	5.59387460236451e-08	9.01609708939123e-07
ENSG00000064419	TNPO3	651.709397293855	-0.449469315541504	0.0827676170349135	-5.43049723603744	5.6197249882005e-08	9.04974651418447e-07
ENSG00000169188	APEX2	172.423035124696	-0.929449923836371	0.171175107852869	-5.42981941413621	5.64111041096697e-08	9.07615262142935e-07
ENSG00000100600	LGMN	111.164169052389	2.10769387092086	0.388334473568803	5.42752192858671	5.71418482625752e-08	9.18560258687351e-07
ENSG00000148606	POLR3A	465.2806176741	-0.579248671108258	0.106730649267829	-5.4272008563791	5.72446970194132e-08	9.1940136951656e-07
ENSG00000181773	GPR3	24.9055074340733	-2.16634682463546	0.399253481935385	-5.42599356712952	5.76330346408024e-08	9.24822161691958e-07
ENSG00000126878	AIF1L	147.137759827823	5.49427916390889	1.01324178459394	5.42247590599588	5.8779139298766e-08	9.42382376933607e-07
ENSG00000116237	ICMT	1175.49150293501	-0.693503859845552	0.127923695759478	-5.42123064634935	5.91901313624215e-08	9.47975748155907e-07
ENSG00000188766	SPRED3	59.6661104916255	-2.31465793455201	0.426971717788667	-5.42110364250794	5.92322045201553e-08	9.47975748155907e-07
ENSG00000135801	TAF5L	178.395593352652	-0.621787267088247	0.114708135567056	-5.42060302884762	5.9398327561178e-08	9.49799091942668e-07
ENSG00000170037	CNTROB	389.291355314876	-0.696105381872873	0.128490066828959	-5.41758128898403	6.04106861686831e-08	9.65138943118109e-07
ENSG00000101134	DOK5	18.418743640739	3.06123795867516	0.565111251337461	5.41705363577536	6.05891693824389e-08	9.67141329168632e-07
ENSG00000011426	ANLN	1878.22629743622	-1.72286864046156	0.318142687043426	-5.41539601765667	6.11532029379364e-08	9.75289074374784e-07
ENSG00000102032	RENBP	37.8030686295563	2.3899881964626	0.441416331202108	5.41436287586812	6.15073174963386e-08	9.80077632645249e-07
ENSG00000175416	CLTB	737.70274630229	0.853023137300338	0.157555922724472	5.41409756326378	6.15985748541649e-08	9.80673024165564e-07
ENSG00000099953	MMP11	289.456648558339	2.91203635753045	0.538122839678671	5.41147140171435	6.2508978422074e-08	9.94297098204965e-07
ENSG00000172336	POP7	136.436667583452	-0.8673583140151	0.160302139275508	-5.41077192066907	6.27536555905494e-08	9.97317267057841e-07
ENSG00000177822	TENM3-AS1	69.9485529251792	3.01610958361213	0.557489934492623	5.41015971231323	6.29685661945757e-08	9.99859510508459e-07
ENSG00000184162	NR2C2AP	67.827507718619	-1.47632253683368	0.272906743131634	-5.40962278869596	6.31576355142131e-08	1.00198735261738e-06
ENSG00000184445	KNTC1	259.34164450572	-1.54575838385811	0.285820176078879	-5.40814999509173	6.36790848121558e-08	1.00938005777596e-06
ENSG00000165996	HACD1	193.844755625961	1.31025660190143	0.242306719636961	5.40742990481048	6.39355518987297e-08	1.01256330539703e-06
ENSG00000147251	DOCK11	197.408232002762	1.13054001032507	0.209185679639371	5.4044809007676	6.49963483816518e-08	1.02846830565297e-06
ENSG00000174744	BRMS1	313.927587799358	-0.592408875250529	0.109627564403987	-5.40383140381967	6.52322620624703e-08	1.03130449413621e-06
ENSG00000127564	PKMYT1	187.102693435136	-2.12329253477639	0.392956406891427	-5.40337935083738	6.53969485019138e-08	1.03301065268171e-06
ENSG00000105088	OLFM2	16.6671985561692	4.72659252262522	0.874860672507731	5.4026803023123	6.56524106592423e-08	1.03614650196551e-06
ENSG00000163162	RNF149	530.584714781007	-1.59264625267396	0.295001605470417	-5.39877147493583	6.70987770888761e-08	1.05805584634859e-06
ENSG00000165495	PKNOX2	264.42283853458	1.52843722987248	0.283158456675374	5.39781593605996	6.74570189183929e-08	1.06278387295065e-06
ENSG00000167513	CDT1	152.779895515638	-1.99079368977958	0.368888706399632	-5.39673255169506	6.78654327856672e-08	1.06829349515639e-06
ENSG00000119403	PHF19	427.296793269919	-1.407424478472	0.26081431940618	-5.39626996583782	6.80405470526684e-08	1.07012431695541e-06
ENSG00000119392	GLE1	449.07431640039	-0.552378613807832	0.10241291374004	-5.39364220424355	6.90436359042236e-08	1.08496290375575e-06
ENSG00000027697	IFNGR1	297.145924824543	0.890015679536854	0.165052810453675	5.39230854106934	6.95581970036134e-08	1.09210570394716e-06
ENSG00000152240	HAUS1	138.694058238686	-1.21320699220323	0.225024441147908	-5.39144541817034	6.98931896180155e-08	1.09641928575778e-06
ENSG00000112182	BACH2	21.9399077996318	3.48809759871911	0.64728817481403	5.38878622295435	7.093512165543e-08	1.11151137984877e-06
ENSG00000136720	HS6ST1	258.461636698474	0.907296731273864	0.168370980333225	5.38867641845538	7.09784673811238e-08	1.11151137984877e-06
ENSG00000092470	WDR76	178.683800043566	-1.88476020439095	0.349772972055184	-5.38852442862163	7.10385082576315e-08	1.11151137984877e-06
ENSG00000092529	CAPN3	57.6254845501535	2.16978342158893	0.402740856197478	5.3875423568276	7.14276457869366e-08	1.11663992301107e-06
ENSG00000188001	TPRG1	28.8321290788627	2.96915206739783	0.551143407595197	5.38725860906715	7.15404623307777e-08	1.1174435991701e-06
ENSG00000113300	CNOT6	450.930171945033	-0.656887533813977	0.121966080432865	-5.38582146349743	7.21145195159272e-08	1.12544417807146e-06
ENSG00000226752	CUTALP	106.972382551435	1.34143612515616	0.249133509790238	5.38440664319146	7.2684016032719e-08	1.13335993123169e-06
ENSG00000164985	PSIP1	701.765194190574	-0.802141103349966	0.148981134152895	-5.38417906341584	7.27760276956153e-08	1.13374955872734e-06
ENSG00000103995	CEP152	120.679080786569	-1.49026230596279	0.276792742596951	-5.38403677777353	7.28336118125106e-08	1.13374955872734e-06
ENSG00000128591	FLNC	20929.4992676396	0.834054461613105	0.154918967473483	5.38381113181551	7.29250230027701e-08	1.13420225947129e-06
ENSG00000158169	FANCC	118.884013355642	-1.45432928175133	0.270188427594827	-5.38264830473137	7.33978592567241e-08	1.14058142177166e-06
ENSG00000131236	CAP1	3685.34819334796	-0.816656914557314	0.151748993258645	-5.38162986798458	7.38144206989168e-08	1.14607595004965e-06
ENSG00000067225	PKM	30907.6642435491	-1.02497870189271	0.190531557803644	-5.37957445846856	7.46621104344893e-08	1.15824929546155e-06
ENSG00000114554	PLXNA1	2510.99249501238	0.792374365975618	0.147299907090089	5.37932699096	7.47648044169303e-08	1.15885446846242e-06
ENSG00000112877	CEP72	34.5145262491239	-1.56365305854487	0.290927044524138	-5.37472568458699	7.66993606578987e-08	1.18782831139726e-06
ENSG00000154553	PDLIM3	2723.05340727351	1.20589041613249	0.224408082062658	5.37364967004971	7.71587018197576e-08	1.19392593283514e-06
ENSG00000184408	KCND2	14.0267181937744	2.93245009206473	0.546057862355018	5.37021860543821	7.86412543353787e-08	1.21583254472463e-06
ENSG00000140525	FANCI	474.938256907535	-2.02009627258763	0.376390584507537	-5.36702126922406	8.00476203327531e-08	1.23652508250858e-06
ENSG00000133265	HSPBP1	254.321632814419	-0.627374476756957	0.116903208322164	-5.36661470426055	8.02281861723303e-08	1.23826319234766e-06
ENSG00000275832	ARHGAP23	803.24972758247	1.10797772906093	0.206495661169479	5.36562232245435	8.06705861123769e-08	1.24403614871773e-06
ENSG00000132382	MYBBP1A	702.703499537882	-0.537450710812773	0.100197158368624	-5.36393166795708	8.14297194362202e-08	1.25467959744361e-06
ENSG00000286190		62.6567306932268	1.43348328569352	0.267257167290248	5.36368509861785	8.15410097624473e-08	1.25533143371172e-06
ENSG00000143036	SLC44A3	22.9336246399597	2.8551589976957	0.532388158237537	5.36292731819517	8.18839604918887e-08	1.25954558670406e-06
ENSG00000196666	FAM180B	14.1329501823691	5.21989672892325	0.973398350322549	5.36254938915148	8.20555224560525e-08	1.26111853220675e-06
ENSG00000140365	COMMD4	413.685350352366	-0.739000258410571	0.137873566479346	-5.35998507387039	8.32288281434814e-08	1.27807171791302e-06
ENSG00000100380	ST13	2621.45526051214	0.413676510289265	0.0771942622389272	5.35890231075566	8.37291110275157e-08	1.28467001127125e-06
ENSG00000156531	PHF6	375.922580154256	-0.565444904442779	0.105544287710135	-5.35741835688642	8.44194936741334e-08	1.29417146283758e-06
ENSG00000214517	PPME1	1241.72578181068	1.18676972284535	0.221582653081792	5.35587829796082	8.51418057245662e-08	1.30414599223058e-06
ENSG00000024526	DEPDC1	428.160192084145	-1.90131476349202	0.355202388032487	-5.35276458591298	8.66205110572221e-08	1.32567993247121e-06
ENSG00000168758	SEMA4C	714.907504828599	-0.866963781316837	0.16197875945785	-5.35233004758526	8.68288408123944e-08	1.32775161030516e-06
ENSG00000197275	RAD54B	65.5772598640786	-1.40171758179748	0.261898641120432	-5.35213766593357	8.69212287835106e-08	1.32804836286611e-06
ENSG00000253669	GASAL1	25.2859728029881	-2.43499897548231	0.454976167360657	-5.3519264308016	8.70227804416232e-08	1.32848450981226e-06
ENSG00000265241	RBM8A	1123.24544838941	-0.519956320727663	0.0971653177672083	-5.35125426104601	8.73466921687254e-08	1.33231161558617e-06
ENSG00000105855	ITGB8	150.014129932375	2.0751740266226	0.387816713885326	5.35091436836889	8.75109270455551e-08	1.33369877675709e-06
ENSG00000013306	SLC25A39	622.79061713328	-0.472982391619212	0.0883971458668706	-5.35065229743436	8.76377628480427e-08	1.33451411761158e-06
ENSG00000133083	DCLK1	1833.54325704929	3.15405622662351	0.589916912708018	5.34661095262515	8.96163546349492e-08	1.36350234556202e-06
ENSG00000204899	MZT1	273.020186076786	-1.17589048391556	0.220004114930593	-5.34485677364049	9.04885763786169e-08	1.37562291091202e-06
ENSG00000239305	RNF103	293.220232874924	0.781923416288253	0.146335009952244	5.34337898048752	9.12297455585242e-08	1.38573262097535e-06
ENSG00000124491	F13A1	2099.81338961541	4.70289137337571	0.880387016350066	5.34184544528279	9.20050844522771e-08	1.39634405486079e-06
ENSG00000167461	RAB8A	490.003229786013	-0.715005600742865	0.133890963810887	-5.34020803489597	9.28399829865498e-08	1.40784097533854e-06
ENSG00000148671	ADIRF	198.403166599816	-1.34297486264269	0.251622095859522	-5.33726920147925	9.43568951409441e-08	1.42965230714385e-06
ENSG00000178764	ZHX2	145.863481947498	1.90945911995863	0.357771062930717	5.33709770800665	9.44461504433382e-08	1.42981414277656e-06
ENSG00000122687	MRM2	216.323107033775	-0.709082605316571	0.132868402341983	-5.33672861882916	9.46385235196858e-08	1.43153550497733e-06
ENSG00000104064	GABPB1	147.419231869639	-0.799231013924695	0.149879290074818	-5.33249799572529	9.68708390503008e-08	1.46408526428432e-06
ENSG00000177602	HASPIN	51.3565198643168	-1.53327551720968	0.287669323430252	-5.32999312866057	9.82164826579321e-08	1.48319114931651e-06
ENSG00000100626	GALNT16	54.2228236185166	3.102077279438	0.58231784461344	5.32712041736802	9.97820155436305e-08	1.50558319804929e-06
ENSG00000124789	NUP153	632.402217940423	-0.567375173063774	0.106530766648637	-5.32592781327771	1.00439016686704e-07	1.51424091685829e-06
ENSG00000176014	TUBB6	5836.58387558538	0.88126282978619	0.165557594648478	5.32299851092509	1.02070581057573e-07	1.53756487045087e-06
ENSG00000176619	LMNB2	1805.18906339551	-1.07774710995732	0.202506935420479	-5.32202567640223	1.02618083426302e-07	1.54396648934119e-06
ENSG00000012171	SEMA3B	125.43602410057	2.00512405800558	0.376765476843553	5.32194211317875	1.02665244386594e-07	1.54396648934119e-06
ENSG00000072954	TMEM38A	71.2464277388066	2.19235686551935	0.41206704117523	5.32038878738437	1.03545730944855e-07	1.55592210239763e-06
ENSG00000164611	PTTG1	331.3403145117	-1.83311162363554	0.344576668224728	-5.31989479461798	1.03827274178502e-07	1.55886543583019e-06
ENSG00000138316	ADAMTS14	189.513661491355	1.71828210672565	0.323114426854363	5.31787491958734	1.04986197527272e-07	1.57496606463625e-06
ENSG00000107968	MAP3K8	19.6335247424323	2.90258331845544	0.545946094878159	5.31661155869834	1.05717417261066e-07	1.584629194316e-06
ENSG00000169836	TACR3	26.1704286242431	-4.23677329304882	0.797134168507145	-5.3150065076038	1.06653515252221e-07	1.59734486999561e-06
ENSG00000117643	MAN1C1	18.3119343321917	3.81832398335075	0.718464818363484	5.31455944084793	1.06915678744666e-07	1.59995444581964e-06
ENSG00000121104	FAM117A	130.090247316702	1.07980048894321	0.203231790790674	5.31314753829725	1.07747731139927e-07	1.61108090678163e-06
ENSG00000129197	RPAIN	222.643921524317	0.886720302322013	0.166897902036351	5.31295056140899	1.07864309136755e-07	1.61149986318681e-06
ENSG00000121297	TSHZ3	345.142481329619	-0.725148397881672	0.136495884518417	-5.31260265054973	1.08070513556482e-07	1.61325605839811e-06
ENSG00000145075		15.4215671204693	5.22760732591601	0.984244379188347	5.31128999713155	1.08851954956695e-07	1.62358936421883e-06
ENSG00000188342	GTF2F2	349.195478561737	-1.08350628302841	0.204037114833121	-5.31033916998183	1.094214082405e-07	1.63074640929761e-06
ENSG00000198768	APCDD1L	362.844382933109	-2.2901869132627	0.431409016203958	-5.30862088468723	1.10457815673713e-07	1.64484523061748e-06
ENSG00000164104	HMGB2	1266.19989510978	-1.23524224310927	0.232718836209077	-5.30787392731509	1.1091130997054e-07	1.64958397158337e-06
ENSG00000055070	SZRD1	1385.20524485323	-0.397295981966881	0.0748513718419942	-5.30779826995747	1.10957343585099e-07	1.64958397158337e-06
ENSG00000156136	DCK	235.087276475158	-1.14046221164435	0.214885818146679	-5.30729399213253	1.11264643404912e-07	1.65280221717485e-06
ENSG00000124507	PACSIN1	59.7439519594721	4.24818866940648	0.800570042662762	5.30645470479592	1.11777920297041e-07	1.65907244343006e-06
ENSG00000111716	LDHB	4343.53064042005	-0.468082111397288	0.0882139351779277	-5.3062150606156	1.11924897804974e-07	1.65990005326579e-06
ENSG00000215769	ARHGAP27P1-BPTFP1-KPNA2P3	63.8646980218632	1.1861616375745	0.2235936369956	5.3049883418545	1.12680197344335e-07	1.66974067677106e-06
ENSG00000142945	KIF2C	457.922942093973	-2.0014737482824	0.377382709129699	-5.30356505441941	1.13562707609391e-07	1.68144881234182e-06
ENSG00000048140	TSPAN17	525.491366753629	-0.521993563276835	0.0984436301627745	-5.3024615448834	1.14251538928094e-07	1.69027256412563e-06
ENSG00000117632	STMN1	2202.11966910545	-1.06072801455779	0.200082313937884	-5.30145815330335	1.14881383036952e-07	1.69821001391016e-06
ENSG00000143498	TAF1A	79.988505258626	-1.08049086897731	0.203816257256372	-5.30129874585129	1.14981754307578e-07	1.69831410968749e-06
ENSG00000136950	ARPC5L	265.182757803529	-0.665944322976483	0.125645039144015	-5.30020387206193	1.15673440735341e-07	1.70714485081996e-06
ENSG00000008441	NFIX	2412.19586735287	0.693206030009377	0.130799507026366	5.29976026491936	1.15954834172132e-07	1.70991095415745e-06
ENSG00000110013	SIAE	285.241032283621	0.996632235904124	0.18809136404463	5.2986602599556	1.16655461305818e-07	1.71884974039025e-06
ENSG00000210082	MT-RNR2	46616.5701682114	1.08220397273013	0.204314883924419	5.29674565035833	1.17884716896011e-07	1.73418020397354e-06
ENSG00000188760	TMEM198	40.6126992805906	1.39211688796162	0.262825083962123	5.2967428640192	1.17886514937367e-07	1.73418020397354e-06
ENSG00000149809	TM7SF2	58.7768620058283	2.31666913288909	0.437556763308346	5.29455679160999	1.19305408737718e-07	1.75363531728615e-06
ENSG00000012061	ERCC1	513.401522521202	-0.609817445163523	0.11518291097753	-5.29433958551791	1.19447287808939e-07	1.75430370965235e-06
ENSG00000196141	SPATS2L	2499.47944099423	0.710627113705722	0.134238546835747	5.29376345659669	1.198244066185e-07	1.75842316712648e-06
ENSG00000131876	SNRPA1	282.067194461996	-0.716065261167266	0.135276697355941	-5.29333784135156	1.20103742778296e-07	1.76110218157667e-06
ENSG00000104369	JPH1	149.338002543878	3.14118426412635	0.593603312292693	5.2917229386643	1.21169363935257e-07	1.77529703343791e-06
ENSG00000140743	CDR2	235.550935522956	0.790916272568385	0.149474911618265	5.29129781048649	1.21451409632515e-07	1.77799782870707e-06
ENSG00000196923	PDLIM7	1357.92414004538	0.752050343135377	0.14214679781364	5.29065975950684	1.21875908610063e-07	1.78277806187888e-06
ENSG00000247596	TWF2	415.149534896155	-0.828853777728285	0.156744390392784	-5.28793263766104	1.23706514887002e-07	1.80810237060143e-06
ENSG00000167900	TK1	437.274631899698	-1.98142538536721	0.374795403628596	-5.28668539204046	1.24552579336998e-07	1.81900745280525e-06
ENSG00000206560	ANKRD28	1563.486497443	-0.854162403564821	0.161630218418847	-5.28467023011349	1.25931399742574e-07	1.83765009643467e-06
ENSG00000145860	RNF145	658.94351904923	-0.717780670073498	0.135826893909397	-5.28452539415569	1.26031066678599e-07	1.83765009643467e-06
ENSG00000033050	ABCF2	595.267845703838	0.719009700181348	0.136105601366231	5.28273409002946	1.27270054898693e-07	1.85422993514132e-06
ENSG00000262179	MYMX	218.579631836605	2.94314744637672	0.557200764135184	5.28202334924056	1.2776491004871e-07	1.8599504545251e-06
ENSG00000167747	C19orf48P	286.956681400757	-1.02816816779357	0.194727066094133	-5.28004754766113	1.29150367055754e-07	1.87861649025864e-06
ENSG00000115461	IGFBP5	1116.79907595297	3.71203288672426	0.703484947579791	5.27663441768701	1.31578008604474e-07	1.91240017777605e-06
ENSG00000197635	DPP4	1086.32549078203	1.91281917813065	0.362691133847315	5.27396178075835	1.33509722757925e-07	1.93892771350834e-06
ENSG00000138623	SEMA7A	1021.8618600355	-1.83479559778945	0.347944333567647	-5.27324465662761	1.34032692326709e-07	1.94406251831457e-06
ENSG00000205581	HMGN1	2030.52809914726	-0.752679421107981	0.142737179298196	-5.27318407725811	1.34076961064175e-07	1.94406251831457e-06
ENSG00000154001	PPP2R5E	599.469269588917	-0.5212552125787	0.0988854413392214	-5.27130389993974	1.35457965249837e-07	1.96252276564593e-06
ENSG00000148153	INIP	225.507124531833	-1.20355717182544	0.228336213551161	-5.27098681854847	1.35692215763547e-07	1.96435262549663e-06
ENSG00000175274	TP53I11	590.169708863792	1.00137265967525	0.189993696983952	5.27055726359087	1.36010183572252e-07	1.96739054885871e-06
ENSG00000148672	GLUD1	1148.53470508997	-0.456021477614988	0.0865366106309985	-5.26969422871798	1.36651204718136e-07	1.97509290886094e-06
ENSG00000118655	DCLRE1B	143.50026872128	-1.35142965420156	0.256730391505387	-5.26400340168998	1.40951839569029e-07	2.03563541637907e-06
ENSG00000067113	PLPP1	220.320698980187	0.982735012434459	0.186774174454125	5.26162150258004	1.42790479587656e-07	2.06055381209879e-06
ENSG00000163884	KLF15	14.2589256827454	3.3091990299336	0.629318855039694	5.25838214353974	1.4532827754467e-07	2.09551399879585e-06
ENSG00000173530	TNFRSF10D	778.440591151176	-1.83497063627746	0.348985453770961	-5.25801467210078	1.45618904267915e-07	2.09589720101545e-06
ENSG00000188763	FZD9	23.3649438306815	3.47577671758002	0.661045587400747	5.25799851602805	1.45631694714522e-07	2.09589720101545e-06
ENSG00000173114	LRRN3	12.5987333611289	3.42513964075693	0.651425849306727	5.25791177062147	1.45700387936723e-07	2.09589720101545e-06
ENSG00000171865	RNASEH1	558.727799724522	-0.489334691383656	0.0930881500794321	-5.2566808016499	1.46678569878348e-07	2.10830168726406e-06
ENSG00000093009	CDC45	145.266114214149	-1.96492139624739	0.373953762150061	-5.25445013562639	1.484673622387e-07	2.13232880083474e-06
ENSG00000104774	MAN2B1	480.448753513348	0.727959542714576	0.138554647844306	5.25395253093628	1.48869264778668e-07	2.13641483531343e-06
ENSG00000008311	AASS	280.827351142917	1.28350212634895	0.244313228266127	5.2535105669794	1.4922710986063e-07	2.13986266204404e-06
ENSG00000150457	LATS2	583.614703660759	0.867452088871668	0.165144693615657	5.25267914990049	1.49902539333326e-07	2.14785551830593e-06
ENSG00000136045	PWP1	572.165351791273	-0.625917037825666	0.119169003201947	-5.25234768276922	1.50172641257804e-07	2.15003269313003e-06
ENSG00000130433	CACNG6	47.6935391870512	4.22145366398303	0.803795528295894	5.2518999115768	1.50538263109694e-07	2.15357293538294e-06
ENSG00000135469	COQ10A	102.37592566116	0.937987295910756	0.178676101597496	5.24965167431154	1.52387083962284e-07	2.17830932196518e-06
ENSG00000123983	ACSL3	1746.89346787522	0.726911664348377	0.138478166963521	5.24928716409038	1.52688897485372e-07	2.18091041408266e-06
ENSG00000168214	RBPJ	2050.45278355108	-1.19110956743941	0.226936649470397	-5.24864348803558	1.53223271900736e-07	2.18682657159034e-06
ENSG00000137809	ITGA11	412.680701846665	4.37536338286741	0.833692724471153	5.24817268333832	1.5361527474128e-07	2.19070309911213e-06
ENSG00000100416	TRMU	269.04076341041	-0.562608318068373	0.107215511232939	-5.2474526455975	1.5421667128676e-07	2.19755737463208e-06
ENSG00000075218	GTSE1	309.880344966461	-1.86010963322794	0.354516420149196	-5.24689274602606	1.54685888748928e-07	2.20251887133352e-06
ENSG00000112320	SOBP	41.8929883682058	1.91579285543195	0.365333669653114	5.24395371839395	1.5717164041451e-07	2.23616289337204e-06
ENSG00000115641	FHL2	821.518159716822	-1.02028493466482	0.19458688350104	-5.24333868916383	1.57696681576353e-07	2.24188008956633e-06
ENSG00000173402	DAG1	2005.64246277297	1.15238701448086	0.219845421988916	5.24180582909277	1.59012653068299e-07	2.25882376883984e-06
ENSG00000111206	FOXM1	805.832266858924	-1.81282894419179	0.345881111474232	-5.24119092963783	1.59543527627587e-07	2.26459717023339e-06
ENSG00000145386	CCNA2	575.28949773585	-1.91038387065975	0.364768109141923	-5.23725573256313	1.62981791576804e-07	2.31159755364232e-06
ENSG00000076382	SPAG5	511.98079392997	-1.6125383627915	0.3079243563075	-5.23680030423182	1.63384304242765e-07	2.31550170117259e-06
ENSG00000164338	UTP15	189.637756534486	-0.726726438421246	0.138795991132717	-5.23593248256246	1.64153957251223e-07	2.32459887945564e-06
ENSG00000042088	TDP1	221.631770505032	-0.965629672964541	0.184438926585995	-5.23549822609878	1.6454040515405e-07	2.32825952767359e-06
ENSG00000143889	HNRNPLL	391.634407695559	-0.429125879888332	0.0819816671190311	-5.23441270430954	1.65510270460499e-07	2.34016347441313e-06
ENSG00000112312	GMNN	136.590289624314	-1.35548251319972	0.259004071596138	-5.23344094494893	1.66383181320947e-07	2.35067915411279e-06
ENSG00000100281	HMGXB4	278.798390314947	-0.581985438521172	0.111226519082208	-5.23243416519241	1.67292244638716e-07	2.36002587410487e-06
ENSG00000125633	CCDC93	458.855842126622	0.729321878236562	0.139385166844102	5.232421029795	1.67304136813501e-07	2.36002587410487e-06
ENSG00000095066	HOOK2	204.72183096284	1.105425296011	0.211331990824084	5.23075229500475	1.68821597733124e-07	2.37958684271856e-06
ENSG00000104626	ERI1	238.71495998857	-0.822369328369225	0.157258664050628	-5.22940553599304	1.70055966154769e-07	2.39513035303277e-06
ENSG00000055044	NOP58	663.687852852359	-0.644130164873424	0.123204756801905	-5.22812740021954	1.71235505761535e-07	2.40987818897344e-06
ENSG00000132357	CARD6	59.2098471995168	1.2202736973988	0.233424651736807	5.2276984813699	1.71633107277775e-07	2.41360715079882e-06
ENSG00000157240	FZD1	496.451927395122	-1.12724241317855	0.215640977649269	-5.2274035550514	1.71907017400705e-07	2.41559227462597e-06
ENSG00000180758	GPR157	122.018584579026	-2.27643714096863	0.4356306738671	-5.22561260611118	1.73579442917178e-07	2.43721074287338e-06
ENSG00000111880	RNGTT	263.503840296978	-0.718094393230533	0.137464324804737	-5.22386003969073	1.75231248510482e-07	2.45850657605647e-06
ENSG00000113575	PPP2CA	1297.16369293096	-0.599470593755146	0.114774253084885	-5.22304068763392	1.76008696652156e-07	2.46751175113966e-06
ENSG00000124356	STAMBP	368.130892845394	-0.555829471133758	0.10647158505809	-5.22044891912242	1.78489934646346e-07	2.50037054715901e-06
ENSG00000189129	PLAC9	16.2051790450834	2.88508883836825	0.552815440452762	5.21890060814027	1.79988314093669e-07	2.51942103966345e-06
ENSG00000184678	H2BC21	49.9100423465749	1.90670576851007	0.365476473125558	5.2170410647884	1.81803965140437e-07	2.5428799028905e-06
ENSG00000105011	ASF1B	207.711945430526	-2.05905556287793	0.394793968925253	-5.21551929600976	1.83302976208268e-07	2.56187731033936e-06
ENSG00000077522	ACTN2	2881.87447721588	5.14798823719503	0.987092145084686	5.21530665888681	1.8351338243112e-07	2.56284959332241e-06
ENSG00000147576	ADHFE1	16.8515851756962	4.05602034917151	0.778105292798471	5.21268829130303	1.8612349386229e-07	2.59730768237124e-06
ENSG00000198492	YTHDF2	879.399502940365	-0.318206406856035	0.0610757463718624	-5.21002895189559	1.88811165672498e-07	2.63279446876816e-06
ENSG00000107959	PITRM1	1012.06012067076	-0.532926819644667	0.102292379808613	-5.20983890140949	1.89004670650421e-07	2.63347472574709e-06
ENSG00000185761	ADAMTSL5	56.484457242739	2.64728237167382	0.508198579341863	5.20914949251168	1.89708220961561e-07	2.6412551620792e-06
ENSG00000108821	COL1A1	43396.6282948183	1.0604446881994	0.203687987705773	5.20622104496024	1.92725055290668e-07	2.68120629290847e-06
ENSG00000101194	SLC17A9	46.1245313439267	-1.98360889487253	0.38108139421459	-5.20521055340619	1.93776766672113e-07	2.69377832172073e-06
ENSG00000275700	AATF	551.038519873102	-0.418602121291294	0.0804531724716828	-5.20305301122376	1.96040918354865e-07	2.72317297046068e-06
ENSG00000124608	AARS2	204.118385855888	-0.965351677853369	0.185573879921608	-5.20198035553905	1.97176072050469e-07	2.73685200846864e-06
ENSG00000031081	ARHGAP31	314.30915837456	0.887824033121072	0.170683431580382	5.20158298260459	1.97598208385926e-07	2.74062088262096e-06
ENSG00000185652	NTF3	8.27681946347654	6.24897174256942	1.20185523152687	5.19943798441559	1.99892004787024e-07	2.770323542353e-06
ENSG00000112742	TTK	223.49979345508	-1.98847144075146	0.382494221806204	-5.19869667928984	2.00690701712862e-07	2.77927602668869e-06
ENSG00000181019	NQO1	2521.53889810764	0.944434337109309	0.181757313126152	5.19612840256835	2.03481737932945e-07	2.81415889322542e-06
ENSG00000184898	RBM43	130.348816925427	0.834428177235585	0.160587569148729	5.19609445275789	2.03518882424831e-07	2.81415889322542e-06
ENSG00000100258	LMF2	740.603292243496	-0.8743576536368	0.168282771939555	-5.19576450731902	2.0388021725885e-07	2.81701466473751e-06
ENSG00000187735	TCEA1	943.441993685016	-0.497308538657902	0.0957353251873853	-5.19461899444647	2.0513952785139e-07	2.83226402755064e-06
ENSG00000119318	RAD23B	2877.7152137705	0.491044783780628	0.0946042746990616	5.19051369869546	2.09714692066307e-07	2.89323597538331e-06
ENSG00000197558	SSPOP	9.30333428881955	6.39913029097533	1.23343924889617	5.18803848402104	2.12520691493525e-07	2.92972653265732e-06
ENSG00000101361	NOP56	1247.31115068431	-0.719402094991616	0.138694742062209	-5.18694569307424	2.13771035021042e-07	2.94473241807562e-06
ENSG00000128923	MINDY2	344.28435817103	0.609615536947084	0.117541408394442	5.18638959047821	2.1441003966916e-07	2.95130067462912e-06
ENSG00000261553		82.4675434313372	2.66068598589407	0.513064104145637	5.18587436617631	2.15003719035876e-07	2.9562171346573e-06
ENSG00000180818	HOXC10	166.996071949805	-5.01937503519829	0.967907980762228	-5.18579775656517	2.15092129817347e-07	2.9562171346573e-06
ENSG00000180198	RCC1	517.502973782112	-0.791423527254387	0.152635415460018	-5.18505829639317	2.15947306683845e-07	2.96573067149127e-06
ENSG00000134030	CTIF	531.507647863604	0.831565440153409	0.160411071600038	5.18396537008867	2.1721728242746e-07	2.98092223856146e-06
ENSG00000168016	TRANK1	85.4340221695614	2.15684344463401	0.416161151208987	5.18271212574305	2.18682430448581e-07	2.99876728475721e-06
ENSG00000173545	ZNF622	440.482971253411	0.886517591064376	0.171064830629831	5.18234863238908	2.1910916825839e-07	3.00235657740807e-06
ENSG00000172986	GXYLT2	339.38853616377	2.10633273024346	0.406621009945335	5.18008828546914	2.2178091015007e-07	3.03498984507683e-06
ENSG00000103485	QPRT	64.2917130429464	2.36433910497991	0.456431555641812	5.18005180788888	2.21824283890321e-07	3.03498984507683e-06
ENSG00000090447	TFAP4	79.7923827616966	-0.905100999485008	0.17478663981609	-5.17831912346018	2.23894003803579e-07	3.06100615117485e-06
ENSG00000145911	N4BP3	51.6204974448115	3.50826571689485	0.677735291259061	5.17645423241481	2.26142494453772e-07	3.0894256543358e-06
ENSG00000117133	RPF1	256.582086498798	-0.571305859129257	0.110456123203577	-5.17224253902438	2.31301080106383e-07	3.15752869819643e-06
ENSG00000116786	PLEKHM2	860.505174596804	0.597908345192361	0.115706809437635	5.16744302343439	2.37318278098329e-07	3.23724190896199e-06
ENSG00000112972	HMGCS1	1245.5952703949	1.55402545101682	0.300814331934574	5.16606187285921	2.39077677882828e-07	3.25879887972571e-06
ENSG00000150403	TMCO3	1010.41670877138	-0.772694026401036	0.149652091102807	-5.16326915786441	2.4267380276749e-07	3.30534071029941e-06
ENSG00000159259	CHAF1B	109.992563862965	-1.54381779501909	0.299050434464039	-5.16239943869647	2.43804354873981e-07	3.31825568110833e-06
ENSG00000149798	CDC42EP2	197.492262013578	1.22498136654245	0.237306546618669	5.16202095558234	2.44297934284071e-07	3.32248842314442e-06
ENSG00000174371	EXO1	148.936305341482	-2.03433382768538	0.394289102953208	-5.15949797356384	2.47612903777431e-07	3.36505751309777e-06
ENSG00000137547	MRPL15	366.871862108	-0.919426867660866	0.178210295552707	-5.15922418965372	2.47975233649668e-07	3.36746666173359e-06
ENSG00000157456	CCNB2	336.956803112833	-1.81538792220388	0.352003376887466	-5.15730257549275	2.50532779444966e-07	3.39966069169281e-06
ENSG00000108055	SMC3	822.725121879768	-0.62357040203302	0.120973932058197	-5.15458488803224	2.5419339206639e-07	3.44676390121617e-06
ENSG00000175376	EIF1AD	195.773876409118	-0.665760110291509	0.129213113769798	-5.1524190607898	2.57147613929301e-07	3.48422571159456e-06
ENSG00000120539	MASTL	176.965067568786	-1.51757010459221	0.294595548478446	-5.15136807881278	2.5859309421922e-07	3.50120426749043e-06
ENSG00000168389	MFSD2A	122.15171042441	1.78201350664734	0.346031259123128	5.14986279321443	2.6067708474401e-07	3.52558865826981e-06
ENSG00000164045	CDC25A	113.38463846376	-1.82193403164862	0.353788187864237	-5.14978762475746	2.60781575755957e-07	3.52558865826981e-06
ENSG00000204469	PRRC2A	3060.57467647687	-0.413454800576265	0.080292413491889	-5.14936321621509	2.61372301836841e-07	3.53095157871195e-06
ENSG00000113456	RAD1	165.219420006609	-0.838587197399215	0.16287992056908	-5.14849954782214	2.62578419214381e-07	3.54461386828197e-06
ENSG00000160323	ADAMTS13	61.5612141074803	1.3126381045803	0.255032705725324	5.14694027515846	2.64769579285103e-07	3.57154339084582e-06
ENSG00000223891	OSER1-DT	34.388222010644	1.37600092504283	0.267416520968569	5.14553446458368	2.667602185549e-07	3.59573014595815e-06
ENSG00000000460	C1orf112	102.387328531569	-1.67031363544299	0.324634255954428	-5.14521682418343	2.67211997941351e-07	3.59915375761566e-06
ENSG00000163933	RFT1	197.428700098995	-0.934272208551476	0.181607647671591	-5.14445410493373	2.68299831951668e-07	3.61113316717788e-06
ENSG00000266923		19.8725411161098	1.9816001487895	0.385302898350435	5.14296714941196	2.70432924437916e-07	3.63715293865245e-06
ENSG00000156802	ATAD2	537.129919332463	-1.6577658649508	0.322351859090973	-5.14272158884293	2.70786762303203e-07	3.637467386607e-06
ENSG00000251364	SYT9-AS1	13.6217145397056	2.65444785233983	0.516161068121317	5.14267351081182	2.70856092149941e-07	3.637467386607e-06
ENSG00000162909	CAPN2	5101.51720289522	-0.878287898913734	0.170820383277931	-5.14158721611536	2.72427136615794e-07	3.65586770280059e-06
ENSG00000178966	RMI1	152.432034181629	-0.999364745190454	0.19445229263983	-5.13938268159948	2.75642524445549e-07	3.69389065915285e-06
ENSG00000198056	PRIM1	78.2858951518978	-1.75468960724075	0.341421392238781	-5.13936632890763	2.75666511794778e-07	3.69389065915285e-06
ENSG00000115415	STAT1	1050.88362019733	0.77209467499433	0.15025781930448	5.13846586199799	2.76990500443496e-07	3.70890076274488e-06
ENSG00000108840	HDAC5	372.836336344301	1.20265098353947	0.234072857221577	5.13793439279898	2.7777481838415e-07	3.71666791921792e-06
ENSG00000114853	ZBTB47	318.930669591457	0.882179791224947	0.17185490347673	5.1332826319058	2.84731833515149e-07	3.80612951352099e-06
ENSG00000198700	IPO9	981.373339558702	-0.641726865899638	0.125015333972115	-5.13318523024367	2.84879287652668e-07	3.80612951352099e-06
ENSG00000116285	ERRFI1	2014.76411071723	-1.55634460917788	0.30321918555923	-5.13273791138083	2.85557420936823e-07	3.81239060072441e-06
ENSG00000163449	TMEM169	113.940079544889	1.96817166390635	0.383475993016537	5.1324507915714	2.85993514357089e-07	3.81541347562752e-06
ENSG00000100097	LGALS1	6486.73395453791	-0.737284056095192	0.143659868560552	-5.13215042922324	2.86450409581271e-07	3.81870923307721e-06
ENSG00000116273	PHF13	227.612182041239	-0.649345990703428	0.126578862342321	-5.12997177164804	2.8978563110875e-07	3.86034343285939e-06
ENSG00000127334	DYRK2	554.291049911837	1.11395604252607	0.217179435246197	5.12919669978551	2.90981177240708e-07	3.87343414941417e-06
ENSG00000167244	IGF2	7177.31277384148	3.41238804583078	0.665534410586089	5.1272901769658	2.93942285839704e-07	3.90999106390723e-06
ENSG00000038210	PI4K2B	277.177619398254	-0.92234444138321	0.179918556185113	-5.12645533034533	2.95248065841118e-07	3.92449163923362e-06
ENSG00000070614	NDST1	2211.82439557189	0.641144918895073	0.125087038239292	5.12559037226991	2.96606850430971e-07	3.9396750783156e-06
ENSG00000257167	TMPO-AS1	27.2686568732159	-1.95602719267114	0.381744708372778	-5.12391435891511	2.99256948716347e-07	3.97174962776829e-06
ENSG00000145362	ANK2	542.871905018926	1.68024222965173	0.327929714235855	5.12378767982965	2.99458179331653e-07	3.97174962776829e-06
ENSG00000156042	CFAP70	28.1778957304585	1.68456891147661	0.328962624788101	5.12085198907236	3.04158312313383e-07	4.03114989742653e-06
ENSG00000171889	MIR31HG	68.5918305670658	-1.7650786235214	0.344729888627389	-5.12017867249461	3.05246312579704e-07	4.04262529113019e-06
ENSG00000140398	NEIL1	19.9109700139844	2.40179644503095	0.469130972966589	5.11967144237565	3.0606841744717e-07	4.05056508529901e-06
ENSG00000175063	UBE2C	282.870054402533	-1.9649823025484	0.383999291464657	-5.11715085476729	3.10185527958849e-07	4.10206835193835e-06
ENSG00000133874	RNF122	47.5177452973136	1.39255446128877	0.272219485838479	5.11555760602323	3.12815456643547e-07	4.13384376509994e-06
ENSG00000095906	NUBP2	273.661278661704	-0.511802449524722	0.10005838500926	-5.11503807979067	3.13677668300789e-07	4.14222970251775e-06
ENSG00000108691	CCL2	11.1043312737052	4.8813875703754	0.95477612132096	5.112599133315	3.17756135545503e-07	4.19304452394598e-06
ENSG00000135372	NAT10	618.86494800505	-0.59478885316292	0.116357877416902	-5.11171969072481	3.19239282418335e-07	4.20956320446844e-06
ENSG00000125965	GDF5	24.8843044962463	3.28638478096847	0.642988019846949	5.1111135503749	3.20265403688018e-07	4.21755770909861e-06
ENSG00000042286	AIFM2	216.427389563589	0.675649581074145	0.132194018200805	5.11104504023639	3.20381583044144e-07	4.21755770909861e-06
ENSG00000163468	CCT3	2553.83237288543	-0.414609982850797	0.0811218833913701	-5.11095114558082	3.20540875511533e-07	4.21755770909861e-06
ENSG00000132879	FBXO44	95.5908391454782	1.12331012019822	0.219859332491362	5.10922191689248	3.23488223031366e-07	4.25326242377296e-06
ENSG00000237649	KIFC1	440.411816389493	-1.84084865792877	0.360457935169424	-5.106972210401	3.27361870070206e-07	4.30108588423649e-06
ENSG00000235823	OLMALINC	215.380915122494	1.01497697583062	0.198765689515113	5.10639929007188	3.28355481821256e-07	4.30797805991721e-06
ENSG00000117862	TXNDC12	402.148414834292	-0.809126117018925	0.158453437829694	-5.10639673143965	3.28359925762772e-07	4.30797805991721e-06
ENSG00000118193	KIF14	293.589291503618	-1.7720018727454	0.347331042179445	-5.10176649235376	3.36497771865695e-07	4.41156336789629e-06
ENSG00000150593	PDCD4	665.312406134496	1.4738914520891	0.288934481805568	5.10112688135618	3.37637107571965e-07	4.42331349639097e-06
ENSG00000142961	MOB3C	76.0276908535378	0.930580623190697	0.182445773657385	5.10058744873003	3.38600889925189e-07	4.43274848486954e-06
ENSG00000106367	AP1S1	623.038505093951	-0.966149632974851	0.189510008507356	-5.09814568942594	3.42996799733829e-07	4.48706884597878e-06
ENSG00000176087	SLC35A4	575.718540222373	-0.493298132372504	0.0967764627971518	-5.09729450854678	3.4454209380841e-07	4.5040463225802e-06
ENSG00000156395	SORCS3	92.3980477243123	-3.29791982831729	0.647079229703102	-5.09662445792067	3.45763276340218e-07	4.51503504062899e-06
ENSG00000123505	AMD1	925.677939258416	-0.965859814693114	0.189512063530016	-5.09656111965736	3.45878927660428e-07	4.51503504062899e-06
ENSG00000162734	PEA15	4239.94097504338	0.634653715652479	0.124533708385188	5.09624039853908	3.46465115872372e-07	4.51944495593516e-06
ENSG00000183161	FANCF	69.3605791409677	-0.986573812018839	0.193654674504498	-5.09450037569799	3.49662141555956e-07	4.55788108158577e-06
ENSG00000142303	ADAMTS10	44.0270548343402	2.68708922687066	0.527567633330754	5.09335496930688	3.5178217211566e-07	4.58223349032832e-06
ENSG00000161203	AP2M1	4876.75818595108	-0.43746243550786	0.0859521639867992	-5.0896035098668	3.5881295698125e-07	4.66538001354034e-06
ENSG00000138698	RAP1GDS1	653.343855230446	-0.462402350419422	0.0908555157674316	-5.08942518804319	3.5915051283859e-07	4.66538001354034e-06
ENSG00000156885	COX6A2	56.994565700394	4.75982354025309	0.935239803078896	5.08941506187323	3.59169690454465e-07	4.66538001354034e-06
ENSG00000105738	SIPA1L3	339.341939511455	-1.29435792821077	0.254324075533135	-5.08940384624392	3.59190932514701e-07	4.66538001354034e-06
ENSG00000123908	AGO2	730.934889990341	-0.887525319670159	0.17440618676053	-5.08884080407528	3.60258877001189e-07	4.67591354122014e-06
ENSG00000220205	VAMP2	312.259593079182	0.847525894561954	0.166561045904765	5.08837999880562	3.61135184505759e-07	4.68394650923115e-06
ENSG00000120800	UTP20	457.919749255938	-0.81355974115572	0.159910507907241	-5.08759400368887	3.62634650864805e-07	4.70004468788238e-06
ENSG00000233452	STXBP5-AS1	48.2288976326287	-1.91851760707871	0.377123824054934	-5.08723523868184	3.63321073258481e-07	4.70558972959757e-06
ENSG00000143641	GALNT2	2746.21400501071	-0.837110611952637	0.164556545271816	-5.08706967911783	3.63638259843551e-07	4.70634808988129e-06
ENSG00000147439	BIN3	205.779587033071	0.644772563670978	0.126838686662807	5.0834061802064	3.70725736561231e-07	4.79466682885908e-06
ENSG00000082996	RNF13	201.06764464485	0.749529498880171	0.147458499449154	5.08298607187861	3.71546956168661e-07	4.80187497258603e-06
ENSG00000165410	CFL2	2436.47795883798	1.04615951375741	0.20585700436776	5.08197191040662	3.73536660512693e-07	4.82416367022674e-06
ENSG00000149636	DSN1	163.412121648679	-1.45174673545446	0.285693159800817	-5.08148930295217	3.74487105294405e-07	4.83300840783141e-06
ENSG00000096063	SRPK1	448.208529681826	-0.964845897595718	0.189899683697181	-5.08081887663535	3.75811313569763e-07	4.84666085969453e-06
ENSG00000143669	LYST	148.977507616407	1.19939344474941	0.236100023847701	5.08002254808368	3.77390072622283e-07	4.86357446990629e-06
ENSG00000138778	CENPE	589.194329713438	-1.61571803193517	0.318120957063105	-5.0789424464565	3.79541656647524e-07	4.88784113659943e-06
ENSG00000126787	DLGAP5	511.121528919535	-1.75945035941925	0.346594972151676	-5.07638742852069	3.84678529917506e-07	4.95049166118024e-06
ENSG00000124104	SNX21	453.538107048706	1.1535507231045	0.227268883378593	5.07570902780772	3.86053689424353e-07	4.96467772894342e-06
ENSG00000168078	PBK	355.601818359327	-2.0209000718598	0.398188550745957	-5.07523400176598	3.87019418675538e-07	4.97358217629856e-06
ENSG00000114956	DGUOK	214.092402008023	-0.863999716946238	0.170312702844256	-5.07301981894051	3.91551701363269e-07	5.02827544792336e-06
ENSG00000162591	MEGF6	169.349886686471	2.693622145644	0.531038206285777	5.07236977257044	3.92891999146083e-07	5.04192927253968e-06
ENSG00000154736	ADAMTS5	1372.58229205382	1.81687491514312	0.358200620749535	5.0722271539935	3.93186648832956e-07	5.0421546503265e-06
ENSG00000197766	CFD	9.79231068591051	5.23267168132681	1.03190841576954	5.07086830707217	3.96004738983249e-07	5.07471706709731e-06
ENSG00000189057	FAM111B	194.434519013778	-2.15296792532841	0.424683310081524	-5.0695844979524	3.98685108191431e-07	5.10547003079485e-06
ENSG00000135776	ABCB10	228.075288198802	-0.567480218213019	0.111957136364119	-5.06872752057002	4.00484061293195e-07	5.12490046649246e-06
ENSG00000123219	CENPK	106.585220318399	-1.82628412213848	0.360386662420086	-5.06756856614652	4.02929382608999e-07	5.1525692026254e-06
ENSG00000071539	TRIP13	237.94876557019	-1.89292524129457	0.373619015420853	-5.06645851299172	4.05285029241802e-07	5.17751139166232e-06
ENSG00000111371	SLC38A1	2034.40708397946	-0.4660923062932	0.0919970800340654	-5.06638152124624	4.05448905485454e-07	5.17751139166232e-06
ENSG00000134690	CDCA8	362.157260417331	-2.05573572571303	0.405929692160898	-5.06426547604751	4.09977998069632e-07	5.23167575797553e-06
ENSG00000164430	CGAS	68.384199311364	-1.20633790576602	0.23824114855398	-5.06351616036091	4.11593474256337e-07	5.24860998671518e-06
ENSG00000077684	JADE1	383.485739381017	-0.533407150208129	0.105364797408898	-5.06247972117375	4.13838096437636e-07	5.27353770369445e-06
ENSG00000138107	ACTR1A	1501.7943759338	-0.32729945450269	0.0646668099473679	-5.06132055638864	4.16362497443812e-07	5.30199325821207e-06
ENSG00000108424	KPNB1	4174.60028631398	-0.699568413104287	0.138278459310065	-5.05912791185812	4.21178276587447e-07	5.3595672021411e-06
ENSG00000117266	CDK18	607.038525585918	4.21701240448277	0.833649446733646	5.05849601532828	4.22576078242519e-07	5.3735967126339e-06
ENSG00000124562	SNRPC	443.679599626755	-0.617173186636994	0.122072073928703	-5.05580979149629	4.28568318112607e-07	5.44599000327871e-06
ENSG00000172269	DPAGT1	232.949705659701	-0.671587432287366	0.132839149671875	-5.05564386663305	4.28941127552199e-07	5.44692372509934e-06
ENSG00000136492	BRIP1	141.453625143273	-1.76490881483178	0.349137664385117	-5.05505133036863	4.30275027164668e-07	5.46005207065234e-06
ENSG00000133055	MYBPH	4073.67889130465	4.83970596041827	0.957447845422011	5.0547985287753	4.30845343518662e-07	5.46347924460564e-06
ENSG00000160224	AIRE	53.4575650255751	4.92373532474369	0.974976058639625	5.0501089550996	4.41558139905064e-07	5.5954272088109e-06
ENSG00000183856	IQGAP3	461.207975296977	-1.70844903121411	0.338328702147247	-5.04967216902148	4.42568907794145e-07	5.60433292632572e-06
ENSG00000092607	TBX15	300.254996143341	0.70775298468592	0.140171945664429	5.0491771469041	4.43717138144489e-07	5.61496575995498e-06
ENSG00000173757	STAT5B	298.522399953315	0.601639236518803	0.119192977811565	5.04760639062099	4.47379649993241e-07	5.65737838146422e-06
ENSG00000175309	PHYKPL	204.730605112294	1.05688435613781	0.209408933349632	5.04698791609439	4.48829726102918e-07	5.67177397631583e-06
ENSG00000118412	CASP8AP2	245.07146621087	-0.922925822207573	0.182969989210961	-5.04413770907236	4.55571122385096e-07	5.75296857324192e-06
ENSG00000139679	LPAR6	111.232441248103	1.97409507116529	0.391514072548469	5.04220718891503	4.60192617647445e-07	5.80729893434852e-06
ENSG00000162694	EXTL2	285.33562076306	-0.585938283406516	0.116258907785934	-5.03994312836136	4.65670206140835e-07	5.87234978596311e-06
ENSG00000161692	DBF4B	120.073939530319	-1.24855592783181	0.247755135479848	-5.03947547005888	4.6680945271578e-07	5.8790482053165e-06
ENSG00000066279	ASPM	765.952678146273	-1.85349315234981	0.367795995143824	-5.03945985498024	4.66847538422945e-07	5.8790482053165e-06
ENSG00000166793	YPEL4	13.5302773203715	2.78463591377047	0.552603994759553	5.03911651051693	4.67685725099605e-07	5.88553052533714e-06
ENSG00000181544	FANCB	39.0345304398206	-2.27586099795886	0.452088263579821	-5.03410767609327	4.80079783872253e-07	6.03732676373421e-06
ENSG00000166317	SYNPO2L	956.84653955989	2.90432280045964	0.577302957269369	5.03084691302644	4.88317946686733e-07	6.13668624023376e-06
ENSG00000127463	EMC1	1669.26738639526	-0.727018606427685	0.144655078315405	-5.02587682986491	5.01137469351939e-07	6.29344273968063e-06
ENSG00000140259	MFAP1	395.132954898213	-0.419497880209137	0.0834913268273722	-5.02444860023002	5.04880990941859e-07	6.3360823394269e-06
ENSG00000142002	DPP9	1146.17527850152	-0.726070103546595	0.144532428183109	-5.0235792249109	5.07172892213281e-07	6.36045838704692e-06
ENSG00000110092	CCND1	5941.53689968658	-1.33789953084491	0.266346146620801	-5.02316082969161	5.08279464684206e-07	6.36994588075654e-06
ENSG00000160193	WDR4	121.86902279252	-0.908534302804833	0.180876192950839	-5.02296232568188	5.08805282470364e-07	6.37214709230091e-06
ENSG00000175197	DDIT3	117.067564903081	1.55413366261724	0.309488360294664	5.02162233544924	5.12368533061479e-07	6.41235914451151e-06
ENSG00000115486	GGCX	756.673038989739	-0.628021024233763	0.125135308039738	-5.01873559167114	5.20126795078471e-07	6.50498095535597e-06
ENSG00000162458	FBLIM1	253.175065007506	1.33495085892747	0.266267986265054	5.01356125328039	5.34317471302128e-07	6.6778674624209e-06
ENSG00000131018	SYNE1	936.405298366085	1.33316364699258	0.265958543228487	5.01267464774482	5.36786164867274e-07	6.70411656972532e-06
ENSG00000167325	RRM1	1075.49534458797	-1.21797305334636	0.243021666818292	-5.01178791707097	5.39266205146136e-07	6.73047128603857e-06
ENSG00000121281	ADCY7	1123.83565358507	-1.04642475107562	0.208911184855649	-5.008945556451	5.47290508148532e-07	6.82593925755917e-06
ENSG00000141034	GID4	186.605496508506	0.696622922285025	0.139155416880662	5.00607836835012	5.5550147941013e-07	6.92360302796311e-06
ENSG00000143382	ADAMTSL4	684.497499760059	1.71977619528868	0.343557703555058	5.00578557107822	5.56346636329351e-07	6.92939065111924e-06
ENSG00000196504	PRPF40A	1231.06655778194	-0.37996305378857	0.0759248644149143	-5.00446140690021	5.60184331014066e-07	6.97241742234128e-06
ENSG00000262814	MRPL12	381.122954449097	-0.612507253544659	0.122406528762858	-5.0038773236621	5.6188522205173e-07	6.98880750900569e-06
ENSG00000203799	CCDC162P	32.2650391425005	3.41557909165	0.683097364279223	5.00013507628445	5.72901638263405e-07	7.12096387396119e-06
ENSG00000133247	KMT5C	73.8827314468482	1.15923211063431	0.231846340466306	5.00000176109219	5.73297907281176e-07	7.12102526880243e-06
ENSG00000198839	ZNF277	131.197715654635	0.933641975799914	0.186780012489292	4.99861823198796	5.77425970963008e-07	7.16740818118272e-06
ENSG00000058085	LAMC2	28.1403806480379	2.03356988703692	0.407084801151779	4.99544537473093	5.87001381047469e-07	7.28129797608779e-06
ENSG00000105325	FZR1	349.777257587313	-0.927756735883109	0.185727090933795	-4.99526876353122	5.87538851516464e-07	7.2830003276874e-06
ENSG00000047346	ATOSA	254.764716997523	1.24641474941611	0.249551685861569	4.99461562486705	5.89530634175851e-07	7.30271541871883e-06
ENSG00000156011	PSD3	838.05324921104	-1.46144437462585	0.292670840433794	-4.99347448642205	5.93026230193239e-07	7.34101925906556e-06
ENSG00000006468	ETV1	210.243912015171	-1.71275431161054	0.343260706310895	-4.98966027896964	6.04855703230904e-07	7.48236521529079e-06
ENSG00000259522		19.5915138310174	-7.02869339814871	1.40873837776275	-4.98935324620823	6.05817770994787e-07	7.48917525733162e-06
ENSG00000183763	TRAIP	57.1478289484542	-1.25469768580986	0.25148504497546	-4.98915426932164	6.06442040007279e-07	7.49180298846739e-06
ENSG00000156970	BUB1B	416.983944363687	-1.66013093323449	0.33280111539381	-4.98835747972185	6.08948102075875e-07	7.51765848946723e-06
ENSG00000011422	PLAUR	509.60254877608	-1.479448304221	0.296590999803106	-4.98817666484533	6.0951818895679e-07	7.51959490470963e-06
ENSG00000104879	CKM	712.720088757437	4.41473520571144	0.885111142219669	4.98777497551351	6.10786507040175e-07	7.53013690285235e-06
ENSG00000164509	IL31RA	27.3499584619844	-3.11053963564929	0.623676064606138	-4.98742826953547	6.11883262422572e-07	7.53855093182366e-06
ENSG00000089094	KDM2B	248.192826856369	-0.635014447173247	0.127328574620501	-4.98721083673394	6.12572048633638e-07	7.54193069620183e-06
ENSG00000118518	RNF146	309.650761258695	0.578656895996733	0.116035412648966	4.98689910938915	6.13560846135844e-07	7.54899710421498e-06
ENSG00000007255	TRAPPC6A	52.8136619809081	1.50033065777837	0.300903402071689	4.98608738701109	6.16142849272202e-07	7.57564285689613e-06
ENSG00000196526	AFAP1	605.766741445069	0.801135371987692	0.160695902745535	4.98541256061957	6.18297370300854e-07	7.59700016702542e-06
ENSG00000138160	KIF11	610.829324295634	-1.82180448090283	0.36546532242214	-4.98489013630274	6.19970301570772e-07	7.61241536955691e-06
ENSG00000178999	AURKB	200.625193347546	-1.60846689837521	0.32277726630164	-4.98320999122682	6.25380169254401e-07	7.67366347938121e-06
ENSG00000160957	RECQL4	188.713829825288	-1.31064298672366	0.263052645340095	-4.98243606343194	6.27887403975661e-07	7.69923658365572e-06
ENSG00000223496	EXOSC6	328.268463178131	-0.497084662877997	0.0997783661082934	-4.98188818143695	6.29668189269488e-07	7.71587342770159e-06
ENSG00000134686	PHC2	1283.98738534466	-0.806691432303688	0.161931622771646	-4.98167941811633	6.30348014334532e-07	7.71900593327421e-06
ENSG00000113194	FAF2	657.76946945992	-0.440735537266003	0.0884792258206648	-4.9812318448549	6.31807894359841e-07	7.73168006298993e-06
ENSG00000143162	CREG1	672.884619585755	1.06320228297933	0.21353228299018	4.97911729360486	6.38749248557585e-07	7.8113710188188e-06
ENSG00000135046	ANXA1	3833.89750263019	-0.570571739796905	0.114615733995026	-4.97812752149425	6.42023532115207e-07	7.84613983472158e-06
ENSG00000245573	BDNF-AS	19.8551835457602	1.83322652853408	0.368314634378926	4.97733827933656	6.44646024927546e-07	7.87290182255473e-06
ENSG00000196968	FUT11	247.312084840584	-0.75884431911922	0.152480452293246	-4.9766662395507	6.46887213129034e-07	7.89497425708185e-06
ENSG00000102753	KPNA3	950.690281745131	-0.445331366376296	0.0895140559426028	-4.97498813663237	6.52516359618826e-07	7.95833793296499e-06
ENSG00000163479	SSR2	1574.61412346416	-0.726250819704887	0.145992018702102	-4.97459262609969	6.53849945986261e-07	7.96926153189015e-06
ENSG00000181035	SLC25A42	58.0141873189393	1.4501087827939	0.291513111461908	4.97442044895255	6.54431314866273e-07	7.97100845824737e-06
ENSG00000105373	NOP53	1057.4371271546	0.535773173270346	0.107731896586071	4.97320840204737	6.58538000451724e-07	8.01566287238798e-06
ENSG00000291134	WASH2P	183.159762043524	0.86266092607108	0.173531760814661	4.97119905901512	6.6540087267953e-07	8.09378320865601e-06
ENSG00000133816	MICAL2	1058.88020211377	-1.37313798852668	0.276293371056566	-4.96985498883197	6.70029933506087e-07	8.14464575818989e-06
ENSG00000101745	ANKRD12	591.653711972648	0.664642577559144	0.133749361702816	4.9693140146414	6.71901827456754e-07	8.1619476329977e-06
ENSG00000196557	CACNA1H	180.548027114973	4.60119619767959	0.926060260144306	4.96857104845704	6.74480874742568e-07	8.18781085903302e-06
ENSG00000224032	EPB41L4A-AS1	116.169916228209	1.33151659927296	0.268043909164568	4.9675316384655	6.78104976375012e-07	8.2263175033974e-06
ENSG00000197150	ABCB8	345.690151688277	-0.444210576718486	0.0894312758255691	-4.96706071357961	6.79753115911814e-07	8.24081775499485e-06
ENSG00000076258	FMO4	13.5606408117821	2.0841690783856	0.419618270061757	4.96682157828559	6.80591516959922e-07	8.24548857131805e-06
ENSG00000162849	KIF26B	22.1696498306442	2.53595303326454	0.510826549642483	4.96441117839197	6.89098136149877e-07	8.33847567686041e-06
ENSG00000031691	CENPQ	69.6310059130535	-1.19800699023302	0.241327189157615	-4.96424374897345	6.89692806685216e-07	8.33847567686041e-06
ENSG00000256043	CTSO	296.267243709553	0.881026113175812	0.177479358838377	4.96410466514096	6.90187176232108e-07	8.33847567686041e-06
ENSG00000170142	UBE2E1	606.975465765507	0.793860167207928	0.159923447802365	4.9640010774967	6.90555597421477e-07	8.33847567686041e-06
ENSG00000132376	INPP5K	281.942257173288	1.17766483613017	0.237241083151264	4.96400041884524	6.90557940596178e-07	8.33847567686041e-06
ENSG00000100084	HIRA	400.371196928646	-0.45168482302242	0.0910592387085668	-4.96034042704912	7.03697475844436e-07	8.48711202381569e-06
ENSG00000165804	ZNF219	86.8065638594371	1.4632736480667	0.294996287624819	4.96031207663099	7.03800189258552e-07	8.48711202381569e-06
ENSG00000168994	PXDC1	318.893038363068	0.739161698833001	0.149060615186846	4.95879946494563	7.09301368533506e-07	8.54778609483722e-06
ENSG00000176595	KBTBD11	143.57243277213	-1.12648545086305	0.22722302771535	-4.95762010650715	7.13619267902743e-07	8.59412959498757e-06
ENSG00000278615	C11orf98	181.282760351688	-0.726600792189683	0.146574313245248	-4.95721778326831	7.15098049686892e-07	8.60624286385739e-06
ENSG00000103507	BCKDK	783.165166531682	-0.676434551114599	0.136527484015378	-4.95456688441141	7.24915784897227e-07	8.71863353455045e-06
ENSG00000079462	PAFAH1B3	80.2866632935089	-1.70901632438687	0.34497609733905	-4.9540137347754	7.26980715346504e-07	8.73769357804513e-06
ENSG00000176340	COX8A	592.434169834935	-0.675976014857798	0.136463497964414	-4.95352988118533	7.28791606283002e-07	8.75367713500448e-06
ENSG00000163870	TPRA1	270.044170036171	0.643881577276228	0.130011164123397	4.95250989880455	7.32623283271921e-07	8.79305981707796e-06
ENSG00000110422	HIPK3	1073.55208200793	1.25195296123878	0.252797216020169	4.95240011321525	7.3303686005975e-07	8.79305981707796e-06
ENSG00000188529	SRSF10	955.429729588237	-0.443944667485925	0.0896543779223665	-4.95173440242199	7.35549501658708e-07	8.81738753734092e-06
ENSG00000174099	MSRB3	498.082581447762	0.890990345754198	0.179976846187252	4.9505831701662	7.39914277069736e-07	8.86387103346806e-06
ENSG00000136026	CKAP4	3401.4185686728	-0.993525175681896	0.200698264612662	-4.9503426330036	7.40829394496099e-07	8.8689950602931e-06
ENSG00000241553	ARPC4	1120.46492559665	-0.50275388260286	0.101599930967217	-4.94836834844977	7.48381823364764e-07	8.95352007874333e-06
ENSG00000070047	PHRF1	637.249067520386	-0.47214462968616	0.0954336132134171	-4.94736198062949	7.52260069344525e-07	8.9940055728399e-06
ENSG00000180354	MTURN	667.774795846886	1.27471590156237	0.257764983154484	4.9452640384377	7.60407269021082e-07	9.08544390963665e-06
ENSG00000182580	EPHB3	146.11834800804	1.36696022077034	0.276446047287832	4.94476312532361	7.62365060751888e-07	9.10285893077565e-06
ENSG00000289754		118.377272271482	1.39351219642093	0.281877859875174	4.94367382042005	7.66639325079209e-07	9.14789232686319e-06
ENSG00000128294	TPST2	134.515223615611	1.17703939416476	0.238136762968072	4.94270342594087	7.70466437692724e-07	9.18753457843676e-06
ENSG00000080986	NDC80	250.281246106063	-1.69664854427981	0.343317688092886	-4.94191998584347	7.73569646359784e-07	9.21849826772036e-06
ENSG00000167671	UBXN6	726.599625918636	0.488883901472724	0.0989420604153279	4.94111300513192	7.76778685922569e-07	9.25068177207657e-06
ENSG00000128594	LRRC4	145.577748015619	-2.16159966631993	0.43777570225641	-4.93768762217383	7.90543370078076e-07	9.40844846652109e-06
ENSG00000113460	BRIX1	234.596884836008	-0.560829069854208	0.113586709777778	-4.93745325444691	7.91493700471458e-07	9.41360187416936e-06
ENSG00000114854	TNNC1	2465.86190330274	4.78652293258863	0.969509269779486	4.93705741841677	7.93101262897471e-07	9.42656020963115e-06
ENSG00000131899	LLGL1	457.381111046532	-0.505946600392	0.102493995951784	-4.9363535463093	7.95967587472303e-07	9.45445312613153e-06
ENSG00000068615	REEP1	330.553561344707	4.11381285848893	0.833552369458386	4.93527822512453	8.00365810031778e-07	9.50049357152528e-06
ENSG00000165609	NUDT5	448.654819137131	-0.658375837638171	0.133412086204153	-4.93490399835812	8.01901936339597e-07	9.51252251341046e-06
ENSG00000260032	NORAD	3092.58828026061	0.402091590996087	0.0814879046653505	4.9343714585296	8.04092802859797e-07	9.5322975463451e-06
ENSG00000138134	STAMBPL1	92.3234555393859	-1.45843886295304	0.295686736374323	-4.93237837055611	8.12343636363143e-07	9.6238392909506e-06
ENSG00000151239	TWF1	1244.76326309697	-0.730677175905843	0.14818347852236	-4.93089501739283	8.18537173051306e-07	9.69090496943045e-06
ENSG00000099364	FBXL19	248.194317389187	-0.690444978129089	0.140029865419847	-4.93069800545011	8.19363182716237e-07	9.69437700642872e-06
ENSG00000128606	LRRC17	2362.18450914149	-1.30545397788316	0.264775203817199	-4.93042384280233	8.20513997295488e-07	9.69585239492746e-06
ENSG00000157654	PALM2AKAP2	2165.73555751838	-0.603165152988007	0.122335588934523	-4.93041443002198	8.2055353564809e-07	9.69585239492746e-06
ENSG00000180229	HERC2P3	25.7979076322836	2.39998674815267	0.486863170143085	4.92948921859778	8.24448850615606e-07	9.73036205329782e-06
ENSG00000146859	TMEM140	16.879241493566	2.57728903619082	0.522833228716493	4.92946678717768	8.24543511907745e-07	9.73036205329782e-06
ENSG00000169271	HSPB3	351.755724920271	3.15032844146301	0.639102134017349	4.92930358667444	8.25232538314642e-07	9.73218178853632e-06
ENSG00000132613	MTSS2	3025.9514936366	1.04765970452593	0.212553254539626	4.92892807873057	8.26820025284112e-07	9.74458808296307e-06
ENSG00000127423	AUNIP	22.5480171203771	-1.59450360370502	0.323611336369151	-4.92721800662179	8.34086749670528e-07	9.82386833899974e-06
ENSG00000136378	ADAMTS7	1246.4024018229	0.916546807206239	0.186046962353902	4.92642715371385	8.37468137271271e-07	9.85731416165933e-06
ENSG00000142669	SH3BGRL3	1706.1738175394	-0.986510641041922	0.200274585619809	-4.92579044909205	8.40200034172958e-07	9.883076937198e-06
ENSG00000064886	CHI3L2	23.3541462834185	3.16490958305604	0.642544125609381	4.92559103245163	8.41057431051456e-07	9.88677136488588e-06
ENSG00000151136	ABTB3	106.13141750801	-2.05955322850234	0.418197901569995	-4.92482917960703	8.44340801971755e-07	9.91896034440286e-06
ENSG00000101464	PIGU	136.878562005475	-0.772368370158917	0.156836233709167	-4.92468068055738	8.44982226946637e-07	9.92009134435352e-06
ENSG00000000971	CFH	1662.69853894306	0.742784503269593	0.150962049284502	4.92033929580371	8.63943118565798e-07	1.01361527585698e-05
ENSG00000100628	ASB2	8.30413210265757	6.09962968685072	1.23980764069459	4.9198194031402	8.66241019707204e-07	1.01565643270696e-05
ENSG00000163655	GMPS	637.773566835774	-0.80507830526923	0.163659421236207	-4.91922982000085	8.68854071491164e-07	1.01806423302799e-05
ENSG00000205364	MT1M	46.3507484584912	-2.13505427772397	0.434040900555096	-4.91901633001278	8.69802136688191e-07	1.01851927164189e-05
ENSG00000108963	DPH1	227.306892176648	0.755475316841026	0.153595500481978	4.91860317828561	8.71639688771164e-07	1.02001462485973e-05
ENSG00000138162	TACC2	318.210868648887	1.33374185828284	0.271214292449371	4.91766804115538	8.75812662955822e-07	1.02423926913927e-05
ENSG00000270194	GOLGA4-AS1	24.3965878886102	1.69620981900754	0.345228600711749	4.91329459816049	8.95585515869857e-07	1.04669040669774e-05
ENSG00000107140	TESK1	357.612025925631	0.877027064394657	0.178547364956313	4.912013485101	9.01458513651258e-07	1.05287808555276e-05
ENSG00000104805	NUCB1	1973.19647603403	0.487090259583767	0.0991674372581102	4.91179638247566	9.02457443326531e-07	1.05336870405471e-05
ENSG00000138433	CIR1	205.960356543574	0.666771086086896	0.135807729066342	4.9096696533463	9.12299447380929e-07	1.06417391307633e-05
ENSG00000168234	TTC39C	123.403345784452	0.84010131979451	0.171191955140408	4.90736447927986	9.23083954883805e-07	1.07606397995007e-05
ENSG00000261115	TMEM178B	29.4929576268493	3.99760131282083	0.814865070186109	4.90584448773563	9.30262110123669e-07	1.0837374915442e-05
ENSG00000128973	CLN6	310.04684041853	-0.806064892113432	0.164337646093491	-4.9049314705096	9.34599634922008e-07	1.08809402154036e-05
ENSG00000196730	DAPK1	738.97629556992	1.82419883112978	0.371925744533516	4.90473934096109	9.35514872736833e-07	1.08846318025525e-05
ENSG00000168509	HJV	85.4216959906604	4.75742549444025	0.970052142388344	4.90429873462997	9.37617026499331e-07	1.09021195087593e-05
ENSG00000140488	CELF6	15.2512338529831	3.14355673227437	0.641402673631776	4.90106583821173	9.53181031801218e-07	1.10760122833249e-05
ENSG00000136824	SMC2	731.479967248118	-1.28795848793497	0.263030015294901	-4.89662172771786	9.74982616537117e-07	1.13155052736083e-05
ENSG00000139343	SNRPF	276.271707036208	-0.566770033176618	0.115747404586187	-4.89661116119968	9.75035020553821e-07	1.13155052736083e-05
ENSG00000153560	UBP1	828.583945608492	-0.489688463554287	0.100031646143048	-4.89533545068349	9.81381795159177e-07	1.1379523855142e-05
ENSG00000007944	MYLIP	40.299000814192	2.08356785988909	0.42563042263259	4.89525125342756	9.81802080154579e-07	1.1379523855142e-05
ENSG00000156515	HK1	2837.22911333564	-0.926689839479476	0.189345562852577	-4.89417246181253	9.87202408593724e-07	1.14348327365882e-05
ENSG00000126351	THRA	425.850627258171	0.738681096334697	0.150942527797791	4.89379041885575	9.8912172666422e-07	1.14497761196621e-05
ENSG00000127415	IDUA	121.753142018775	1.29577424568611	0.264793205864098	4.89353282859964	9.90417842682032e-07	1.1457491089183e-05
ENSG00000113368	LMNB1	817.287932439265	-1.82195732609782	0.372688183685493	-4.8886908838391	1.01508741150396e-06	1.17354165356656e-05
ENSG00000102878	HSF4	86.8273632820318	1.98867084328886	0.406918524588924	4.88714748314261	1.02307455137044e-06	1.18202461024051e-05
ENSG00000157540	DYRK1A	497.963866759333	0.744264905978444	0.15232551643616	4.88601597021577	1.02896855529758e-06	1.18808000004759e-05
ENSG00000182963	GJC1	303.366025531682	-1.27221985502069	0.26041367678387	-4.88538033306355	1.03229388551284e-06	1.19116371811523e-05
ENSG00000197872	CYRIA	693.64027607114	1.9741272926878	0.404161377563798	4.88450258307075	1.0369028349478e-06	1.19572375713214e-05
ENSG00000215861		77.0198567048891	1.9983182614877	0.409172003180916	4.88380985490873	1.04055423641388e-06	1.19917450538464e-05
ENSG00000291140	AMZ2P1	76.4664056667688	1.15129966693524	0.235762987208909	4.8832926684759	1.04328841520828e-06	1.20156032099531e-05
ENSG00000063438	AHRR	419.480724449753	1.89155031902705	0.387361251385854	4.88316865009006	1.04394508297719e-06	1.20156032099531e-05
ENSG00000162461	SLC25A34	16.9466780281204	2.84174504390283	0.582042268521529	4.88236885462162	1.04818950315574e-06	1.20568295758059e-05
ENSG00000154545	MAGED4	460.182414357098	-1.62731419510072	0.333347655368174	-4.88173283625887	1.05157662828674e-06	1.20881490239633e-05
ENSG00000148835	TAF5	56.9463780138689	-0.948839472347024	0.194393179107502	-4.88103274355271	1.05531716155134e-06	1.21234888817864e-05
ENSG00000120265	PCMT1	704.365635621017	-0.635100538950443	0.130136222745532	-4.88027488082482	1.05938078856012e-06	1.21624935075258e-05
ENSG00000148357	HMCN2	36.6426887459118	-3.19811298586526	0.655537085263985	-4.87861489114286	1.06833426613907e-06	1.22575527370319e-05
ENSG00000184313	MROH7	31.3309897471954	2.90680393959491	0.596018004788804	4.87704048575667	1.07689338928551e-06	1.23479703874155e-05
ENSG00000156299	TIAM1	170.33503413657	-0.966991398038493	0.198357404868912	-4.87499520714918	1.08811096910194e-06	1.24687375974484e-05
ENSG00000170379	TCAF2	130.147662217083	-1.28613455100422	0.2638418293225	-4.87464233517023	1.09005767827595e-06	1.24831841230884e-05
ENSG00000178719	GRINA	1127.07214062387	0.518721894034081	0.106453423448277	4.87275915824457	1.10050351279049e-06	1.25948820265714e-05
ENSG00000218336	TENM3	738.920477353386	2.24921480279962	0.461621521931639	4.87242187796588	1.10238452328171e-06	1.26084796795457e-05
ENSG00000110031	LPXN	303.641997379208	-2.30960584755629	0.474038127761874	-4.87219426517624	1.10365566679237e-06	1.26150893018974e-05
ENSG00000173218	VANGL1	380.312703704838	-0.669869460265106	0.137503842287505	-4.8716417601225	1.10674709823883e-06	1.2642483958978e-05
ENSG00000129255	MPDU1	434.220974124132	-0.556321108620725	0.114204180750596	-4.87128496491422	1.10874790078194e-06	1.26573936954385e-05
ENSG00000099810	MTAP	479.455965760507	-0.804392685075898	0.165152205061259	-4.8706142602064	1.11251844086989e-06	1.26924752780623e-05
ENSG00000153989	NUS1	714.539236697363	-0.470470550833173	0.0966209768787596	-4.86923819269103	1.12029302584144e-06	1.27731655333563e-05
ENSG00000138346	DNA2	91.928986171245	-1.19854584947289	0.246201743418084	-4.86814525694725	1.12650518296349e-06	1.28356450512826e-05
ENSG00000109670	FBXW7	293.916089659566	1.22564895695948	0.251779299000771	4.86794967586167	1.12762034079559e-06	1.28356450512826e-05
ENSG00000221829	FANCG	222.754608727171	-1.28755459080266	0.264498840942011	-4.8679025821703	1.1278890167061e-06	1.28356450512826e-05
ENSG00000132840	BHMT2	29.0106178598048	1.84063567413188	0.378200287845954	4.86682779808352	1.13403757814668e-06	1.28975511309595e-05
ENSG00000075568	TMEM131	912.101222857078	-0.643738755554148	0.13229292546444	-4.86601043324257	1.13873508828257e-06	1.29428871964259e-05
ENSG00000171533	MAP6	20.6758669184482	2.88395909647215	0.592772168453657	4.86520665097254	1.14337279368357e-06	1.29874873449812e-05
ENSG00000117174	ZNHIT6	296.795040127927	-0.458221004804697	0.0941872266198878	-4.86500156389511	1.14455902300027e-06	1.29928512423804e-05
ENSG00000185561	TLCD2	63.1250691637759	1.42654615360625	0.293327233242578	4.86332666025087	1.15429113795811e-06	1.30951594996408e-05
ENSG00000167085	PHB1	1099.71349823299	-0.58386617050134	0.12009825970924	-4.86157061655088	1.16458020742728e-06	1.32036548501895e-05
ENSG00000198053	SIRPA	909.027144792763	-1.14366046634209	0.235321584630341	-4.85998965262211	1.17391888398394e-06	1.33012465329114e-05
ENSG00000186187	ZNRF1	284.814041999807	0.860367474058797	0.177098221947578	4.85813727883429	1.18495244358438e-06	1.34179089084661e-05
ENSG00000125834	STK35	210.125349198601	-0.751108283055407	0.154662661609834	-4.85642931032843	1.19521422144585e-06	1.35256922808769e-05
ENSG00000127954	STEAP4	11.4137338895973	2.87036974657416	0.59107708147418	4.85616823344816	1.19679033183664e-06	1.35351110431519e-05
ENSG00000138231	DBR1	152.110710671575	-0.69733039716983	0.143638813641567	-4.85474907158402	1.20539279173871e-06	1.36239333113474e-05
ENSG00000166278	C2	33.7688649056115	2.626053414761	0.54096833467742	4.85435698621237	1.20777994396076e-06	1.36424404967436e-05
ENSG00000151694	ADAM17	854.427375856741	0.593615642707772	0.122301824644087	4.85369408375766	1.21182627374658e-06	1.36796542824854e-05
ENSG00000130940	CASZ1	108.13341326557	2.84671957274239	0.586920464633193	4.85026463427459	1.23296862398798e-06	1.39096900500367e-05
ENSG00000135775	COG2	271.134177629889	0.917914146531956	0.189308252412497	4.84878041413561	1.24222836788322e-06	1.40054706383959e-05
ENSG00000186480	INSIG1	1226.75838715832	1.21770787313689	0.251186649069888	4.84782084416471	1.24825049495807e-06	1.40646527905585e-05
ENSG00000172893	DHCR7	525.903804463385	1.05525522183691	0.217706047071179	4.84715622755253	1.25243798759644e-06	1.40948496911589e-05
ENSG00000141543	EIF4A3	624.061791783388	-0.523701533075076	0.108044946846221	-4.84707104183646	1.25297568593087e-06	1.40948496911589e-05
ENSG00000169594	BNC1	334.01251834163	-1.22326654928166	0.252374613718406	-4.84702693055549	1.25325420675359e-06	1.40948496911589e-05
ENSG00000111196	MAGOHB	156.037076043961	-1.08141546004385	0.223129082650624	-4.84659125201145	1.25600830371637e-06	1.41150362562343e-05
ENSG00000133059	DSTYK	351.939130023506	0.471460098300484	0.0972785148988968	4.84649769571914	1.25660046903883e-06	1.41150362562343e-05
ENSG00000158122	PRXL2C	135.70652654528	0.865259266342862	0.17858039548005	4.84520859088098	1.26478726389157e-06	1.41982318575169e-05
ENSG00000180957	PITPNB	716.930714595451	-0.5024213434056	0.103699840610409	-4.84495772074665	1.26638643270723e-06	1.42074191837074e-05
ENSG00000221968	FADS3	2051.96564384344	0.740657635234745	0.152890900016702	4.84435394882125	1.27024314741293e-06	1.42419066872908e-05
ENSG00000175175	PPM1E	23.8098513612161	3.41527633315113	0.705340065293758	4.84202798224534	1.28520659780907e-06	1.44008032391205e-05
ENSG00000106144	CASP2	287.172677381575	-1.07885227111051	0.222857542666536	-4.84099509579896	1.29190561260116e-06	1.44669578046174e-05
ENSG00000106392	C1GALT1	892.951505872187	-1.11684061333612	0.230728820719426	-4.84049027708694	1.29519193347986e-06	1.44948386307091e-05
ENSG00000007080	CCDC124	512.898640824645	-0.486923659713081	0.100619021987574	-4.83928038749187	1.30310095972488e-06	1.45743873166033e-05
ENSG00000179456	ZBTB18	457.009669986438	0.948443128204226	0.196015652907337	4.83860913216244	1.30750895825407e-06	1.46147054750303e-05
ENSG00000078369	GNB1	3784.61915074925	-0.412585523579739	0.0852903843835366	-4.83742131732472	1.31534426647018e-06	1.46932594333689e-05
ENSG00000165072	MAMDC2	833.462223602264	1.80144131102447	0.372558061536772	4.83533037399237	1.32924682573927e-06	1.48394506061211e-05
ENSG00000147536	GINS4	275.843608248217	-1.95265224126159	0.404096203322467	-4.83214696205246	1.35068487727809e-06	1.50695356908826e-05
ENSG00000168005	SPINDOC	181.443711946483	-0.607929389862823	0.125824942845416	-4.83154910397778	1.35474795174358e-06	1.50927061669163e-05
ENSG00000138363	ATIC	905.229478154764	-0.744197801411271	0.154029541362717	-4.83152643854722	1.35490221821931e-06	1.50927061669163e-05
ENSG00000158545	ZC3H18	522.313868696216	-0.469912508582712	0.0972606652541931	-4.83147536935496	1.35524986957967e-06	1.50927061669163e-05
ENSG00000136235	GPNMB	1803.91209571036	2.2274232515001	0.461154764808835	4.83009918031194	1.36465058915198e-06	1.51881020004884e-05
ENSG00000231528	FAM225A	153.88745211653	-1.793230871455	0.371325339996894	-4.82927147247748	1.37033481317759e-06	1.52420431512179e-05
ENSG00000129353	SLC44A2	3685.07849512359	0.429566234886447	0.0890317876698065	4.82486363723915	1.40099087327573e-06	1.55735069767859e-05
ENSG00000002586	CD99	3037.34575901711	0.526463116510148	0.109124490519707	4.8244267991801	1.40406470811332e-06	1.55981474319524e-05
ENSG00000145050	MANF	628.123158100503	-0.809787428301974	0.167896634584256	-4.82313079298559	1.41322233621835e-06	1.5690303143481e-05
ENSG00000215910	C1orf167	11.2973598413485	4.22546408065482	0.876381026134874	4.8214919705536	1.42488457443149e-06	1.58101369517864e-05
ENSG00000100036	SLC35E4	173.442623747701	-1.48514912118735	0.30808403820714	-4.82059742474814	1.43128935572853e-06	1.58715249276003e-05
ENSG00000125166	GOT2	704.196003175704	-0.633322723423921	0.131436818631471	-4.81845749172964	1.44672339658045e-06	1.60329023432244e-05
ENSG00000138376	BARD1	131.792177025231	-1.37632964390286	0.285719750462063	-4.81706161956627	1.45687708334055e-06	1.6135600904168e-05
ENSG00000137825	ITPKA	26.2739389791444	-2.07379607944811	0.430550124150648	-4.81661939719358	1.46010811254898e-06	1.6161549467186e-05
ENSG00000129038	LOXL1	1819.27008803169	-1.18121695447707	0.245260135240079	-4.81617998506284	1.46332543307915e-06	1.61873148363169e-05
ENSG00000004487	KDM1A	924.400337334307	-0.411395683595976	0.0854431448775789	-4.81484716164667	1.47312594794427e-06	1.62766797531037e-05
ENSG00000078699	CBFA2T2	191.929477713279	0.586252893830729	0.121759627987124	4.81483808321693	1.47319291934724e-06	1.62766797531037e-05
ENSG00000124541	RRP36	419.060878220237	-0.500899164670416	0.104106750647501	-4.81139946790225	1.49877118051481e-06	1.65492349343616e-05
ENSG00000143515	ATP8B2	716.064744368637	0.727947167544025	0.15131361829497	4.81085031041269	1.50289544675037e-06	1.65847110033454e-05
ENSG00000290770	MFSD14CP	268.512564274559	-0.839055184290512	0.174442255402094	-4.80993084133467	1.50982525660188e-06	1.66510849662936e-05
ENSG00000137124	ALDH1B1	989.629616462955	1.2100296232508	0.251609028291699	4.80916615538916	1.51561189367986e-06	1.67047786973304e-05
ENSG00000158402	CDC25C	62.2849715409991	-2.01690861637556	0.419453714629606	-4.808417582275	1.52129724944031e-06	1.67572917966498e-05
ENSG00000064205	CCN5	9.43895985799335	6.22155769091333	1.29423067791637	4.80714744061673	1.53099081953979e-06	1.68538656643469e-05
ENSG00000163737	PF4	30.3755429688273	-3.63306912616716	0.755947030333393	-4.80598372688214	1.53992425011124e-06	1.69419598423665e-05
ENSG00000181588	MEX3D	257.311872720775	-0.793764047771309	0.165260030326447	-4.80312176031522	1.56210827008093e-06	1.71756399943582e-05
ENSG00000175550	DRAP1	907.170908601052	-0.895266266389576	0.186417167126251	-4.80248831258795	1.56705968643784e-06	1.72196770012738e-05
ENSG00000279822		21.865506123536	-2.14796337547521	0.447380605015748	-4.80119913870561	1.57718330091596e-06	1.73153008522116e-05
ENSG00000123096	SSPN	334.868567273253	2.08607264617882	0.43449545593045	4.80113800433562	1.57766493449288e-06	1.73153008522116e-05
ENSG00000291122	CASTOR3P	75.0198978879683	1.1206638429809	0.233456751121602	4.80030599927766	1.5842337742053e-06	1.7367342814648e-05
ENSG00000120868	APAF1	343.877416053651	-0.688424252362352	0.143412885324967	-4.80029566940527	1.58431549553858e-06	1.7367342814648e-05
ENSG00000204323	SMIM5	17.0496847817879	4.79846003520871	0.999643037152033	4.80017351881872	1.58528215641688e-06	1.73674770622023e-05
ENSG00000129235	TXNDC17	257.186420718296	-1.2687312806975	0.264380989294877	-4.79887485133214	1.59559451749857e-06	1.74699358814208e-05
ENSG00000108561	C1QBP	804.642913746193	-0.69722072307026	0.145337276797548	-4.79726012784371	1.60850654843932e-06	1.7600717776278e-05
ENSG00000166619	BLCAP	874.110198079537	0.805722075731129	0.167988647307673	4.79628884834962	1.61632163714887e-06	1.76756038649026e-05
ENSG00000089060	SLC8B1	130.244363118883	1.14387717201948	0.238511151422721	4.79590646054177	1.6194084002517e-06	1.76987235191473e-05
ENSG00000244462	RBM12	875.89084491083	-0.54820507558993	0.114313408714296	-4.79563230381889	1.62162497242369e-06	1.77123106981956e-05
ENSG00000124733	MEA1	335.355088840583	-0.720002752576435	0.15021875723084	-4.79302828654088	1.64282450826026e-06	1.7933099926102e-05
ENSG00000161179	YDJC	60.5399544312016	-1.11318990582105	0.232321760036999	-4.79158691654093	1.65467310074749e-06	1.80516105601332e-05
ENSG00000114019	AMOTL2	1468.75912194305	0.75027593911257	0.156594985868272	4.79118750164646	1.65797094530594e-06	1.8076750923746e-05
ENSG00000152332	UHMK1	1513.02244587647	-0.409532094011255	0.0855025460984994	-4.78970642043187	1.67025500595231e-06	1.81997786486911e-05
ENSG00000087842	PIR	53.3774864173911	1.86711401524294	0.389868712911247	4.78908400035677	1.6754434106322e-06	1.82453882365495e-05
ENSG00000116489	CAPZA1	1937.01742024722	-0.387915276429818	0.0810021160311091	-4.78895238095803	1.67654255358445e-06	1.82464383059666e-05
ENSG00000184661	CDCA2	234.781971686283	-1.81346986375513	0.378717744511458	-4.78844704278246	1.68076903383332e-06	1.8281502754731e-05
ENSG00000156876	SASS6	66.1552488210399	-1.1036965541844	0.230581964169627	-4.78656931455605	1.69656362896398e-06	1.84219629420498e-05
ENSG00000123485	HJURP	358.690143336887	-1.72501786745096	0.360387367101008	-4.78656585919529	1.69659282495604e-06	1.84219629420498e-05
ENSG00000169689	CENPX	132.159993406587	-0.946839834496182	0.19781255172489	-4.78655083431212	1.69671978297936e-06	1.84219629420498e-05
ENSG00000129317	PUS7L	328.35465705908	-0.940594418455752	0.196553407757631	-4.78543938355723	1.70613673893888e-06	1.85131605476868e-05
ENSG00000141098	GFOD2	146.143622175435	-0.605793103517888	0.126617270657378	-4.78444291503601	1.71462217662544e-06	1.85941476448469e-05
ENSG00000133065	SLC41A1	683.173560626144	0.899905394039077	0.188098928550945	4.78421329122748	1.71658328268463e-06	1.85952412136249e-05
ENSG00000138768	USO1	1178.10148175275	0.430606125420773	0.0900076669278234	4.78410495592641	1.7175092704418e-06	1.85952412136249e-05
ENSG00000108405	P2RX1	8.47082160847599	5.90918615013458	1.23519894226267	4.78399547469654	1.71844554063498e-06	1.85952412136249e-05
ENSG00000146410	MTFR2	33.101335292177	-1.73065220000165	0.361761971664201	-4.78395280753305	1.71881055785663e-06	1.85952412136249e-05
ENSG00000126461	SCAF1	970.347464986495	-0.468481587536889	0.0979347703750775	-4.78360837262052	1.72175992555244e-06	1.86160816192975e-05
ENSG00000108465	CDK5RAP3	853.191034833742	0.516868444780119	0.108058355390728	4.78323441913562	1.72496756517414e-06	1.86396881137018e-05
ENSG00000183527	PSMG1	225.703803983244	-0.693926656839669	0.145127379456376	-4.7815006337123	1.73991454841907e-06	1.87900445326895e-05
ENSG00000177733	HNRNPA0	1485.15499482482	-0.444636726573831	0.0930078886208865	-4.78063455871183	1.74742753028848e-06	1.88599874072713e-05
ENSG00000170390	DCLK2	105.577593846166	1.51988962844616	0.317953898134275	4.7802201431237	1.75103349940546e-06	1.88877039648377e-05
ENSG00000257354	MIRLET7IHG	37.2570096261087	1.55563008151025	0.325463130186639	4.77974288706118	1.75519512454665e-06	1.89213777733266e-05
ENSG00000203668	CHML	368.827208256876	-0.836539760942986	0.175024662203565	-4.77955363781839	1.75684798946067e-06	1.89279827496837e-05
ENSG00000227877	MRLN	40.7592391016596	4.78949030239706	1.00220183326293	4.77896781210589	1.76197396074766e-06	1.89719764282398e-05
ENSG00000135451	TROAP	159.368205032522	-1.67936531563958	0.351423064150806	-4.77875668091869	1.76382487824731e-06	1.89806749316773e-05
ENSG00000291152		270.573340808546	0.681765710779177	0.142731869650211	4.7765485903741	1.78329477314016e-06	1.91788504650304e-05
ENSG00000162490	DRAXIN	165.477802496528	-3.27470237544677	0.685626284019747	-4.77622059097205	1.78620447589674e-06	1.9198796720551e-05
ENSG00000137807	KIF23	485.878306203713	-1.32386380350675	0.277207094384277	-4.77572122188022	1.79064317167108e-06	1.92351439167052e-05
ENSG00000114353	GNAI2	2553.76008278581	-0.558986952058816	0.117068030443969	-4.77488986479836	1.7980562993714e-06	1.93033808139596e-05
ENSG00000089693	MLF2	1072.08859761443	-0.395349612179247	0.0828050510421984	-4.77446251410162	1.80187840971158e-06	1.9333007913633e-05
ENSG00000291110		181.550500821995	1.16287791852694	0.243595554071529	4.77380600380531	1.80776527551103e-06	1.93847405530195e-05
ENSG00000162419	GMEB1	172.697801040899	-0.758722448481651	0.15894062469723	-4.77362191023825	1.8094193400741e-06	1.93910504895927e-05
ENSG00000178860	MSC	186.783703150948	1.95470064044179	0.409537051085422	4.77295188618741	1.81545173461185e-06	1.94442467420435e-05
ENSG00000106052	TAX1BP1	1314.08450711284	0.474261457245497	0.0994154549467305	4.77050029595116	1.83768915789089e-06	1.96708409447886e-05
ENSG00000111540	RAB5B	952.540002276664	0.425583086419153	0.0892254296544433	4.76975104594478	1.84453737054333e-06	1.97325376436078e-05
ENSG00000186416	NKRF	166.873242854031	-0.610990785440433	0.128139112857002	-4.768183358053	1.85894559517454e-06	1.9874990009043e-05
ENSG00000135378	PRRG4	71.3892242491543	-3.92748975514478	0.823944488258868	-4.76669218753343	1.87275087554989e-06	2.00108324617624e-05
ENSG00000138074	SLC5A6	240.436728419815	-0.585444061224955	0.122893764166676	-4.76382235660826	1.89959753336448e-06	2.02857842222027e-05
ENSG00000012963	UBR7	418.763113666808	-0.697981066566426	0.146554631354292	-4.76259985860886	1.91114570164458e-06	2.03971368520976e-05
ENSG00000107566	ERLIN1	859.608057513878	-0.903746278290872	0.189787288798522	-4.76189045121083	1.91787792123071e-06	2.04569897612164e-05
ENSG00000149923	PPP4C	646.300417853933	-0.427683007168094	0.0898421130334149	-4.76038455383419	1.93224436333929e-06	2.05981550554686e-05
ENSG00000160199	PKNOX1	322.904457595263	-0.931068765379893	0.195621837726408	-4.75953388538381	1.94040548114672e-06	2.06730436419361e-05
ENSG00000291237	SOD2	1239.94053584517	0.791503634479973	0.166407171762636	4.75642741893947	1.9704903951854e-06	2.09812836285481e-05
ENSG00000165282	PIGO	262.23734928005	-0.687841074996404	0.144633181233029	-4.75576260670207	1.97698680111464e-06	2.10381455087036e-05
ENSG00000060749	QSER1	719.473407903921	-0.793489606499883	0.166860357255518	-4.75541116866237	1.98042928798005e-06	2.10624615741514e-05
ENSG00000256268	LINC02454	48.2353092348271	-2.14045214419076	0.450183845588968	-4.75461784149638	1.98822145285221e-06	2.11329823467007e-05
ENSG00000135766	EGLN1	541.594023459803	-0.719770408810035	0.151408839852732	-4.75382024926763	1.99608519511915e-06	2.11926505322673e-05
ENSG00000175334	BANF1	914.869929156785	-0.700961947094774	0.147452594368312	-4.75381223435029	1.9961643684292e-06	2.11926505322673e-05
ENSG00000148677	ANKRD1	7006.7090032017	1.79857581422357	0.378401875593824	4.75308377211681	2.00337290693449e-06	2.12567794679224e-05
ENSG00000166848	TERF2IP	699.777172706878	0.613675685163564	0.129142565200578	4.75192423358194	2.01489879195474e-06	2.13666161522147e-05
ENSG00000170873	MTSS1	423.49840106215	1.4642346176244	0.308239757094803	4.75031070431988	2.03104341105912e-06	2.15252748695649e-05
ENSG00000076043	REXO2	512.191695624335	-0.505553720220401	0.106428829947932	-4.75015764495137	2.03258132584855e-06	2.15290351492818e-05
ENSG00000065534	MYLK	1548.35331323208	0.994320284452332	0.209370200425449	4.7491012686229	2.04322615994187e-06	2.16291951323224e-05
ENSG00000243696		18.3063130933702	2.32362733862277	0.489319042678231	4.74869591402914	2.04732501377906e-06	2.16599844626381e-05
ENSG00000291151		449.822962389762	0.652999574071859	0.137533531706721	4.74792994819858	2.05509185982981e-06	2.17295215417334e-05
ENSG00000196531	NACA	3939.35228831865	0.399547734598229	0.0841606942621408	4.74743867194977	2.06008825948119e-06	2.17697015434258e-05
ENSG00000117877	POLR1G	216.608887076816	-0.853914849853561	0.179879122600558	-4.74715930069203	2.06293473546926e-06	2.17871290663576e-05
ENSG00000196083	IL1RAP	123.311287221205	0.913318280748798	0.19243226684557	4.74618054300503	2.07293699692928e-06	2.18800664345256e-05
ENSG00000164091	WDR82	1324.70227073332	-0.304650001543821	0.06419821262591	-4.74545924384297	2.08033799703352e-06	2.19454553808806e-05
ENSG00000107104	KANK1	1140.87386362355	1.21975690712603	0.257069923015042	4.7448448765228	2.08666181552997e-06	2.19994119682496e-05
ENSG00000121671	CRY2	144.301830172177	1.08488382447118	0.22867586603706	4.74419904151738	2.09332944271304e-06	2.20569287024026e-05
ENSG00000097046	CDC7	109.615688845287	-1.33155734513239	0.280760431033464	-4.74268165293448	2.10907564047036e-06	2.2209982308819e-05
ENSG00000075131	TIPIN	94.6477820232463	-1.39623498347965	0.294432978203377	-4.7421147997736	2.11498710756549e-06	2.22593524559683e-05
ENSG00000101911	PRPS2	227.802722987565	-0.870627205062112	0.183725210214882	-4.73874654460236	2.15044276159365e-06	2.26194259726703e-05
ENSG00000122966	CIT	574.719994733304	-1.24085979781632	0.261930556604954	-4.73736174160007	2.16518475743409e-06	2.27613327735576e-05
ENSG00000189143	CLDN4	7.44467079209643	-6.35546792901442	1.34201988482364	-4.73574795789977	2.18248684486739e-06	2.29299729307459e-05
ENSG00000101109	STK4	325.007296381607	-0.571401372603906	0.120662940687104	-4.73551671582105	2.18497694339933e-06	2.29428883087349e-05
ENSG00000114796	KLHL24	255.295492295544	1.48338830059485	0.31325748490104	4.73536426771563	2.1866200518874e-06	2.29469002792358e-05
ENSG00000198900	TOP1	1544.7508501936	-0.716956683393402	0.151411104222168	-4.73516580621063	2.18876087765687e-06	2.29561277756324e-05
ENSG00000248596		6.11117247327089	-6.16257429932063	1.30184004775751	-4.73374152987229	2.20418386529108e-06	2.31045701593904e-05
ENSG00000216490	IFI30	67.8522416591726	1.10681776103562	0.233841859504384	4.73318918769063	2.21019302423266e-06	2.31542213367655e-05
ENSG00000243056	EIF4EBP3	22.286621944775	1.83145047195446	0.387044955639788	4.73188048382404	2.22449381707188e-06	2.32906294529672e-05
ENSG00000054392	HHAT	171.188629551762	1.08359113017155	0.229111873166158	4.72952848404193	2.2504188134254e-06	2.35414627842859e-05
ENSG00000135052	GOLM1	1109.94374285983	-0.613632204079677	0.12974643404745	-4.72947259463996	2.25103837141603e-06	2.35414627842859e-05
ENSG00000122483	CCDC18	152.304714476771	-1.15547708434616	0.244332894963464	-4.72910978490613	2.25506425742178e-06	2.35700196969007e-05
ENSG00000104154	SLC30A4	129.476400991129	0.688903737383305	0.145688968170176	4.72859232950714	2.26081811975796e-06	2.36165943313638e-05
ENSG00000025772	TOMM34	368.646022022818	-0.814881412087517	0.172390867616599	-4.72694072112817	2.27927769208831e-06	2.37957637194096e-05
ENSG00000133048	CHI3L1	203.183198313376	4.66928150389987	0.987876815692697	4.72658273757116	2.28329781658902e-06	2.38240655782514e-05
ENSG00000114770	ABCC5	700.194983506108	1.41273828966473	0.298962121232219	4.72547586912317	2.29577097011287e-06	2.39327824231168e-05
ENSG00000154265	ABCA5	46.2917327543218	1.38981825053107	0.294114984189393	4.7254248346494	2.29634764580765e-06	2.39327824231168e-05
ENSG00000144802	NFKBIZ	417.68943342883	-1.08999807338949	0.230686969391405	-4.72500928971023	2.30104837057526e-06	2.3968046479312e-05
ENSG00000112186	CAP2	736.547370070541	0.996387595234811	0.210910320208554	4.72422399363651	2.30995703273227e-06	2.40470755861723e-05
ENSG00000291317	TMEM276	75.4347651183427	0.931881307081861	0.19733536752546	4.7223228089695	2.33166205780015e-06	2.42591506379585e-05
ENSG00000119969	HELLS	182.851845472107	-1.90333202172482	0.403244355232972	-4.72004628713322	2.35790982173529e-06	2.4518220014924e-05
ENSG00000165516	KLHDC2	410.415067126083	1.01680627328409	0.215436817541196	4.71974235828869	2.3614354420953e-06	2.4540857075847e-05
ENSG00000109061	MYH1	1570.93961784748	4.99329221581851	1.05814762211313	4.71889943469974	2.37123998662905e-06	2.46286838108955e-05
ENSG00000149554	CHEK1	247.956549028311	-1.49122526911461	0.316024461870915	-4.71870202795797	2.37354178350682e-06	2.46385281428828e-05
ENSG00000081248	CACNA1S	537.108201083028	4.60879261766559	0.97682999156696	4.71811129618624	2.38044264032616e-06	2.46824908099147e-05
ENSG00000198832	SELENOM	182.354441325626	0.890552641381952	0.188752096983738	4.71810727198797	2.38048971651373e-06	2.46824908099147e-05
ENSG00000174307	PHLDA3	1144.98951559376	1.19637940998318	0.253589024940673	4.71778859618655	2.38422051376617e-06	2.47070960643525e-05
ENSG00000163938	GNL3	738.84709872165	-0.363983772557708	0.0771676425928962	-4.71679269092011	2.39591598199384e-06	2.48007153366556e-05
ENSG00000187741	FANCA	220.467117774282	-1.72243647809607	0.36517154624735	-4.71678720808485	2.39598052216523e-06	2.48007153366556e-05
ENSG00000206503	HLA-A	3145.38402160341	0.856892942784131	0.181714042902374	4.71561211834628	2.40985145258847e-06	2.49301119287962e-05
ENSG00000290999		94.848301418917	1.88686907371254	0.400148324887914	4.71542414738604	2.41207742934498e-06	2.49389619214719e-05
ENSG00000168743	NPNT	1040.92103650024	4.96108321536677	1.05228442603954	4.71458390203367	2.42205188120346e-06	2.50278694391024e-05
ENSG00000175054	ATR	340.727881702217	-0.595204224562419	0.126251929137792	-4.7144168697241	2.42403941440172e-06	2.50341913869853e-05
ENSG00000166130	IKBIP	632.466478549293	-0.948109520929625	0.201202696309985	-4.71221081187158	2.45043685271803e-06	2.52924557055644e-05
ENSG00000259781	HMGB1P6	410.613810180155	-1.11932804013739	0.237591059237596	-4.71115387813494	2.46318157117201e-06	2.5409589030962e-05
ENSG00000124191	TOX2	65.7786542884297	-1.20590123348861	0.256039217417149	-4.70983018013176	2.47923275348485e-06	2.55606789887613e-05
ENSG00000163050	COQ8A	156.351965503335	1.03851524837119	0.220538515246493	4.7089971890418	2.48938503904149e-06	2.56508151503047e-05
ENSG00000181804	SLC9A9	77.4211689564154	1.22934561947805	0.261098893967491	4.70835245909203	2.49727023080556e-06	2.57175022014537e-05
ENSG00000125414	MYH2	1624.6172444462	4.43616613820096	0.942582195661509	4.70639712761351	2.52133126243178e-06	2.5950602365651e-05
ENSG00000102974	CTCF	461.441046700081	-0.486993155605164	0.103486873479265	-4.70584470505566	2.5281692290707e-06	2.60062721658561e-05
ENSG00000235532	LINC00402	6.9396315790366	3.70766522395175	0.78809404327593	4.70459744694912	2.54367349978261e-06	2.61509755229063e-05
ENSG00000099849	RASSF7	29.0921622081341	1.69986500241209	0.361330625939036	4.70445868792449	2.5454040001e-06	2.6153990169294e-05
ENSG00000170222	ADPRM	65.8476129768104	1.54139289890871	0.327667756011244	4.70413359456649	2.54946275123306e-06	2.61809106569909e-05
ENSG00000156508	EEF1A1	99945.8547642428	0.407374113261142	0.0866125884462318	4.70340536599984	2.5585771522813e-06	2.6259688911485e-05
ENSG00000147145	LPAR4	59.1022343537206	1.86465836777153	0.396615568905212	4.7014250421853	2.58352103606949e-06	2.65007510109112e-05
ENSG00000108387	SEPTIN4	31.8561542673551	3.33213558087095	0.709107832046873	4.6990534165341	2.61370091345744e-06	2.67952200124986e-05
ENSG00000288075		35.9724016938454	1.25361016496946	0.2668666225227	4.69751575944205	2.63344871430677e-06	2.69824697377479e-05
ENSG00000163902	RPN1	2119.69467114087	-0.757738049647546	0.161327983835391	-4.69687918756052	2.64166591475977e-06	2.70501346910639e-05
ENSG00000117650	NEK2	137.394961222381	-1.80216123050447	0.383701923926869	-4.69677402724713	2.64302574494211e-06	2.70501346910639e-05
ENSG00000067066	SP100	464.800043267132	0.578807191719209	0.123256814982077	4.69594473784978	2.65377286686876e-06	2.71448593920241e-05
ENSG00000090060	PAPOLA	1379.68053580642	-0.300888244942344	0.064089072376902	-4.69484474939577	2.66809282232005e-06	2.7276002858291e-05
ENSG00000162062	TEDC2	66.7807393082243	-1.61838493120315	0.344767610404276	-4.69413275018912	2.67740133065747e-06	2.73557956282841e-05
ENSG00000164109	MAD2L1	254.573628528387	-1.78179683655722	0.379668737873496	-4.69303015712319	2.69187790206735e-06	2.74882728304824e-05
ENSG00000189001	SBSN	24.4217696282968	3.79745102889867	0.809409027797276	4.69163414106344	2.7103147805058e-06	2.76610196639731e-05
ENSG00000063046	EIF4B	5404.38359805558	0.405731501163366	0.0864827737841697	4.6914718782717	2.71246559438782e-06	2.76674531508268e-05
ENSG00000115364	MRPL19	443.675379602276	-0.583609370031419	0.124402201400824	-4.69131063164251	2.71460456148309e-06	2.76737586584357e-05
ENSG00000234745	HLA-B	1156.27726106585	1.60229778833447	0.341563912699535	4.69106286923224	2.71789433157084e-06	2.76917822797282e-05
ENSG00000166833	NAV2	1498.9567199693	-0.807403117639707	0.172146500599987	-4.69020929746257	2.7292573121985e-06	2.7788790700651e-05
ENSG00000069431	ABCC9	150.890045131086	2.23112111366176	0.475706775881719	4.69011842332157	2.73046973527307e-06	2.7788790700651e-05
ENSG00000143473	KCNH1	191.01392250526	1.57383764172738	0.335573869884466	4.6899886521833	2.73220200975032e-06	2.77908775692714e-05
ENSG00000187688	TRPV2	331.31482039523	-1.74020677726754	0.371067996426504	-4.68972477827853	2.73572763338459e-06	2.78111931534634e-05
ENSG00000132646	PCNA	820.033136802693	-1.4684924892503	0.313141033054331	-4.68955625178485	2.73798160278763e-06	2.78185657319522e-05
ENSG00000110955	ATP5F1B	4558.45898327472	-0.40220104165623	0.0857691928244247	-4.68934157372289	2.74085541065574e-06	2.78322242788518e-05
ENSG00000143630	HCN3	43.5199629228975	1.27952957660149	0.272923912913077	4.688228169325	2.75580659998167e-06	2.79616855085396e-05
ENSG00000169684	CHRNA5	33.2410531825957	-2.42984406539882	0.518293373551199	-4.68816347920912	2.75667768326208e-06	2.79616855085396e-05
ENSG00000185739	SRL	483.157449615259	5.29163491456994	1.1289375414875	4.68726986224378	2.76873772997521e-06	2.80683679511749e-05
ENSG00000167491	GATAD2A	762.182721066361	-0.508930238137391	0.10858206614913	-4.6870561243365	2.77162978125437e-06	2.80820418315623e-05
ENSG00000184743	ATL3	709.384095369153	-0.602619478395154	0.128600886785229	-4.68596674143905	2.78641513269954e-06	2.82161358763125e-05
ENSG00000162636	EEIG2	183.841633460659	-1.02098918429218	0.217893394088856	-4.68572803026705	2.78966506917497e-06	2.8233334406995e-05
ENSG00000101187	SLCO4A1	10.9973166261367	-3.14474069594513	0.671332303157269	-4.6843279865358	2.80879933345617e-06	2.84111848087282e-05
ENSG00000103152	MPG	286.233221300493	-0.819313946398417	0.174914298983337	-4.6840878713779	2.8120935904539e-06	2.84287039252721e-05
ENSG00000137492	THAP12	386.162598208087	-0.501844299553317	0.107143825766952	-4.68383778496835	2.81552858929872e-06	2.84476256188056e-05
ENSG00000105048	TNNT1	1568.2080359458	2.96329592718533	0.633241080881364	4.67956994050501	2.87477282230496e-06	2.90301004703016e-05
ENSG00000144357	UBR3	606.214422841161	0.572356132652287	0.122350391372505	4.67800818805481	2.89674981964021e-06	2.92292925436643e-05
ENSG00000119681	LTBP2	5866.9311636108	-0.88235649714511	0.188620732129996	-4.67794015631855	2.89771081764964e-06	2.92292925436643e-05
ENSG00000064666	CNN2	1827.50544673101	1.08705227598845	0.232417246282279	4.6771584010086	2.90877565882427e-06	2.93246485671054e-05
ENSG00000171992	SYNPO	186.693428712346	1.54863871376213	0.33114963097274	4.67655273905353	2.91737596009747e-06	2.93950666367075e-05
ENSG00000176909	MAMSTR	45.9290557848959	1.17483284316538	0.251335185031185	4.67436679436511	2.94861939997473e-06	2.96934295635529e-05
ENSG00000282458	WASH5P	448.87523067344	0.867917916412655	0.185772684095612	4.67193506213196	2.98375301612004e-06	3.00306159481949e-05
ENSG00000146374	RSPO3	7.78550938596216	4.12078671432282	0.882225717801877	4.67089842335365	2.99885213637216e-06	3.01658995718984e-05
ENSG00000174840	PDE12	280.575336668161	-0.591290345022661	0.126709509530308	-4.66650330519373	3.06368719465349e-06	3.08010584978506e-05
ENSG00000164283	ESM1	34.7135357174185	-4.26213597121244	0.913433742728476	-4.66605925732633	3.07031190046574e-06	3.08506160423938e-05
ENSG00000001497	LAS1L	448.510897251129	-0.459652514898384	0.098526434088675	-4.66527099199278	3.08210581507288e-06	3.09520306384554e-05
ENSG00000188554	NBR1	1230.79904349135	0.437167793606269	0.0937197249595638	4.66462949816476	3.09173581723797e-06	3.10316142671149e-05
ENSG00000135924	DNAJB2	443.992646183749	0.750304996378511	0.160877225598373	4.66383600032757	3.10368761509769e-06	3.11344010650125e-05
ENSG00000149782	PLCB3	786.515965652934	-0.703390281447335	0.150858760817925	-4.66257496504477	3.12277277242401e-06	3.13085929144902e-05
ENSG00000134308	YWHAQ	4427.66758104015	-0.574285607479054	0.123186485971367	-4.66192052602702	3.13272170914484e-06	3.13910445712052e-05
ENSG00000178921	PFAS	506.920745158967	-1.01494152852854	0.217720078379016	-4.66168088898849	3.13637232724891e-06	3.14103286950735e-05
ENSG00000136279	DBNL	915.151231013373	-0.49808239364101	0.106899606765145	-4.65934729521768	3.17213617613989e-06	3.17510242008898e-05
ENSG00000182533	CAV3	475.298503103011	1.74297377107336	0.374280683401415	4.65686274598366	3.21064335107357e-06	3.21187889276997e-05
ENSG00000170677	SOCS6	278.455085459565	-0.468160352486307	0.100569113497027	-4.65511066178533	3.23806744059143e-06	3.23753369321111e-05
ENSG00000106263	EIF3B	2228.3578741097	-0.489003349006639	0.105118118945802	-4.65194158638594	3.28824234693948e-06	3.28589489221624e-05
ENSG00000144445	KANSL1L	100.743298570681	0.957666923385691	0.205873508922001	4.65172487903008	3.2917005033133e-06	3.28754522825424e-05
ENSG00000205436	EXOC3L4	10.1644769797158	4.50463938729095	0.968510700272862	4.65109924549294	3.30170377263927e-06	3.2957270186899e-05
ENSG00000172500	FIBP	430.925812087142	-0.546253725102816	0.117486184752095	-4.64951454722488	3.32717216760543e-06	3.3193285051489e-05
ENSG00000172493	AFF1	325.619977954177	0.782349573037613	0.168322657533291	4.64791599956103	3.35305396867157e-06	3.34331633248858e-05
ENSG00000120699	EXOSC8	236.281166160818	-0.909574551215675	0.19571143532578	-4.64752889733604	3.35935044951772e-06	3.34776013854732e-05
ENSG00000285671		8.38712835875178	3.53037166902677	0.75970932771436	4.64700318955954	3.36791960191802e-06	3.35446267083209e-05
ENSG00000157593	SLC35B2	720.046819670396	-0.659060921090367	0.141861624266731	-4.64580131869342	3.38758917422552e-06	3.37220788858762e-05
ENSG00000070808	CAMK2A	62.3136352123302	1.89769096923141	0.408502070580161	4.64548678183266	3.39275497931202e-06	3.37550368280704e-05
ENSG00000139350	NEDD1	232.856208827583	-0.795473889687356	0.171250485794631	-4.64508982848266	3.39928513712191e-06	3.38015254864521e-05
ENSG00000166226	CCT2	2498.32516227203	-0.306105701226661	0.065904901458192	-4.64465759683815	3.40640935423962e-06	3.38538672960668e-05
ENSG00000082512	TRAF5	149.05257433929	1.31254951419378	0.282622069510516	4.64418619701932	3.41419547955982e-06	3.39127266056496e-05
ENSG00000185090	MANEAL	14.6901085342376	1.90900363301507	0.411128634449992	4.64332443194801	3.42847341753093e-06	3.40359687827661e-05
ENSG00000114767	RRP9	232.548684134646	-0.488438056768219	0.105202821982194	-4.64282276430652	3.43681152071713e-06	3.4100141353593e-05
ENSG00000198833	UBE2J1	604.160713715664	0.613241060922838	0.132105082807905	4.64207014513254	3.4493571108971e-06	3.41936794938905e-05
ENSG00000089685	BIRC5	656.832210445422	-1.75657467435216	0.378406426231994	-4.6420318276393	3.44999700779156e-06	3.41936794938905e-05
ENSG00000066027	PPP2R5A	173.303164192672	0.757147928360339	0.163114716849106	4.64181248011336	3.45366227292494e-06	3.42113730976675e-05
ENSG00000291015		23.2786154659714	1.5328898594696	0.330262266706441	4.64143201933551	3.46002857377818e-06	3.42557888776069e-05
ENSG00000115267	IFIH1	23.7253064958045	2.35906829825429	0.508478004116763	4.63946970990818	3.49304325820827e-06	3.45638434853811e-05
ENSG00000075826	SEC31B	139.011151324946	1.62615396326076	0.350519327784388	4.63927046060365	3.49641235061813e-06	3.45753540158928e-05
ENSG00000112984	KIF20A	608.117651279617	-1.66463852293273	0.358822005773929	-4.63917623820853	3.49800663533872e-06	3.45753540158928e-05
ENSG00000134516	DOCK2	31.0659047724205	-2.23415471739546	0.48161144032592	-4.63891537934304	3.5024241201742e-06	3.46002235150977e-05
ENSG00000033178	UBA6	699.23060024919	-1.28016503365951	0.276049655014652	-4.63744478721253	3.52742794836607e-06	3.48283268455873e-05
ENSG00000140511	HAPLN3	68.0192594166313	1.15136523908599	0.24828223816018	4.6373242307538	3.52948528978725e-06	3.48297417669515e-05
ENSG00000162434	JAK1	1819.98329893467	0.401425554239221	0.0865762583068506	4.63667016904861	3.54066716824711e-06	3.49211493011342e-05
ENSG00000106299	WASL	387.482823739966	0.390411564341398	0.0842523655306213	4.63383504881539	3.58953048950309e-06	3.53839037472848e-05
ENSG00000161381	PLXDC1	16.2523093611656	3.95635852377906	0.85412131273161	4.63208032021356	3.62009646809309e-06	3.56658881591175e-05
ENSG00000143815	LBR	322.413134933061	-0.774964504464915	0.167357533110949	-4.63059230175888	3.64621195268727e-06	3.5903743995157e-05
ENSG00000146278	PNRC1	411.140212909779	0.711248835335494	0.153608154559925	4.63028045205779	3.65170792124139e-06	3.59384148419847e-05
ENSG00000139433	GLTP	431.970279894336	-0.621505613544573	0.134248664310433	-4.62951059317372	3.66530976544088e-06	3.60527793522852e-05
ENSG00000137673	MMP7	13.6475889938429	3.72368013851741	0.80452856382847	4.62840016617648	3.68501434206785e-06	3.62270156578113e-05
ENSG00000179051	RCC2	814.360787790101	-0.539063406690414	0.11649974946013	-4.6271636564755	3.70707576357644e-06	3.64075845119159e-05
ENSG00000144711	IQSEC1	302.541385810805	0.741281661254778	0.160202765623899	4.62714646883846	3.70738331046767e-06	3.64075845119159e-05
ENSG00000174442	ZWILCH	355.896193160813	-1.49878326388543	0.323928569127608	-4.62689434254564	3.71189754298346e-06	3.64322543633604e-05
ENSG00000122359	ANXA11	955.289940304463	0.787837549109941	0.170300160279227	4.62617033253633	3.72488999863053e-06	3.65400664717411e-05
ENSG00000127191	TRAF2	93.6189817511287	-0.824877909769536	0.178410419960185	-4.62348505179025	3.77345946276542e-06	3.69908016062782e-05
ENSG00000138180	CEP55	518.536621221712	-1.62306029166619	0.35105296582563	-4.62340572411622	3.77490347765338e-06	3.69908016062782e-05
ENSG00000155380	SLC16A1	1190.39543350442	-0.588188285394332	0.127244905487313	-4.62248986033454	3.79161350764059e-06	3.71345484383939e-05
ENSG00000211445	GPX3	89.9521871303546	2.36945680986523	0.512677195058111	4.62173241311553	3.80548675853614e-06	3.7250372536354e-05
ENSG00000051180	RAD51	103.990388763673	-1.68826541531277	0.365380950722	-4.62056221589199	3.82701555516961e-06	3.74322398881085e-05
ENSG00000109610	SOD3	16.2183089088641	4.30116323997288	0.930887153929472	4.62049908178103	3.82818038312743e-06	3.74322398881085e-05
ENSG00000099994	SUSD2	123.763527838323	4.92408381921152	1.06586995228945	4.61977918472582	3.84148657901946e-06	3.75421757671413e-05
ENSG00000170779	CDCA4	230.998963333826	-1.06129073005351	0.229741350408981	-4.61950244552937	3.8466134672605e-06	3.75721015908423e-05
ENSG00000138100	TRIM54	178.353347103467	4.6523161636079	1.00740387520278	4.61812414873967	3.87224571418902e-06	3.78021755692584e-05
ENSG00000178498	DTX3	119.546131375446	0.94392310812363	0.20446769060792	4.6164902890876	3.90284276388139e-06	3.80804449192223e-05
ENSG00000120705	ETF1	1604.89705300598	-0.277787266691963	0.0601914478457222	-4.6150620500767	3.92977888913297e-06	3.83227151369521e-05
ENSG00000169727	GPS1	688.580805992005	-0.353826016705845	0.0766718610939118	-4.61480928801846	3.93456441984604e-06	3.83488316807383e-05
ENSG00000115233	PSMD14	744.056426997991	-0.438971194486402	0.0951384924198854	-4.61402302392012	3.94948645452084e-06	3.84736643538093e-05
ENSG00000100479	POLE2	46.3602523082848	-1.97123354598859	0.427351561202142	-4.61267425920592	3.97521026512103e-06	3.86883716279344e-05
ENSG00000168427	KLHL30	555.05647219875	2.18287881970538	0.473238409503917	4.61264085050416	3.97584947365467e-06	3.86883716279344e-05
ENSG00000092140	G2E3	244.276118896086	-0.987056162874592	0.213994364895977	-4.6125334344874	3.97790533142086e-06	3.86883716279344e-05
ENSG00000181513	ACBD4	36.1564950856142	1.39062827083483	0.301615950764732	4.61059260065312	4.01522734563199e-06	3.90304978677699e-05
ENSG00000075702	WDR62	169.390024801007	-1.49371241093691	0.324138996545439	-4.60824654502045	4.0607898412282e-06	3.94523186016175e-05
ENSG00000169246	NPIPB3	211.266547471679	1.13233085846685	0.245897634462994	4.60488715533887	4.12689580432453e-06	4.00731712653647e-05
ENSG00000056998	GYG2	71.7110154031601	2.06888800403927	0.449543322116807	4.60219939270214	4.18052690087795e-06	4.05722922748139e-05
ENSG00000173267	SNCG	14.3710625350534	-2.20136425614281	0.478511059335299	-4.60044593159609	4.21587442244242e-06	4.08935324441283e-05
ENSG00000124701	APOBEC2	51.8354638660731	4.33870549888958	0.943425527092496	4.59888499335062	4.24758172909933e-06	4.11791394376241e-05
ENSG00000155265	GOLGA7B	8.09996343259353	5.43057143579199	1.18094713094029	4.59848819097269	4.2556783211626e-06	4.12356647551628e-05
ENSG00000130707	ASS1	1492.71953580455	-1.6074473437995	0.349585246778076	-4.59815555322888	4.26247705259607e-06	4.12795608973341e-05
ENSG00000283128		28.7439493601948	5.50072203962715	1.19641744359633	4.59766118345154	4.27260063125651e-06	4.13555923866887e-05
ENSG00000198853	RUSC2	819.856771970704	0.691482496884564	0.15040825845025	4.59737054340857	4.27856303358866e-06	4.13912873589648e-05
ENSG00000145358	DDIT4L	82.6958047163366	2.41476543283322	0.525593588841286	4.5943586149077	4.34082319563543e-06	4.19712857019011e-05
ENSG00000163382	NAXE	294.845558408302	-0.621337014850184	0.135305425263259	-4.59210718004302	4.38792903425185e-06	4.24042191376957e-05
ENSG00000126950	TMEM35A	34.9213780478158	-1.78033070431792	0.387832993245453	-4.59045706611965	4.42276429266202e-06	4.27181750708975e-05
ENSG00000121621	KIF18A	123.610906176657	-1.78175110424381	0.388341120870255	-4.58810825969443	4.47280683206665e-06	4.31709536950158e-05
ENSG00000139697	SBNO1	727.17855237907	-0.405902453276789	0.0884697908487976	-4.58803450740051	4.47438691371104e-06	4.31709536950158e-05
ENSG00000204410	MSH5	87.2921844819064	-1.0910202065116	0.237885136939883	-4.58633196065256	4.51101157546045e-06	4.35012600098855e-05
ENSG00000205250	E2F4	393.945301325294	-0.490481209471305	0.106956754401051	-4.58578995050812	4.52273127732141e-06	4.3591176405412e-05
ENSG00000134769	DTNA	235.22217820646	1.20318177665737	0.262422302101635	4.58490672104301	4.54189156781263e-06	4.375267382715e-05
ENSG00000157873	TNFRSF14	59.5600563805305	1.77258445433411	0.38669600590343	4.58392232470272	4.56333814533541e-06	4.39360128204595e-05
ENSG00000205464	ATP6AP1L	24.5276044139894	1.64669044882868	0.359322453263761	4.58276524016697	4.5886710395434e-06	4.41357958601445e-05
ENSG00000213639	PPP1CB	2555.07989464567	-0.338730324558946	0.0739141565296434	-4.58275302679126	4.58893915301387e-06	4.41357958601445e-05
ENSG00000129993	CBFA2T3	7.26938167457208	6.35601412842706	1.38703185556593	4.58245721100162	4.59543761862815e-06	4.41749489414561e-05
ENSG00000203760	CENPW	161.618680017916	-1.23283313663695	0.269130065943223	-4.58080791648537	4.63183113463681e-06	4.45012836098131e-05
ENSG00000165490	DDIAS	93.3680034437096	-1.7610440933883	0.384489623297132	-4.58021227799787	4.64504229249314e-06	4.46046620561993e-05
ENSG00000170915	PAQR8	72.7993358204727	-0.947842823385737	0.206977943983088	-4.57943878050691	4.66225221162579e-06	4.47463098602081e-05
ENSG00000187616	MYMK	531.233527578077	4.72786279274192	1.03311019206044	4.5763393189575	4.73182833966092e-06	4.53901319434948e-05
ENSG00000105711	SCN1B	80.7173291969386	1.53171679898397	0.334797571690363	4.57505349053301	4.76098329764412e-06	4.56376126654608e-05
ENSG00000075188	NUP37	209.03697863322	-0.761925421824554	0.166541785990579	-4.57498049088806	4.76264364739847e-06	4.56376126654608e-05
ENSG00000123570	RAB9B	21.9519712252611	2.35909859938826	0.51577764733409	4.57386746320198	4.78802784452694e-06	4.5856706677293e-05
ENSG00000160446	ZDHHC12	119.364664549636	-0.750140921266398	0.164022465634354	-4.57340351740988	4.79864701628517e-06	4.59342344846614e-05
ENSG00000064313	TAF2	425.90708171112	-0.415756928884303	0.0909297080838719	-4.57228927316929	4.82424297616508e-06	4.61549681583995e-05
ENSG00000122335	SERAC1	112.754150026249	0.982166368891305	0.214834000047958	4.57174548103212	4.83678217690547e-06	4.62506175896736e-05
ENSG00000119865	CNRIP1	187.469815418367	-0.931364624371198	0.203740483393534	-4.57132823510695	4.84642453066672e-06	4.63184806641504e-05
ENSG00000177889	UBE2N	614.788402885442	-0.673002627887195	0.147267055853171	-4.56994691710409	4.87847766515471e-06	4.660034544505e-05
ENSG00000099991	CABIN1	473.195878747088	-0.608261781883591	0.133107781245698	-4.56969364368583	4.88437679520937e-06	4.66322164440844e-05
ENSG00000111058	ACSS3	135.997069206908	0.816443872234824	0.178748717841531	4.56755092900101	4.93455806165597e-06	4.7080652687942e-05
ENSG00000240476	LINC00973	30.78736592438	-2.73548169824757	0.598905562799159	-4.56746750766933	4.93652169745526e-06	4.7080652687942e-05
ENSG00000242759	LINC00882	30.4101714788245	2.01619331680451	0.441470174043092	4.56699780721247	4.94759184639508e-06	4.71615132681253e-05
ENSG00000124155	PIGT	909.07565373601	0.52357606672115	0.114686568998649	4.56527796840203	4.98832916608447e-06	4.75249349922718e-05
ENSG00000272168	CASC15	59.4960026868481	1.60028808311315	0.350627860219934	4.56406425350615	5.01727120191801e-06	4.77756588494516e-05
ENSG00000115468	EFHD1	72.7456227034527	3.19715929935813	0.70078200288788	4.56227369735928	5.06026227848021e-06	4.81598288083182e-05
ENSG00000118898	PPL	243.049509114805	4.02453321450563	0.882177549869809	4.5620444717728	5.06579136616192e-06	4.81872480345262e-05
ENSG00000126216	TUBGCP3	213.383607750371	-0.679576127967932	0.148971936361082	-4.56177280478358	5.07235166257686e-06	4.82244426352722e-05
ENSG00000125148	MT2A	7367.44180983122	-2.42006519310316	0.53061075021707	-4.56090494230116	5.09336361964664e-06	4.83837865450785e-05
ENSG00000160255	ITGB2	198.272901044347	2.76436373143177	0.606105673397953	4.56086100619086	5.09442957742322e-06	4.83837865450785e-05
ENSG00000120992	LYPLA1	443.372485382701	-0.937101358038648	0.20547293735137	-4.56070453909049	5.09822744582919e-06	4.83945982429597e-05
ENSG00000116221	MRPL37	626.9738727594	-0.450961875898563	0.0989046156055649	-4.55956350608565	5.12600541203379e-06	4.863290953221e-05
ENSG00000065427	KARS1	1207.22473182347	-0.360522847095741	0.0790774833393699	-4.55910876106814	5.13711632714107e-06	4.87129264226087e-05
ENSG00000198933	TBKBP1	122.636961851015	1.31790942009474	0.289123998048356	4.55828443502056	5.1573161389983e-06	4.88790009277876e-05
ENSG00000161980	POLR3K	86.4552107388109	-1.06080914283709	0.232738762568866	-4.55793925828407	5.165797142555e-06	4.89338941192469e-05
ENSG00000157306	ZFHX2-AS1	27.1613348176559	1.50675295521141	0.330628222129656	4.55724240812247	5.1829594857816e-06	4.90709228734484e-05
ENSG00000198951	NAGA	313.880585958966	-0.568015028112658	0.124679426420279	-4.5558039880449	5.21855837460594e-06	4.93822707970381e-05
ENSG00000214367	HAUS3	144.213345346361	-0.983630991879267	0.215963759142056	-4.55461136529048	5.24825153602949e-06	4.96374392937259e-05
ENSG00000278730		187.202672072621	0.779939704267	0.171315532160434	4.5526502730447	5.29742957372283e-06	5.00765329626153e-05
ENSG00000116171	SCP2	718.17011575267	0.509837829177052	0.112048469955188	4.55015431608261	5.36065870336523e-06	5.06479264928022e-05
ENSG00000075142	SRI	462.650475613934	-0.523418086167245	0.115049721122078	-4.54949461035068	5.37749112415163e-06	5.07805946996301e-05
ENSG00000065413	ANKRD44	122.487156337055	2.1853098630302	0.480362119966628	4.54929681628939	5.38254770066115e-06	5.08019815917691e-05
ENSG00000084070	SMAP2	352.885986578959	-0.814393516765248	0.179126248580096	-4.54647782343912	5.45511147791895e-06	5.14468924537464e-05
ENSG00000137193	PIM1	52.9015090399833	1.93418583694971	0.425430240152241	4.54642301933581	5.45653143022095e-06	5.14468924537464e-05
ENSG00000101868	POLA1	367.656641023513	-0.829847042459332	0.182566768860253	-4.54544410047891	5.48195451221863e-06	5.16598271666713e-05
ENSG00000113140	SPARC	17950.9091211298	1.18044579184159	0.25974128294053	4.54469839556412	5.50139694671302e-06	5.18042274464548e-05
ENSG00000166046	TCP11L2	50.7114087567146	1.86006108179815	0.409286951824858	4.54463811637492	5.50297145980091e-06	5.18042274464548e-05
ENSG00000177971	IMP3	222.929551977939	-0.643425845819153	0.141583575578397	-4.54449496130207	5.50671244836481e-06	5.18126403427583e-05
ENSG00000185515	BRCC3	239.851822306381	-0.671732394857624	0.14783014938251	-4.54394721011557	5.52104900493424e-06	5.19206866887795e-05
ENSG00000099995	SF3A1	1086.61334744157	-0.747273393413696	0.164462436778736	-4.54373295234012	5.52666659338391e-06	5.1946669421388e-05
ENSG00000132294	EFR3A	957.75466531288	0.507317517430698	0.111693496625607	4.54205063640553	5.57096549887585e-06	5.23360140335796e-05
ENSG00000137812	KNL1	463.396018037364	-1.73676729027923	0.382491747031069	-4.54066605034005	5.60767935359739e-06	5.2653736427973e-05
ENSG00000185950	IRS2	1447.77546317409	-1.36888909726004	0.301492520125391	-4.54037498738183	5.61542662186415e-06	5.26723666056844e-05
ENSG00000107130	NCS1	1158.06568164915	-0.828416561648887	0.182457236680379	-4.54033271971597	5.61655251853996e-06	5.26723666056844e-05
ENSG00000171621	SPSB1	187.946597558111	-1.06478687168557	0.234525451413224	-4.54017619524571	5.6207237905775e-06	5.26723666056844e-05
ENSG00000104886	PLEKHJ1	284.61480504205	-0.58138828688024	0.128054672268874	-4.54015676725571	5.6212417403e-06	5.26723666056844e-05
ENSG00000075624	ACTB	35556.0429278212	-0.410430798614888	0.0904657897648779	-4.53686194175283	5.70974573580907e-06	5.34741344078835e-05
ENSG00000003989	SLC7A2	23.6717343860554	-3.07521154480683	0.67800435183726	-4.53568113017801	5.74178757732423e-06	5.37350783857218e-05
ENSG00000106636	YKT6	1111.13499639221	-0.36749788559039	0.0810248816100266	-4.53561768049425	5.74351417597565e-06	5.37350783857218e-05
ENSG00000087263	OGFOD1	448.947436810404	-0.535897704130998	0.118163849126331	-4.535208594619	5.75465819559008e-06	5.38116727570158e-05
ENSG00000177302	TOP3A	307.415810674808	-0.723663456244148	0.159635096605521	-4.53323530747385	5.80870437102308e-06	5.42891594450473e-05
ENSG00000162998	FRZB	50.0034008118837	2.34900145795671	0.518301211131297	4.5321164749539	5.83956343780478e-06	5.45495564054074e-05
ENSG00000174231	PRPF8	3477.77168591216	-0.343724953199468	0.075846327693471	-4.53186019221147	5.84665415257664e-06	5.45877709668738e-05
ENSG00000138496	PARP9	105.656245106828	1.26322906462216	0.27879034671395	4.53110762087572	5.86752361537035e-06	5.47545267840484e-05
ENSG00000010256	UQCRC1	1058.21650955262	-0.485899475351573	0.107245481615114	-4.53072211559816	5.87824161095105e-06	5.48264288029094e-05
ENSG00000163431	LMOD1	16.3389055956716	4.10686524154917	0.90647922837285	4.53056740077882	5.8825483306792e-06	5.48384897404556e-05
ENSG00000147642	SYBU	40.0219101874779	-2.73051819593554	0.602869244578329	-4.52920466666926	5.92061275240029e-06	5.51650743755393e-05
ENSG00000165949	IFI27	14.3707729127538	3.77685574417182	0.834070538636007	4.52822101875014	5.94823475730574e-06	5.53940777270688e-05
ENSG00000143862	ARL8A	292.327056201171	0.628436491480809	0.13880344135727	4.5275281746312	5.96776462893794e-06	5.55475258070504e-05
ENSG00000101412	E2F1	180.289035184718	-1.63787566514345	0.361828477367355	-4.52666323297863	5.99223171600273e-06	5.57467487403383e-05
ENSG00000169926	KLF13	879.556901985379	0.73903334605519	0.16326699120374	4.52653252568951	5.99593744555145e-06	5.57527203355645e-05
ENSG00000113448	PDE4D	193.266682231263	-1.27105322097895	0.280826130148064	-4.52612162660502	6.00760128384112e-06	5.58326458437471e-05
ENSG00000152137	HSPB8	1983.13907773303	2.79735366229178	0.618548299381508	4.52244984763336	6.11279732884229e-06	5.67813032123242e-05
ENSG00000164466	SFXN1	450.917896763668	-1.02215598004432	0.226049628353721	-4.52182110401377	6.13098662302808e-06	5.69212059077765e-05
ENSG00000101311	FERMT1	190.146681251976	-1.47988949747663	0.327316735725285	-4.52127659833041	6.14678078758307e-06	5.70387404342933e-05
ENSG00000137804	NUSAP1	542.09579882701	-1.68706829015379	0.37317300591403	-4.52087440253503	6.15847204391403e-06	5.71181018262505e-05
ENSG00000213144		40.2434480601406	3.69960645831585	0.818391788174978	4.52058111013798	6.16701104751047e-06	5.71681609941661e-05
ENSG00000080546	SESN1	324.747726072147	0.801337621024251	0.177285346420528	4.52004430825009	6.18266901305233e-06	5.72841283251086e-05
ENSG00000101182	PSMA7	1230.06662509958	-0.444960993306126	0.0984514175826177	-4.51959965871215	6.19566778804769e-06	5.73753520300783e-05
ENSG00000130024	PHF10	438.156681183652	0.572848249442988	0.126758488042739	4.51921017904411	6.20707522266819e-06	5.74517537268022e-05
ENSG00000196290	NIF3L1	112.75603114637	-0.739776835474157	0.16371271080433	-4.51875014370962	6.2205750453243e-06	5.75423765404937e-05
ENSG00000170961	HAS2	2526.9536331145	-1.71816236120827	0.380237046455293	-4.51866112790849	6.22319047269833e-06	5.75423765404937e-05
ENSG00000182872	RBM10	504.823335381674	-0.423230824871234	0.0936782435521611	-4.51792015758253	6.2450022438004e-06	5.77147312495866e-05
ENSG00000171813	PWWP2B	61.0868555878886	0.962171685469696	0.213029253765803	4.51661764035223	6.28352157203975e-06	5.80308965521841e-05
ENSG00000137414	FAM8A1	262.604772522931	0.70262664459803	0.155567185962073	4.51654788413623	6.28559087236109e-06	5.80308965521841e-05
ENSG00000171960	PPIH	161.869899184564	-0.829479243851444	0.18370069018046	-4.51538447153682	6.32019948674307e-06	5.83208266025678e-05
ENSG00000169228	RAB24	181.491741305811	0.614932643939392	0.13622727405318	4.51402003169597	6.36102047919079e-06	5.8661528606073e-05
ENSG00000147955	SIGMAR1	659.544942057855	-0.695838768339553	0.154153470714013	-4.51393513954986	6.36356858099622e-06	5.8661528606073e-05
ENSG00000197614	MFAP5	1173.09478460401	1.81409804168649	0.402071872449949	4.51187503028408	6.42570457907948e-06	5.92043272027895e-05
ENSG00000166432	ZMAT1	11.3501935849752	2.64471405607803	0.586284069192181	4.51097717821683	6.45296639798137e-06	5.94203224827267e-05
ENSG00000138794	CASP6	126.977311250279	-1.02150713153168	0.226453664406562	-4.51088806272406	6.45567827380066e-06	5.94203224827267e-05
ENSG00000175505	CLCF1	81.6956765820339	-0.924727083822721	0.205020675734953	-4.51040891611435	6.47027789873526e-06	5.95245939955943e-05
ENSG00000166016	ABTB2	170.33379050909	1.45203754168054	0.321983549455135	4.50966375188328	6.49304587833364e-06	5.97038685437278e-05
ENSG00000142920	AZIN2	137.928440327546	1.88434857544178	0.418099638012043	4.50693663453376	6.57702641058463e-06	6.0445530097681e-05
ENSG00000152082	MZT2B	478.320011316189	-0.464466252580928	0.10306263361441	-4.50664063484584	6.58620387076859e-06	6.04993194529915e-05
ENSG00000170312	CDK1	382.659315667376	-1.6603326273574	0.368615885289914	-4.50423514996257	6.66124152582838e-06	6.1157725552724e-05
ENSG00000197951	ZNF71	95.0790266412801	-0.72704391410944	0.16149175268345	-4.50204980767386	6.73012039339776e-06	6.17589514869688e-05
ENSG00000111885	MAN1A1	1123.1938057271	-2.00242465197503	0.444804031763983	-4.50181317834263	6.73761936057225e-06	6.17966025727486e-05
ENSG00000169217	CD2BP2	661.587475893505	-0.40565639091797	0.0901136506301585	-4.50160866951059	6.74410684275196e-06	6.18249431826486e-05
ENSG00000135045	C9orf40	102.44156378973	-0.915560709144767	0.203483236182077	-4.49944047639149	6.81325534633375e-06	6.24273955373793e-05
ENSG00000226094	RPL7P3	8.45248932982141	4.95792578020472	1.10274705811876	4.4959773356029	6.92511131311591e-06	6.34203576068295e-05
ENSG00000091317	CMTM6	608.314126491775	-0.41655340753862	0.0927051806824621	-4.49331315113248	7.01235497787431e-06	6.41795839134078e-05
ENSG00000088826	SMOX	149.491540252445	-0.989774560082632	0.220281263412934	-4.49323081204245	7.01506800042689e-06	6.41795839134078e-05
ENSG00000136485	DCAF7	961.452796744464	-0.534471283604603	0.118973848412067	-4.49234256719559	7.04439902665063e-06	6.44155422552571e-05
ENSG00000100650	SRSF5	1457.99902200015	0.490131111315587	0.109111067190744	4.49203846992678	7.05446764795463e-06	6.44752123504924e-05
ENSG00000159147	DONSON	154.904717473782	-1.44424464475964	0.321590394566808	-4.49094459647988	7.09079958209354e-06	6.4774738953492e-05
ENSG00000273033	LINC02035	45.6129147386426	1.03798177691523	0.231148892527881	4.49053320378782	7.10450984048578e-06	6.48674187492824e-05
ENSG00000158104	HPD	16.6870250841271	2.27979201474322	0.507707953252945	4.49036104346273	7.11025485495694e-06	6.48873157450609e-05
ENSG00000152749	GPR180	173.406423047281	-0.929098941002863	0.20695624401804	-4.48934964688417	7.14409512918596e-06	6.51634581783444e-05
ENSG00000148700	ADD3	693.819168684022	0.84148286323117	0.187542402769866	4.48689390134217	7.22690405739602e-06	6.58857580823825e-05
ENSG00000139178	C1RL	147.311436156208	1.36863027035077	0.305264488583286	4.48342444515083	7.34546181562001e-06	6.69330839553517e-05
ENSG00000137700	SLC37A4	123.817774263092	-0.782869187430656	0.174728224821369	-4.48049642941781	7.44696257830586e-06	6.78240130317477e-05
ENSG00000164236	ANKRD33B	37.7638758094888	2.34696228923825	0.523840641402559	4.48029821236162	7.45388209935511e-06	6.78530728173911e-05
[truncated: 60,229 more rows]
