# Supplementary material for: Defective plasticity in dermatomyositis patients muscle stem cells is associated with sustained intrinsic inflammatory signaling and disruption of the histone H3.3 chromatin loading pathway
Source: NAR Mol Med. 2026 May 23;3(2):ugag022. doi: 10.1093/narmme/ugag022 (PMC13199706; doi:10.1093/narmme/ugag022)
Supplement: ugag022_Supplemental_Files [file ugag022_supplemental_files.zip › 12b Supplementary Table5_HOMER_analysis_known_results.xlsx]

## Sheet: Legend
HOMER analysis of differentially expressed genes (DEG) between HC-MuSCs and DM-MuSCs in Prolif, DiffD1 and DiffD3
DEG threshold : p-value < 0,05 and either log2FoldChange < -1 or log2FoldChange > 1
Sheet knownResults_Prolif_UpinDM	HOMER results of DEG up-regulated in DM-MuSCs compared to HC-MuSCs in Prolif condition
Sheet knownResults_Prolif_UpinHC	HOMER results of DEG up-regulated in HC-MuSCs compared to DM-MuSCs in Prolif condition
Sheet knownResults_DiffD1_UpinDM	HOMER results of DEG up-regulated in DM-MuSCs compared to HC-MuSCs in DiffD1 condition
Sheet knownResults_DiffD1_UpinHC	HOMER results of DEG up-regulated in HC-MuSCs compared to DM-MuSCs in DiffD1 condition
Sheet knownResults_DiffD3_UpinDM	HOMER results of DEG up-regulated in DM-MuSCs compared to HC-MuSCs in DiffD3 condition
Sheet knownResults_DiffD3_UpinHC	HOMER results of DEG up-regulated in HC-MuSCs compared to DM-MuSCs in DiffD3 condition

## Sheet: knownResults_Prolif_UPinDM
Motif Name	Consensus	P-value	Log P-value	q-value (Benjamini)	# of Target Sequences with Motif(of 328)	% of Target Sequences with Motif	# of Background Sequences with Motif(of 45612)	% of Background Sequences with Motif
Fos(bZIP)/TSC-Fos-ChIP-Seq(GSE110950)/Homer	NDATGASTCAYN	0.0001	-1.102e+01	0.0072	36.0	10.98%	2317.1	5.08%
Fra1(bZIP)/BT549-Fra1-ChIP-Seq(GSE46166)/Homer	NNATGASTCATH	0.0001	-9.661e+00	0.0140	34.0	10.37%	2281.3	5.01%
NFkB-p65-Rel(RHD)/ThioMac-LPS-Expression(GSE23622)/Homer	GGAAATTCCC	0.001	-7.771e+00	0.0619	11.0	3.35%	436.7	0.96%
JunB(bZIP)/DendriticCells-Junb-ChIP-Seq(GSE36099)/Homer	RATGASTCAT	0.001	-7.580e+00	0.0619	31.0	9.45%	2251.0	4.94%
Atf3(bZIP)/GBM-ATF3-ChIP-Seq(GSE33912)/Homer	DATGASTCATHN	0.001	-7.288e+00	0.0619	34.0	10.37%	2601.2	5.71%
BATF(bZIP)/Th17-BATF-ChIP-Seq(GSE39756)/Homer	DATGASTCAT	0.01	-6.597e+00	0.1000	32.0	9.76%	2499.0	5.48%
Tcf7(HMG)/GM12878-TCF7-ChIP-Seq(Encode)/Homer	CTTTGATGTGSB	0.01	-5.155e+00	0.3629	17.0	5.18%	1173.3	2.57%
AP-1(bZIP)/ThioMac-PU.1-ChIP-Seq(GSE21512)/Homer	VTGACTCATC	0.01	-4.934e+00	0.3961	33.0	10.06%	2909.8	6.39%
Fra2(bZIP)/Striatum-Fra2-ChIP-Seq(GSE43429)/Homer	GGATGACTCATC	0.01	-4.921e+00	0.3961	25.0	7.62%	2032.9	4.46%
Fosl2(bZIP)/3T3L1-Fosl2-ChIP-Seq(GSE56872)/Homer	NATGASTCABNN	0.01	-4.728e+00	0.3961	20.0	6.10%	1535.7	3.37%
Nkx2.2(Homeobox)/NPC-Nkx2.2-ChIP-Seq(GSE61673)/Homer	BTBRAGTGSN	0.01	-4.636e+00	0.3961	94.0	28.66%	10455.8	22.94%
Oct4(POU Homeobox)/mES-Oct4-ChIP-Seq(GSE11431)/Homer	ATTTGCATAW	0.1	-4.556e+00	0.3961	21.0	6.40%	1667.1	3.66%
Hoxb4(Homeobox)/ES-Hoxb4-ChIP-Seq(GSE34014)/Homer	TGATTRATGGCY	0.1	-4.547e+00	0.3961	10.0	3.05%	580.1	1.27%
DUX(Homeobox)/C2C12-Dux-ChIP-Seq(GSE87279)/Homer	BCWGATTCAATCAAN	0.1	-3.850e+00	0.6690	1.0	0.30%	3.0	0.01%
Pax7(Paired Homeobox)/Myoblast-Pax7-ChIP-Seq(GSE25064)/Homer	TAATCAATTA	0.1	-3.660e+00	0.7550	5.0	1.52%	226.5	0.50%
PRDM1(Zf)/Hela-PRDM1-ChIP-Seq(GSE31477)/Homer	ACTTTCACTTTC	0.1	-3.656e+00	0.7550	28.0	8.54%	2622.5	5.75%
c-Jun-CRE(bZIP)/K562-cJun-ChIP-Seq(GSE31477)/Homer	ATGACGTCATCY	0.1	-3.628e+00	0.7550	25.0	7.62%	2284.1	5.01%
NFIL3(bZIP)/HepG2-NFIL3-ChIP-Seq(Encode)/Homer	VTTACGTAAYNNNNN	0.1	-3.602e+00	0.7550	32.0	9.76%	3102.6	6.81%
TCF4(bHLH)/SHSY5Y-TCF4-ChIP-Seq(GSE96915)/Homer	SMCATCTGKH	0.1	-3.514e+00	0.7550	74.0	22.56%	8336.8	18.29%
Tcf3(HMG)/mES-Tcf3-ChIP-Seq(GSE11724)/Homer	ASWTCAAAGG	0.1	-3.378e+00	0.7550	13.0	3.96%	1011.2	2.22%
NFkB-p65(RHD)/GM12787-p65-ChIP-Seq(GSE19485)/Homer	WGGGGATTTCCC	0.1	-3.294e+00	0.7774	37.0	11.28%	3786.4	8.31%
Brn1(POU Homeobox)/NPC-Brn1-ChIP-Seq(GSE35496)/Homer	TATGCWAATBAV	0.1	-3.282e+00	0.7774	14.0	4.27%	1132.9	2.49%
Jun-AP1(bZIP)/K562-cJun-ChIP-Seq(GSE31477)/Homer	GATGASTCATCN	0.1	-3.263e+00	0.7774	14.0	4.27%	1135.3	2.49%
Arnt:Ahr(bHLH)/MCF7-Arnt-ChIP-Seq(Lo_et_al.)/Homer	TBGCACGCAA	0.1	-3.104e+00	0.8222	47.0	14.33%	5079.0	11.14%
Oct11(POU Homeobox)/NCIH1048-POU2F3-ChIP-seq(GSE115123)/Homer	GATTTGCATA	0.1	-3.081e+00	0.8222	15.0	4.57%	1275.7	2.80%
NeuroG2(bHLH)/Fibroblast-NeuroG2-ChIP-Seq(GSE75910)/Homer	ACCATCTGTT	0.1	-3.076e+00	0.8222	72.0	21.95%	8269.3	18.15%
MafK(bZIP)/C2C12-MafK-ChIP-Seq(GSE36030)/Homer	GCTGASTCAGCA	0.1	-3.052e+00	0.8222	13.0	3.96%	1063.9	2.33%
Cux2(Homeobox)/Liver-Cux2-ChIP-Seq(GSE35985)/Homer	HNRAATCAAT	0.1	-2.952e+00	0.8222	15.0	4.57%	1299.3	2.85%
Hoxd11(Homeobox)/ChickenMSG-Hoxd11.Flag-ChIP-Seq(GSE86088)/Homer	VGCCATAAAA	0.1	-2.864e+00	0.8653	82.0	25.00%	9672.5	21.22%
Oct6(POU Homeobox)/NPC-Pou3f1-ChIP-Seq(GSE35496)/Homer	WATGCAAATGAG	0.1	-2.849e+00	0.8653	16.0	4.88%	1431.7	3.14%
CEBP(bZIP)/ThioMac-CEBPb-ChIP-Seq(GSE21512)/Homer	ATTGCGCAAC	0.1	-2.843e+00	0.8653	27.0	8.23%	2715.8	5.96%
RUNX1(Runt)/Jurkat-RUNX1-ChIP-Seq(GSE29180)/Homer	AAACCACARM	0.1	-2.770e+00	0.8653	39.0	11.89%	4205.0	9.23%
REST-NRSF(Zf)/Jurkat-NRSF-ChIP-Seq/Homer	GGMGCTGTCCATGGTGCTGA	0.1	-2.767e+00	0.8653	2.0	0.61%	55.2	0.12%
Reverb(NR) DR2/RAW-Reverba.biotin-ChIP-Seq(GSE45914)/Homer	GTRGGTCASTGGGTCA	0.1	-2.752e+00	0.8653	10.0	3.05%	792.0	1.74%
HIF-1b(HLH)/T47D-HIF1b-ChIP-Seq(GSE59937)/Homer	RTACGTGC	0.1	-2.648e+00	0.8898	69.0	21.04%	8082.8	17.74%
Atoh1(bHLH)/Cerebellum-Atoh1-ChIP-Seq(GSE22111)/Homer	VNRVCAGCTGGY	0.1	-2.540e+00	0.9640	60.0	18.29%	6968.0	15.29%
Hoxd13(Homeobox)/ChickenMSG-Hoxd13.Flag-ChIP-Seq(GSE86088)/Homer	NCYAATAAAA	0.1	-2.523e+00	0.9640	51.0	15.55%	5817.7	12.77%
HIF-1a(bHLH)/MCF7-HIF1a-ChIP-Seq(GSE28352)/Homer	TACGTGCV	0.1	-2.501e+00	0.9640	20.0	6.10%	1975.1	4.33%
OCT4-SOX2-TCF-NANOG(POU Homeobox HMG)/mES-Oct4-ChIP-Seq(GSE11431)/Homer	ATTTGCATAACAATG	0.1	-2.463e+00	0.9640	7.0	2.13%	519.8	1.14%
Hoxd12(Homeobox)/ChickenMSG-Hoxd12.Flag-ChIP-Seq(GSE86088)/Homer	HDGYAATGAAAN	0.1	-2.434e+00	0.9642	52.0	15.85%	5985.3	13.13%
Zic(Zf)/Cerebellum-ZIC1.2-ChIP-Seq(GSE60731)/Homer	CCTGCTGAGH	0.1	-2.317e+00	1.0000	54.0	16.46%	6298.5	13.82%
LEF1(HMG)/H1-LEF1-ChIP-Seq(GSE64758)/Homer	CCTTTGATST	1	-2.270e+00	1.0000	24.0	7.32%	2524.7	5.54%
SCL(bHLH)/HPC7-Scl-ChIP-Seq(GSE13511)/Homer	AVCAGCTG	1	-2.262e+00	1.0000	194.0	59.15%	25307.1	55.53%
Rfx2(HTH)/LoVo-RFX2-ChIP-Seq(GSE49402)/Homer	GTTGCCATGGCAACM	1	-2.255e+00	1.0000	14.0	4.27%	1331.6	2.92%
Gata2(Zf)/K562-GATA2-ChIP-Seq(GSE18829)/Homer	BBCTTATCTS	1	-2.221e+00	1.0000	22.0	6.71%	2295.9	5.04%
VDR(NR) DR3/GM10855-VDR+vitD-ChIP-Seq(GSE22484)/Homer	ARAGGTCANWGAGTTCANNN	1	-2.204e+00	1.0000	11.0	3.35%	997.1	2.19%
Bapx1(Homeobox)/VertebralCol-Bapx1-ChIP-Seq(GSE36672)/Homer	TTRAGTGSYK	1	-2.130e+00	1.0000	77.0	23.48%	9416.1	20.66%
Gata1(Zf)/K562-GATA1-ChIP-Seq(GSE18829)/Homer	SAGATAAGRV	1	-2.118e+00	1.0000	20.0	6.10%	2083.1	4.57%
HLF(bZIP)/HSC-HLF.Flag-ChIP-Seq(GSE69817)/Homer	RTTATGYAAB	1	-2.096e+00	1.0000	26.0	7.93%	2829.6	6.21%
Hoxa13(Homeobox)/ChickenMSG-Hoxa13.Flag-ChIP-Seq(GSE86088)/Homer	CYHATAAAAN	1	-2.092e+00	1.0000	75.0	22.87%	9173.2	20.13%
CUX1(Homeobox)/K562-CUX1-ChIP-Seq(GSE92882)/Homer	TATCGATNAN	1	-2.082e+00	1.0000	19.0	5.79%	1973.0	4.33%
EBNA1(EBV-virus)/Raji-EBNA1-ChIP-Seq(GSE30709)/Homer	GGYAGCAYDTGCTDCCCNNN	1	-2.052e+00	1.0000	2.0	0.61%	85.8	0.19%
Twist2(bHLH)/Myoblast-Twist2.Ty1-ChIP-Seq(GSE127998)/Homer	MCAGCTGBYH	1	-2.026e+00	1.0000	82.0	25.00%	10146.1	22.26%
TEAD3(TEA)/HepG2-TEAD3-ChIP-Seq(Encode)/Homer	TRCATTCCAG	1	-2.015e+00	1.0000	43.0	13.11%	5022.7	11.02%
Rfx1(HTH)/NPC-H3K4me1-ChIP-Seq(GSE16256)/Homer	KGTTGCCATGGCAA	1	-2.013e+00	1.0000	18.0	5.49%	1871.6	4.11%
Chop(bZIP)/MEF-Chop-ChIP-Seq(GSE35681)/Homer	ATTGCATCAT	1	-2.011e+00	1.0000	9.0	2.74%	808.9	1.77%
Zfp809(Zf)/ES-Zfp809-ChIP-Seq(GSE70799)/Homer	GGGGCTYGKCTGGGA	1	-1.980e+00	1.0000	30.0	9.15%	3375.7	7.41%
RFX(HTH)/K562-RFX3-ChIP-Seq(SRA012198)/Homer	CGGTTGCCATGGCAAC	1	-1.961e+00	1.0000	13.0	3.96%	1284.8	2.82%
Hoxc9(Homeobox)/Ainv15-Hoxc9-ChIP-Seq(GSE21812)/Homer	GGCCATAAATCA	1	-1.921e+00	1.0000	16.0	4.88%	1655.5	3.63%
Six4(Homeobox)/MCF7-SIX4-ChIP-Seq(Encode)/Homer	TGWAAYCTGABACCB	1	-1.856e+00	1.0000	4.0	1.22%	288.0	0.63%
Pknox1(Homeobox)/ES-Prep1-ChIP-Seq(GSE63282)/Homer	SCTGTCAVTCAV	1	-1.846e+00	1.0000	16.0	4.88%	1677.7	3.68%
MafB(bZIP)/BMM-Mafb-ChIP-Seq(GSE75722)/Homer	WNTGCTGASTCAGCANWTTY	1	-1.831e+00	1.0000	14.0	4.27%	1438.5	3.16%
ERE(NR) IR3/MCF7-Era-ChIP-Seq(Unpublished)/Homer	VAGGTCACNSTGACC	1	-1.784e+00	1.0000	13.0	3.96%	1330.7	2.92%
Gata6(Zf)/HUG1N-GATA6-ChIP-Seq(GSE51936)/Homer	YCTTATCTBN	1	-1.767e+00	1.0000	27.0	8.23%	3081.4	6.76%
BHLHA15(bHLH)/NIH3T3-BHLHB8.HA-ChIP-Seq(GSE119782)/Homer	NAMCAGCTGK	1	-1.758e+00	1.0000	67.0	20.43%	8319.1	18.25%
NFE2L2(bZIP)/HepG2-NFE2L2-ChIP-Seq(Encode)/Homer	AWWWTGCTGAGTCAT	1	-1.746e+00	1.0000	3.0	0.91%	198.8	0.44%
PBX2(Homeobox)/K562-PBX2-ChIP-Seq(Encode)/Homer	RTGATTKATRGN	1	-1.684e+00	1.0000	24.0	7.32%	2733.8	6.00%
GATA3(Zf) DR4/iTreg-Gata3-ChIP-Seq(GSE20898)/Homer	AGATGKDGAGATAAG	1	-1.677e+00	1.0000	3.0	0.91%	205.2	0.45%
Brachyury(T-box)/Mesoendoderm-Brachyury-ChIP-exo(GSE54963)/Homer	ANTTMRCASBNNNGTGYKAAN	1	-1.672e+00	1.0000	9.0	2.74%	879.2	1.93%
ZNF317(Zf)/HEK293-ZNF317.GFP-ChIP-Seq(GSE58341)/Homer	GTCWGCTGTYYCTCT	1	-1.647e+00	1.0000	4.0	1.22%	313.7	0.69%
Ascl1(bHLH)/NeuralTubes-Ascl1-ChIP-Seq(GSE55840)/Homer	NNVVCAGCTGBN	1	-1.636e+00	1.0000	91.0	27.74%	11629.4	25.52%
Pitx1(Homeobox)/Chicken-Pitx1-ChIP-Seq(GSE38910)/Homer	TAATCCCN	1	-1.635e+00	1.0000	142.0	43.29%	18593.9	40.80%
Oct2(POU Homeobox)/Bcell-Oct2-ChIP-Seq(GSE21512)/Homer	ATATGCAAAT	1	-1.616e+00	1.0000	11.0	3.35%	1133.6	2.49%
NFAT(RHD)/Jurkat-NFATC1-ChIP-Seq(Jolma_et_al.)/Homer	ATTTTCCATT	1	-1.607e+00	1.0000	32.0	9.76%	3796.4	8.33%
Olig2(bHLH)/Neuron-Olig2-ChIP-Seq(GSE30882)/Homer	RCCATMTGTT	1	-1.606e+00	1.0000	73.0	22.26%	9225.9	20.24%
NF1-halfsite(CTF)/LNCaP-NF1-ChIP-Seq(Unpublished)/Homer	YTGCCAAG	1	-1.590e+00	1.0000	88.0	26.83%	11259.1	24.71%
ZBTB12(Zf)/HEK293-ZBTB12.GFP-ChIP-Seq(GSE58341)/Homer	NGNTCTAGAACCNGV	1	-1.587e+00	1.0000	20.0	6.10%	2263.8	4.97%
USF1(bHLH)/GM12878-Usf1-ChIP-Seq(GSE32465)/Homer	SGTCACGTGR	1	-1.572e+00	1.0000	32.0	9.76%	3813.5	8.37%
TFE3(bHLH)/MEF-TFE3-ChIP-Seq(GSE75757)/Homer	GTCACGTGACYV	1	-1.569e+00	1.0000	10.0	3.05%	1025.0	2.25%
KLF14(Zf)/HEK293-KLF14.GFP-ChIP-Seq(GSE58341)/Homer	RGKGGGCGKGGC	1	-1.559e+00	1.0000	212.0	64.63%	28398.4	62.32%
RAR:RXR(NR) DR0/ES-RAR-ChIP-Seq(GSE56893)/Homer	AGGTCAAGGTCA	1	-1.549e+00	1.0000	6.0	1.83%	553.2	1.21%
TATA-Box(TBP)/Promoter/Homer	CCTTTTAWAGSC	1	-1.540e+00	1.0000	53.0	16.16%	6597.3	14.48%
Atf1(bZIP)/K562-ATF1-ChIP-Seq(GSE31477)/Homer	GATGACGTCA	1	-1.537e+00	1.0000	41.0	12.50%	5010.7	11.00%
THRa(NR)/C17.2-THRa-ChIP-Seq(GSE38347)/Homer	GGTCANYTGAGGWCA	1	-1.530e+00	1.0000	23.0	7.01%	2669.4	5.86%
TEAD4(TEA)/Tropoblast-Tead4-ChIP-Seq(GSE37350)/Homer	CCWGGAATGY	1	-1.523e+00	1.0000	35.0	10.67%	4230.5	9.28%
Hoxa11(Homeobox)/ChickenMSG-Hoxa11.Flag-ChIP-Seq(GSE86088)/Homer	TTTTATGGCM	1	-1.510e+00	1.0000	70.0	21.34%	8892.3	19.51%
PPARa(NR) DR1/Liver-Ppara-ChIP-Seq(GSE47954)/Homer	VNAGGKCAAAGGTCA	1	-1.463e+00	1.0000	52.0	15.85%	6514.8	14.30%
NeuroD1(bHLH)/Islet-NeuroD1-ChIP-Seq(GSE30298)/Homer	GCCATCTGTT	1	-1.440e+00	1.0000	39.0	11.89%	4803.0	10.54%
Stat3+il21(Stat)/CD4-Stat3-ChIP-Seq(GSE19198)/Homer	SVYTTCCNGGAARB	1	-1.423e+00	1.0000	39.0	11.89%	4812.7	10.56%
Usf2(bHLH)/C2C12-Usf2-ChIP-Seq(GSE36030)/Homer	GTCACGTGGT	1	-1.419e+00	1.0000	21.0	6.40%	2459.6	5.40%
CREB5(bZIP)/LNCaP-CREB5.V5-ChIP-Seq(GSE137775)/Homer	VVATGACGTCAT	1	-1.399e+00	1.0000	21.0	6.40%	2468.8	5.42%
CHR(?)/Hela-CellCycle-Expression/Homer	SRGTTTCAAA	1	-1.382e+00	1.0000	19.0	5.79%	2217.8	4.87%
HNF6(Homeobox)/Liver-Hnf6-ChIP-Seq(ERP000394)/Homer	NTATYGATCH	1	-1.379e+00	1.0000	15.0	4.57%	1706.6	3.74%
Bcl11a(Zf)/HSPC-BCL11A-ChIP-Seq(GSE104676)/Homer	TYTGACCASWRG	1	-1.372e+00	1.0000	29.0	8.84%	3523.3	7.73%
T1ISRE(IRF)/ThioMac-Ifnb-Expression/Homer	ACTTTCGTTTCT	1	-1.367e+00	1.0000	1.0	0.30%	40.9	0.09%
KLF10(Zf)/HEK293-KLF10.GFP-ChIP-Seq(GSE58341)/Homer	GGGGGTGTGTCC	1	-1.363e+00	1.0000	60.0	18.29%	7656.0	16.80%
Smad2(MAD)/ES-SMAD2-ChIP-Seq(GSE29422)/Homer	CTGTCTGG	1	-1.360e+00	1.0000	79.0	24.09%	10225.4	22.44%
Lhx1(Homeobox)/EmbryoCarcinoma-Lhx1-ChIP-Seq(GSE70957)/Homer	NNYTAATTAR	1	-1.359e+00	1.0000	31.0	9.45%	3793.4	8.32%
Atf2(bZIP)/3T3L1-Atf2-ChIP-Seq(GSE56872)/Homer	NRRTGACGTCAT	1	-1.353e+00	1.0000	25.0	7.62%	3009.4	6.60%
EAR2(NR)/K562-NR2F6-ChIP-Seq(Encode)/Homer	NRBCARRGGTCA	1	-1.352e+00	1.0000	60.0	18.29%	7664.1	16.82%
PRDM9(Zf)/Testis-DMC1-ChIP-Seq(GSE35498)/Homer	ADGGYAGYAGCATCT	1	-1.337e+00	1.0000	18.0	5.49%	2107.2	4.62%
Bcl6(Zf)/Liver-Bcl6-ChIP-Seq(GSE31578)/Homer	NNNCTTTCCAGGAAA	1	-1.334e+00	1.0000	56.0	17.07%	7139.7	15.67%
SCRT1(Zf)/HEK293-SCRT1.eGFP-ChIP-Seq(Encode)/Homer	GCAACAGGTG	1	-1.333e+00	1.0000	13.0	3.96%	1468.3	3.22%
Unknown(Homeobox)/Limb-p300-ChIP-Seq/Homer	SSCMATWAAA	1	-1.329e+00	1.0000	21.0	6.40%	2499.1	5.48%
EBF1(EBF)/Near-E2A-ChIP-Seq(GSE21512)/Homer	GTCCCCWGGGGA	1	-1.309e+00	1.0000	88.0	26.83%	11492.5	25.22%
Sp5(Zf)/mES-Sp5.Flag-ChIP-Seq(GSE72989)/Homer	RGKGGGCGGAGC	1	-1.297e+00	1.0000	168.0	51.22%	22511.6	49.40%
HOXB13(Homeobox)/ProstateTumor-HOXB13-ChIP-Seq(GSE56288)/Homer	TTTTATKRGG	1	-1.296e+00	1.0000	32.0	9.76%	3960.6	8.69%
Hoxa10(Homeobox)/ChickenMSG-Hoxa10.Flag-ChIP-Seq(GSE86088)/Homer	GGYAATGAAA	1	-1.296e+00	1.0000	17.0	5.18%	1995.1	4.38%
JunD(bZIP)/K562-JunD-ChIP-Seq/Homer	ATGACGTCATCN	1	-1.293e+00	1.0000	11.0	3.35%	1228.6	2.70%
ZNF692(Zf)/HEK293-ZNF692.GFP-ChIP-Seq(GSE58341)/Homer	GTGGGCCCCA	1	-1.281e+00	1.0000	15.0	4.57%	1743.2	3.83%
Fox:Ebox(Forkhead bHLH)/Panc1-Foxa2-ChIP-Seq(GSE47459)/Homer	NNNVCTGWGYAAACASN	1	-1.280e+00	15.0000	26.0	7.93%	3177.0	6.97%
STAT4(Stat)/CD4-Stat4-ChIP-Seq(GSE22104)/Homer	NYTTCCWGGAAR	2	-1.281e+01	1.0001	15.0000	5.57%	1743.3	4.83%
ZNF467(Zf)/HEK293-ZNF467.GFP-ChIP-Seq(GSE58341)/Homer	TGGGGAAGGGCM	1	-1.256e+00	1.0000	92.0	28.05%	12086.6	26.52%
NF1(CTF)/LNCAP-NF1-ChIP-Seq(Unpublished)/Homer	CYTGGCABNSTGCCAR	1	-1.252e+00	1.0000	25.0	7.62%	3060.6	6.72%
TEAD1(TEAD)/HepG2-TEAD1-ChIP-Seq(Encode)/Homer	CYRCATTCCA	1	-1.249e+00	1.0000	36.0	10.98%	4520.2	9.92%
TCFL2(HMG)/K562-TCF7L2-ChIP-Seq(GSE29196)/Homer	ACWTCAAAGG	1	-1.231e+00	1.0000	4.0	1.22%	378.9	0.83%
CEBP:CEBP(bZIP)/MEF-Chop-ChIP-Seq(GSE35681)/Homer	NTNATGCAAYMNNHTGMAAY	1	-1.215e+00	1.0000	4.0	1.22%	381.2	0.84%
NF1:FOXA1(CTF Forkhead)/LNCAP-FOXA1-ChIP-Seq(GSE27824)/Homer	WNTGTTTRYTTTGGCA	1	-1.208e+00	1.0000	2.0	0.61%	151.8	0.33%
Atf7(bZIP)/3T3L1-Atf7-ChIP-Seq(GSE56872)/Homer	NGRTGACGTCAY	1	-1.203e+00	1.0000	31.0	9.45%	3882.7	8.52%
SF1(NR)/H295R-Nr5a1-ChIP-Seq(GSE44220)/Homer	CAAGGHCANV	1	-1.168e+00	1.0000	15.0	4.57%	1789.5	3.93%
Hoxa9(Homeobox)/ChickenMSG-Hoxa9.Flag-ChIP-Seq(GSE86088)/Homer	RGCAATNAAA	1	-1.148e+00	1.0000	86.0	26.22%	11368.1	24.95%
Pit1+1bp(Homeobox)/GCrat-Pit1-ChIP-Seq(GSE58009)/Homer	ATGCATAATTCA	1	-1.147e+00	1.0000	9.0	2.74%	1021.6	2.24%
Atf4(bZIP)/MEF-Atf4-ChIP-Seq(GSE35681)/Homer	MTGATGCAAT	1	-1.136e+00	1.0000	10.0	3.05%	1153.8	2.53%
Hand2(bHLH)/Mesoderm-Hand2-ChIP-Seq(GSE61475)/Homer	TGACANARRCCAGRC	1	-1.132e+00	1.0000	19.0	5.79%	2331.0	5.11%
Mef2d(MADS)/Retina-Mef2d-ChIP-Seq(GSE61391)/Homer	GCTATTTTTAGC	1	-1.128e+00	1.0000	7.0	2.13%	772.6	1.70%
Max(bHLH)/K562-Max-ChIP-Seq(GSE31477)/Homer	RCCACGTGGYYN	1	-1.122e+00	1.0000	32.0	9.76%	4066.0	8.92%
Gfi1b(Zf)/HPC7-Gfi1b-ChIP-Seq(GSE22178)/Homer	MAATCACTGC	1	-1.118e+00	1.0000	25.0	7.62%	3133.1	6.88%
Lhx2(Homeobox)/HFSC-Lhx2-ChIP-Seq(GSE48068)/Homer	TAATTAGN	1	-1.094e+00	1.0000	28.0	8.54%	3548.2	7.79%
HOXA2(Homeobox)/mES-Hoxa2-ChIP-Seq(Donaldson_et_al.)/Homer	GYCATCMATCAT	1	-1.093e+00	1.0000	3.0	0.91%	283.5	0.62%
LXRE(NR) DR4/RAW-LXRb.biotin-ChIP-Seq(GSE21512)/Homer	RGGTTACTANAGGTCA	1	-1.062e+00	1.0000	2.0	0.61%	169.8	0.37%
NfkB-p50 p52(RHD)/Monocyte-p50-ChIP-Chip(Schreiber_et_al.)/Homer	GGGGGAATCCCC	1	-1.050e+00	1.0000	13.0	3.96%	1577.3	3.46%
CRX(Homeobox)/Retina-Crx-ChIP-Seq(GSE20012)/Homer	GCTAATCC	1	-1.048e+00	1.0000	75.0	22.87%	9961.0	21.86%
NF-E2(bZIP)/K562-NFE2-ChIP-Seq(GSE31477)/Homer	GATGACTCAGCA	1	-1.042e+00	1.0000	3.0	0.91%	292.6	0.64%
Sox7(HMG)/ESC-Sox7-ChIP-Seq(GSE133899)/Homer	VVRRAACAATGG	1	-1.036e+00	1.0000	10.0	3.05%	1189.1	2.61%
Nanog(Homeobox)/mES-Nanog-ChIP-Seq(GSE11724)/Homer	RGCCATTAAC	1	-1.031e+00	1.0000	141.0	42.99%	19066.2	41.84%
ZNF768(Zf)/Rajj-ZNF768-ChIP-Seq(GSE111879)/Homer	RHHCAGAGAGGB	1	-1.025e+00	1.0000	2.0	0.61%	174.9	0.38%
Cdx2(Homeobox)/mES-Cdx2-ChIP-Seq(GSE14586)/Homer	GYMATAAAAH	1	-1.019e+00	1.0000	17.0	5.18%	2121.8	4.66%
Nkx2.5(Homeobox)/HL1-Nkx2.5.biotin-ChIP-Seq(GSE21529)/Homer	RRSCACTYAA	1	-1.010e+00	1.0000	80.0	24.39%	10684.3	23.44%
CDX4(Homeobox)/ZebrafishEmbryos-Cdx4.Myc-ChIP-Seq(GSE48254)/Homer	NGYCATAAAWCH	1	-1.010e+00	1.0000	25.0	7.62%	3197.5	7.02%
IRF:BATF(IRF:bZIP)/pDC-Irf8-ChIP-Seq(GSE66899)/Homer	CTTTCANTATGACTV	1	-1.010e+00	1.0000	4.0	1.22%	423.2	0.93%
Pax7(Paired Homeobox)/Myoblast-Pax7-ChIP-Seq(GSE25064)/Homer	TAATCHGATTAC	1	-9.989e-01	1.0000	1.0	0.30%	63.0	0.14%
Bach2(bZIP)/OCILy7-Bach2-ChIP-Seq(GSE44420)/Homer	TGCTGAGTCA	1	-9.901e-01	1.0000	8.0	2.44%	944.5	2.07%
FoxD3(forkhead)/ZebrafishEmbryo-Foxd3.biotin-ChIP-seq(GSE106676)/Homer	TGTTTAYTTAGC	1	-9.654e-01	1.0000	21.0	6.40%	2686.1	5.89%
ZNF416(Zf)/HEK293-ZNF416.GFP-ChIP-Seq(GSE58341)/Homer	WDNCTGGGCA	1	-9.626e-01	1.0000	73.0	22.26%	9773.8	21.45%
KLF5(Zf)/LoVo-KLF5-ChIP-Seq(GSE49402)/Homer	DGGGYGKGGC	1	-9.548e-01	1.0000	168.0	51.22%	22902.9	50.26%
ZNF675(Zf)/HEK293-ZNF675.GFP-ChIP-Seq(GSE58341)/Homer	ARGAGGMCAAAATGW	1	-9.493e-01	1.0000	5.0	1.52%	566.4	1.24%
ZNF519(Zf)/HEK293-ZNF519.GFP-ChIP-Seq(GSE58341)/Homer	GAGSCCGAGC	1	-9.363e-01	1.0000	27.0	8.23%	3515.1	7.71%
ZNF7(Zf)/HepG2-ZNF7.Flag-ChIP-Seq(Encode)/Homer	CTGCCWVCTTTTRTA	1	-9.288e-01	1.0000	16.0	4.88%	2034.4	4.46%
Six2(Homeobox)/NephronProgenitor-Six2-ChIP-Seq(GSE39837)/Homer	GWAAYHTGAKMC	1	-9.224e-01	1.0000	33.0	10.06%	4340.0	9.52%
FOXA1(Forkhead)/MCF7-FOXA1-ChIP-Seq(GSE26831)/Homer	WAAGTAAACA	1	-9.182e-01	1.0000	23.0	7.01%	2985.6	6.55%
RUNX(Runt)/HPC7-Runx1-ChIP-Seq(GSE22178)/Homer	SAAACCACAG	1	-9.174e-01	1.0000	24.0	7.32%	3121.1	6.85%
Foxa2(Forkhead)/Liver-Foxa2-ChIP-Seq(GSE25694)/Homer	CYTGTTTACWYW	1	-9.041e-01	1.0000	21.0	6.40%	2723.4	5.98%
bZIP:IRF(bZIP IRF)/Th17-BatF-ChIP-Seq(GSE39756)/Homer	NAGTTTCABTHTGACTNW	1	-8.981e-01	1.0000	12.0	3.66%	1512.8	3.32%
NPAS2(bHLH)/Liver-NPAS2-ChIP-Seq(GSE39860)/Homer	KCCACGTGAC	1	-8.971e-01	1.0000	47.0	14.33%	6273.7	13.77%
Nr5a2(NR)/Pancreas-LRH1-ChIP-Seq(GSE34295)/Homer	BTCAAGGTCA	1	-8.902e-01	1.0000	24.0	7.32%	3139.1	6.89%
GRE(NR) IR3/A549-GR-ChIP-Seq(GSE32465)/Homer	NRGVACABNVTGTYCY	1	-8.826e-01	1.0000	5.0	1.52%	585.9	1.29%
Nkx3.1(Homeobox)/LNCaP-Nkx3.1-ChIP-Seq(GSE28264)/Homer	AAGCACTTAA	1	-8.724e-01	1.0000	75.0	22.87%	10145.5	22.26%
Sp2(Zf)/HEK293-Sp2.eGFP-ChIP-Seq(Encode)/Homer	YGGCCCCGCCCC	1	-8.721e-01	1.0000	194.0	59.15%	26623.7	58.42%
Smad4(MAD)/ESC-SMAD4-ChIP-Seq(GSE29422)/Homer	VBSYGTCTGG	1	-8.701e-01	1.0000	78.0	23.78%	10561.2	23.17%
Tcfcp2l1(CP2)/mES-Tcfcp2l1-ChIP-Seq(GSE11431)/Homer	NRAACCRGTTYRAACCRGYT	1	-8.622e-01	1.0000	8.0	2.44%	991.9	2.18%
HOXA1(Homeobox)/mES-Hoxa1-ChIP-Seq(SRP084292)/Homer	TGATKGATGR	1	-8.558e-01	1.0000	6.0	1.83%	726.6	1.59%
WT1(Zf)/Kidney-WT1-ChIP-Seq(GSE90016)/Homer	MCTCCCMCRCAB	1	-8.554e-01	1.0000	67.0	20.43%	9063.0	19.89%
Hoxd10(Homeobox)/ChickenMSG-Hoxd10.Flag-ChIP-Seq(GSE86088)/Homer	GGCMATGAAA	1	-8.495e-01	1.0000	34.0	10.37%	4534.5	9.95%
Egr2(Zf)/Thymocytes-Egr2-ChIP-Seq(GSE34254)/Homer	NGCGTGGGCGGR	1	-8.446e-01	1.0000	27.0	8.23%	3580.9	7.86%
GSC(Homeobox)/FrogEmbryos-GSC-ChIP-Seq(DRA000576)/Homer	RGGATTAR	1	-8.322e-01	1.0000	31.0	9.45%	4137.5	9.08%
PGR(NR)/EndoStromal-PGR-ChIP-Seq(GSE69539)/Homer	AAGAACATWHTGTTC	1	-8.266e-01	1.0000	6.0	1.83%	736.4	1.62%
Rfx5(HTH)/GM12878-Rfx5-ChIP-Seq(GSE31477)/Homer	SCCTAGCAACAG	1	-8.237e-01	1.0000	18.0	5.49%	2365.8	5.19%
Maz(Zf)/HepG2-Maz-ChIP-Seq(GSE31477)/Homer	GGGGGGGG	1	-8.115e-01	1.0000	176.0	53.66%	24205.9	53.12%
Sox9(HMG)/Limb-SOX9-ChIP-Seq(GSE73225)/Homer	AGGVNCCTTTGT	1	-8.058e-01	1.0000	26.0	7.93%	3472.1	7.62%
Hnf6b(Homeobox)/LNCaP-Hnf6b-ChIP-Seq(GSE106305)/Homer	TATTGAYY	1	-8.010e-01	1.0000	20.0	6.10%	2653.9	5.82%
COUP-TFII(NR)/K562-NR2F1-ChIP-Seq(Encode)/Homer	GKBCARAGGTCA	1	-7.962e-01	1.0000	64.0	19.51%	8714.5	19.12%
RARa(NR)/K562-RARa-ChIP-Seq(Encode)/Homer	TTGAMCTTTG	1	-7.867e-01	1.0000	95.0	28.96%	13011.1	28.55%
Phox2b(Homeobox)/CLBGA-PHOX2B-ChIP-Seq(GSE90683)/Homer	TTAATTNAATTA	1	-7.833e-01	1.0000	5.0	1.52%	616.9	1.35%
RORa(NR)/Liver-Rora-ChIP-Seq(GSE101115)/Homer	AAWCTAGGTCARDNN	1	-7.800e-01	1.0000	4.0	1.22%	482.3	1.06%
Znf263(Zf)/K562-Znf263-ChIP-Seq(GSE31477)/Homer	CVGTSCTCCC	1	-7.792e-01	1.0000	131.0	39.94%	18008.5	39.52%
E-box(bHLH)/Promoter/Homer	SSGGTCACGTGA	1	-7.760e-01	1.0000	11.0	3.35%	1436.1	3.15%
HINFP(Zf)/K562-HINFP.eGFP-ChIP-Seq(Encode)/Homer	TWVGGTCCGC	1	-7.712e-01	1.0000	47.0	14.33%	6394.1	14.03%
bHLHE40(bHLH)/HepG2-BHLHE40-ChIP-Seq(GSE31477)/Homer	KCACGTGMCN	1	-7.685e-01	1.0000	20.0	6.10%	2675.4	5.87%
RAR:RXR(NR) DR5/ES-RAR-ChIP-Seq(GSE56893)/Homer	RGGTCADNNAGAGGTCAV	1	-7.662e-01	1.0000	2.0	0.61%	217.6	0.48%
Nrf2(bZIP)/Lymphoblast-Nrf2-ChIP-Seq(GSE37589)/Homer	HTGCTGAGTCAT	1	-7.662e-01	1.0000	2.0	0.61%	217.6	0.48%
GATA3(Zf)/iTreg-Gata3-ChIP-Seq(GSE20898)/Homer	AGATAASR	1	-7.648e-01	1.0000	37.0	11.28%	5020.5	11.02%
MyoD(bHLH)/Myotube-MyoD-ChIP-Seq(GSE21614)/Homer	RRCAGCTGYTSY	1	-7.628e-01	1.0000	42.0	12.80%	5712.2	12.53%
Six1(Homeobox)/Myoblast-Six1-ChIP-Chip(GSE20150)/Homer	GKVTCADRTTWC	1	-7.391e-01	1.0000	9.0	2.74%	1180.4	2.59%
THRb(NR)/HepG2-THRb.Flag-ChIP-Seq(Encode)/Homer	GGTCACCTGAGGTCA	1	-7.348e-01	1.0000	33.0	10.06%	4495.6	9.86%
PRDM10(Zf)/HEK293-PRDM10.eGFP-ChIP-Seq(Encode)/Homer	TGGTACATTCCA	1	-7.285e-01	1.0000	24.0	7.32%	3256.6	7.15%
LHX9(Homeobox)/Hct116-LHX9.V5-ChIP-Seq(GSE116822)/Homer	NGCTAATTAG	1	-7.174e-01	1.0000	43.0	13.11%	5896.4	12.94%
E2F3(E2F)/MEF-E2F3-ChIP-Seq(GSE71376)/Homer	BTKGGCGGGAAA	1	-7.161e-01	1.0000	84.0	25.61%	11581.6	25.41%
Rfx6(HTH)/Min6b1-Rfx6.HA-ChIP-Seq(GSE62844)/Homer	TGTTKCCTAGCAACM	1	-7.128e-01	1.0000	58.0	17.68%	7980.0	17.51%
Gata4(Zf)/Heart-Gata4-ChIP-Seq(GSE35151)/Homer	NBWGATAAGR	1	-7.121e-01	1.0000	26.0	7.93%	3546.9	7.78%
HIF2a(bHLH)/785_O-HIF2a-ChIP-Seq(GSE34871)/Homer	GCACGTACCC	1	-7.067e-01	1.0000	18.0	5.49%	2442.5	5.36%
Esrrb(NR)/mES-Esrrb-ChIP-Seq(GSE11431)/Homer	KTGACCTTGA	1	-6.944e-01	1.0000	21.0	6.40%	2868.0	6.29%
NFAT:AP1(RHD bZIP)/Jurkat-NFATC1-ChIP-Seq(Jolma_et_al.)/Homer	SARTGGAAAAWRTGAGTCAB	1	-6.869e-01	1.0000	5.0	1.52%	650.7	1.43%
Prop1(Homeobox)/GHFT1-PROP1.biotin-ChIP-Seq(GSE77302)/Homer	NTAATBNAATTA	1	-6.781e-01	1.0000	14.0	4.27%	1906.4	4.18%
HRE(HSF)/HepG2-HSF1-ChIP-Seq(GSE31477)/Homer	BSTTCTRGAABVTTCYAGAA	1	-6.777e-01	1.0000	7.0	2.13%	932.2	2.05%
Tbr1(T-box)/Cortex-Tbr1-ChIP-Seq(GSE71384)/Homer	AAGGTGTKAA	1	-6.769e-01	1.0000	41.0	12.50%	5661.2	12.42%
OCT:OCT(POU Homeobox IR1)/NPC-Brn2-ChIP-Seq(GSE35496)/Homer	ATGAATWATTCATGA	1	-6.622e-01	1.0000	1.0	0.30%	100.2	0.22%
HIC1(Zf)/Treg-ZBTB29-ChIP-Seq(GSE99889)/Homer	TGCCAGCB	1	-6.511e-01	1.0000	112.0	34.15%	15564.0	34.15%
FOXA1(Forkhead)/LNCAP-FOXA1-ChIP-Seq(GSE27824)/Homer	WAAGTAAACA	1	-6.510e-01	1.0000	27.0	8.23%	3738.9	8.20%
DLX5(Homeobox)/BasalGanglia-Dlx5-ChIP-seq(GSE124936)/Homer	SSTAATTA	1	-6.492e-01	1.0000	20.0	6.10%	2763.6	6.06%
Bach1(bZIP)/K562-Bach1-ChIP-Seq(GSE31477)/Homer	AWWNTGCTGAGTCAT	1	-6.343e-01	1.0000	2.0	0.61%	246.2	0.54%
Mef2b(MADS)/HEK293-Mef2b.V5-ChIP-Seq(GSE67450)/Homer	GCTATTTTTGGM	1	-6.290e-01	1.0000	23.0	7.01%	3199.2	7.02%
p63(p53)/Keratinocyte-p63-ChIP-Seq(GSE17611)/Homer	NNDRCATGYCYNRRCATGYH	1	-6.102e-01	1.0000	12.0	3.66%	1670.6	3.67%
COUP-TFII(NR)/Artia-Nr2f2-ChIP-Seq(GSE46497)/Homer	AGRGGTCA	1	-6.091e-01	1.0000	73.0	22.26%	10201.1	22.38%
Stat3(Stat)/mES-Stat3-ChIP-Seq(GSE11431)/Homer	CTTCCGGGAA	1	-5.995e-01	1.0000	31.0	9.45%	4347.7	9.54%
TEAD(TEA)/Fibroblast-PU.1-ChIP-Seq(Unpublished)/Homer	YCWGGAATGY	1	-5.987e-01	1.0000	18.0	5.49%	2523.3	5.54%
CLOCK(bHLH)/Liver-Clock-ChIP-Seq(GSE39860)/Homer	GHCACGTG	1	-5.972e-01	1.0000	29.0	8.84%	4069.5	8.93%
GLIS3(Zf)/Thyroid-Glis3.GFP-ChIP-Seq(GSE103297)/Homer	CTCCCTGGGAGGCCN	1	-5.900e-01	1.0000	119.0	36.28%	16636.0	36.50%
PPARE(NR) DR1/3T3L1-Pparg-ChIP-Seq(GSE13511)/Homer	TGACCTTTGCCCCA	1	-5.891e-01	1.0000	44.0	13.41%	6179.8	13.56%
FOXM1(Forkhead)/MCF7-FOXM1-ChIP-Seq(GSE72977)/Homer	TRTTTACTTW	1	-5.809e-01	1.0000	23.0	7.01%	3242.0	7.11%
DLX2(Homeobox)/BasalGanglia-Dlx2-ChIP-seq(GSE124936)/Homer	NNNTAATTAS	1	-5.798e-01	1.0000	40.0	12.20%	5630.8	12.36%
Nkx6.1(Homeobox)/Islet-Nkx6.1-ChIP-Seq(GSE40975)/Homer	GKTAATGR	1	-5.783e-01	1.0000	63.0	19.21%	8850.4	19.42%
HRE(HSF)/Striatum-HSF1-ChIP-Seq(GSE38000)/Homer	TTCTAGAABNTTCTA	1	-5.753e-01	1.0000	7.0	2.13%	982.7	2.16%
PSE(SNAPc)/K562-mStart-Seq/Homer	WAVTCACCMTAASYDAAAAG	1	-5.633e-01	1.0000	10.0	3.05%	1417.6	3.11%
Dlx3(Homeobox)/Kerainocytes-Dlx3-ChIP-Seq(GSE89884)/Homer	NDGTAATTAC	1	-5.597e-01	1.0000	16.0	4.88%	2272.7	4.99%
Mef2c(MADS)/GM12878-Mef2c-ChIP-Seq(GSE32465)/Homer	DCYAAAAATAGM	1	-5.535e-01	1.0000	11.0	3.35%	1566.3	3.44%
Smad3(MAD)/NPC-Smad3-ChIP-Seq(GSE36673)/Homer	TWGTCTGV	1	-5.422e-01	1.0000	115.0	35.06%	16163.5	35.47%
CRE(bZIP)/Promoter/Homer	CSGTGACGTCAC	1	-5.358e-01	1.0000	23.0	7.01%	3285.6	7.21%
ZNF189(Zf)/HEK293-ZNF189.GFP-ChIP-Seq(GSE58341)/Homer	TGGAACAGMA	1	-5.320e-01	1.0000	37.0	11.28%	5266.4	11.56%
CEBP:AP1(bZIP)/ThioMac-CEBPb-ChIP-Seq(GSE21512)/Homer	DRTGTTGCAA	1	-5.302e-01	1.0000	20.0	6.10%	2865.1	6.29%
Nkx2.1(Homeobox)/LungAC-Nkx2.1-ChIP-Seq(GSE43252)/Homer	RSCACTYRAG	1	-5.232e-01	1.0000	97.0	29.57%	13687.7	30.04%
E2F(E2F)/Hela-CellCycle-Expression/Homer	TTSGCGCGAAAA	1	-5.208e-01	1.0000	7.0	2.13%	1012.1	2.22%
Ascl2(bHLH)/ESC-Ascl2-ChIP-Seq(GSE97712)/Homer	SSRGCAGCTGCH	1	-5.187e-01	1.0000	62.0	18.90%	8798.1	19.31%
MafF(bZIP)/HepG2-MafF-ChIP-Seq(GSE31477)/Homer	HWWGTCAGCAWWTTT	1	-5.145e-01	1.0000	5.0	1.52%	724.1	1.59%
ERRg(NR)/Kidney-ESRRG-ChIP-Seq(GSE104905)/Homer	GTGACCTTGRVN	1	-5.127e-01	1.0000	29.0	8.84%	4159.1	9.13%
Zac1(Zf)/Neuro2A-Plagl1-ChIP-Seq(GSE75942)/Homer	HAWGRGGCCM	1	-5.108e-01	1.0000	163.0	49.70%	22898.0	50.25%
STAT6(Stat)/Macrophage-Stat6-ChIP-Seq(GSE38377)/Homer	TTCCKNAGAA	1	-4.992e-01	1.0000	16.0	4.88%	2323.6	5.10%
EBF2(EBF)/BrownAdipose-EBF2-ChIP-Seq(GSE97114)/Homer	NABTCCCWDGGGAVH	1	-4.845e-01	1.0000	55.0	16.77%	7867.4	17.26%
FOXK2(Forkhead)/U2OS-FOXK2-ChIP-Seq(E-MTAB-2204)/Homer	SCHTGTTTACAT	1	-4.759e-01	1.0000	16.0	4.88%	2344.4	5.14%
PBX1(Homeobox)/MCF7-PBX1-ChIP-Seq(GSE28007)/Homer	GSCTGTCACTCA	1	-4.609e-01	1.0000	4.0	1.22%	602.4	1.32%
NPAS(bHLH)/Liver-NPAS-ChIP-Seq(GSE39860)/Homer	NVCACGTG	1	-4.597e-01	1.0000	54.0	16.46%	7765.5	17.04%
FOXK1(Forkhead)/HEK293-FOXK1-ChIP-Seq(GSE51673)/Homer	NVWTGTTTAC	1	-4.569e-01	1.0000	25.0	7.62%	3654.3	8.02%
LRF(Zf)/Erythroblasts-ZBTB7A-ChIP-Seq(GSE74977)/Homer	AAGACCCYYN	1	-4.566e-01	1.0000	131.0	39.94%	18558.8	40.72%
ISRE(IRF)/ThioMac-LPS-Expression(GSE23622)/Homer	AGTTTCASTTTC	1	-4.505e-01	1.0000	3.0	0.91%	455.5	1.00%
Mef2a(MADS)/HL1-Mef2a.biotin-ChIP-Seq(GSE21529)/Homer	CYAAAAATAG	1	-4.431e-01	1.0000	10.0	3.05%	1502.7	3.30%
THRb(NR)/Liver-NR1A2-ChIP-Seq(GSE52613)/Homer	TRAGGTCA	1	-4.416e-01	1.0000	147.0	44.82%	20817.5	45.68%
Tbx21(T-box)/GM12878-TBX21-ChIP-Seq(Encode)/Homer	AGGTGTGAAA	1	-4.411e-01	1.0000	27.0	8.23%	3959.7	8.69%
Tcf21(bHLH)/ArterySmoothMuscle-Tcf21-ChIP-Seq(GSE61369)/Homer	NAACAGCTGG	1	-4.375e-01	1.0000	48.0	14.63%	6952.4	15.26%
Brn2(POU Homeobox)/NPC-Brn2-ChIP-Seq(GSE35496)/Homer	ATGAATATTC	1	-4.343e-01	1.0000	2.0	0.61%	306.2	0.67%
Ap4(bHLH)/AML-Tfap4-ChIP-Seq(GSE45738)/Homer	NAHCAGCTGD	1	-4.243e-01	1.0000	58.0	17.68%	8389.1	18.41%
GRHL2(CP2)/HBE-GRHL2-ChIP-Seq(GSE46194)/Homer	AAACYKGTTWDACMRGTTTB	1	-4.212e-01	1.0000	9.0	2.74%	1372.4	3.01%
BMAL1(bHLH)/Liver-Bmal1-ChIP-Seq(GSE39860)/Homer	GNCACGTG	1	-4.175e-01	1.0000	61.0	18.60%	8825.9	19.37%
CArG(MADS)/PUER-Srf-ChIP-Seq(Sullivan_et_al.)/Homer	CCATATATGGNM	1	-4.147e-01	1.0000	10.0	3.05%	1525.8	3.35%
STAT6(Stat)/CD4-Stat6-ChIP-Seq(GSE22104)/Homer	ABTTCYYRRGAA	1	-4.136e-01	1.0000	15.0	4.57%	2259.8	4.96%
EKLF(Zf)/Erythrocyte-Klf1-ChIP-Seq(GSE20478)/Homer	NWGGGTGTGGCY	1	-3.985e-01	1.0000	14.0	4.27%	2128.8	4.67%
Egr1(Zf)/K562-Egr1-ChIP-Seq(GSE32465)/Homer	TGCGTGGGYG	1	-3.965e-01	1.0000	77.0	23.48%	11123.9	24.41%
SpiB(ETS)/OCILY3-SPIB-ChIP-Seq(GSE56857)/Homer	AAAGRGGAAGTG	1	-3.926e-01	1.0000	14.0	4.27%	2134.7	4.68%
Phox2a(Homeobox)/Neuron-Phox2a-ChIP-Seq(GSE31456)/Homer	YTAATYNRATTA	1	-3.893e-01	1.0000	7.0	2.13%	1098.0	2.41%
X-box(HTH)/NPC-H3K4me1-ChIP-Seq(GSE16256)/Homer	GGTTGCCATGGCAA	1	-3.879e-01	1.0000	7.0	2.13%	1099.6	2.41%
Lhx3(Homeobox)/Neuron-Lhx3-ChIP-Seq(GSE31456)/Homer	ADBTAATTAR	1	-3.817e-01	1.0000	44.0	13.41%	6475.7	14.21%
Isl1(Homeobox)/Neuron-Isl1-ChIP-Seq(GSE31456)/Homer	CTAATKGV	1	-3.793e-01	1.0000	53.0	16.16%	7761.8	17.03%
FOXA1:AR(Forkhead NR)/LNCAP-AR-ChIP-Seq(GSE27824)/Homer	AGTAAACAAAAAAGAACAND	1	-3.777e-01	1.0000	1.0	0.30%	160.2	0.35%
ZNF165(Zf)/WHIM12-ZNF165-ChIP-Seq(GSE65937)/Homer	AAGGKGRCGCAGGCA	1	-3.768e-01	1.0000	12.0	3.66%	1855.6	4.07%
c-Myc(bHLH)/LNCAP-cMyc-ChIP-Seq(Unpublished)/Homer	VCCACGTG	1	-3.734e-01	1.0000	34.0	10.37%	5057.2	11.10%
GATA:SCL(Zf bHLH)/Ter119-SCL-ChIP-Seq(GSE18720)/Homer	CRGCTGBNGNSNNSAGATAA	1	-3.732e-01	1.0000	3.0	0.91%	492.4	1.08%
E2A(bHLH)/proBcell-E2A-ChIP-Seq(GSE21978)/Homer	DNRCAGCTGY	1	-3.724e-01	1.0000	77.0	23.48%	11173.8	24.52%
Oct4:Sox17(POU Homeobox HMG)/F9-Sox17-ChIP-Seq(GSE44553)/Homer	CCATTGTATGCAAAT	1	-3.721e-01	1.0000	2.0	0.61%	331.9	0.73%
EBF(EBF)/proBcell-EBF-ChIP-Seq(GSE21978)/Homer	DGTCCCYRGGGA	1	-3.668e-01	1.0000	14.0	4.27%	2161.1	4.74%
GATA3(Zf) DR8/iTreg-Gata3-ChIP-Seq(GSE20898)/Homer	AGATSTNDNNDSAGATAASN	1	-3.647e-01	1.0000	1.0	0.30%	164.7	0.36%
PR(NR)/T47D-PR-ChIP-Seq(GSE31130)/Homer	VAGRACAKNCTGTBC	1	-3.647e-01	1.0000	62.0	18.90%	9067.5	19.90%
ZKSCAN1(Zf)/HepG2-ZKSCAN1-ChIP-Seq(Encode)/Homer	GCACAYAGTAGGKCY	1	-3.616e-01	1.0000	1.0	0.30%	165.4	0.36%
RXR(NR) DR1/3T3L1-RXR-ChIP-Seq(GSE13511)/Homer	TAGGGCAAAGGTCA	1	-3.604e-01	1.0000	55.0	16.77%	8081.2	17.73%
IRF4(IRF)/GM12878-IRF4-ChIP-Seq(GSE32465)/Homer	ACTGAAACCA	1	-3.550e-01	1.0000	12.0	3.66%	1878.0	4.12%
Tlx?(NR)/NPC-H3K4me1-ChIP-Seq(GSE16256)/Homer	CTGGCAGSCTGCCA	1	-3.463e-01	1.0000	17.0	5.18%	2627.3	5.77%
FoxL2(Forkhead)/Ovary-FoxL2-ChIP-Seq(GSE60858)/Homer	WWTRTAAACAVG	1	-3.441e-01	1.0000	18.0	5.49%	2777.7	6.10%
IRF3(IRF)/BMDM-Irf3-ChIP-Seq(GSE67343)/Homer	AGTTTCAKTTTC	1	-3.410e-01	1.0000	11.0	3.35%	1742.8	3.82%
MITF(bHLH)/MastCells-MITF-ChIP-Seq(GSE48085)/Homer	RTCATGTGAC	1	-3.404e-01	1.0000	37.0	11.28%	5543.8	12.17%
Foxo3(Forkhead)/U2OS-Foxo3-ChIP-Seq(E-MTAB-2701)/Homer	DGTAAACA	1	-3.369e-01	1.0000	16.0	4.88%	2491.1	5.47%
Hnf1(Homeobox)/Liver-Foxa2-Chip-Seq(GSE25694)/Homer	GGTTAAWCATTAA	1	-3.303e-01	1.0000	3.0	0.91%	516.2	1.13%
IRF1(IRF)/PBMC-IRF1-ChIP-Seq(GSE43036)/Homer	GAAAGTGAAAGT	1	-3.184e-01	1.0000	5.0	1.52%	844.3	1.85%
EWS:ERG-fusion(ETS)/CADO_ES1-EWS:ERG-ChIP-Seq(SRA014231)/Homer	ATTTCCTGTN	1	-3.101e-01	1.0000	27.0	8.23%	4145.6	9.10%
STAT1(Stat)/HelaS3-STAT1-ChIP-Seq(GSE12782)/Homer	NATTTCCNGGAAAT	1	-3.097e-01	1.0000	10.0	3.05%	1624.9	3.57%
Foxf1(Forkhead)/Lung-Foxf1-ChIP-Seq(GSE77951)/Homer	WWATRTAAACAN	1	-3.085e-01	1.0000	20.0	6.10%	3120.5	6.85%
HEB(bHLH)/mES-Heb-ChIP-Seq(GSE53233)/Homer	VCAGCTGBNN	1	-3.080e-01	1.0000	95.0	28.96%	13864.6	30.42%
Zfp281(Zf)/ES-Zfp281-ChIP-Seq(GSE81042)/Homer	CCCCTCCCCCAC	1	-3.063e-01	1.0000	26.0	7.93%	4005.7	8.79%
Mouse_Recombination_Hotspot(Zf)/Testis-DMC1-ChIP-Seq(GSE24438)/Homer	ACTYKNATTCGTGNTACTTC	1	-3.022e-01	1.0000	1.0	0.30%	186.4	0.41%
GRE(NR) IR3/RAW264.7-GRE-ChIP-Seq(Unpublished)/Homer	VAGRACAKWCTGTYC	1	-2.995e-01	1.0000	5.0	1.52%	859.6	1.89%
Myf5(bHLH)/GM-Myf5-ChIP-Seq(GSE24852)/Homer	BAACAGCTGT	1	-2.989e-01	1.0000	29.0	8.84%	4456.3	9.78%
RUNX-AML(Runt)/CD4+-PolII-ChIP-Seq(Barski_et_al.)/Homer	GCTGTGGTTW	1	-2.946e-01	1.0000	18.0	5.49%	2844.0	6.24%
PU.1:IRF8(ETS:IRF)/pDC-Irf8-ChIP-Seq(GSE66899)/Homer	GGAAGTGAAAST	1	-2.936e-01	1.0000	7.0	2.13%	1179.3	2.59%
ZEB1(Zf)/PDAC-ZEB1-ChIP-Seq(GSE64557)/Homer	VCAGGTRDRY	1	-2.842e-01	1.0000	71.0	21.65%	10528.4	23.10%
TR4(NR) DR1/Hela-TR4-ChIP-Seq(GSE24685)/Homer	GAGGTCAAAGGTCA	1	-2.821e-01	1.0000	4.0	1.22%	712.8	1.56%
Foxa3(Forkhead)/Liver-Foxa3-ChIP-Seq(GSE77670)/Homer	BSNTGTTTACWYWGN	1	-2.809e-01	1.0000	6.0	1.83%	1035.0	2.27%
ZSCAN22(Zf)/HEK293-ZSCAN22.GFP-ChIP-Seq(GSE58341)/Homer	SMCAGTCWGAKGGAGGAGGC	1	-2.805e-01	1.0000	5.0	1.52%	875.5	1.92%
Zic3(Zf)/mES-Zic3-ChIP-Seq(GSE37889)/Homer	GGCCYCCTGCTGDGH	1	-2.729e-01	1.0000	45.0	13.72%	6830.8	14.99%
Foxo1(Forkhead)/RAW-Foxo1-ChIP-Seq(Fan_et_al.)/Homer	CTGTTTAC	1	-2.705e-01	1.0000	58.0	17.68%	8706.5	19.10%
RBPJ:Ebox(? bHLH)/Panc1-Rbpj1-ChIP-Seq(GSE47459)/Homer	GGGRAARRGRMCAGMTG	1	-2.661e-01	1.0000	13.0	3.96%	2133.5	4.68%
KLF6(Zf)/PDAC-KLF6-ChIP-Seq(GSE64557)/Homer	MKGGGYGTGGCC	1	-2.633e-01	1.0000	135.0	41.16%	19606.4	43.02%
ZNF136(Zf)/HEK293-ZNF136.GFP-ChIP-Seq(GSE58341)/Homer	YTKGATAHAGTATTCTWGGTNGGCA	1	-2.602e-01	1.0000	1.0	0.30%	204.1	0.45%
TEAD2(TEA)/Py2T-Tead2-ChIP-Seq(GSE55709)/Homer	CCWGGAATGY	1	-2.590e-01	1.0000	14.0	4.27%	2295.8	5.04%
OCT:OCT(POU Homeobox)/NPC-OCT6-ChIP-Seq(GSE43916)/Homer	YATGCATATRCATRT	1	-2.539e-01	1.0000	1.0	0.30%	207.4	0.46%
ZNF669(Zf)/HEK293-ZNF669.GFP-ChIP-Seq(GSE58341)/Homer	GARTGGTCATCGCCC	1	-2.519e-01	1.0000	4.0	1.22%	737.0	1.62%
FXR(NR) IR1/Liver-FXR-ChIP-Seq(Chong_et_al.)/Homer	AGGTCANTGACCTB	1	-2.484e-01	1.0000	16.0	4.88%	2614.4	5.74%
Pitx1:Ebox(Homeobox bHLH)/Hindlimb-Pitx1-ChIP-Seq(GSE41591)/Homer	YTAATTRAWWCCAGATGT	1	-2.443e-01	1.0000	3.0	0.91%	575.5	1.26%
ARE(NR)/LNCAP-AR-ChIP-Seq(GSE27824)/Homer	RGRACASNSTGTYCYB	1	-2.439e-01	1.0000	6.0	1.83%	1071.9	2.35%
Ptf1a(bHLH)/Panc1-Ptf1a-ChIP-Seq(GSE47459)/Homer	ACAGCTGTTN	1	-2.400e-01	1.0000	116.0	35.37%	17020.4	37.35%
RORgt(NR)/EL4-RORgt.Flag-ChIP-Seq(GSE56019)/Homer	AAYTAGGTCA	1	-2.368e-01	1.0000	2.0	0.61%	405.5	0.89%
RORgt(NR)/EL4-RORgt.Flag-ChIP-Seq(GSE56019)/Homer	AAYTAGGTCA	1	-2.368e-01	1.0000	2.0	0.61%	405.5	0.89%
ZBTB18(Zf)/HEK293-ZBTB18.GFP-ChIP-Seq(GSE58341)/Homer	AACATCTGGA	1	-2.335e-01	1.0000	17.0	5.18%	2790.5	6.12%
DUX4(Homeobox)/Myoblasts-DUX4.V5-ChIP-Seq(GSE75791)/Homer	NWTAAYCYAATCAWN	1	-2.321e-01	1.0000	1.0	0.30%	218.0	0.48%
Pdx1(Homeobox)/Islet-Pdx1-ChIP-Seq(SRA008281)/Homer	YCATYAATCA	1	-2.313e-01	1.0000	18.0	5.49%	2945.2	6.46%
p73(p53)/Trachea-p73-ChIP-Seq(PRJNA310161)/Homer	NRRRCAWGTCCDGRCATGYY	1	-2.302e-01	1.0000	1.0	0.30%	219.9	0.48%
Tcf12(bHLH)/GM12878-Tcf12-ChIP-Seq(GSE32465)/Homer	VCAGCTGYTG	1	-2.292e-01	1.0000	50.0	15.24%	7660.9	16.81%
ZNF415(Zf)/HEK293-ZNF415.GFP-ChIP-Seq(GSE58341)/Homer	GRTGMTRGAGCC	1	-2.292e-01	1.0000	30.0	9.15%	4739.5	10.40%
AR-halfsite(NR)/LNCaP-AR-ChIP-Seq(GSE27824)/Homer	CCAGGAACAG	1	-2.286e-01	1.0000	133.0	40.55%	19442.6	42.66%
DMRT6(DM)/Testis-DMRT6-ChIP-Seq(GSE60440)/Homer	YDGHTACAWTGTADC	1	-2.269e-01	1.0000	2.0	0.61%	412.6	0.91%
Barx1(Homeobox)/Stomach-Barx1.3xFlag-ChIP-Seq(GSE69483)/Homer	AAACMATTAN	1	-2.234e-01	1.0000	8.0	2.44%	1416.0	3.11%
MafA(bZIP)/Islet-MafA-ChIP-Seq(GSE30298)/Homer	TGCTGACTCA	1	-2.203e-01	1.0000	27.0	8.23%	4314.4	9.47%
Zfp57(Zf)/H1-ZFP57.HA-ChIP-Seq(GSE115387)/Homer	NANTGCSGCA	1	-2.196e-01	1.0000	38.0	11.59%	5938.8	13.03%
Tbx5(T-box)/HL1-Tbx5.biotin-ChIP-Seq(GSE21529)/Homer	AGGTGTCA	1	-2.178e-01	1.0000	114.0	34.76%	16815.7	36.90%
PAX5(Paired Homeobox) condensed/GM12878-PAX5-ChIP-Seq(GSE32465)/Homer	GTCACGCTCSCTGM	1	-2.137e-01	1.0000	4.0	1.22%	773.7	1.70%
MNT(bHLH)/HepG2-MNT-ChIP-Seq(Encode)/Homer	DGCACACGTG	1	-2.137e-01	1.0000	32.0	9.76%	5070.7	11.13%
Nr5a2(NR)/mES-Nr5a2-ChIP-Seq(GSE19019)/Homer	BTCAAGGTCA	1	-2.096e-01	1.0000	15.0	4.57%	2527.9	5.55%
GLI3(Zf)/Limb-GLI3-ChIP-Chip(GSE11077)/Homer	CGTGGGTGGTCC	1	-2.069e-01	1.0000	4.0	1.22%	780.7	1.71%
ETS:E-box(ETS bHLH)/HPC7-Scl-ChIP-Seq(GSE22178)/Homer	AGGAARCAGCTG	1	-2.051e-01	1.0000	3.0	0.91%	609.6	1.34%
Zic2(Zf)/ESC-Zic2-ChIP-Seq(SRP197560)/Homer	CHCAGCRGGRGG	1	-1.978e-01	1.0000	34.0	10.37%	5405.4	11.86%
Tbx6(T-box)/ESC-Tbx6-ChIP-Seq(GSE93524)/Homer	DAGGTGTBAA	1	-1.940e-01	1.0000	33.0	10.06%	5267.3	11.56%
E2A(bHLH) near_PU.1/Bcell-PU.1-ChIP-Seq(GSE21512)/Homer	NVCACCTGBN	1	-1.864e-01	1.0000	63.0	19.21%	9669.0	21.22%
Otx2(Homeobox)/EpiLC-Otx2-ChIP-Seq(GSE56098)/Homer	NYTAATCCYB	1	-1.845e-01	1.0000	18.0	5.49%	3036.1	6.66%
c-Myc(bHLH)/mES-cMyc-ChIP-Seq(GSE11431)/Homer	VVCCACGTGG	1	-1.834e-01	1.0000	17.0	5.18%	2885.9	6.33%
Klf4(Zf)/mES-Klf4-ChIP-Seq(GSE11431)/Homer	GCCACACCCA	1	-1.803e-01	1.0000	43.0	13.11%	6780.6	14.88%
FOXP1(Forkhead)/H9-FOXP1-ChIP-Seq(GSE31006)/Homer	NYYTGTTTACHN	1	-1.756e-01	1.0000	8.0	2.44%	1484.2	3.26%
TRPS1(Zf)/MCF7-TRPS1-ChIP-Seq(GSE107013)/Homer	AGATAAGANN	1	-1.736e-01	1.0000	42.0	12.80%	6654.8	14.60%
Ets1-distal(ETS)/CD4+-PolII-ChIP-Seq(Barski_et_al.)/Homer	MACAGGAAGT	1	-1.735e-01	1.0000	11.0	3.35%	1969.7	4.32%
ZNF264(Zf)/HEK293-ZNF264.GFP-ChIP-Seq(GSE58341)/Homer	RGGGCACTAACY	1	-1.729e-01	1.0000	27.0	8.23%	4428.8	9.72%
Sox17(HMG)/Endoderm-Sox17-ChIP-Seq(GSE61475)/Homer	CCATTGTTYB	1	-1.711e-01	1.0000	16.0	4.88%	2757.4	6.05%
E2F6(E2F)/Hela-E2F6-ChIP-Seq(GSE31477)/Homer	GGCGGGAARN	1	-1.704e-01	1.0000	66.0	20.12%	10159.7	22.29%
E2F7(E2F)/Hela-E2F7-ChIP-Seq(GSE32673)/Homer	VDTTTCCCGCCA	1	-1.687e-01	1.0000	15.0	4.57%	2607.8	5.72%
IRF8(IRF)/BMDM-IRF8-ChIP-Seq(GSE77884)/Homer	GRAASTGAAAST	1	-1.683e-01	1.0000	13.0	3.96%	2295.1	5.04%
MYNN(Zf)/HEK293-MYNN.eGFP-ChIP-Seq(Encode)/Homer	TTCAAAWTAAAAGTC	1	-1.642e-01	1.0000	4.0	1.22%	830.7	1.82%
OCT:OCT-short(POU Homeobox)/NPC-OCT6-ChIP-Seq(GSE43916)/Homer	ATGCATWATGCATRW	1	-1.640e-01	1.0000	12.0	3.66%	2147.0	4.71%
GATA(Zf) IR3/iTreg-Gata3-ChIP-Seq(GSE20898)/Homer	NNNNNBAGATAWYATCTVHN	1	-1.636e-01	1.0000	2.0	0.61%	466.7	1.02%
ELF3(ETS)/PDAC-ELF3-ChIP-Seq(GSE64557)/Homer	ANCAGGAAGT	1	-1.588e-01	1.0000	31.0	9.45%	5068.5	11.12%
Twist(bHLH)/HMLE-TWIST1-ChIP-Seq(Chang_et_al)/Homer	VCAKCTGGNNNCCAGMTGBN	1	-1.558e-01	1.0000	3.0	0.91%	662.1	1.45%
Eomes(T-box)/H9-Eomes-ChIP-Seq(GSE26097)/Homer	ATTAACACCT	1	-1.541e-01	1.0000	56.0	17.07%	8771.3	19.25%
Sox21(HMG)/ESC-SOX21-ChIP-Seq(GSE110505)/Homer	BCCWTTGTBYKV	1	-1.515e-01	1.0000	47.0	14.33%	7464.5	16.38%
RUNX2(Runt)/PCa-RUNX2-ChIP-Seq(GSE33889)/Homer	NWAACCACADNN	1	-1.441e-01	1.0000	18.0	5.49%	3132.1	6.87%
ZNF322(Zf)/HEK293-ZNF322.GFP-ChIP-Seq(GSE58341)/Homer	GAGCCTGGTACTGWGCCTGR	1	-1.429e-01	1.0000	12.0	3.66%	2191.6	4.81%
Pbx3(Homeobox)/GM12878-PBX3-ChIP-Seq(GSE32465)/Homer	SCTGTCAMTCAN	1	-1.407e-01	1.0000	8.0	2.44%	1546.8	3.39%
MyoG(bHLH)/C2C12-MyoG-ChIP-Seq(GSE36024)/Homer	AACAGCTG	1	-1.374e-01	1.0000	49.0	14.94%	7812.1	17.14%
Slug(Zf)/Mesoderm-Snai2-ChIP-Seq(GSE61475)/Homer	SNGCACCTGCHS	1	-1.371e-01	1.0000	24.0	7.32%	4076.9	8.95%
Sox6(HMG)/Myotubes-Sox6-ChIP-Seq(GSE32627)/Homer	CCATTGTTNY	1	-1.260e-01	1.0000	38.0	11.59%	6228.2	13.67%
DMRT1(DM)/Testis-DMRT1-ChIP-Seq(GSE64892)/Homer	TWGHWACAWTGTWDC	1	-1.172e-01	1.0000	2.0	0.61%	521.5	1.14%
Srebp1a(bHLH)/HepG2-Srebp1a-ChIP-Seq(GSE31477)/Homer	RTCACSCCAY	1	-1.170e-01	1.0000	5.0	1.52%	1081.5	2.37%
Tbx20(T-box)/Heart-Tbx20-ChIP-Seq(GSE29636)/Homer	GGTGYTGACAGS	1	-1.170e-01	1.0000	4.0	1.22%	902.3	1.98%
Sox15(HMG)/CPA-Sox15-ChIP-Seq(GSE62909)/Homer	RAACAATGGN	1	-1.134e-01	1.0000	24.0	7.32%	4155.0	9.12%
Duxbl(Homeobox)/NIH3T3-Duxbl.HA-ChIP-Seq(GSE119782)/Homer	TAAYCYAATCAA	1	-1.111e-01	1.0000	1.0	0.30%	312.6	0.69%
Rbpj1(?)/Panc1-Rbpj1-ChIP-Seq(GSE47459)/Homer	HTTTCCCASG	1	-1.108e-01	1.0000	58.0	17.68%	9254.7	20.31%
PRDM14(Zf)/H1-PRDM14-ChIP-Seq(GSE22767)/Homer	RGGTCTCTAACY	1	-1.098e-01	1.0000	7.0	2.13%	1444.6	3.17%
Foxh1(Forkhead)/hESC-FOXH1-ChIP-Seq(GSE29422)/Homer	NNTGTGGATTSS	1	-1.068e-01	1.0000	12.0	3.66%	2284.6	5.01%
Sp1(Zf)/Promoter/Homer	GGCCCCGCCCCC	1	-1.056e-01	1.0000	78.0	23.78%	12191.5	26.75%
KLF1(Zf)/HUDEP2-KLF1-CutnRun(GSE136251)/Homer	VDGGGYGGGGCY	1	-1.050e-01	1.0000	132.0	40.24%	19875.6	43.61%
STAT5(Stat)/mCD4+-Stat5-ChIP-Seq(GSE12346)/Homer	RTTTCTNAGAAA	1	-1.043e-01	1.0000	9.0	2.74%	1796.9	3.94%
HNF4a(NR) DR1/HepG2-HNF4a-ChIP-Seq(GSE25021)/Homer	CARRGKBCAAAGTYCA	1	-1.014e-01	1.0000	12.0	3.66%	2300.9	5.05%
ZEB2(Zf)/SNU398-ZEB2-ChIP-Seq(GSE103048)/Homer	GNMCAGGTGTGC	1	-1.013e-01	1.0000	41.0	12.50%	6785.7	14.89%
RORg(NR)/Liver-Rorc-ChIP-Seq(GSE101115)/Homer	WAABTAGGTCAV	1	-9.986e-02	1.0000	1.0	0.30%	326.7	0.72%
HNF1b(Homeobox)/PDAC-HNF1B-ChIP-Seq(GSE64557)/Homer	GTTAATNATTAA	1	-9.647e-02	1.0000	2.0	0.61%	553.9	1.22%
n-Myc(bHLH)/mES-nMyc-ChIP-Seq(GSE11431)/Homer	VRCCACGTGG	1	-9.286e-02	1.0000	29.0	8.84%	5008.8	10.99%
Unknown-ESC-element(?)/mES-Nanog-ChIP-Seq(GSE11724)/Homer	CACAGCAGGGGG	1	-9.181e-02	1.0000	25.0	7.62%	4396.6	9.65%
IRF2(IRF)/Erythroblas-IRF2-ChIP-Seq(GSE36985)/Homer	GAAASYGAAASY	1	-9.147e-02	1.0000	3.0	0.91%	763.9	1.68%
PU.1(ETS)/ThioMac-PU.1-ChIP-Seq(GSE21512)/Homer	AGAGGAAGTG	1	-8.921e-02	1.0000	22.0	6.71%	3941.0	8.65%
Npas4(bHLH)/Neuron-Npas4-ChIP-Seq(GSE127793)/Homer	NHRTCACGACDN	1	-8.861e-02	1.0000	33.0	10.06%	5640.7	12.38%
PAX5(Paired Homeobox)/GM12878-PAX5-ChIP-Seq(GSE32465)/Homer	GCAGCCAAGCRTGACH	1	-8.826e-02	1.0000	15.0	4.57%	2833.0	6.22%
p53(p53)/Saos-p53-ChIP-Seq(GSE15780)/Homer	RRCATGYCYRGRCATGYYYN	1	-8.713e-02	1.0000	1.0	0.30%	344.3	0.76%
p53(p53)/Saos-p53-ChIP-Seq/Homer	RRCATGYCYRGRCATGYYYN	1	-8.713e-02	1.0000	1.0	0.30%	344.3	0.76%
En1(Homeobox)/SUM149-EN1-ChIP-Seq(GSE120957)/Homer	NDCTAATTAS	1	-8.487e-02	1.0000	54.0	16.46%	8811.0	19.33%
NFY(CCAAT)/Promoter/Homer	RGCCAATSRG	1	-7.772e-02	1.0000	54.0	16.46%	8856.0	19.43%
DLX1(Homeobox)/BasalGanglia-Dlx1-ChIP-seq(GSE124936)/Homer	NSNNTAATTA	1	-7.451e-02	1.0000	29.0	8.84%	5101.7	11.19%
Meis1(Homeobox)/MastCells-Meis1-ChIP-Seq(GSE48085)/Homer	VGCTGWCAVB	1	-7.188e-02	1.0000	51.0	15.55%	8450.4	18.54%
Pit1(Homeobox)/GCrat-Pit1-ChIP-Seq(GSE58009)/Homer	ATGMATATDC	1	-6.834e-02	1.0000	16.0	4.88%	3079.5	6.76%
Erra(NR)/HepG2-Erra-ChIP-Seq(GSE31477)/Homer	CAAAGGTCAG	1	-6.542e-02	1.0000	79.0	24.09%	12617.9	27.69%
bHLHE41(bHLH)/proB-Bhlhe41-ChIP-Seq(GSE93764)/Homer	KCACGTGMCN	1	-5.780e-02	1.0000	62.0	18.90%	10194.8	22.37%
CTCF(Zf)/CD4+-CTCF-ChIP-Seq(Barski_et_al.)/Homer	AYAGTGCCMYCTRGTGGCCA	1	-5.752e-02	1.0000	7.0	2.13%	1605.9	3.52%
PAX3:FKHR-fusion(Paired Homeobox)/Rh4-PAX3:FKHR-ChIP-Seq(GSE19063)/Homer	ACCRTGACTAATTNN	1	-5.396e-02	1.0000	2.0	0.61%	648.5	1.42%
Sox3(HMG)/NPC-Sox3-ChIP-Seq(GSE33059)/Homer	CCWTTGTY	1	-5.302e-02	1.0000	42.0	12.80%	7241.7	15.89%
SPDEF(ETS)/VCaP-SPDEF-ChIP-Seq(SRA014231)/Homer	ASWTCCTGBT	1	-4.992e-02	1.0000	46.0	14.02%	7875.6	17.28%
Sox2(HMG)/mES-Sox2-ChIP-Seq(GSE11431)/Homer	BCCATTGTTC	1	-4.884e-02	1.0000	19.0	5.79%	3679.3	8.07%
PU.1-IRF(ETS:IRF)/Bcell-PU.1-ChIP-Seq(GSE21512)/Homer	MGGAAGTGAAAC	1	-4.497e-02	1.0000	51.0	15.55%	8678.8	19.04%
ELF5(ETS)/T47D-ELF5-ChIP-Seq(GSE30407)/Homer	ACVAGGAAGT	1	-4.487e-02	1.0000	34.0	10.37%	6085.2	13.35%
AMYB(HTH)/Testes-AMYB-ChIP-Seq(GSE44588)/Homer	TGGCAGTTGG	1	-4.327e-02	1.0000	51.0	15.55%	8696.8	19.08%
Snail1(Zf)/LS174T-SNAIL1.HA-ChIP-Seq(GSE127183)/Homer	TRCACCTGCY	1	-3.940e-02	1.0000	32.0	9.76%	5826.2	12.78%
Tgif2(Homeobox)/mES-Tgif2-ChIP-Seq(GSE55404)/Homer	TGTCANYT	1	-3.815e-02	1.0000	88.0	26.83%	14220.3	31.20%
BMYB(HTH)/Hela-BMYB-ChIP-Seq(GSE27030)/Homer	NHAACBGYYV	1	-3.634e-02	1.0000	49.0	14.94%	8474.3	18.60%
Tbox:Smad(T-box MAD)/ESCd5-Smad2_3-ChIP-Seq(GSE29422)/Homer	AGGTGHCAGACA	1	-3.545e-02	1.0000	2.0	0.61%	716.1	1.57%
ERG(ETS)/VCaP-ERG-ChIP-Seq(GSE14097)/Homer	ACAGGAAGTG	1	-3.479e-02	1.0000	84.0	25.61%	13687.1	30.03%
Tbet(T-box)/CD8-Tbet-ChIP-Seq(GSE33802)/Homer	AGGTGTGAAM	1	-3.292e-02	1.0000	20.0	6.10%	3974.8	8.72%
Srebp2(bHLH)/HepG2-Srebp2-ChIP-Seq(GSE31477)/Homer	CGGTCACSCCAC	1	-3.229e-02	1.0000	3.0	0.91%	954.5	2.09%
E2F1(E2F)/Hela-E2F1-ChIP-Seq(GSE22478)/Homer	CWGGCGGGAA	1	-3.180e-02	1.0000	28.0	8.54%	5277.8	11.58%
MYB(HTH)/ERMYB-Myb-ChIPSeq(GSE22095)/Homer	GGCVGTTR	1	-3.150e-02	1.0000	66.0	20.12%	11090.2	24.34%
KLF3(Zf)/MEF-Klf3-ChIP-Seq(GSE44748)/Homer	NRGCCCCRCCCHBNN	1	-3.022e-02	1.0000	76.0	23.17%	12588.1	27.62%
ZNF652/HepG2-ZNF652.Flag-ChIP-Seq(Encode)/Homer	TTAACCCTTTVNKKN	1	-2.977e-02	1.0000	4.0	1.22%	1178.5	2.59%
PAX6(Paired Homeobox)/Forebrain-Pax6-ChIP-Seq(GSE66961)/Homer	NGTGTTCAVTSAAGCGKAAA	1	-2.775e-02	1.0000	1.0	0.30%	499.0	1.09%
Sox4(HMG)/proB-Sox4-ChIP-Seq(GSE50066)/Homer	YCTTTGTTCC	1	-2.685e-02	1.0000	17.0	5.18%	3541.3	7.77%
Gli2(Zf)/GM2-Gli2-ChIP-Chip(GSE112702)/Homer	YSTGGGTGGTCT	1	-2.651e-02	1.0000	8.0	2.44%	1973.1	4.33%
AP-2alpha(AP2)/Hela-AP2alpha-ChIP-Seq(GSE31477)/Homer	ATGCCCTGAGGC	1	-2.387e-02	1.0000	61.0	18.60%	10474.1	22.98%
GFX(?)/Promoter/Homer	ATTCTCGCGAGA	1	-2.361e-02	1.0000	1.0	0.30%	520.2	1.14%
Tgif1(Homeobox)/mES-Tgif1-ChIP-Seq(GSE55404)/Homer	YTGWCADY	1	-2.246e-02	1.0000	76.0	23.17%	12733.5	27.94%
ZBTB33(Zf)/GM12878-ZBTB33-ChIP-Seq(GSE32465)/Homer	GGVTCTCGCGAGAAC	1	-1.775e-02	1.0000	4.0	1.22%	1277.8	2.80%
PRDM15(Zf)/ESC-Prdm15-ChIP-Seq(GSE73694)/Homer	YCCDNTCCAGGTTTT	1	-1.528e-02	1.0000	38.0	11.59%	7133.6	15.65%
Klf9(Zf)/GBM-Klf9-ChIP-Seq(GSE62211)/Homer	GCCACRCCCACY	1	-9.420e-03	1.0000	53.0	16.16%	9653.6	21.18%
YY1(Zf)/Promoter/Homer	CAAGATGGCGGC	1	-8.878e-03	1.0000	3.0	0.91%	1180.1	2.59%
Pax8(Paired Homeobox)/Thyroid-Pax8-ChIP-Seq(GSE26938)/Homer	GTCATGCHTGRCTGS	1	-7.684e-03	1.0000	10.0	3.05%	2638.2	5.79%
Nur77(NR)/K562-NR4A1-ChIP-Seq(GSE31363)/Homer	TGACCTTTNCNT	1	-7.163e-03	1.0000	1.0	0.30%	683.5	1.50%
Sox10(HMG)/SciaticNerve-Sox3-ChIP-Seq(GSE35132)/Homer	CCWTTGTYYB	1	-6.756e-03	1.0000	35.0	10.67%	6946.8	15.24%
AP-2gamma(AP2)/MCF7-TFAP2C-ChIP-Seq(GSE21234)/Homer	SCCTSAGGSCAW	1	-6.573e-03	1.0000	76.0	23.17%	13281.3	29.14%
ZNF711(Zf)/SHSY5Y-ZNF711-ChIP-Seq(GSE20673)/Homer	AGGCCTAG	1	-5.106e-03	1.0000	117.0	35.67%	19369.6	42.50%
ZNF341(Zf)/EBV-ZNF341-ChIP-Seq(GSE113194)/Homer	GGAACAGCCG	1	-3.120e-03	1.0000	23.0	7.01%	5193.5	11.40%
ETV1(ETS)/GIST48-ETV1-ChIP-Seq(GSE22441)/Homer	AACCGGAAGT	1	-2.246e-03	1.0000	77.0	23.48%	13857.6	30.41%
Ronin(THAP)/ES-Thap11-ChIP-Seq(GSE51522)/Homer	RACTACAACTCCCAGVAKGC	1	-1.773e-03	1.0000	3.0	0.91%	1449.2	3.18%
ETS:RUNX(ETS Runt)/Jurkat-RUNX1-ChIP-Seq(GSE17954)/Homer	RCAGGATGTGGT	1	-1.509e-03	1.0000	2.0	0.61%	1208.4	2.65%
ZFX(Zf)/mES-Zfx-ChIP-Seq(GSE11431)/Homer	AGGCCTRG	1	-1.485e-03	1.0000	67.0	20.43%	12494.2	27.42%
ZNF143|STAF(Zf)/CUTLL-ZNF143-ChIP-Seq(GSE29600)/Homer	ATTTCCCAGVAKSCY	1	-1.120e-03	1.0000	12.0	3.66%	3458.7	7.59%
EWS:FLI1-fusion(ETS)/SK_N_MC-EWS:FLI1-ChIP-Seq(SRA014231)/Homer	VACAGGAAAT	1	-9.190e-04	1.0000	25.0	7.62%	5874.4	12.89%
NRF(NRF)/Promoter/Homer	STGCGCATGCGC	1	-8.630e-04	1.0000	17.0	5.18%	4461.3	9.79%
Elf4(ETS)/BMDM-Elf4-ChIP-Seq(GSE88699)/Homer	ACTTCCKGKT	1	-8.350e-04	1.0000	50.0	15.24%	10039.4	22.03%
EHF(ETS)/LoVo-EHF-ChIP-Seq(GSE49402)/Homer	AVCAGGAAGT	1	-8.040e-04	1.0000	51.0	15.55%	10210.5	22.41%
BORIS(Zf)/K562-CTCFL-ChIP-Seq(GSE32465)/Homer	CNNBRGCGCCCCCTGSTGGC	1	-6.740e-04	1.0000	14.0	4.27%	3956.4	8.68%
E2F4(E2F)/K562-E2F4-ChIP-Seq(GSE31477)/Homer	GGCGGGAAAH	1	-6.500e-04	1.0000	45.0	13.72%	9315.9	20.44%
GFY(?)/Promoter/Homer	ACTACAATTCCC	1	-6.380e-04	1.0000	3.0	0.91%	1614.5	3.54%
NRF1(NRF)/MCF7-NRF1-ChIP-Seq(Unpublished)/Homer	CTGCGCATGCGC	1	-4.160e-04	1.0000	17.0	5.18%	4633.3	10.17%
ETS1(ETS)/Jurkat-ETS1-ChIP-Seq(GSE17954)/Homer	ACAGGAAGTG	1	-3.680e-04	1.0000	53.0	16.16%	10773.1	23.64%
Etv2(ETS)/ES-ER71-ChIP-Seq(GSE59402)/Homer	NNAYTTCCTGHN	1	-1.460e-04	1.0000	40.0	12.20%	8926.3	19.59%
GFY-Staf(? Zf)/Promoter/Homer	RACTACAATTCCCAGAAKGC	1	-1.180e-04	1.0000	2.0	0.61%	1587.6	3.48%
Fli1(ETS)/CD8-FLI-ChIP-Seq(GSE20898)/Homer	NRYTTCCGGH	1	-4.800e-05	1.0000	65.0	19.82%	13278.7	29.14%
GABPA(ETS)/Jurkat-GABPa-ChIP-Seq(GSE17954)/Homer	RACCGGAAGT	1	-6.000e-06	1.0000	45.0	13.72%	10580.1	23.22%
ETV4(ETS)/HepG2-ETV4-ChIP-Seq(ENCODE)/Homer	ACCGGAAGTG	1	-3.000e-06	1.0000	63.0	19.21%	13700.5	30.06%
Elk4(ETS)/Hela-Elk4-ChIP-Seq(GSE31477)/Homer	NRYTTCCGGY	1	-0.000e+00	1.0000	38.0	11.59%	9986.0	21.91%
ELF1(ETS)/Jurkat-ELF1-ChIP-Seq(SRA014231)/Homer	AVCCGGAAGT	1	-0.000e+00	1.0000	30.0	9.15%	9080.8	19.93%
Elk1(ETS)/Hela-Elk1-ChIP-Seq(GSE31477)/Homer	HACTTCCGGY	1	-0.000e+00	1.0000	34.0	10.37%	9822.2	21.55%
ETS(ETS)/Promoter/Homer	AACCGGAAGT	1	-0.000e+00	1.0000	15.0	4.57%	6125.8	13.44%
ZFP3(Zf)/HEK293-ZFP3.GFP-ChIP-Seq(GSE58341)/Homer	GGGTTTTGAAGGATGARTAGGAGTT	1	-0.000e+00	1.0000	0.0	0.00%	4.4	0.01%
ZNF528(Zf)/HEK293-ZNF528.GFP-ChIP-Seq(GSE58341)/Homer	AGAAATGACTTCCCT	1	-0.000e+00	1.0000	0.0	0.00%	21.8	0.05%
p53(p53)/mES-cMyc-ChIP-Seq(GSE11431)/Homer	ACATGCCCGGGCAT	1	-0.000e+00	1.0000	0.0	0.00%	103.2	0.23%
ZNF41(Zf)/HEK293-ZNF41.GFP-ChIP-Seq(GSE58341)/Homer	CCTCATGGTGYCYTWYTCCCTTGTG	1	-0.000e+00	1.0000	0.0	0.00%	104.0	0.23%
RARg(NR)/ES-RARg-ChIP-Seq(GSE30538)/Homer	AGGTCAAGGTCA	1	-0.000e+00	1.0000	0.0	0.00%	139.9	0.31%
CTCF-SatelliteElement(Zf?)/CD4+-CTCF-ChIP-Seq(Barski_et_al.)/Homer	TGCAGTTCCMVNWRTGGCCA	1	-0.000e+00	1.0000	0.0	0.00%	76.1	0.17%
GATA(Zf) IR4/iTreg-Gata3-ChIP-Seq(GSE20898)/Homer	NAGATWNBNATCTNN	1	-0.000e+00	1.0000	0.0	0.00%	165.9	0.36%
OCT:OCT(POU Homeobox)/NPC-Brn1-ChIP-Seq(GSE35496)/Homer	ATGAATATTCATGAG	1	-0.000e+00	1.0000	0.0	0.00%	53.6	0.12%
ZNF16(Zf)/HEK293-ZNF16.GFP-ChIP-Seq(GSE58341)/Homer	MACCTTCYATGGCTCCCTAKTGCCY	1	-0.000e+00	1.0000	0.0	0.00%	49.3	0.11%
Pax7(Paired Homeobox)longest/Myoblast-Pax7-ChIP-Seq(GSE25064)/Homer	NTAATTDGCYAATTANNWWD	1	-0.000e+00	1.0000	0.0	0.00%	63.2	0.14%
ZNF382(Zf)/HEK293-ZNF382.GFP-ChIP-Seq(GSE58341)/Homer	GNCTGTASTRNTGBCTCHTT	1	-0.000e+00	1.0000	0.0	0.00%	68.9	0.15%

## Sheet: knownResults_Prolif_UpinHC
Motif Name	Consensus	P-value	Log P-value	q-value (Benjamini)	# of Target Sequences with Motif(of 357)	% of Target Sequences with Motif	# of Background Sequences with Motif(of 45112)	% of Background Sequences with Motif
Mef2b(MADS)/HEK293-Mef2b.V5-ChIP-Seq(GSE67450)/Homer	GCTATTTTTGGM	1e-08	-1.943e+01	0.0000	58.0	16.25%	3184.9	7.06%
MyoD(bHLH)/Myotube-MyoD-ChIP-Seq(GSE21614)/Homer	RRCAGCTGYTSY	1e-07	-1.799e+01	0.0000	86.0	24.09%	5908.2	13.10%
Mef2a(MADS)/HL1-Mef2a.biotin-ChIP-Seq(GSE21529)/Homer	CYAAAAATAG	1e-07	-1.799e+01	0.0000	35.0	9.80%	1476.9	3.27%
Mef2c(MADS)/GM12878-Mef2c-ChIP-Seq(GSE32465)/Homer	DCYAAAAATAGM	1e-07	-1.785e+01	0.0000	36.0	10.08%	1557.9	3.45%
Mef2d(MADS)/Retina-Mef2d-ChIP-Seq(GSE61391)/Homer	GCTATTTTTAGC	1e-07	-1.699e+01	0.0000	24.0	6.72%	790.8	1.75%
Myf5(bHLH)/GM-Myf5-ChIP-Seq(GSE24852)/Homer	BAACAGCTGT	1e-06	-1.611e+01	0.0000	70.0	19.61%	4609.8	10.22%
MyoG(bHLH)/C2C12-MyoG-ChIP-Seq(GSE36024)/Homer	AACAGCTG	1e-05	-1.256e+01	0.0002	99.0	27.73%	8079.6	17.91%
Tcf12(bHLH)/GM12878-Tcf12-ChIP-Seq(GSE32465)/Homer	VCAGCTGYTG	1e-05	-1.174e+01	0.0004	96.0	26.89%	7911.3	17.54%
Ap4(bHLH)/AML-Tfap4-ChIP-Seq(GSE45738)/Homer	NAHCAGCTGD	0.0001	-1.121e+01	0.0007	102.0	28.57%	8664.6	19.21%
TEAD3(TEA)/HepG2-TEAD3-ChIP-Seq(Encode)/Homer	TRCATTCCAG	0.001	-8.978e+00	0.0056	62.0	17.37%	4859.3	10.77%
Atoh1(bHLH)/Cerebellum-Atoh1-ChIP-Seq(GSE22111)/Homer	VNRVCAGCTGGY	0.001	-8.731e+00	0.0065	84.0	23.53%	7229.4	16.03%
DMRT1(DM)/Testis-DMRT1-ChIP-Seq(GSE64892)/Homer	TWGHWACAWTGTWDC	0.001	-8.301e+00	0.0091	13.0	3.64%	501.2	1.11%
TEAD4(TEA)/Tropoblast-Tead4-ChIP-Seq(GSE37350)/Homer	CCWGGAATGY	0.001	-8.166e+00	0.0096	53.0	14.85%	4086.9	9.06%
E2A(bHLH)/proBcell-E2A-ChIP-Seq(GSE21978)/Homer	DNRCAGCTGY	0.001	-8.131e+00	0.0096	120.0	33.61%	11415.9	25.31%
Twist2(bHLH)/Myoblast-Twist2.Ty1-ChIP-Seq(GSE127998)/Homer	MCAGCTGBYH	0.001	-7.982e+00	0.0100	111.0	31.09%	10421.7	23.10%
Ascl1(bHLH)/NeuralTubes-Ascl1-ChIP-Seq(GSE55840)/Homer	NNVVCAGCTGBN	0.001	-7.897e+00	0.0102	124.0	34.73%	11944.5	26.48%
Tcf21(bHLH)/ArterySmoothMuscle-Tcf21-ChIP-Seq(GSE61369)/Homer	NAACAGCTGG	0.001	-7.808e+00	0.0105	82.0	22.97%	7218.3	16.00%
DMRT6(DM)/Testis-DMRT6-ChIP-Seq(GSE60440)/Homer	YDGHTACAWTGTADC	0.001	-7.746e+00	0.0106	11.0	3.08%	397.2	0.88%
Ascl2(bHLH)/ESC-Ascl2-ChIP-Seq(GSE97712)/Homer	SSRGCAGCTGCH	0.001	-7.682e+00	0.0107	98.0	27.45%	9025.3	20.01%
HEB(bHLH)/mES-Heb-ChIP-Seq(GSE53233)/Homer	VCAGCTGBNN	0.001	-7.664e+00	0.0107	141.0	39.50%	14013.3	31.06%
NPAS(bHLH)/Liver-NPAS-ChIP-Seq(GSE39860)/Homer	NVCACGTG	0.001	-7.602e+00	0.0107	83.0	23.25%	7376.5	16.35%
TEAD1(TEAD)/HepG2-TEAD1-ChIP-Seq(Encode)/Homer	CYRCATTCCA	0.001	-7.266e+00	0.0140	54.0	15.13%	4351.9	9.65%
CArG(MADS)/PUER-Srf-ChIP-Seq(Sullivan_et_al.)/Homer	CCATATATGGNM	0.01	-6.563e+00	0.0270	24.0	6.72%	1529.1	3.39%
TEAD(TEA)/Fibroblast-PU.1-ChIP-Seq(Unpublished)/Homer	YCWGGAATGY	0.01	-6.287e+00	0.0341	33.0	9.24%	2411.6	5.35%
Ptf1a(bHLH)/Panc1-Ptf1a-ChIP-Seq(GSE47459)/Homer	ACAGCTGTTN	0.01	-5.970e+00	0.0450	163.0	45.66%	17243.8	38.22%
Lhx1(Homeobox)/EmbryoCarcinoma-Lhx1-ChIP-Seq(GSE70957)/Homer	NNYTAATTAR	0.01	-5.593e+00	0.0630	45.0	12.61%	3749.6	8.31%
TATA-Box(TBP)/Promoter/Homer	CCTTTTAWAGSC	0.01	-5.561e+00	0.0630	72.0	20.17%	6679.0	14.81%
Hoxa11(Homeobox)/ChickenMSG-Hoxa11.Flag-ChIP-Seq(GSE86088)/Homer	TTTTATGGCM	0.01	-5.039e+00	0.1019	90.0	25.21%	8878.3	19.68%
NeuroG2(bHLH)/Fibroblast-NeuroG2-ChIP-Seq(GSE75910)/Homer	ACCATCTGTT	0.01	-4.986e+00	0.1037	87.0	24.37%	8550.4	18.95%
TEAD2(TEA)/Py2T-Tead2-ChIP-Seq(GSE55709)/Homer	CCWGGAATGY	0.01	-4.909e+00	0.1082	29.0	8.12%	2242.7	4.97%
TCF4(bHLH)/SHSY5Y-TCF4-ChIP-Seq(GSE96915)/Homer	SMCATCTGKH	0.01	-4.897e+00	0.1082	87.0	24.37%	8579.9	19.02%
BHLHA15(bHLH)/NIH3T3-BHLHB8.HA-ChIP-Seq(GSE119782)/Homer	NAMCAGCTGK	0.01	-4.876e+00	0.1082	87.0	24.37%	8586.2	19.03%
BMAL1(bHLH)/Liver-Bmal1-ChIP-Seq(GSE39860)/Homer	GNCACGTG	0.01	-4.785e+00	0.1114	86.0	24.09%	8501.5	18.85%
NFAT(RHD)/Jurkat-NFATC1-ChIP-Seq(Jolma_et_al.)/Homer	ATTTTCCATT	0.01	-4.731e+00	0.1141	42.0	11.76%	3620.6	8.03%
MNT(bHLH)/HepG2-MNT-ChIP-Seq(Encode)/Homer	DGCACACGTG	0.01	-4.685e+00	0.1160	53.0	14.85%	4817.9	10.68%
RORa(NR)/Liver-Rora-ChIP-Seq(GSE101115)/Homer	AAWCTAGGTCARDNN	0.1	-4.306e+00	0.1649	9.0	2.52%	466.8	1.03%
HNF6(Homeobox)/Liver-Hnf6-ChIP-Seq(ERP000394)/Homer	NTATYGATCH	0.1	-4.056e+00	0.2060	22.0	6.16%	1691.1	3.75%
Hnf6b(Homeobox)/LNCaP-Hnf6b-ChIP-Seq(GSE106305)/Homer	TATTGAYY	0.1	-3.981e+00	0.2162	31.0	8.68%	2626.8	5.82%
Lhx3(Homeobox)/Neuron-Lhx3-ChIP-Seq(GSE31456)/Homer	ADBTAATTAR	0.1	-3.822e+00	0.2468	65.0	18.21%	6417.5	14.23%
GATA3(Zf)DR4/iTreg-Gata3-ChIP-Seq(GSE20898)/Homer	AGATGKDGAGATAAG	0.1	-3.755e+00	0.2573	5.0	1.40%	200.9	0.45%
Zic2(Zf)/ESC-Zic2-ChIP-Seq(SRP197560)/Homer	CHCAGCRGGRGG	0.1	-3.667e+00	0.2742	56.0	15.69%	5446.3	12.07%
NeuroD1(bHLH)/Islet-NeuroD1-ChIP-Seq(GSE30298)/Homer	GCCATCTGTT	0.1	-3.605e+00	0.2848	52.0	14.57%	5015.6	11.12%
Cux2(Homeobox)/Liver-Cux2-ChIP-Seq(GSE35985)/Homer	HNRAATCAAT	0.1	-3.576e+00	0.2865	17.0	4.76%	1276.5	2.83%
Six2(Homeobox)/NephronProgenitor-Six2-ChIP-Seq(GSE39837)/Homer	GWAAYHTGAKMC	0.1	-3.511e+00	0.2987	45.0	12.61%	4261.2	9.45%
HOXB13(Homeobox)/ProstateTumor-HOXB13-ChIP-Seq(GSE56288)/Homer	TTTTATKRGG	0.1	-3.495e+00	0.2987	42.0	11.76%	3933.9	8.72%
TRPS1(Zf)/MCF7-TRPS1-ChIP-Seq(GSE107013)/Homer	AGATAAGANN	0.1	-3.461e+00	0.3004	66.0	18.49%	6659.3	14.76%
Dlx3(Homeobox)/Kerainocytes-Dlx3-ChIP-Seq(GSE89884)/Homer	NDGTAATTAC	0.1	-3.297e+00	0.3463	26.0	7.28%	2250.3	4.99%
ZNF675(Zf)/HEK293-ZNF675.GFP-ChIP-Seq(GSE58341)/Homer	ARGAGGMCAAAATGW	0.1	-3.237e+00	0.3600	9.0	2.52%	566.2	1.26%
SCL(bHLH)/HPC7-Scl-ChIP-Seq(GSE13511)/Homer	AVCAGCTG	0.1	-3.222e+00	0.3600	220.0	61.62%	25664.1	56.89%
Olig2(bHLH)/Neuron-Olig2-ChIP-Seq(GSE30882)/Homer	RCCATMTGTT	0.1	-3.209e+00	0.3600	89.0	24.93%	9455.1	20.96%
GATA3(Zf)/iTreg-Gata3-ChIP-Seq(GSE20898)/Homer	AGATAASR	0.1	-3.185e+00	0.3600	51.0	14.29%	5039.1	11.17%
Bcl11a(Zf)/HSPC-BCL11A-ChIP-Seq(GSE104676)/Homer	TYTGACCASWRG	0.1	-3.169e+00	0.3600	37.0	10.36%	3474.7	7.70%
Snail1(Zf)/LS174T-SNAIL1.HA-ChIP-Seq(GSE127183)/Homer	TRCACCTGCY	0.1	-3.071e+00	0.3849	58.0	16.25%	5881.2	13.04%
Six1(Homeobox)/Myoblast-Six1-ChIP-Chip(GSE20150)/Homer	GKVTCADRTTWC	0.1	-3.025e+00	0.3956	15.0	4.20%	1168.4	2.59%
Unknown(Homeobox)/Limb-p300-ChIP-Seq/Homer	SSCMATWAAA	0.1	-3.008e+00	0.3956	28.0	7.84%	2533.4	5.62%
Tgif1(Homeobox)/mES-Tgif1-ChIP-Seq(GSE55404)/Homer	YTGWCADY	0.1	-2.931e+00	0.4190	115.0	32.21%	12715.0	28.19%
Hoxb4(Homeobox)/ES-Hoxb4-ChIP-Seq(GSE34014)/Homer	TGATTRATGGCY	0.1	-2.883e+00	0.4319	9.0	2.52%	607.1	1.35%
THRa(NR)/C17.2-THRa-ChIP-Seq(GSE38347)/Homer	GGTCANYTGAGGWCA	0.1	-2.850e+00	0.4388	29.0	8.12%	2683.3	5.95%
Nr5a2(NR)/Pancreas-LRH1-ChIP-Seq(GSE34295)/Homer	BTCAAGGTCA	0.1	-2.780e+00	0.4626	33.0	9.24%	3144.2	6.97%
OCT:OCT(POUHomeobox)/NPC-OCT6-ChIP-Seq(GSE43916)/Homer	YATGCATATRCATRT	0.1	-2.757e+00	0.4655	4.0	1.12%	186.2	0.41%
DLX5(Homeobox)/BasalGanglia-Dlx5-ChIP-seq(GSE124936)/Homer	SSTAATTA	0.1	-2.723e+00	0.4740	29.0	8.12%	2718.6	6.03%
PBX1(Homeobox)/MCF7-PBX1-ChIP-Seq(GSE28007)/Homer	GSCTGTCACTCA	0.1	-2.687e+00	0.4832	9.0	2.52%	632.3	1.40%
Bapx1(Homeobox)/VertebralCol-Bapx1-ChIP-Seq(GSE36672)/Homer	TTRAGTGSYK	0.1	-2.675e+00	0.4832	85.0	23.81%	9228.3	20.46%
Hoxd13(Homeobox)/ChickenMSG-Hoxd13.Flag-ChIP-Seq(GSE86088)/Homer	NCYAATAAAA	0.1	-2.627e+00	0.4970	56.0	15.69%	5823.5	12.91%
RBPJ:Ebox(?bHLH)/Panc1-Rbpj1-ChIP-Seq(GSE47459)/Homer	GGGRAARRGRMCAGMTG	0.1	-2.618e+00	0.4970	23.0	6.44%	2090.3	4.63%
ZBTB18(Zf)/HEK293-ZBTB18.GFP-ChIP-Seq(GSE58341)/Homer	AACATCTGGA	0.1	-2.593e+00	0.4987	30.0	8.40%	2866.4	6.35%
ZNF467(Zf)/HEK293-ZNF467.GFP-ChIP-Seq(GSE58341)/Homer	TGGGGAAGGGCM	0.1	-2.576e+00	0.4995	107.0	29.97%	11933.5	26.45%
RUNX-AML(Runt)/CD4+-PolII-ChIP-Seq(Barski_et_al.)/Homer	GCTGTGGTTW	0.1	-2.576e+00	0.4995	30.0	8.40%	2872.0	6.37%
Slug(Zf)/Mesoderm-Snai2-ChIP-Seq(GSE61475)/Homer	SNGCACCTGCHS	0.1	-2.536e+00	0.5047	41.0	11.48%	4126.4	9.15%
HOXA2(Homeobox)/mES-Hoxa2-ChIP-Seq(Donaldson_et_al.)/Homer	GYCATCMATCAT	0.1	-2.463e+00	0.5352	5.0	1.40%	291.4	0.65%
Smad3(MAD)/NPC-Smad3-ChIP-Seq(GSE36673)/Homer	TWGTCTGV	0.1	-2.460e+00	0.5352	142.0	39.78%	16298.3	36.13%
Oct4(POUHomeobox)/mES-Oct4-ChIP-Seq(GSE11431)/Homer	ATTTGCATAW	0.1	-2.426e+00	0.5400	19.0	5.32%	1705.7	3.78%
En1(Homeobox)/SUM149-EN1-ChIP-Seq(GSE120957)/Homer	NDCTAATTAS	0.1	-2.392e+00	0.5511	80.0	22.41%	8772.2	19.45%
Prop1(Homeobox)/GHFT1-PROP1.biotin-ChIP-Seq(GSE77302)/Homer	NTAATBNAATTA	0.1	-2.370e+00	0.5560	20.0	5.60%	1827.9	4.05%
Smad4(MAD)/ESC-SMAD4-ChIP-Seq(GSE29422)/Homer	VBSYGTCTGG	0.1	-2.339e+00	0.5654	94.0	26.33%	10488.9	23.25%
Foxa2(Forkhead)/Liver-Foxa2-ChIP-Seq(GSE25694)/Homer	CYTGTTTACWYW	1	-2.302e+00	0.5793	28.0	7.84%	2731.6	6.06%
Lhx2(Homeobox)/HFSC-Lhx2-ChIP-Seq(GSE48068)/Homer	TAATTAGN	1	-2.294e+00	0.5793	35.0	9.80%	3527.9	7.82%
FOXM1(Forkhead)/MCF7-FOXM1-ChIP-Seq(GSE72977)/Homer	TRTTTACTTW	1	-2.288e+00	0.5793	33.0	9.24%	3301.8	7.32%
LHX9(Homeobox)/Hct116-LHX9.V5-ChIP-Seq(GSE116822)/Homer	NGCTAATTAG	1	-2.285e+00	0.5793	55.0	15.41%	5853.9	12.98%
VDR(NR)DR3/GM10855-VDR+vitD-ChIP-Seq(GSE22484)/Homer	ARAGGTCANWGAGTTCANNN	1	-2.283e+00	0.5793	12.0	3.36%	995.5	2.21%
Tbet(T-box)/CD8-Tbet-ChIP-Seq(GSE33802)/Homer	AGGTGTGAAM	1	-2.282e+00	0.5793	38.0	10.64%	3875.2	8.59%
DLX2(Homeobox)/BasalGanglia-Dlx2-ChIP-seq(GSE124936)/Homer	NNNTAATTAS	1	-2.280e+00	0.5793	53.0	14.85%	5620.2	12.46%
ZNF382(Zf)/HEK293-ZNF382.GFP-ChIP-Seq(GSE58341)/Homer	GNCTGTASTRNTGBCTCHTT	1	-2.279e+00	0.5793	2.0	0.56%	67.3	0.15%
Sox7(HMG)/ESC-Sox7-ChIP-Seq(GSE133899)/Homer	VVRRAACAATGG	1	-2.245e+00	0.5793	14.0	3.92%	1212.1	2.69%
Hnf1(Homeobox)/Liver-Foxa2-Chip-Seq(GSE25694)/Homer	GGTTAAWCATTAA	1	-2.238e+00	0.5793	7.0	1.96%	500.8	1.11%
MafA(bZIP)/Islet-MafA-ChIP-Seq(GSE30298)/Homer	TGCTGACTCA	1	-2.238e+00	0.5793	42.0	11.76%	4354.2	9.65%
Pdx1(Homeobox)/Islet-Pdx1-ChIP-Seq(SRA008281)/Homer	YCATYAATCA	1	-2.205e+00	0.5793	29.0	8.12%	2875.6	6.37%
HIC1(Zf)/Treg-ZBTB29-ChIP-Seq(GSE99889)/Homer	TGCCAGCB	1	-2.192e+00	0.5793	136.0	38.10%	15728.2	34.86%
Tbox:Smad(T-boxMAD)/ESCd5-Smad2_3-ChIP-Seq(GSE29422)/Homer	AGGTGHCAGACA	1	-2.186e+00	0.5793	9.0	2.52%	705.2	1.56%
PR(NR)/T47D-PR-ChIP-Seq(GSE31130)/Homer	VAGRACAKNCTGTBC	1	-2.174e+00	0.5793	80.0	22.41%	8889.1	19.70%
Hoxc9(Homeobox)/Ainv15-Hoxc9-ChIP-Seq(GSE21812)/Homer	GGCCATAAATCA	1	-2.172e+00	0.5793	18.0	5.04%	1659.2	3.68%
CLOCK(bHLH)/Liver-Clock-ChIP-Seq(GSE39860)/Homer	GHCACGTG	1	-2.144e+00	0.5793	37.0	10.36%	3812.0	8.45%
GATA:SCL(ZfbHLH)/Ter119-SCL-ChIP-Seq(GSE18720)/Homer	CRGCTGBNGNSNNSAGATAA	1	-2.120e+00	0.5793	7.0	1.96%	516.4	1.14%
Gata6(Zf)/HUG1N-GATA6-ChIP-Seq(GSE51936)/Homer	YCTTATCTBN	1	-2.096e+00	0.5793	31.0	8.68%	3140.5	6.96%
HIF2a(bHLH)/785_O-HIF2a-ChIP-Seq(GSE34871)/Homer	GCACGTACCC	1	-2.071e+00	0.5837	23.0	6.44%	2241.4	4.97%
FXR(NR)IR1/Liver-FXR-ChIP-Seq(Chong_et_al.)/Homer	AGGTCANTGACCTB	1	-2.069e+00	0.5837	26.0	7.28%	2580.2	5.72%
SCRT1(Zf)/HEK293-SCRT1.eGFP-ChIP-Seq(Encode)/Homer	GCAACAGGTG	1	-2.064e+00	0.5837	16.0	4.48%	1468.4	3.25%
Sox17(HMG)/Endoderm-Sox17-ChIP-Seq(GSE61475)/Homer	CCATTGTTYB	1	-2.063e+00	0.5837	28.0	7.84%	2809.1	6.23%
HOXA1(Homeobox)/mES-Hoxa1-ChIP-Seq(SRP084292)/Homer	TGATKGATGR	1	-2.037e+00	0.5837	9.0	2.52%	730.5	1.62%
GATA(Zf)IR4/iTreg-Gata3-ChIP-Seq(GSE20898)/Homer	NAGATWNBNATCTNN	1	-2.012e+00	0.5885	3.0	0.84%	158.3	0.35%
Nkx6.1(Homeobox)/Islet-Nkx6.1-ChIP-Seq(GSE40975)/Homer	GKTAATGR	1	-1.993e+00	0.5935	78.0	21.85%	8750.4	19.40%
Oct2(POUHomeobox)/Bcell-Oct2-ChIP-Seq(GSE21512)/Homer	ATATGCAAAT	1	-1.975e+00	0.5986	13.0	3.64%	1164.4	2.58%
Tgif2(Homeobox)/mES-Tgif2-ChIP-Seq(GSE55404)/Homer	TGTCANYT	1	-1.959e+00	0.6025	122.0	34.17%	14155.3	31.38%
Pax8(PairedHomeobox)/Thyroid-Pax8-ChIP-Seq(GSE26938)/Homer	GTCATGCHTGRCTGS	1	-1.940e+00	0.6078	26.0	7.28%	2623.7	5.82%
ZNF768(Zf)/Rajj-ZNF768-ChIP-Seq(GSE111879)/Homer	RHHCAGAGAGGB	1	-1.872e+00	0.6443	3.0	0.84%	169.2	0.38%
PAX6(PairedHomeobox)/Forebrain-Pax6-ChIP-Seq(GSE66961)/Homer	NGTGTTCAVTSAAGCGKAAA	1	-1.866e+00	0.6443	6.0	1.68%	453.6	1.01%
Fox:Ebox(ForkheadbHLH)/Panc1-Foxa2-ChIP-Seq(GSE47459)/Homer	NNNVCTGWGYAAACASN	1	-1.852e+00	0.6451	31.0	8.68%	3231.0	7.16%
Brn2(POUHomeobox)/NPC-Brn2-ChIP-Seq(GSE35496)/Homer	ATGAATATTC	1	-1.799e+00	0.6741	4.0	1.12%	267.1	0.59%
Six4(Homeobox)/MCF7-SIX4-ChIP-Seq(Encode)/Homer	TGWAAYCTGABACCB	1	-1.745e+00	0.7048	4.0	1.12%	273.9	0.61%
Sox10(HMG)/SciaticNerve-Sox3-ChIP-Seq(GSE35132)/Homer	CCWTTGTYYB	1	-1.745e+00	0.7048	63.0	17.65%	7083.3	15.70%
bZIP:IRF(bZIPIRF)/Th17-BatF-ChIP-Seq(GSE39756)/Homer	NAGTTTCABTHTGACTNW	1	-1.704e+00	0.7216	15.0	4.20%	1452.5	3.22%
NPAS2(bHLH)/Liver-NPAS2-ChIP-Seq(GSE39860)/Homer	KCCACGTGAC	1	-1.660e+00	0.7470	54.0	15.13%	6047.9	13.41%
HRE(HSF)/Striatum-HSF1-ChIP-Seq(GSE38000)/Homer	TTCTAGAABNTTCTA	1	-1.651e+00	0.7470	10.0	2.80%	912.6	2.02%
ZNF416(Zf)/HEK293-ZNF416.GFP-ChIP-Seq(GSE58341)/Homer	WDNCTGGGCA	1	-1.631e+00	0.7552	85.0	23.81%	9832.7	21.80%
FOXP1(Forkhead)/H9-FOXP1-ChIP-Seq(GSE31006)/Homer	NYYTGTTTACHN	1	-1.626e+00	0.7552	15.0	4.20%	1474.2	3.27%
THRb(NR)/HepG2-THRb.Flag-ChIP-Seq(Encode)/Homer	GGTCACCTGAGGTCA	1	-1.623e+00	0.7552	41.0	11.48%	4510.2	10.00%
Tbr1(T-box)/Cortex-Tbr1-ChIP-Seq(GSE71384)/Homer	AAGGTGTKAA	1	-1.623e+00	0.7552	50.0	14.01%	5587.6	12.39%
ZNF136(Zf)/HEK293-ZNF136.GFP-ChIP-Seq(GSE58341)/Homer	YTKGATAHAGTATTCTWGGTNGGCA	1	-1.618e+00	0.7552	3.0	0.84%	192.2	0.43%
Foxa3(Forkhead)/Liver-Foxa3-ChIP-Seq(GSE77670)/Homer	BSNTGTTTACWYWGN	1	-1.563e+00	0.7746	11.0	3.08%	1043.5	2.31%
Isl1(Homeobox)/Neuron-Isl1-ChIP-Seq(GSE31456)/Homer	CTAATKGV	1	-1.556e+00	0.7746	67.0	18.77%	7684.9	17.04%
Gata4(Zf)/Heart-Gata4-ChIP-Seq(GSE35151)/Homer	NBWGATAAGR	1	-1.555e+00	0.7746	33.0	9.24%	3592.8	7.96%
CUX1(Homeobox)/K562-CUX1-ChIP-Seq(GSE92882)/Homer	TATCGATNAN	1	-1.547e+00	0.7746	19.0	5.32%	1956.1	4.34%
RUNX2(Runt)/PCa-RUNX2-ChIP-Seq(GSE33889)/Homer	NWAACCACADNN	1	-1.540e+00	0.7746	29.0	8.12%	3126.6	6.93%
FOXA1(Forkhead)/MCF7-FOXA1-ChIP-Seq(GSE26831)/Homer	WAAGTAAACA	1	-1.536e+00	0.7746	28.0	7.84%	3010.7	6.67%
Zac1(Zf)/Neuro2A-Plagl1-ChIP-Seq(GSE75942)/Homer	HAWGRGGCCM	1	-1.505e+00	0.7818	189.0	52.94%	22902.7	50.77%
MafF(bZIP)/HepG2-MafF-ChIP-Seq(GSE31477)/Homer	HWWGTCAGCAWWTTT	1	-1.505e+00	0.7818	8.0	2.24%	726.2	1.61%
FoxD3(forkhead)/ZebrafishEmbryo-Foxd3.biotin-ChIP-seq(GSE106676)/Homer	TGTTTAYTTAGC	1	-1.504e+00	0.7818	25.0	7.00%	2671.6	5.92%
Smad2(MAD)/ES-SMAD2-ChIP-Seq(GSE29422)/Homer	CTGTCTGG	1	-1.489e+00	0.7818	87.0	24.37%	10180.8	22.57%
OCT4-SOX2-TCF-NANOG(POUHomeobox HMG)/mES-Oct4-ChIP-Seq(GSE11431)/Homer	ATTTGCATAACAATG	1	-1.485e+00	0.7818	6.0	1.68%	514.5	1.14%
Usf2(bHLH)/C2C12-Usf2-ChIP-Seq(GSE36030)/Homer	GTCACGTGGT	1	-1.483e+00	0.7818	22.0	6.16%	2328.9	5.16%
FOXA1(Forkhead)/LNCAP-FOXA1-ChIP-Seq(GSE27824)/Homer	WAAGTAAACA	1	-1.477e+00	0.7818	34.0	9.52%	3748.8	8.31%
COUP-TFII(NR)/Artia-Nr2f2-ChIP-Seq(GSE46497)/Homer	AGRGGTCA	1	-1.468e+00	0.7818	87.0	24.37%	10196.3	22.60%
CRX(Homeobox)/Retina-Crx-ChIP-Seq(GSE20012)/Homer	GCTAATCC	1	-1.466e+00	0.7818	86.0	24.09%	10074.5	22.33%
CDX4(Homeobox)/ZebrafishEmbryos-Cdx4.Myc-ChIP-Seq(GSE48254)/Homer	NGYCATAAAWCH	1	-1.451e+00	0.7818	29.0	8.12%	3166.7	7.02%
Nrf2(bZIP)/Lymphoblast-Nrf2-ChIP-Seq(GSE37589)/Homer	HTGCTGAGTCAT	1	-1.422e+00	0.7861	3.0	0.84%	213.8	0.47%
Sox4(HMG)/proB-Sox4-ChIP-Seq(GSE50066)/Homer	YCTTTGTTCC	1	-1.406e+00	0.7932	33.0	9.24%	3664.7	8.12%
Rfx6(HTH)/Min6b1-Rfx6.HA-ChIP-Seq(GSE62844)/Homer	TGTTKCCTAGCAACM	1	-1.388e+00	0.8019	69.0	19.33%	8043.2	17.83%
Sox6(HMG)/Myotubes-Sox6-ChIP-Seq(GSE32627)/Homer	CCATTGTTNY	1	-1.383e+00	0.8019	55.0	15.41%	6335.5	14.04%
Gata2(Zf)/K562-GATA2-ChIP-Seq(GSE18829)/Homer	BBCTTATCTS	1	-1.370e+00	0.8041	22.0	6.16%	2373.8	5.26%
USF1(bHLH)/GM12878-Usf1-ChIP-Seq(GSE32465)/Homer	SGTCACGTGR	1	-1.347e+00	0.8172	32.0	8.96%	3574.1	7.92%
PRDM14(Zf)/H1-PRDM14-ChIP-Seq(GSE22767)/Homer	RGGTCTCTAACY	1	-1.337e+00	0.8192	14.0	3.92%	1449.9	3.21%
T1ISRE(IRF)/ThioMac-Ifnb-Expression/Homer	ACTTTCGTTTCT	1	-1.329e+00	0.8204	1.0	0.28%	38.1	0.08%
Max(bHLH)/K562-Max-ChIP-Seq(GSE31477)/Homer	RCCACGTGGYYN	1	-1.328e+00	0.8204	34.0	9.52%	3824.4	8.48%
HIF-1b(HLH)/T47D-HIF1b-ChIP-Seq(GSE59937)/Homer	RTACGTGC	1	-1.328e+00	0.8204	65.0	18.21%	7595.9	16.84%
Gata1(Zf)/K562-GATA1-ChIP-Seq(GSE18829)/Homer	SAGATAAGRV	1	-1.327e+00	0.8204	20.0	5.60%	2155.7	4.78%
RARa(NR)/K562-RARa-ChIP-Seq(Encode)/Homer	TTGAMCTTTG	1	-1.323e+00	0.8204	108.0	30.25%	12913.2	28.62%
Pax7(PairedHomeobox)/Myoblast-Pax7-ChIP-Seq(GSE25064)/Homer	TAATCAATTA	1	-1.284e+00	0.8290	3.0	0.84%	230.8	0.51%
NF1-halfsite(CTF)/LNCaP-NF1-ChIP-Seq(Unpublished)/Homer	YTGCCAAG	1	-1.282e+00	0.8290	96.0	26.89%	11458.8	25.40%
Nr5a2(NR)/mES-Nr5a2-ChIP-Seq(GSE19019)/Homer	BTCAAGGTCA	1	-1.268e+00	0.8313	23.0	6.44%	2536.1	5.62%
RORg(NR)/Liver-Rorc-ChIP-Seq(GSE101115)/Homer	WAABTAGGTCAV	1	-1.265e+00	0.8313	4.0	1.12%	338.3	0.75%
bHLHE41(bHLH)/proB-Bhlhe41-ChIP-Seq(GSE93764)/Homer	KCACGTGMCN	1	-1.256e+00	0.8313	82.0	22.97%	9745.1	21.60%
Hoxa13(Homeobox)/ChickenMSG-Hoxa13.Flag-ChIP-Seq(GSE86088)/Homer	CYHATAAAAN	1	-1.250e+00	0.8313	77.0	21.57%	9132.3	20.24%
Hand2(bHLH)/Mesoderm-Hand2-ChIP-Seq(GSE61475)/Homer	TGACANARRCCAGRC	1	-1.247e+00	0.8313	21.0	5.88%	2307.8	5.12%
EAR2(NR)/K562-NR2F6-ChIP-Seq(Encode)/Homer	NRBCARRGGTCA	1	-1.245e+00	0.8313	65.0	18.21%	7656.6	16.97%
LRF(Zf)/Erythroblasts-ZBTB7A-ChIP-Seq(GSE74977)/Homer	AAGACCCYYN	1	-1.232e+00	0.8313	153.0	42.86%	18625.7	41.29%
DLX1(Homeobox)/BasalGanglia-Dlx1-ChIP-seq(GSE124936)/Homer	NSNNTAATTA	1	-1.221e+00	0.8322	44.0	12.32%	5099.4	11.30%
RARg(NR)/ES-RARg-ChIP-Seq(GSE30538)/Homer	AGGTCAAGGTCA	1	-1.220e+00	0.8322	2.0	0.56%	136.6	0.30%
THRb(NR)/Liver-NR1A2-ChIP-Seq(GSE52613)/Homer	TRAGGTCA	1	-1.218e+00	0.8322	169.0	47.34%	20652.7	45.78%
Zfp281(Zf)/ES-Zfp281-ChIP-Seq(GSE81042)/Homer	CCCCTCCCCCAC	1	-1.217e+00	0.8322	35.0	9.80%	4006.9	8.88%
Sox2(HMG)/mES-Sox2-ChIP-Seq(GSE11431)/Homer	BCCATTGTTC	1	-1.206e+00	0.8322	33.0	9.24%	3770.5	8.36%
Reverb(NR)DR2/RAW-Reverba.biotin-ChIP-Seq(GSE45914)/Homer	GTRGGTCASTGGGTCA	1	-1.200e+00	0.8322	8.0	2.24%	798.6	1.77%
OCT:OCT(POUHomeobox)/NPC-Brn1-ChIP-Seq(GSE35496)/Homer	ATGAATATTCATGAG	1	-1.190e+00	0.8322	1.0	0.28%	45.9	0.10%
ETS:E-box(ETSbHLH)/HPC7-Scl-ChIP-Seq(GSE22178)/Homer	AGGAARCAGCTG	1	-1.186e+00	0.8322	6.0	1.68%	574.6	1.27%
Pitx1:Ebox(HomeoboxbHLH)/Hindlimb-Pitx1-ChIP-Seq(GSE41591)/Homer	YTAATTRAWWCCAGATGT	1	-1.181e+00	0.8322	6.0	1.68%	575.6	1.28%
Sox21(HMG)/ESC-SOX21-ChIP-Seq(GSE110505)/Homer	BCCWTTGTBYKV	1	-1.167e+00	0.8322	64.0	17.93%	7593.8	16.83%
E2A(bHLH)near_PU.1/Bcell-PU.1-ChIP-Seq(GSE21512)/Homer	NVCACCTGBN	1	-1.163e+00	0.8322	81.0	22.69%	9700.6	21.50%
Foxo3(Forkhead)/U2OS-Foxo3-ChIP-Seq(E-MTAB-2701)/Homer	DGTAAACA	1	-1.162e+00	0.8322	22.0	6.16%	2465.6	5.47%
ZNF16(Zf)/HEK293-ZNF16.GFP-ChIP-Seq(GSE58341)/Homer	MACCTTCYATGGCTCCCTAKTGCCY	1	-1.138e+00	0.8395	1.0	0.28%	48.7	0.11%
ZNF519(Zf)/HEK293-ZNF519.GFP-ChIP-Seq(GSE58341)/Homer	GAGSCCGAGC	1	-1.136e+00	0.8395	31.0	8.68%	3567.6	7.91%
WT1(Zf)/Kidney-WT1-ChIP-Seq(GSE90016)/Homer	MCTCCCMCRCAB	1	-1.135e+00	0.8395	75.0	21.01%	8980.8	19.91%
Cdx2(Homeobox)/mES-Cdx2-ChIP-Seq(GSE14586)/Homer	GYMATAAAAH	1	-1.125e+00	0.8395	19.0	5.32%	2122.8	4.71%
Pit1(Homeobox)/GCrat-Pit1-ChIP-Seq(GSE58009)/Homer	ATGMATATDC	1	-1.112e+00	0.8412	26.0	7.28%	2973.6	6.59%
Oct11(POUHomeobox)/NCIH1048-POU2F3-ChIP-seq(GSE115123)/Homer	GATTTGCATA	1	-1.106e+00	0.8414	12.0	3.36%	1295.0	2.87%
CEBP(bZIP)/ThioMac-CEBPb-ChIP-Seq(GSE21512)/Homer	ATTGCGCAAC	1	-1.102e+00	0.8414	24.0	6.72%	2737.0	6.07%
Unknown-ESC-element(?)/mES-Nanog-ChIP-Seq(GSE11724)/Homer	CACAGCAGGGGG	1	-1.074e+00	0.8586	38.0	10.64%	4460.1	9.89%
c-Myc(bHLH)/LNCAP-cMyc-ChIP-Seq(Unpublished)/Homer	VCCACGTG	1	-1.072e+00	0.8586	40.0	11.20%	4707.3	10.43%
Maz(Zf)/HepG2-Maz-ChIP-Seq(GSE31477)/Homer	GGGGGGGG	1	-1.072e+00	0.8586	196.0	54.90%	24217.6	53.68%
GSC(Homeobox)/FrogEmbryos-GSC-ChIP-Seq(DRA000576)/Homer	RGGATTAR	1	-1.072e+00	0.8586	35.0	9.80%	4094.3	9.08%
AR-halfsite(NR)/LNCaP-AR-ChIP-Seq(GSE27824)/Homer	CCAGGAACAG	1	-1.070e+00	0.8586	157.0	43.98%	19298.5	42.78%
Phox2a(Homeobox)/Neuron-Phox2a-ChIP-Seq(GSE31456)/Homer	YTAATYNRATTA	1	-1.063e+00	0.8586	10.0	2.80%	1072.3	2.38%
ZNF7(Zf)/HepG2-ZNF7.Flag-ChIP-Seq(Encode)/Homer	CTGCCWVCTTTTRTA	1	-1.060e+00	0.8586	18.0	5.04%	2032.0	4.50%
Pax7(PairedHomeobox)long/Myoblast-Pax7-ChIP-Seq(GSE25064)/Homer	TAATCHGATTAC	1	-1.059e+00	0.8586	1.0	0.28%	53.3	0.12%
Hoxd11(Homeobox)/ChickenMSG-Hoxd11.Flag-ChIP-Seq(GSE86088)/Homer	VGCCATAAAA	1	-1.051e+00	0.8586	80.0	22.41%	9675.3	21.45%
PGR(NR)/EndoStromal-PGR-ChIP-Seq(GSE69539)/Homer	AAGAACATWHTGTTC	1	-1.049e+00	0.8586	7.0	1.96%	723.6	1.60%
PRDM9(Zf)/Testis-DMC1-ChIP-Seq(GSE35498)/Homer	ADGGYAGYAGCATCT	1	-1.049e+00	0.8586	19.0	5.32%	2157.2	4.78%
ZNF652/HepG2-ZNF652.Flag-ChIP-Seq(Encode)/Homer	TTAACCCTTTVNKKN	1	-1.048e+00	0.8586	11.0	3.08%	1196.5	2.65%
COUP-TFII(NR)/K562-NR2F1-ChIP-Seq(Encode)/Homer	GKBCARAGGTCA	1	-1.042e+00	0.8586	72.0	20.17%	8688.2	19.26%
Pit1+1bp(Homeobox)/GCrat-Pit1-ChIP-Seq(GSE58009)/Homer	ATGCATAATTCA	1	-1.038e+00	0.8586	9.0	2.52%	962.9	2.13%
Pbx3(Homeobox)/GM12878-PBX3-ChIP-Seq(GSE32465)/Homer	SCTGTCAMTCAN	1	-1.023e+00	0.8586	14.0	3.92%	1565.4	3.47%
CEBP:CEBP(bZIP)/MEF-Chop-ChIP-Seq(GSE35681)/Homer	NTNATGCAAYMNNHTGMAAY	1	-1.023e+00	0.8586	4.0	1.12%	382.4	0.85%
REST-NRSF(Zf)/Jurkat-NRSF-ChIP-Seq/Homer	GGMGCTGTCCATGGTGCTGA	1	-1.002e+00	0.8586	1.0	0.28%	57.8	0.13%
Hoxd10(Homeobox)/ChickenMSG-Hoxd10.Flag-ChIP-Seq(GSE86088)/Homer	GGCMATGAAA	1	-9.991e-01	0.8586	38.0	10.64%	4511.8	10.00%
HNF4a(NR)DR1/HepG2-HNF4a-ChIP-Seq(GSE25021)/Homer	CARRGKBCAAAGTYCA	1	-9.794e-01	0.8586	20.0	5.60%	2313.0	5.13%
Pax7(PairedHomeobox)longest/Myoblast-Pax7-ChIP-Seq(GSE25064)/Homer	NTAATTDGCYAATTANNWWD	1	-9.754e-01	0.8586	1.0	0.28%	59.2	0.13%
Tbx6(T-box)/ESC-Tbx6-ChIP-Seq(GSE93524)/Homer	DAGGTGTBAA	1	-9.646e-01	0.8600	43.0	12.04%	5154.4	11.43%
Foxo1(Forkhead)/RAW-Foxo1-ChIP-Seq(Fan_et_al.)/Homer	CTGTTTAC	1	-9.645e-01	0.8600	70.0	19.61%	8510.4	18.87%
LXRE(NR)DR4/RAW-LXRb.biotin-ChIP-Seq(GSE21512)/Homer	RGGTTACTANAGGTCA	1	-9.516e-01	0.8624	2.0	0.56%	168.5	0.37%
NF-E2(bZIP)/K562-NFE2-ChIP-Seq(GSE31477)/Homer	GATGACTCAGCA	1	-9.472e-01	0.8624	3.0	0.84%	282.6	0.63%
PAX5(PairedHomeobox)/GM12878-PAX5-ChIP-Seq(GSE32465)/Homer	GCAGCCAAGCRTGACH	1	-9.466e-01	0.8624	24.0	6.72%	2821.4	6.25%
E2F(E2F)/Hela-CellCycle-Expression/Homer	TTSGCGCGAAAA	1	-9.423e-01	0.8624	9.0	2.52%	994.6	2.20%
RORgt(NR)/EL4-RORgt.Flag-ChIP-Seq(GSE56019)/Homer	AAYTAGGTCA	1	-9.421e-01	0.8624	4.0	1.12%	399.5	0.89%
RORgt(NR)/EL4-RORgt.Flag-ChIP-Seq(GSE56019)/Homer	AAYTAGGTCA	1	-9.421e-01	0.8624	4.0	1.12%	399.5	0.89%
GRHL2(CP2)/HBE-GRHL2-ChIP-Seq(GSE46194)/Homer	AAACYKGTTWDACMRGTTTB	1	-9.339e-01	0.8624	12.0	3.36%	1360.2	3.02%
Znf263(Zf)/K562-Znf263-ChIP-Seq(GSE31477)/Homer	CVGTSCTCCC	1	-9.213e-01	0.8624	142.0	39.78%	17582.6	38.98%
Brachyury(T-box)/Mesoendoderm-Brachyury-ChIP-exo(GSE54963)/Homer	ANTTMRCASBNNNGTGYKAAN	1	-9.001e-01	0.8726	8.0	2.24%	888.5	1.97%
FOXK2(Forkhead)/U2OS-FOXK2-ChIP-Seq(E-MTAB-2204)/Homer	SCHTGTTTACAT	1	-8.936e-01	0.8740	20.0	5.60%	2359.0	5.23%
Tcf7(HMG)/GM12878-TCF7-ChIP-Seq(Encode)/Homer	CTTTGATGTGSB	1	-8.912e-01	0.8740	10.0	2.80%	1134.0	2.51%
n-Myc(bHLH)/mES-nMyc-ChIP-Seq(GSE11431)/Homer	VRCCACGTGG	1	-8.715e-01	0.8849	39.0	10.92%	4729.2	10.48%
bHLHE40(bHLH)/HepG2-BHLHE40-ChIP-Seq(GSE31477)/Homer	KCACGTGMCN	1	-8.715e-01	0.8849	21.0	5.88%	2495.9	5.53%
Zic3(Zf)/mES-Zic3-ChIP-Seq(GSE37889)/Homer	GGCCYCCTGCTGDGH	1	-8.664e-01	0.8849	57.0	15.97%	6979.2	15.47%
RUNX(Runt)/HPC7-Runx1-ChIP-Seq(GSE22178)/Homer	SAAACCACAG	1	-8.636e-01	0.8849	26.0	7.28%	3119.0	6.91%
CTCF-SatelliteElement(Zf?)/CD4+-CTCF-ChIP-Seq(Barski_et_al.)/Homer	TGCAGTTCCMVNWRTGGCCA	1	-8.573e-01	0.8849	1.0	0.28%	69.5	0.15%
c-Myc(bHLH)/mES-cMyc-ChIP-Seq(GSE11431)/Homer	VVCCACGTGG	1	-8.509e-01	0.8849	23.0	6.44%	2755.2	6.11%
RUNX1(Runt)/Jurkat-RUNX1-ChIP-Seq(GSE29180)/Homer	AAACCACARM	1	-8.454e-01	0.8849	35.0	9.80%	4251.7	9.42%
ZEB1(Zf)/PDAC-ZEB1-ChIP-Seq(GSE64557)/Homer	VCAGGTRDRY	1	-8.335e-01	0.8893	85.0	23.81%	10521.7	23.32%
NFkB-p65-Rel(RHD)/ThioMac-LPS-Expression(GSE23622)/Homer	GGAAATTCCC	1	-8.315e-01	0.8893	4.0	1.12%	425.5	0.94%
OCT:OCT-short(POUHomeobox)/NPC-OCT6-ChIP-Seq(GSE43916)/Homer	ATGCATWATGCATRW	1	-8.307e-01	0.8893	17.0	4.76%	2023.8	4.49%
STAT1(Stat)/HelaS3-STAT1-ChIP-Seq(GSE12782)/Homer	NATTTCCNGGAAAT	1	-8.290e-01	0.8893	13.0	3.64%	1529.9	3.39%
Eomes(T-box)/H9-Eomes-ChIP-Seq(GSE26097)/Homer	ATTAACACCT	1	-8.228e-01	0.8893	70.0	19.61%	8650.8	19.18%
Hoxa9(Homeobox)/ChickenMSG-Hoxa9.Flag-ChIP-Seq(GSE86088)/Homer	RGCAATNAAA	1	-8.209e-01	0.8893	91.0	25.49%	11289.5	25.03%
Hoxa10(Homeobox)/ChickenMSG-Hoxa10.Flag-ChIP-Seq(GSE86088)/Homer	GGYAATGAAA	1	-8.104e-01	0.8893	16.0	4.48%	1910.1	4.23%
PRDM10(Zf)/HEK293-PRDM10.eGFP-ChIP-Seq(Encode)/Homer	TGGTACATTCCA	1	-7.880e-01	0.9013	26.0	7.28%	3170.7	7.03%
Gfi1b(Zf)/HPC7-Gfi1b-ChIP-Seq(GSE22178)/Homer	MAATCACTGC	1	-7.851e-01	0.9013	26.0	7.28%	3172.7	7.03%
NFkB-p65(RHD)/GM12787-p65-ChIP-Seq(GSE19485)/Homer	WGGGGATTTCCC	1	-7.789e-01	0.9015	30.0	8.40%	3677.5	8.15%
RAR:RXR(NR)DR0/ES-RAR-ChIP-Seq(GSE56893)/Homer	AGGTCAAGGTCA	1	-7.708e-01	0.9047	5.0	1.40%	564.3	1.25%
Foxh1(Forkhead)/hESC-FOXH1-ChIP-Seq(GSE29422)/Homer	NNTGTGGATTSS	1	-7.700e-01	0.9047	18.0	5.04%	2182.8	4.84%
NFE2L2(bZIP)/HepG2-NFE2L2-ChIP-Seq(Encode)/Homer	AWWWTGCTGAGTCAT	1	-7.514e-01	0.9143	2.0	0.56%	200.8	0.45%
Duxbl(Homeobox)/NIH3T3-Duxbl.HA-ChIP-Seq(GSE119782)/Homer	TAAYCYAATCAA	1	-7.498e-01	0.9143	3.0	0.84%	323.4	0.72%
Bach2(bZIP)/OCILy7-Bach2-ChIP-Seq(GSE44420)/Homer	TGCTGAGTCA	1	-7.494e-01	0.9143	8.0	2.24%	944.2	2.09%
Nur77(NR)/K562-NR4A1-ChIP-Seq(GSE31363)/Homer	TGACCTTTNCNT	1	-7.406e-01	0.9143	6.0	1.68%	698.5	1.55%
SF1(NR)/H295R-Nr5a1-ChIP-Seq(GSE44220)/Homer	CAAGGHCANV	1	-7.383e-01	0.9143	15.0	4.20%	1825.5	4.05%
Hoxd12(Homeobox)/ChickenMSG-Hoxd12.Flag-ChIP-Seq(GSE86088)/Homer	HDGYAATGAAAN	1	-7.366e-01	0.9143	47.0	13.17%	5848.3	12.96%
Zfp809(Zf)/ES-Zfp809-ChIP-Seq(GSE70799)/Homer	GGGGCTYGKCTGGGA	1	-7.356e-01	0.9143	28.0	7.84%	3459.9	7.67%
FOXK1(Forkhead)/HEK293-FOXK1-ChIP-Seq(GSE51673)/Homer	NVWTGTTTAC	1	-7.212e-01	0.9143	29.0	8.12%	3596.7	7.97%
Esrrb(NR)/mES-Esrrb-ChIP-Seq(GSE11431)/Homer	KTGACCTTGA	1	-6.918e-01	0.9374	23.0	6.44%	2862.1	6.34%
KLF5(Zf)/LoVo-KLF5-ChIP-Seq(GSE49402)/Homer	DGGGYGKGGC	1	-6.911e-01	0.9374	181.0	50.70%	22812.0	50.57%
PRDM15(Zf)/ESC-Prdm15-ChIP-Seq(GSE73694)/Homer	YCCDNTCCAGGTTTT	1	-6.887e-01	0.9374	56.0	15.69%	7032.9	15.59%
ERRg(NR)/Kidney-ESRRG-ChIP-Seq(GSE104905)/Homer	GTGACCTTGRVN	1	-6.868e-01	0.9374	33.0	9.24%	4129.5	9.15%
ZNF264(Zf)/HEK293-ZNF264.GFP-ChIP-Seq(GSE58341)/Homer	RGGGCACTAACY	1	-6.842e-01	0.9374	35.0	9.80%	4384.1	9.72%
Pitx1(Homeobox)/Chicken-Pitx1-ChIP-Seq(GSE38910)/Homer	TAATCCCN	1	-6.841e-01	0.9374	147.0	41.18%	18529.7	41.07%
Meis1(Homeobox)/MastCells-Meis1-ChIP-Seq(GSE48085)/Homer	VGCTGWCAVB	1	-6.803e-01	0.9374	67.0	18.77%	8431.1	18.69%
FoxL2(Forkhead)/Ovary-FoxL2-ChIP-Seq(GSE60858)/Homer	WWTRTAAACAVG	1	-6.735e-01	0.9374	22.0	6.16%	2749.0	6.09%
EBF1(EBF)/Near-E2A-ChIP-Seq(GSE21512)/Homer	GTCCCCWGGGGA	1	-6.693e-01	0.9374	90.0	25.21%	11351.8	25.16%
PU.1(ETS)/ThioMac-PU.1-ChIP-Seq(GSE21512)/Homer	AGAGGAAGTG	1	-6.542e-01	0.9375	29.0	8.12%	3651.7	8.09%
OCT:OCT(POUHomeoboxIR1)/NPC-Brn2-ChIP-Seq(GSE35496)/Homer	ATGAATWATTCATGA	1	-6.541e-01	0.9375	1.0	0.28%	92.2	0.20%
Nanog(Homeobox)/mES-Nanog-ChIP-Seq(GSE11724)/Homer	RGCCATTAAC	1	-6.500e-01	0.9375	151.0	42.30%	19086.1	42.31%
Nkx2.1(Homeobox)/LungAC-Nkx2.1-ChIP-Seq(GSE43252)/Homer	RSCACTYRAG	1	-6.430e-01	0.9375	106.0	29.69%	13410.3	29.73%
STAT6(Stat)/CD4-Stat6-ChIP-Seq(GSE22104)/Homer	ABTTCYYRRGAA	1	-6.375e-01	0.9379	17.0	4.76%	2141.0	4.75%
p73(p53)/Trachea-p73-ChIP-Seq(PRJNA310161)/Homer	NRRRCAWGTCCDGRCATGYY	1	-6.330e-01	0.9383	2.0	0.56%	224.2	0.50%
PRDM1(Zf)/Hela-PRDM1-ChIP-Seq(GSE31477)/Homer	ACTTTCACTTTC	1	-6.262e-01	0.9409	20.0	5.60%	2530.2	5.61%
Nkx2.2(Homeobox)/NPC-Nkx2.2-ChIP-Seq(GSE61673)/Homer	BTBRAGTGSN	1	-5.975e-01	0.9645	81.0	22.69%	10310.6	22.86%
ZNF41(Zf)/HEK293-ZNF41.GFP-ChIP-Seq(GSE58341)/Homer	CCTCATGGTGYCYTWYTCCCTTGTG	1	-5.863e-01	0.9715	1.0	0.28%	102.5	0.23%
EWS:ERG-fusion(ETS)/CADO_ES1-EWS:ERG-ChIP-Seq(SRA014231)/Homer	ATTTCCTGTN	1	-5.861e-01	0.9715	31.0	8.68%	3967.8	8.80%
Tcfcp2l1(CP2)/mES-Tcfcp2l1-ChIP-Seq(GSE11431)/Homer	NRAACCRGTTYRAACCRGYT	1	-5.852e-01	0.9715	8.0	2.24%	1018.1	2.26%
E2F3(E2F)/MEF-E2F3-ChIP-Seq(GSE71376)/Homer	BTKGGCGGGAAA	1	-5.845e-01	0.9715	89.0	24.93%	11343.0	25.14%
GLIS3(Zf)/Thyroid-Glis3.GFP-ChIP-Seq(GSE103297)/Homer	CTCCCTGGGAGGCCN	1	-5.801e-01	0.9715	130.0	36.41%	16543.4	36.67%
ZEB2(Zf)/SNU398-ZEB2-ChIP-Seq(GSE103048)/Homer	GNMCAGGTGTGC	1	-5.792e-01	0.9715	53.0	14.85%	6778.7	15.03%
STAT5(Stat)/mCD4+-Stat5-ChIP-Seq(GSE12346)/Homer	RTTTCTNAGAAA	1	-5.787e-01	0.9715	13.0	3.64%	1667.8	3.70%
HRE(HSF)/HepG2-HSF1-ChIP-Seq(GSE31477)/Homer	BSTTCTRGAABVTTCYAGAA	1	-5.757e-01	0.9715	7.0	1.96%	893.6	1.98%
Tbx5(T-box)/HL1-Tbx5.biotin-ChIP-Seq(GSE21529)/Homer	AGGTGTCA	1	-5.720e-01	0.9715	131.0	36.69%	16683.8	36.98%
p53(p53)/mES-cMyc-ChIP-Seq(GSE11431)/Homer	ACATGCCCGGGCAT	1	-5.678e-01	0.9715	1.0	0.28%	105.5	0.23%
NF1(CTF)/LNCAP-NF1-ChIP-Seq(Unpublished)/Homer	CYTGGCABNSTGCCAR	1	-5.648e-01	0.9715	24.0	6.72%	3092.0	6.85%
ZNF322(Zf)/HEK293-ZNF322.GFP-ChIP-Seq(GSE58341)/Homer	GAGCCTGGTACTGWGCCTGR	1	-5.645e-01	0.9715	17.0	4.76%	2192.6	4.86%
PPARE(NR)DR1/3T3L1-Pparg-ChIP-Seq(GSE13511)/Homer	TGACCTTTGCCCCA	1	-5.478e-01	0.9715	48.0	13.45%	6179.2	13.70%
STAT6(Stat)/Macrophage-Stat6-ChIP-Seq(GSE38377)/Homer	TTCCKNAGAA	1	-5.447e-01	0.9715	17.0	4.76%	2207.4	4.89%
Foxf1(Forkhead)/Lung-Foxf1-ChIP-Seq(GSE77951)/Homer	WWATRTAAACAN	1	-5.370e-01	0.9715	24.0	6.72%	3116.7	6.91%
PBX2(Homeobox)/K562-PBX2-ChIP-Seq(Encode)/Homer	RTGATTKATRGN	1	-5.364e-01	0.9715	21.0	5.88%	2730.3	6.05%
NFY(CCAAT)/Promoter/Homer	RGCCAATSRG	1	-5.323e-01	0.9715	70.0	19.61%	9005.2	19.96%
Sox3(HMG)/NPC-Sox3-ChIP-Seq(GSE33059)/Homer	CCWTTGTY	1	-5.305e-01	0.9715	57.0	15.97%	7350.8	16.29%
Oct6(POUHomeobox)/NPC-Pou3f1-ChIP-Seq(GSE35496)/Homer	WATGCAAATGAG	1	-5.304e-01	0.9715	11.0	3.08%	1439.4	3.19%
Tbx20(T-box)/Heart-Tbx20-ChIP-Seq(GSE29636)/Homer	GGTGYTGACAGS	1	-5.123e-01	0.9728	7.0	1.96%	925.9	2.05%
Erra(NR)/HepG2-Erra-ChIP-Seq(GSE31477)/Homer	CAAAGGTCAG	1	-5.115e-01	0.9728	98.0	27.45%	12600.0	27.93%
Sox9(HMG)/Limb-SOX9-ChIP-Seq(GSE73225)/Homer	AGGVNCCTTTGT	1	-5.095e-01	0.9728	27.0	7.56%	3529.6	7.82%
Pknox1(Homeobox)/ES-Prep1-ChIP-Seq(GSE63282)/Homer	SCTGTCAVTCAV	1	-5.083e-01	0.9728	13.0	3.64%	1715.6	3.80%
ZNF165(Zf)/WHIM12-ZNF165-ChIP-Seq(GSE65937)/Homer	AAGGKGRCGCAGGCA	1	-4.970e-01	0.9734	14.0	3.92%	1854.8	4.11%
IRF1(IRF)/PBMC-IRF1-ChIP-Seq(GSE43036)/Homer	GAAAGTGAAAGT	1	-4.955e-01	0.9734	6.0	1.68%	801.1	1.78%
HNF1b(Homeobox)/PDAC-HNF1B-ChIP-Seq(GSE64557)/Homer	GTTAATNATTAA	1	-4.946e-01	0.9734	4.0	1.12%	533.5	1.18%
HLF(bZIP)/HSC-HLF.Flag-ChIP-Seq(GSE69817)/Homer	RTTATGYAAB	1	-4.841e-01	0.9754	21.0	5.88%	2777.4	6.16%
c-Jun-CRE(bZIP)/K562-cJun-ChIP-Seq(GSE31477)/Homer	ATGACGTCATCY	1	-4.772e-01	0.9786	17.0	4.76%	2262.4	5.02%
Nkx3.1(Homeobox)/LNCaP-Nkx3.1-ChIP-Seq(GSE28264)/Homer	AAGCACTTAA	1	-4.732e-01	0.9790	76.0	21.29%	9861.8	21.86%
PU.1:IRF8(ETS:IRF)/pDC-Irf8-ChIP-Seq(GSE66899)/Homer	GGAAGTGAAAST	1	-4.715e-01	0.9790	8.0	2.24%	1081.4	2.40%
Otx2(Homeobox)/EpiLC-Otx2-ChIP-Seq(GSE56098)/Homer	NYTAATCCYB	1	-4.706e-01	0.9790	23.0	6.44%	3050.2	6.76%
X-box(HTH)/NPC-H3K4me1-ChIP-Seq(GSE16256)/Homer	GGTTGCCATGGCAA	1	-4.682e-01	0.9790	8.0	2.24%	1083.8	2.40%
Nkx2.5(Homeobox)/HL1-Nkx2.5.biotin-ChIP-Seq(GSE21529)/Homer	RRSCACTYAA	1	-4.498e-01	0.9880	81.0	22.69%	10539.5	23.36%
TFE3(bHLH)/MEF-TFE3-ChIP-Seq(GSE75757)/Homer	GTCACGTGACYV	1	-4.485e-01	0.9880	7.0	1.96%	961.1	2.13%
GRE(NR)IR3/A549-GR-ChIP-Seq(GSE32465)/Homer	NRGVACABNVTGTYCY	1	-4.339e-01	0.9969	4.0	1.12%	561.0	1.24%
Fra2(bZIP)/Striatum-Fra2-ChIP-Seq(GSE43429)/Homer	GGATGACTCATC	1	-4.293e-01	0.9980	15.0	4.20%	2041.8	4.53%
HINFP(Zf)/K562-HINFP.eGFP-ChIP-Seq(Encode)/Homer	TWVGGTCCGC	1	-4.215e-01	1.0000	47.0	13.17%	6220.2	13.79%
GRE(NR)IR3/RAW264.7-GRE-ChIP-Seq(Unpublished)/Homer	VAGRACAKWCTGTYC	1	-4.173e-01	1.0000	6.0	1.68%	844.1	1.87%
STAT4(Stat)/CD4-Stat4-ChIP-Seq(GSE22104)/Homer	NYTTCCWGGAAR	1	-3.948e-01	1.0000	35.0	9.80%	4702.3	10.42%
CHR(?)/Hela-CellCycle-Expression/Homer	SRGTTTCAAA	1	-3.926e-01	1.0000	16.0	4.48%	2208.9	4.90%
Zfp57(Zf)/H1-ZFP57.HA-ChIP-Seq(GSE115387)/Homer	NANTGCSGCA	1	-3.908e-01	1.0000	44.0	12.32%	5878.8	13.03%
AP-2gamma(AP2)/MCF7-TFAP2C-ChIP-Seq(GSE21234)/Homer	SCCTSAGGSCAW	1	-3.837e-01	1.0000	102.0	28.57%	13348.3	29.59%
Npas4(bHLH)/Neuron-Npas4-ChIP-Seq(GSE127793)/Homer	NHRTCACGACDN	1	-3.817e-01	1.0000	40.0	11.20%	5372.7	11.91%
NfkB-p50p52(RHD)/Monocyte-p50-ChIP-Chip(Schreiber_et_al.)/Homer	GGGGGAATCCCC	1	-3.639e-01	1.0000	11.0	3.08%	1564.4	3.47%
MITF(bHLH)/MastCells-MITF-ChIP-Seq(GSE48085)/Homer	RTCATGTGAC	1	-3.634e-01	1.0000	40.0	11.20%	5400.2	11.97%
Brn1(POUHomeobox)/NPC-Brn1-ChIP-Seq(GSE35496)/Homer	TATGCWAATBAV	1	-3.633e-01	1.0000	8.0	2.24%	1155.4	2.56%
AP-1(bZIP)/ThioMac-PU.1-ChIP-Seq(GSE21512)/Homer	VTGACTCATC	1	-3.615e-01	1.0000	21.0	5.88%	2906.3	6.44%
PSE(SNAPc)/K562-mStart-Seq/Homer	WAVTCACCMTAASYDAAAAG	1	-3.570e-01	1.0000	10.0	2.80%	1434.3	3.18%
NF1:FOXA1(CTFForkhead)/LNCAP-FOXA1-ChIP-Seq(GSE27824)/Homer	WNTGTTTRYTTTGGCA	1	-3.549e-01	1.0000	1.0	0.28%	152.3	0.34%
GATA(Zf)IR3/iTreg-Gata3-ChIP-Seq(GSE20898)/Homer	NNNNNBAGATAWYATCTVHN	1	-3.501e-01	1.0000	3.0	0.84%	459.7	1.02%
JunB(bZIP)/DendriticCells-Junb-ChIP-Seq(GSE36099)/Homer	RATGASTCAT	1	-3.500e-01	1.0000	16.0	4.48%	2252.7	4.99%
KLF14(Zf)/HEK293-KLF14.GFP-ChIP-Seq(GSE58341)/Homer	RGKGGGCGKGGC	1	-3.464e-01	1.0000	219.0	61.34%	28239.9	62.60%
ZNF189(Zf)/HEK293-ZNF189.GFP-ChIP-Seq(GSE58341)/Homer	TGGAACAGMA	1	-3.455e-01	1.0000	37.0	10.36%	5036.6	11.16%
ZNF317(Zf)/HEK293-ZNF317.GFP-ChIP-Seq(GSE58341)/Homer	GTCWGCTGTYYCTCT	1	-3.410e-01	1.0000	2.0	0.56%	314.2	0.70%
BORIS(Zf)/K562-CTCFL-ChIP-Seq(GSE32465)/Homer	CNNBRGCGCCCCCTGSTGGC	1	-3.405e-01	1.0000	28.0	7.84%	3860.1	8.56%
AP-2alpha(AP2)/Hela-AP2alpha-ChIP-Seq(GSE31477)/Homer	ATGCCCTGAGGC	1	-3.341e-01	1.0000	79.0	22.13%	10505.4	23.29%
ZBTB12(Zf)/HEK293-ZBTB12.GFP-ChIP-Seq(GSE58341)/Homer	NGNTCTAGAACCNGV	1	-3.328e-01	1.0000	16.0	4.48%	2271.8	5.04%
ERE(NR)IR3/MCF7-Era-ChIP-Seq(Unpublished)/Homer	VAGGTCACNSTGACC	1	-3.327e-01	1.0000	9.0	2.52%	1318.7	2.92%
Atf4(bZIP)/MEF-Atf4-ChIP-Seq(GSE35681)/Homer	MTGATGCAAT	1	-3.309e-01	1.0000	8.0	2.24%	1181.8	2.62%
GATA3(Zf)DR8/iTreg-Gata3-ChIP-Seq(GSE20898)/Homer	AGATSTNDNNDSAGATAASN	1	-3.261e-01	1.0000	1.0	0.28%	161.7	0.36%
ZKSCAN1(Zf)/HepG2-ZKSCAN1-ChIP-Seq(Encode)/Homer	GCACAYAGTAGGKCY	1	-3.200e-01	1.0000	1.0	0.28%	163.0	0.36%
PAX3:FKHR-fusion(PairedHomeobox)/Rh4-PAX3:FKHR-ChIP-Seq(GSE19063)/Homer	ACCRTGACTAATTNN	1	-3.172e-01	1.0000	4.0	1.12%	624.2	1.38%
E-box(bHLH)/Promoter/Homer	SSGGTCACGTGA	1	-3.127e-01	1.0000	9.0	2.52%	1336.2	2.96%
PPARa(NR)DR1/Liver-Ppara-ChIP-Seq(GSE47954)/Homer	VNAGGKCAAAGGTCA	1	-3.082e-01	1.0000	48.0	13.45%	6540.7	14.50%
Zic(Zf)/Cerebellum-ZIC1.2-ChIP-Seq(GSE60731)/Homer	CCTGCTGAGH	1	-3.036e-01	1.0000	47.0	13.17%	6418.1	14.23%
NFAT:AP1(RHDbZIP)/Jurkat-NFATC1-ChIP-Seq(Jolma_et_al.)/Homer	SARTGGAAAAWRTGAGTCAB	1	-2.975e-01	1.0000	4.0	1.12%	637.1	1.41%
EBF2(EBF)/BrownAdipose-EBF2-ChIP-Seq(GSE97114)/Homer	NABTCCCWDGGGAVH	1	-2.939e-01	1.0000	57.0	15.97%	7743.2	17.16%
Barx1(Homeobox)/Stomach-Barx1.3xFlag-ChIP-Seq(GSE69483)/Homer	AAACMATTAN	1	-2.908e-01	1.0000	9.0	2.52%	1357.5	3.01%
MafB(bZIP)/BMM-Mafb-ChIP-Seq(GSE75722)/Homer	WNTGCTGASTCAGCANWTTY	1	-2.884e-01	1.0000	10.0	2.80%	1499.1	3.32%
Mouse_Recombination_Hotspot(Zf)/Testis-DMC1-ChIP-Seq(GSE24438)/Homer	ACTYKNATTCGTGNTACTTC	1	-2.787e-01	1.0000	1.0	0.28%	178.7	0.40%
p53(p53)/Saos-p53-ChIP-Seq(GSE15780)/Homer	RRCATGYCYRGRCATGYYYN	1	-2.696e-01	1.0000	2.0	0.56%	349.5	0.77%
p53(p53)/Saos-p53-ChIP-Seq/Homer	RRCATGYCYRGRCATGYYYN	1	-2.696e-01	1.0000	2.0	0.56%	349.5	0.77%
BATF(bZIP)/Th17-BATF-ChIP-Seq(GSE39756)/Homer	DATGASTCAT	1	-2.658e-01	1.0000	17.0	4.76%	2491.6	5.52%
IRF4(IRF)/GM12878-IRF4-ChIP-Seq(GSE32465)/Homer	ACTGAAACCA	1	-2.647e-01	1.0000	12.0	3.36%	1804.3	4.00%
Bcl6(Zf)/Liver-Bcl6-ChIP-Seq(GSE31578)/Homer	NNNCTTTCCAGGAAA	1	-2.637e-01	1.0000	50.0	14.01%	6893.8	15.28%
Sp5(Zf)/mES-Sp5.Flag-ChIP-Seq(GSE72989)/Homer	RGKGGGCGGAGC	1	-2.613e-01	1.0000	170.0	47.62%	22304.2	49.44%
Sox15(HMG)/CPA-Sox15-ChIP-Seq(GSE62909)/Homer	RAACAATGGN	1	-2.575e-01	1.0000	30.0	8.40%	4259.9	9.44%
RFX(HTH)/K562-RFX3-ChIP-Seq(SRA012198)/Homer	CGGTTGCCATGGCAAC	1	-2.551e-01	1.0000	8.0	2.24%	1252.6	2.78%
Stat3(Stat)/mES-Stat3-ChIP-Seq(GSE11431)/Homer	CTTCCGGGAA	1	-2.456e-01	1.0000	29.0	8.12%	4147.8	9.19%
Fosl2(bZIP)/3T3L1-Fosl2-ChIP-Seq(GSE56872)/Homer	NATGASTCABNN	1	-2.454e-01	1.0000	10.0	2.80%	1547.4	3.43%
Atf7(bZIP)/3T3L1-Atf7-ChIP-Seq(GSE56872)/Homer	NGRTGACGTCAY	1	-2.421e-01	1.0000	26.0	7.28%	3750.6	8.31%
ZSCAN22(Zf)/HEK293-ZSCAN22.GFP-ChIP-Seq(GSE58341)/Homer	SMCAGTCWGAKGGAGGAGGC	1	-2.267e-01	1.0000	5.0	1.40%	843.0	1.87%
Twist(bHLH)/HMLE-TWIST1-ChIP-Seq(Chang_et_al)/Homer	VCAKCTGGNNNCCAGMTGBN	1	-2.262e-01	1.0000	4.0	1.12%	692.4	1.53%
E2F6(E2F)/Hela-E2F6-ChIP-Seq(GSE31477)/Homer	GGCGGGAARN	1	-2.241e-01	1.0000	72.0	20.17%	9869.6	21.88%
CREB5(bZIP)/LNCaP-CREB5.V5-ChIP-Seq(GSE137775)/Homer	VVATGACGTCAT	1	-2.219e-01	1.0000	16.0	4.48%	2419.0	5.36%
Tlx?(NR)/NPC-H3K4me1-ChIP-Seq(GSE16256)/Homer	CTGGCAGSCTGCCA	1	-2.163e-01	1.0000	18.0	5.04%	2705.0	6.00%
Rfx2(HTH)/LoVo-RFX2-ChIP-Seq(GSE49402)/Homer	GTTGCCATGGCAACM	1	-2.083e-01	1.0000	8.0	2.24%	1306.3	2.90%
Tbx21(T-box)/GM12878-TBX21-ChIP-Seq(Encode)/Homer	AGGTGTGAAA	1	-2.069e-01	1.0000	26.0	7.28%	3818.5	8.46%
Arnt:Ahr(bHLH)/MCF7-Arnt-ChIP-Seq(Lo_et_al.)/Homer	TBGCACGCAA	1	-2.055e-01	1.0000	34.0	9.52%	4902.0	10.87%
Ets1-distal(ETS)/CD4+-PolII-ChIP-Seq(Barski_et_al.)/Homer	MACAGGAAGT	1	-2.048e-01	1.0000	12.0	3.36%	1885.6	4.18%
Fos(bZIP)/TSC-Fos-ChIP-Seq(GSE110950)/Homer	NDATGASTCAYN	1	-2.045e-01	1.0000	15.0	4.20%	2308.9	5.12%
RXR(NR)DR1/3T3L1-RXR-ChIP-Seq(GSE13511)/Homer	TAGGGCAAAGGTCA	1	-2.032e-01	1.0000	58.0	16.25%	8096.6	17.95%
KLF6(Zf)/PDAC-KLF6-ChIP-Seq(GSE64557)/Homer	MKGGGYGTGGCC	1	-2.017e-01	1.0000	147.0	41.18%	19588.3	43.42%
Sp2(Zf)/HEK293-Sp2.eGFP-ChIP-Seq(Encode)/Homer	YGGCCCCGCCCC	1	-1.998e-01	1.0000	201.0	56.30%	26411.3	58.55%
ZNF415(Zf)/HEK293-ZNF415.GFP-ChIP-Seq(GSE58341)/Homer	GRTGMTRGAGCC	1	-1.980e-01	1.0000	33.0	9.24%	4785.9	10.61%
IRF2(IRF)/Erythroblas-IRF2-ChIP-Seq(GSE36985)/Homer	GAAASYGAAASY	1	-1.905e-01	1.0000	4.0	1.12%	726.3	1.61%
ZNF143|STAF(Zf)/CUTLL-ZNF143-ChIP-Seq(GSE29600)/Homer	ATTTCCCAGVAKSCY	1	-1.852e-01	1.0000	22.0	6.16%	3316.3	7.35%
E2F4(E2F)/K562-E2F4-ChIP-Seq(GSE31477)/Homer	GGCGGGAAAH	1	-1.835e-01	1.0000	64.0	17.93%	8945.3	19.83%
IRF:BATF(IRF:bZIP)/pDC-Irf8-ChIP-Seq(GSE66899)/Homer	CTTTCANTATGACTV	1	-1.831e-01	1.0000	2.0	0.56%	407.8	0.90%
PU.1-IRF(ETS:IRF)/Bcell-PU.1-ChIP-Seq(GSE21512)/Homer	MGGAAGTGAAAC	1	-1.827e-01	1.0000	58.0	16.25%	8157.5	18.08%
Klf9(Zf)/GBM-Klf9-ChIP-Seq(GSE62211)/Homer	GCCACRCCCACY	1	-1.808e-01	1.0000	69.0	19.33%	9610.5	21.30%
DUX4(Homeobox)/Myoblasts-DUX4.V5-ChIP-Seq(GSE75791)/Homer	NWTAAYCYAATCAWN	1	-1.803e-01	1.0000	1.0	0.28%	228.0	0.51%
E2F7(E2F)/Hela-E2F7-ChIP-Seq(GSE32673)/Homer	VDTTTCCCGCCA	1	-1.758e-01	1.0000	16.0	4.48%	2500.1	5.54%
ZNF711(Zf)/SHSY5Y-ZNF711-ChIP-Seq(GSE20673)/Homer	AGGCCTAG	1	-1.756e-01	1.0000	144.0	40.34%	19307.5	42.80%
ARE(NR)/LNCAP-AR-ChIP-Seq(GSE27824)/Homer	RGRACASNSTGTYCYB	1	-1.750e-01	1.0000	6.0	1.68%	1052.0	2.33%
JunD(bZIP)/K562-JunD-ChIP-Seq/Homer	ATGACGTCATCN	1	-1.656e-01	1.0000	7.0	1.96%	1216.5	2.70%
HIF-1a(bHLH)/MCF7-HIF1a-ChIP-Seq(GSE28352)/Homer	TACGTGCV	1	-1.625e-01	1.0000	11.0	3.08%	1811.9	4.02%
Phox2b(Homeobox)/CLBGA-PHOX2B-ChIP-Seq(GSE90683)/Homer	TTAATTNAATTA	1	-1.561e-01	1.0000	3.0	0.84%	602.5	1.34%
GLI3(Zf)/Limb-GLI3-ChIP-Chip(GSE11077)/Homer	CGTGGGTGGTCC	1	-1.545e-01	1.0000	4.0	1.12%	767.2	1.70%
Bach1(bZIP)/K562-Bach1-ChIP-Seq(GSE31477)/Homer	AWWNTGCTGAGTCAT	1	-1.531e-01	1.0000	1.0	0.28%	246.3	0.55%
ISRE(IRF)/ThioMac-LPS-Expression(GSE23622)/Homer	AGTTTCASTTTC	1	-1.510e-01	1.0000	2.0	0.56%	436.6	0.97%
Srebp2(bHLH)/HepG2-Srebp2-ChIP-Seq(GSE31477)/Homer	CGGTCACSCCAC	1	-1.463e-01	1.0000	5.0	1.40%	937.7	2.08%
Fra1(bZIP)/BT549-Fra1-ChIP-Seq(GSE46166)/Homer	NNATGASTCATH	1	-1.431e-01	1.0000	14.0	3.92%	2283.8	5.06%
Rfx1(HTH)/NPC-H3K4me1-ChIP-Seq(GSE16256)/Homer	KGTTGCCATGGCAA	1	-1.410e-01	1.0000	11.0	3.08%	1852.9	4.11%
BMYB(HTH)/Hela-BMYB-ChIP-Seq(GSE27030)/Homer	NHAACBGYYV	1	-1.404e-01	1.0000	59.0	16.53%	8436.9	18.70%
p63(p53)/Keratinocyte-p63-ChIP-Seq(GSE17611)/Homer	NNDRCATGYCYNRRCATGYH	1	-1.393e-01	1.0000	10.0	2.80%	1708.4	3.79%
Atf3(bZIP)/GBM-ATF3-ChIP-Seq(GSE33912)/Homer	DATGASTCATHN	1	-1.360e-01	1.0000	16.0	4.48%	2586.2	5.73%
ZNF692(Zf)/HEK293-ZNF692.GFP-ChIP-Seq(GSE58341)/Homer	GTGGGCCCCA	1	-1.258e-01	1.0000	10.0	2.80%	1736.9	3.85%
ETS:RUNX(ETSRunt)/Jurkat-RUNX1-ChIP-Seq(GSE17954)/Homer	RCAGGATGTGGT	1	-1.246e-01	1.0000	6.0	1.68%	1129.2	2.50%
Jun-AP1(bZIP)/K562-cJun-ChIP-Seq(GSE31477)/Homer	GATGASTCATCN	1	-1.186e-01	1.0000	6.0	1.68%	1140.2	2.53%
Atf2(bZIP)/3T3L1-Atf2-ChIP-Seq(GSE56872)/Homer	NRRTGACGTCAT	1	-1.164e-01	1.0000	18.0	5.04%	2924.5	6.48%
IRF3(IRF)/BMDM-Irf3-ChIP-Seq(GSE67343)/Homer	AGTTTCAKTTTC	1	-1.046e-01	1.0000	9.0	2.52%	1634.4	3.62%
Rfx5(HTH)/GM12878-Rfx5-ChIP-Seq(GSE31477)/Homer	SCCTAGCAACAG	1	-1.038e-01	1.0000	14.0	3.92%	2382.4	5.28%
CRE(bZIP)/Promoter/Homer	CSGTGACGTCAC	1	-1.035e-01	1.0000	19.0	5.32%	3107.5	6.89%
ZFX(Zf)/mES-Zfx-ChIP-Seq(GSE11431)/Homer	AGGCCTRG	1	-1.030e-01	1.0000	88.0	24.65%	12435.7	27.57%
KLF1(Zf)/HUDEP2-KLF1-CutnRun(GSE136251)/Homer	VDGGGYGGGGCY	1	-8.868e-02	1.0000	144.0	40.34%	19763.0	43.81%
TR4(NR)DR1/Hela-TR4-ChIP-Seq(GSE24685)/Homer	GAGGTCAAAGGTCA	1	-8.592e-02	1.0000	3.0	0.84%	705.6	1.56%
ZNF341(Zf)/EBV-ZNF341-ChIP-Seq(GSE113194)/Homer	GGAACAGCCG	1	-8.373e-02	1.0000	33.0	9.24%	5159.7	11.44%
NFIL3(bZIP)/HepG2-NFIL3-ChIP-Seq(Encode)/Homer	VTTACGTAAYNNNNN	1	-8.016e-02	1.0000	18.0	5.04%	3047.6	6.76%
EBF(EBF)/proBcell-EBF-ChIP-Seq(GSE21978)/Homer	DGTCCCYRGGGA	1	-8.002e-02	1.0000	12.0	3.36%	2160.4	4.79%
Srebp1a(bHLH)/HepG2-Srebp1a-ChIP-Seq(GSE31477)/Homer	RTCACSCCAY	1	-7.827e-02	1.0000	5.0	1.40%	1066.1	2.36%
CTCF(Zf)/CD4+-CTCF-ChIP-Seq(Barski_et_al.)/Homer	AYAGTGCCMYCTRGTGGCCA	1	-7.211e-02	1.0000	8.0	2.24%	1570.5	3.48%
Oct4:Sox17(POUHomeoboxHMG)/F9-Sox17-ChIP-Seq(GSE44553)/Homer	CCATTGTATGCAAAT	1	-7.204e-02	1.0000	1.0	0.28%	336.9	0.75%
TCFL2(HMG)/K562-TCF7L2-ChIP-Seq(GSE29196)/Homer	ACWTCAAAGG	1	-7.145e-02	1.0000	1.0	0.28%	337.6	0.75%
E2F1(E2F)/Hela-E2F1-ChIP-Seq(GSE22478)/Homer	CWGGCGGGAA	1	-7.122e-02	1.0000	32.0	8.96%	5084.7	11.27%
Klf4(Zf)/mES-Klf4-ChIP-Seq(GSE11431)/Homer	GCCACACCCA	1	-6.610e-02	1.0000	44.0	12.32%	6779.7	15.03%
Stat3+il21(Stat)/CD4-Stat3-ChIP-Seq(GSE19198)/Homer	SVYTTCCNGGAARB	1	-5.498e-02	1.0000	28.0	7.84%	4616.3	10.23%
CEBP:AP1(bZIP)/ThioMac-CEBPb-ChIP-Seq(GSE21512)/Homer	DRTGTTGCAA	1	-4.947e-02	1.0000	16.0	4.48%	2899.3	6.43%
Egr1(Zf)/K562-Egr1-ChIP-Seq(GSE32465)/Homer	TGCGTGGGYG	1	-4.773e-02	1.0000	75.0	21.01%	11127.1	24.67%
LEF1(HMG)/H1-LEF1-ChIP-Seq(GSE64758)/Homer	CCTTTGATST	1	-4.604e-02	1.0000	13.0	3.64%	2463.5	5.46%
IRF8(IRF)/BMDM-IRF8-ChIP-Seq(GSE77884)/Homer	GRAASTGAAAST	1	-4.594e-02	1.0000	11.0	3.08%	2153.2	4.77%
Sp1(Zf)/Promoter/Homer	GGCCCCGCCCCC	1	-4.159e-02	1.0000	82.0	22.97%	12128.8	26.89%
KLF3(Zf)/MEF-Klf3-ChIP-Seq(GSE44748)/Homer	NRGCCCCRCCCHBNN	1	-3.857e-02	1.0000	85.0	23.81%	12565.0	27.85%
SpiB(ETS)/OCILY3-SPIB-ChIP-Seq(GSE56857)/Homer	AAAGRGGAAGTG	1	-2.636e-02	1.0000	9.0	2.52%	1964.7	4.36%
MafK(bZIP)/C2C12-MafK-ChIP-Seq(GSE36030)/Homer	GCTGASTCAGCA	1	-2.632e-02	1.0000	4.0	1.12%	1094.9	2.43%
EKLF(Zf)/Erythrocyte-Klf1-ChIP-Seq(GSE20478)/Homer	NWGGGTGTGGCY	1	-2.537e-02	1.0000	10.0	2.80%	2137.3	4.74%
MYB(HTH)/ERMYB-Myb-ChIPSeq(GSE22095)/Homer	GGCVGTTR	1	-2.417e-02	1.0000	71.0	19.89%	10905.5	24.17%
ELF3(ETS)/PDAC-ELF3-ChIP-Seq(GSE64557)/Homer	ANCAGGAAGT	1	-2.214e-02	1.0000	27.0	7.56%	4780.8	10.60%
ZNF669(Zf)/HEK293-ZNF669.GFP-ChIP-Seq(GSE58341)/Homer	GARTGGTCATCGCCC	1	-2.159e-02	1.0000	2.0	0.56%	724.7	1.61%
Atf1(bZIP)/K562-ATF1-ChIP-Seq(GSE31477)/Homer	GATGACGTCA	1	-1.780e-02	1.0000	27.0	7.56%	4849.9	10.75%
Tcf3(HMG)/mES-Tcf3-ChIP-Seq(GSE11724)/Homer	ASWTCAAAGG	1	-1.764e-02	1.0000	3.0	0.84%	966.9	2.14%
PAX5(PairedHomeobox)condensed/GM12878-PAX5-ChIP-Seq(GSE32465)/Homer	GTCACGCTCSCTGM	1	-1.695e-02	1.0000	2.0	0.56%	759.8	1.68%
Etv2(ETS)/ES-ER71-ChIP-Seq(GSE59402)/Homer	NNAYTTCCTGHN	1	-1.688e-02	1.0000	52.0	14.57%	8445.5	18.72%
Rbpj1(?)/Panc1-Rbpj1-ChIP-Seq(GSE47459)/Homer	HTTTCCCASG	1	-1.356e-02	1.0000	55.0	15.41%	8947.6	19.83%
Gli2(Zf)/GM2-Gli2-ChIP-Chip(GSE112702)/Homer	YSTGGGTGGTCT	1	-1.227e-02	1.0000	8.0	2.24%	1959.4	4.34%
Chop(bZIP)/MEF-Chop-ChIP-Seq(GSE35681)/Homer	ATTGCATCAT	1	-1.156e-02	1.0000	2.0	0.56%	814.5	1.81%
KLF10(Zf)/HEK293-KLF10.GFP-ChIP-Seq(GSE58341)/Homer	GGGGGTGTGTCC	1	-9.195e-03	1.0000	45.0	12.61%	7679.9	17.02%
SPDEF(ETS)/VCaP-SPDEF-ChIP-Seq(SRA014231)/Homer	ASWTCCTGBT	1	-5.603e-03	1.0000	43.0	12.04%	7558.6	16.76%
ELF5(ETS)/T47D-ELF5-ChIP-Seq(GSE30407)/Homer	ACVAGGAAGT	1	-4.661e-03	1.0000	30.0	8.40%	5699.2	12.63%
EWS:FLI1-fusion(ETS)/SK_N_MC-EWS:FLI1-ChIP-Seq(SRA014231)/Homer	VACAGGAAAT	1	-4.500e-03	1.0000	29.0	8.12%	5558.5	12.32%
AMYB(HTH)/Testes-AMYB-ChIP-Seq(GSE44588)/Homer	TGGCAGTTGG	1	-3.924e-03	1.0000	50.0	14.01%	8681.6	19.24%
Egr2(Zf)/Thymocytes-Egr2-ChIP-Seq(GSE34254)/Homer	NGCGTGGGCGGR	1	-3.631e-03	1.0000	16.0	4.48%	3575.9	7.93%
GFY(?)/Promoter/Homer	ACTACAATTCCC	1	-2.292e-03	1.0000	4.0	1.12%	1501.8	3.33%
MYNN(Zf)/HEK293-MYNN.eGFP-ChIP-Seq(Encode)/Homer	TTCAAAWTAAAAGTC	1	-1.686e-03	1.0000	1.0	0.28%	802.9	1.78%
YY1(Zf)/Promoter/Homer	CAAGATGGCGGC	1	-1.363e-03	1.0000	2.0	0.56%	1114.2	2.47%
ERG(ETS)/VCaP-ERG-ChIP-Seq(GSE14097)/Homer	ACAGGAAGTG	1	-8.320e-04	1.0000	78.0	21.85%	13128.2	29.10%
ETS1(ETS)/Jurkat-ETS1-ChIP-Seq(GSE17954)/Homer	ACAGGAAGTG	1	-8.050e-04	1.0000	57.0	15.97%	10185.5	22.58%
NRF(NRF)/Promoter/Homer	STGCGCATGCGC	1	-6.580e-04	1.0000	18.0	5.04%	4294.9	9.52%
Ronin(THAP)/ES-Thap11-ChIP-Seq(GSE51522)/Homer	RACTACAACTCCCAGVAKGC	1	-2.500e-04	1.0000	2.0	0.56%	1345.2	2.98%
Fli1(ETS)/CD8-FLI-ChIP-Seq(GSE20898)/Homer	NRYTTCCGGH	1	-1.820e-04	1.0000	71.0	19.89%	12620.5	27.98%
EHF(ETS)/LoVo-EHF-ChIP-Seq(GSE49402)/Homer	AVCAGGAAGT	1	-1.530e-04	1.0000	50.0	14.01%	9638.1	21.36%
ETV1(ETS)/GIST48-ETV1-ChIP-Seq(GSE22441)/Homer	AACCGGAAGT	1	-1.100e-04	1.0000	74.0	20.73%	13189.5	29.24%
ZBTB33(Zf)/GM12878-ZBTB33-ChIP-Seq(GSE32465)/Homer	GGVTCTCGCGAGAAC	1	-5.000e-05	1.0000	1.0	0.28%	1238.4	2.75%
ETV4(ETS)/HepG2-ETV4-ChIP-Seq(ENCODE)/Homer	ACCGGAAGTG	1	-2.600e-05	1.0000	70.0	19.61%	13015.5	28.85%
NRF1(NRF)/MCF7-NRF1-ChIP-Seq(Unpublished)/Homer	CTGCGCATGCGC	1	-1.600e-05	1.0000	15.0	4.20%	4510.8	10.00%
Elf4(ETS)/BMDM-Elf4-ChIP-Seq(GSE88699)/Homer	ACTTCCKGKT	1	-1.600e-05	1.0000	45.0	12.61%	9455.0	20.96%
GABPA(ETS)/Jurkat-GABPa-ChIP-Seq(GSE17954)/Homer	RACCGGAAGT	1	-1.000e-05	1.0000	48.0	13.45%	10023.3	22.22%
GFY-Staf(?Zf)/Promoter/Homer	RACTACAATTCCCAGAAKGC	1	-7.000e-06	1.0000	1.0	0.28%	1473.3	3.27%
Elk1(ETS)/Hela-Elk1-ChIP-Seq(GSE31477)/Homer	HACTTCCGGY	1	-0.000e+00	1.0000	39.0	10.92%	9282.6	20.58%
Elk4(ETS)/Hela-Elk4-ChIP-Seq(GSE31477)/Homer	NRYTTCCGGY	1	-0.000e+00	1.0000	39.0	10.92%	9456.0	20.96%
ELF1(ETS)/Jurkat-ELF1-ChIP-Seq(SRA014231)/Homer	AVCCGGAAGT	1	-0.000e+00	1.0000	31.0	8.68%	8570.5	19.00%
ETS(ETS)/Promoter/Homer	AACCGGAAGT	1	-0.000e+00	1.0000	15.0	4.20%	5701.7	12.64%
EBNA1(EBV-virus)/Raji-EBNA1-ChIP-Seq(GSE30709)/Homer	GGYAGCAYDTGCTDCCCNNN	1	-0.000e+00	1.0000	0.0	0.00%	91.5	0.20%
DUX(Homeobox)/C2C12-Dux-ChIP-Seq(GSE87279)/Homer	BCWGATTCAATCAAN	1	0.000e+00	1.0000	0.0	0.00%	2.4	0.01%
ZFP3(Zf)/HEK293-ZFP3.GFP-ChIP-Seq(GSE58341)/Homer	GGGTTTTGAAGGATGARTAGGAGTT	1	0.000e+00	1.0000	0.0	0.00%	4.1	0.01%
GFX(?)/Promoter/Homer	ATTCTCGCGAGA	1	0.000e+00	1.0000	0.0	0.00%	499.0	1.11%
RAR:RXR(NR)DR5/ES-RAR-ChIP-Seq(GSE56893)/Homer	RGGTCADNNAGAGGTCAV	1	0.000e+00	1.0000	0.0	0.00%	217.1	0.48%
ZNF528(Zf)/HEK293-ZNF528.GFP-ChIP-Seq(GSE58341)/Homer	AGAAATGACTTCCCT	1	0.000e+00	1.0000	0.0	0.00%	19.8	0.04%
FOXA1:AR(ForkheadNR)/LNCAP-AR-ChIP-Seq(GSE27824)/Homer	AGTAAACAAAAAAGAACAND	1	0.000e+00	1.0000	0.0	0.00%	160.8	0.36%

## Sheet: knownResults_DiffD1_UPinDM
Motif Name	Consensus	P-value	Log P-value	q-value (Benjamini)	# of Target Sequences with Motif(of 130)	% of Target Sequences with Motif	# of Background Sequences with Motif(of 45949)	% of Background Sequences with Motif
TATA-Box(TBP)/Promoter/Homer	CCTTTTAWAGSC	0.0001	-9.505e+00	0.0328	35.0	26.92%	6396.1	13.92%
GRE(NR)IR3/A549-GR-ChIP-Seq(GSE32465)/Homer	NRGVACABNVTGTYCY	0.001	-8.368e+00	0.0511	8.0	6.15%	564.1	1.23%
NFkB-p65-Rel(RHD)/ThioMac-LPS-Expression(GSE23622)/Homer	GGAAATTCCC	0.01	-6.899e+00	0.1479	6.0	4.62%	395.8	0.86%
Oct6(POUHomeobox)/NPC-Pou3f1-ChIP-Seq(GSE35496)/Homer	WATGCAAATGAG	0.01	-6.054e+00	0.2584	11.0	8.46%	1408.4	3.07%
Hoxd13(Homeobox)/ChickenMSG-Hoxd13.Flag-ChIP-Seq(GSE86088)/Homer	NCYAATAAAA	0.01	-5.994e+00	0.2584	28.0	21.54%	5707.0	12.42%
JunB(bZIP)/DendriticCells-Junb-ChIP-Seq(GSE36099)/Homer	RATGASTCAT	0.01	-5.816e+00	0.2584	14.0	10.77%	2128.5	4.63%
BATF(bZIP)/Th17-BATF-ChIP-Seq(GSE39756)/Homer	DATGASTCAT	0.01	-5.806e+00	0.2584	15.0	11.54%	2367.0	5.15%
GSC(Homeobox)/FrogEmbryos-GSC-ChIP-Seq(DRA000576)/Homer	RGGATTAR	0.01	-5.639e+00	0.2584	21.0	16.15%	3932.0	8.56%
Hoxd11(Homeobox)/ChickenMSG-Hoxd11.Flag-ChIP-Seq(GSE86088)/Homer	VGCCATAAAA	0.01	-5.213e+00	0.2661	40.0	30.77%	9612.3	20.92%
Hoxa11(Homeobox)/ChickenMSG-Hoxa11.Flag-ChIP-Seq(GSE86088)/Homer	TTTTATGGCM	0.01	-4.918e+00	0.3219	37.0	28.46%	8852.2	19.27%
MITF(bHLH)/MastCells-MITF-ChIP-Seq(GSE48085)/Homer	RTCATGTGAC	0.01	-4.833e+00	0.3219	26.0	20.00%	5628.3	12.25%
Fra2(bZIP)/Striatum-Fra2-ChIP-Seq(GSE43429)/Homer	GGATGACTCATC	0.01	-4.814e+00	0.3219	12.0	9.23%	1903.1	4.14%
ARE(NR)/LNCAP-AR-ChIP-Seq(GSE27824)/Homer	RGRACASNSTGTYCYB	0.01	-4.756e+00	0.3219	8.0	6.15%	1013.1	2.21%
MYNN(Zf)/HEK293-MYNN.eGFP-ChIP-Seq(Encode)/Homer	TTCAAAWTAAAAGTC	0.01	-4.640e+00	0.3219	7.0	5.38%	827.2	1.80%
Atf3(bZIP)/GBM-ATF3-ChIP-Seq(GSE33912)/Homer	DATGASTCATHN	0.1	-4.586e+00	0.3219	14.0	10.77%	2459.3	5.35%
Hoxa13(Homeobox)/ChickenMSG-Hoxa13.Flag-ChIP-Seq(GSE86088)/Homer	CYHATAAAAN	0.1	-4.560e+00	0.3219	37.0	28.46%	9053.0	19.70%
Pax7(PairedHomeobox)long/Myoblast-Pax7-ChIP-Seq(GSE25064)/Homer	TAATCHGATTAC	0.1	-4.475e+00	0.3219	2.0	1.54%	55.9	0.12%
Atf1(bZIP)/K562-ATF1-ChIP-Seq(GSE31477)/Homer	GATGACGTCA	0.1	-4.108e+00	0.4019	23.0	17.69%	5099.5	11.10%
Six1(Homeobox)/Myoblast-Six1-ChIP-Chip(GSE20150)/Homer	GKVTCADRTTWC	0.1	-4.090e+00	0.4019	8.0	6.15%	1144.9	2.49%
CRX(Homeobox)/Retina-Crx-ChIP-Seq(GSE20012)/Homer	GCTAATCC	0.1	-4.011e+00	0.4019	38.0	29.23%	9700.0	21.11%
Fosl2(bZIP)/3T3L1-Fosl2-ChIP-Seq(GSE56872)/Homer	NATGASTCABNN	0.1	-3.947e+00	0.4048	9.0	6.92%	1408.8	3.07%
Fra1(bZIP)/BT549-Fra1-ChIP-Seq(GSE46166)/Homer	NNATGASTCATH	0.1	-3.941e+00	0.4048	12.0	9.23%	2149.7	4.68%
Fos(bZIP)/TSC-Fos-ChIP-Seq(GSE110950)/Homer	NDATGASTCAYN	0.1	-3.821e+00	0.4191	12.0	9.23%	2187.4	4.76%
AP-1(bZIP)/ThioMac-PU.1-ChIP-Seq(GSE21512)/Homer	VTGACTCATC	0.1	-3.729e+00	0.4405	14.0	10.77%	2745.8	5.98%
EBNA1(EBV-virus)/Raji-EBNA1-ChIP-Seq(GSE30709)/Homer	GGYAGCAYDTGCTDCCCNNN	0.1	-3.657e+00	0.4544	2.0	1.54%	86.1	0.19%
Nkx2.1(Homeobox)/LungAC-Nkx2.1-ChIP-Seq(GSE43252)/Homer	RSCACTYRAG	0.1	-3.597e+00	0.4637	49.0	37.69%	13549.6	29.49%
Oct11(POUHomeobox)/NCIH1048-POU2F3-ChIP-seq(GSE115123)/Homer	GATTTGCATA	0.1	-3.591e+00	0.4637	8.0	6.15%	1259.5	2.74%
GRE(NR)IR3/RAW264.7-GRE-ChIP-Seq(Unpublished)/Homer	VAGRACAKWCTGTYC	0.1	-3.409e+00	0.5199	6.0	4.62%	839.8	1.83%
Nkx2.2(Homeobox)/NPC-Nkx2.2-ChIP-Seq(GSE61673)/Homer	BTBRAGTGSN	0.1	-3.254e+00	0.5861	38.0	29.23%	10224.1	22.25%
E-box(bHLH)/Promoter/Homer	SSGGTCACGTGA	0.1	-3.225e+00	0.5861	9.0	6.92%	1606.3	3.50%
Oct2(POUHomeobox)/Bcell-Oct2-ChIP-Seq(GSE21512)/Homer	ATATGCAAAT	0.1	-3.156e+00	0.6043	7.0	5.38%	1129.0	2.46%
Oct4(POUHomeobox)/mES-Oct4-ChIP-Seq(GSE11431)/Homer	ATTTGCATAW	0.1	-3.153e+00	0.6043	9.0	6.92%	1628.4	3.54%
CEBP(bZIP)/ThioMac-CEBPb-ChIP-Seq(GSE21512)/Homer	ATTGCGCAAC	0.1	-3.140e+00	0.6043	13.0	10.00%	2701.5	5.88%
NeuroG2(bHLH)/Fibroblast-NeuroG2-ChIP-Seq(GSE75910)/Homer	ACCATCTGTT	0.1	-3.010e+00	0.6377	31.0	23.85%	8170.2	17.78%
TFE3(bHLH)/MEF-TFE3-ChIP-Seq(GSE75757)/Homer	GTCACGTGACYV	0.1	-3.008e+00	0.6377	7.0	5.38%	1168.2	2.54%
Atoh1(bHLH)/Cerebellum-Atoh1-ChIP-Seq(GSE22111)/Homer	VNRVCAGCTGGY	0.1	-2.950e+00	0.6398	27.0	20.77%	6958.0	15.14%
ZBTB12(Zf)/HEK293-ZBTB12.GFP-ChIP-Seq(GSE58341)/Homer	NGNTCTAGAACCNGV	0.1	-2.922e+00	0.6399	11.0	8.46%	2239.6	4.87%
RUNX-AML(Runt)/CD4+-PolII-ChIP-Seq(Barski_et_al.)/Homer	GCTGTGGTTW	0.1	-2.898e+00	0.6399	13.0	10.00%	2804.4	6.10%
Foxo1(Forkhead)/RAW-Foxo1-ChIP-Seq(Fan_et_al.)/Homer	CTGTTTAC	0.1	-2.830e+00	0.6657	32.0	24.62%	8621.1	18.76%
OCT4-SOX2-TCF-NANOG(POUHomeobox HMG)/mES-Oct4-ChIP-Seq(GSE11431)/Homer	ATTTGCATAACAATG	0.1	-2.820e+00	0.6657	4.0	3.08%	514.4	1.12%
Otx2(Homeobox)/EpiLC-Otx2-ChIP-Seq(GSE56098)/Homer	NYTAATCCYB	0.1	-2.773e+00	0.6703	13.0	10.00%	2860.2	6.23%
Lhx3(Homeobox)/Neuron-Lhx3-ChIP-Seq(GSE31456)/Homer	ADBTAATTAR	0.1	-2.648e+00	0.7414	24.0	18.46%	6229.6	13.56%
DLX2(Homeobox)/BasalGanglia-Dlx2-ChIP-seq(GSE124936)/Homer	NNNTAATTAS	0.1	-2.597e+00	0.7622	21.0	16.15%	5335.7	11.61%
FoxD3(forkhead)/ZebrafishEmbryo-Foxd3.biotin-ChIP-seq(GSE106676)/Homer	TGTTTAYTTAGC	0.1	-2.572e+00	0.7641	12.0	9.23%	2668.8	5.81%
NeuroD1(bHLH)/Islet-NeuroD1-ChIP-Seq(GSE30298)/Homer	GCCATCTGTT	0.1	-2.550e+00	0.7641	19.0	14.62%	4753.2	10.34%
Phox2b(Homeobox)/CLBGA-PHOX2B-ChIP-Seq(GSE90683)/Homer	TTAATTNAATTA	0.1	-2.482e+00	0.7997	4.0	3.08%	579.2	1.26%
Hoxa9(Homeobox)/ChickenMSG-Hoxa9.Flag-ChIP-Seq(GSE86088)/Homer	RGCAATNAAA	0.1	-2.475e+00	0.7997	39.0	30.00%	11195.0	24.37%
Lhx1(Homeobox)/EmbryoCarcinoma-Lhx1-ChIP-Seq(GSE70957)/Homer	NNYTAATTAR	0.1	-2.439e+00	0.7998	15.0	11.54%	3613.7	7.86%
IRF1(IRF)/PBMC-IRF1-ChIP-Seq(GSE43036)/Homer	GAAAGTGAAAGT	0.1	-2.439e+00	0.7998	5.0	3.85%	827.5	1.80%
Pitx1(Homeobox)/Chicken-Pitx1-ChIP-Seq(GSE38910)/Homer	TAATCCCN	0.1	-2.410e+00	0.7998	59.0	45.38%	18022.4	39.22%
FoxL2(Forkhead)/Ovary-FoxL2-ChIP-Seq(GSE60858)/Homer	WWTRTAAACAVG	0.1	-2.379e+00	0.7998	12.0	9.23%	2761.5	6.01%
Brn1(POUHomeobox)/NPC-Brn1-ChIP-Seq(GSE35496)/Homer	TATGCWAATBAV	0.1	-2.303e+00	0.8298	6.0	4.62%	1120.8	2.44%
PU.1:IRF8(ETS:IRF)/pDC-Irf8-ChIP-Seq(GSE66899)/Homer	GGAAGTGAAAST	0.1	-2.303e+00	0.8298	6.0	4.62%	1120.2	2.44%
Foxo3(Forkhead)/U2OS-Foxo3-ChIP-Seq(E-MTAB-2701)/Homer	DGTAAACA	1	-2.256e+00	0.8534	11.0	8.46%	2531.3	5.51%
Foxf1(Forkhead)/Lung-Foxf1-ChIP-Seq(GSE77951)/Homer	WWATRTAAACAN	1	-2.255e+00	0.8534	13.0	10.00%	3120.9	6.79%
c-Jun-CRE(bZIP)/K562-cJun-ChIP-Seq(GSE31477)/Homer	ATGACGTCATCY	1	-2.170e+00	0.8973	10.0	7.69%	2283.6	4.97%
NFIL3(bZIP)/HepG2-NFIL3-ChIP-Seq(Encode)/Homer	VTTACGTAAYNNNNN	1	-2.085e+00	0.9597	13.0	10.00%	3217.8	7.00%
Pax7(PairedHomeobox)/Myoblast-Pax7-ChIP-Seq(GSE25064)/Homer	TAATCAATTA	1	-2.061e+00	0.9660	2.0	1.54%	217.6	0.47%
FOXK2(Forkhead)/U2OS-FOXK2-ChIP-Seq(E-MTAB-2204)/Homer	SCHTGTTTACAT	1	-2.047e+00	0.9660	10.0	7.69%	2344.5	5.10%
Npas4(bHLH)/Neuron-Npas4-ChIP-Seq(GSE127793)/Homer	NHRTCACGACDN	1	-2.010e+00	0.9822	22.0	16.92%	6076.0	13.22%
Atf7(bZIP)/3T3L1-Atf7-ChIP-Seq(GSE56872)/Homer	NGRTGACGTCAY	1	-1.999e+00	0.9822	15.0	11.54%	3882.5	8.45%
REST-NRSF(Zf)/Jurkat-NRSF-ChIP-Seq/Homer	GGMGCTGTCCATGGTGCTGA	1	-1.990e+00	0.9822	1.0	0.77%	51.5	0.11%
DLX5(Homeobox)/BasalGanglia-Dlx5-ChIP-seq(GSE124936)/Homer	SSTAATTA	1	-1.987e+00	0.9822	11.0	8.46%	2672.6	5.82%
Bapx1(Homeobox)/VertebralCol-Bapx1-ChIP-Seq(GSE36672)/Homer	TTRAGTGSYK	1	-1.979e+00	0.9822	32.0	24.62%	9358.6	20.37%
Olig2(bHLH)/Neuron-Olig2-ChIP-Seq(GSE30882)/Homer	RCCATMTGTT	1	-1.977e+00	0.9822	31.0	23.85%	9030.3	19.65%
bHLHE40(bHLH)/HepG2-BHLHE40-ChIP-Seq(GSE31477)/Homer	KCACGTGMCN	1	-1.963e+00	0.9822	12.0	9.23%	2987.5	6.50%
DLX1(Homeobox)/BasalGanglia-Dlx1-ChIP-seq(GSE124936)/Homer	NSNNTAATTA	1	-1.950e+00	0.9822	18.0	13.85%	4853.6	10.56%
Hand2(bHLH)/Mesoderm-Hand2-ChIP-Seq(GSE61475)/Homer	TGACANARRCCAGRC	1	-1.937e+00	0.9822	9.0	6.92%	2106.3	4.58%
Cux2(Homeobox)/Liver-Cux2-ChIP-Seq(GSE35985)/Homer	HNRAATCAAT	1	-1.917e+00	0.9822	6.0	4.62%	1255.8	2.73%
HOXB13(Homeobox)/ProstateTumor-HOXB13-ChIP-Seq(GSE56288)/Homer	TTTTATKRGG	1	-1.910e+00	0.9822	15.0	11.54%	3942.3	8.58%
Nkx2.5(Homeobox)/HL1-Nkx2.5.biotin-ChIP-Seq(GSE21529)/Homer	RRSCACTYAA	1	-1.905e+00	0.9822	35.0	26.92%	10430.5	22.70%
ZNF341(Zf)/EBV-ZNF341-ChIP-Seq(GSE113194)/Homer	GGAACAGCCG	1	-1.889e+00	0.9822	19.0	14.62%	5217.4	11.36%
MafA(bZIP)/Islet-MafA-ChIP-Seq(GSE30298)/Homer	TGCTGACTCA	1	-1.888e+00	0.9822	16.0	12.31%	4270.2	9.29%
En1(Homeobox)/SUM149-EN1-ChIP-Seq(GSE120957)/Homer	NDCTAATTAS	1	-1.862e+00	0.9822	29.0	22.31%	8485.6	18.47%
RUNX2(Runt)/PCa-RUNX2-ChIP-Seq(GSE33889)/Homer	NWAACCACADNN	1	-1.846e+00	0.9822	12.0	9.23%	3058.2	6.66%
PGR(NR)/EndoStromal-PGR-ChIP-Seq(GSE69539)/Homer	AAGAACATWHTGTTC	1	-1.842e+00	0.9822	4.0	3.08%	738.7	1.61%
c-Myc(bHLH)/LNCAP-cMyc-ChIP-Seq(Unpublished)/Homer	VCCACGTG	1	-1.833e+00	0.9822	20.0	15.38%	5582.8	12.15%
PRDM9(Zf)/Testis-DMC1-ChIP-Seq(GSE35498)/Homer	ADGGYAGYAGCATCT	1	-1.822e+00	0.9822	9.0	6.92%	2165.2	4.71%
TCF4(bHLH)/SHSY5Y-TCF4-ChIP-Seq(GSE96915)/Homer	SMCATCTGKH	1	-1.817e+00	0.9822	28.0	21.54%	8200.7	17.85%
Hoxc9(Homeobox)/Ainv15-Hoxc9-ChIP-Seq(GSE21812)/Homer	GGCCATAAATCA	1	-1.800e+00	0.9822	7.0	5.38%	1588.1	3.46%
Dlx3(Homeobox)/Kerainocytes-Dlx3-ChIP-Seq(GSE89884)/Homer	NDGTAATTAC	1	-1.790e+00	0.9822	9.0	6.92%	2182.8	4.75%
HINFP(Zf)/K562-HINFP.eGFP-ChIP-Seq(Encode)/Homer	TWVGGTCCGC	1	-1.786e+00	0.9822	24.0	18.46%	6919.7	15.06%
Sp5(Zf)/mES-Sp5.Flag-ChIP-Seq(GSE72989)/Homer	RGKGGGCGGAGC	1	-1.769e+00	0.9822	69.0	53.08%	22289.0	48.51%
Six4(Homeobox)/MCF7-SIX4-ChIP-Seq(Encode)/Homer	TGWAAYCTGABACCB	1	-1.725e+00	0.9822	2.0	1.54%	269.5	0.59%
Tlx?(NR)/NPC-H3K4me1-ChIP-Seq(GSE16256)/Homer	CTGGCAGSCTGCCA	1	-1.707e+00	0.9822	10.0	7.69%	2532.1	5.51%
PRDM1(Zf)/Hela-PRDM1-ChIP-Seq(GSE31477)/Homer	ACTTTCACTTTC	1	-1.695e+00	0.9822	10.0	7.69%	2539.4	5.53%
Tcf7(HMG)/GM12878-TCF7-ChIP-Seq(Encode)/Homer	CTTTGATGTGSB	1	-1.694e+00	0.9822	5.0	3.85%	1061.2	2.31%
SCL(bHLH)/HPC7-Scl-ChIP-Seq(GSE13511)/Homer	AVCAGCTG	1	-1.687e+00	0.9822	78.0	60.00%	25592.7	55.70%
ZNF675(Zf)/HEK293-ZNF675.GFP-ChIP-Seq(GSE58341)/Homer	ARGAGGMCAAAATGW	1	-1.640e+00	0.9822	3.0	2.31%	534.3	1.16%
Nanog(Homeobox)/mES-Nanog-ChIP-Seq(GSE11724)/Homer	RGCCATTAAC	1	-1.639e+00	0.9822	58.0	44.62%	18616.1	40.52%
Twist2(bHLH)/Myoblast-Twist2.Ty1-ChIP-Seq(GSE127998)/Homer	MCAGCTGBYH	1	-1.629e+00	0.9822	33.0	25.38%	10067.9	21.91%
Rfx1(HTH)/NPC-H3K4me1-ChIP-Seq(GSE16256)/Homer	KGTTGCCATGGCAA	1	-1.624e+00	0.9822	8.0	6.15%	1972.8	4.29%
CDX4(Homeobox)/ZebrafishEmbryos-Cdx4.Myc-ChIP-Seq(GSE48254)/Homer	NGYCATAAAWCH	1	-1.621e+00	0.9822	12.0	9.23%	3207.1	6.98%
Hoxd10(Homeobox)/ChickenMSG-Hoxd10.Flag-ChIP-Seq(GSE86088)/Homer	GGCMATGAAA	1	-1.616e+00	0.9822	16.0	12.31%	4480.4	9.75%
Hoxb4(Homeobox)/ES-Hoxb4-ChIP-Seq(GSE34014)/Homer	TGATTRATGGCY	1	-1.614e+00	0.9822	3.0	2.31%	541.9	1.18%
AMYB(HTH)/Testes-AMYB-ChIP-Seq(GSE44588)/Homer	TGGCAGTTGG	1	-1.545e+00	0.9822	30.0	23.08%	9158.5	19.93%
Duxbl(Homeobox)/NIH3T3-Duxbl.HA-ChIP-Seq(GSE119782)/Homer	TAAYCYAATCAA	1	-1.528e+00	0.9843	2.0	1.54%	307.8	0.67%
Zfp809(Zf)/ES-Zfp809-ChIP-Seq(GSE70799)/Homer	GGGGCTYGKCTGGGA	1	-1.527e+00	0.9843	12.0	9.23%	3274.4	7.13%
PR(NR)/T47D-PR-ChIP-Seq(GSE31130)/Homer	VAGRACAKNCTGTBC	1	-1.515e+00	0.9843	29.0	22.31%	8857.5	19.28%
RFX(HTH)/K562-RFX3-ChIP-Seq(SRA012198)/Homer	CGGTTGCCATGGCAAC	1	-1.513e+00	0.9843	6.0	4.62%	1431.0	3.11%
CArG(MADS)/PUER-Srf-ChIP-Seq(Sullivan_et_al.)/Homer	CCATATATGGNM	1	-1.494e+00	0.9843	6.0	4.62%	1439.9	3.13%
Sp1(Zf)/Promoter/Homer	GGCCCCGCCCCC	1	-1.476e+00	0.9860	40.0	30.77%	12632.9	27.49%
BHLHA15(bHLH)/NIH3T3-BHLHB8.HA-ChIP-Seq(GSE119782)/Homer	NAMCAGCTGK	1	-1.466e+00	0.9866	27.0	20.77%	8244.9	17.94%
p53(p53)/mES-cMyc-ChIP-Seq(GSE11431)/Homer	ACATGCCCGGGCAT	1	-1.455e+00	0.9877	1.0	0.77%	93.8	0.20%
ZNF322(Zf)/HEK293-ZNF322.GFP-ChIP-Seq(GSE58341)/Homer	GAGCCTGGTACTGWGCCTGR	1	-1.451e+00	0.9877	8.0	6.15%	2072.3	4.51%
Rfx2(HTH)/LoVo-RFX2-ChIP-Seq(GSE49402)/Homer	GTTGCCATGGCAACM	1	-1.450e+00	0.9877	6.0	4.62%	1461.6	3.18%
Sox9(HMG)/Limb-SOX9-ChIP-Seq(GSE73225)/Homer	AGGVNCCTTTGT	1	-1.439e+00	0.9877	12.0	9.23%	3341.4	7.27%
Six2(Homeobox)/NephronProgenitor-Six2-ChIP-Seq(GSE39837)/Homer	GWAAYHTGAKMC	1	-1.434e+00	0.9877	15.0	11.54%	4312.7	9.39%
HIC1(Zf)/Treg-ZBTB29-ChIP-Seq(GSE99889)/Homer	TGCCAGCB	1	-1.416e+00	0.9877	49.0	37.69%	15813.3	34.42%
Lhx2(Homeobox)/HFSC-Lhx2-ChIP-Seq(GSE48068)/Homer	TAATTAGN	1	-1.406e+00	0.9877	12.0	9.23%	3367.5	7.33%
FOXK1(Forkhead)/HEK293-FOXK1-ChIP-Seq(GSE51673)/Homer	NVWTGTTTAC	1	-1.395e+00	0.9877	13.0	10.00%	3698.9	8.05%
CLOCK(bHLH)/Liver-Clock-ChIP-Seq(GSE39860)/Homer	GHCACGTG	1	-1.389e+00	0.9877	15.0	11.54%	4352.7	9.47%
VDR(NR)	DR3/GM10855-VDR+vitD-ChIP-Seq(GSE22484)/Homer	ARAGGTCANWGAGTTCANNN	1	-1.373e+00	0.9877	4.0	3.08%	902.6	1.96%
CREB5(bZIP)/LNCaP-CREB5.V5-ChIP-Seq(GSE137775)/Homer	VVATGACGTCAT	1	-1.359e+00	0.9917	9.0	6.92%	2445.1	5.32%
E2F3(E2F)/MEF-E2F3-ChIP-Seq(GSE71376)/Homer	BTKGGCGGGAAA	1	-1.345e+00	0.9964	37.0	28.46%	11785.4	25.65%
FXR(NR)	IR1/Liver-FXR-ChIP-Seq(Chong_et_al.)/Homer	AGGTCANTGACCTB	1	-1.342e+00	0.9964	9.0	6.92%	2457.4	5.35%
NFAT:AP1(RHD	bZIP)/Jurkat-NFATC1-ChIP-Seq(Jolma_et_al.)/Homer	SARTGGAAAAWRTGAGTCAB	1	-1.339e+00	0.9964	3.0	2.31%	626.4	1.36%
USF1(bHLH)/GM12878-Usf1-ChIP-Seq(GSE32465)/Homer	SGTCACGTGR	1	-1.318e+00	0.9985	14.0	10.77%	4090.2	8.90%
Tcf12(bHLH)/GM12878-Tcf12-ChIP-Seq(GSE32465)/Homer	VCAGCTGYTG	1	-1.294e+00	1.0000	25.0	19.23%	7775.2	16.92%
FOXP1(Forkhead)/H9-FOXP1-ChIP-Seq(GSE31006)/Homer	NYYTGTTTACHN	1	-1.275e+00	1.0000	6.0	4.62%	1556.9	3.39%
KLF3(Zf)/MEF-Klf3-ChIP-Seq(GSE44748)/Homer	NRGCCCCRCCCHBNN	1	-1.263e+00	1.0000	39.0	30.00%	12590.0	27.40%
CUX1(Homeobox)/K562-CUX1-ChIP-Seq(GSE92882)/Homer	TATCGATNAN	1	-1.261e+00	1.0000	7.0	5.38%	1878.5	4.09%
Myf5(bHLH)/GM-Myf5-ChIP-Seq(GSE24852)/Homer	BAACAGCTGT	1	-1.202e+00	1.0000	15.0	11.54%	4531.8	9.86%
HOXA1(Homeobox)/mES-Hoxa1-ChIP-Seq(SRP084292)/Homer	TGATKGATGR	1	-1.198e+00	1.0000	3.0	2.31%	678.5	1.48%
PAX5(Paired	Homeobox)/GM12878-PAX5-ChIP-Seq(GSE32465)/Homer	GCAGCCAAGCRTGACH	1	-1.197e+00	1.0000	10.0	7.69%	2889.7	6.29%
KLF10(Zf)/HEK293-KLF10.GFP-ChIP-Seq(GSE58341)/Homer	GGGGGTGTGTCC	1	-1.166e+00	1.0000	24.0	18.46%	7599.2	16.54%
IRF:BATF(IRF:bZIP)/pDC-Irf8-ChIP-Seq(GSE66899)/Homer	CTTTCANTATGACTV	1	-1.146e+00	1.0000	2.0	1.54%	404.7	0.88%
Tbr1(T-box)/Cortex-Tbr1-ChIP-Seq(GSE71384)/Homer	AAGGTGTKAA	1	-1.143e+00	1.0000	18.0	13.85%	5598.2	12.18%
KLF14(Zf)/HEK293-KLF14.GFP-ChIP-Seq(GSE58341)/Homer	RGKGGGCGKGGC	1	-1.143e+00	1.0000	82.0	63.08%	27866.4	60.65%
MyoD(bHLH)/Myotube-MyoD-ChIP-Seq(GSE21614)/Homer	RRCAGCTGYTSY	1	-1.139e+00	1.0000	19.0	14.62%	5940.3	12.93%
LRF(Zf)/Erythroblasts-ZBTB7A-ChIP-Seq(GSE74977)/Homer	AAGACCCYYN	1	-1.137e+00	1.0000	54.0	41.54%	18000.8	39.18%
Nkx3.1(Homeobox)/LNCaP-Nkx3.1-ChIP-Seq(GSE28264)/Homer	AAGCACTTAA	1	-1.134e+00	1.0000	32.0	24.62%	10377.0	22.59%
STAT4(Stat)/CD4-Stat4-ChIP-Seq(GSE22104)/Homer	NYTTCCWGGAAR	1	-1.133e+00	1.0000	16.0	12.31%	4937.5	10.75%
HNF6(Homeobox)/Liver-Hnf6-ChIP-Seq(ERP000394)/Homer	NTATYGATCH	1	-1.131e+00	1.0000	6.0	4.62%	1644.2	3.58%
Usf2(bHLH)/C2C12-Usf2-ChIP-Seq(GSE36030)/Homer	GTCACGTGGT	1	-1.124e+00	1.0000	9.0	6.92%	2622.2	5.71%
Jun-AP1(bZIP)/K562-cJun-ChIP-Seq(GSE31477)/Homer	GATGASTCATCN	1	-1.112e+00	1.0000	4.0	3.08%	1022.8	2.23%
Atf2(bZIP)/3T3L1-Atf2-ChIP-Seq(GSE56872)/Homer	NRRTGACGTCAT	1	-1.103e+00	1.0000	10.0	7.69%	2969.0	6.46%
FOXA1(Forkhead)/MCF7-FOXA1-ChIP-Seq(GSE26831)/Homer	WAAGTAAACA	1	-1.088e+00	1.0000	10.0	7.69%	2982.9	6.49%
Phox2a(Homeobox)/Neuron-Phox2a-ChIP-Seq(GSE31456)/Homer	YTAATYNRATTA	1	-1.087e+00	1.0000	4.0	3.08%	1035.7	2.25%
Tcf21(bHLH)/ArterySmoothMuscle-Tcf21-ChIP-Seq(GSE61369)/Homer	NAACAGCTGG	1	-1.078e+00	1.0000	22.0	16.92%	7034.1	15.31%
ZNF416(Zf)/HEK293-ZNF416.GFP-ChIP-Seq(GSE58341)/Homer	WDNCTGGGCA	1	-1.077e+00	1.0000	29.0	22.31%	9431.9	20.53%
IRF8(IRF)/BMDM-IRF8-ChIP-Seq(GSE77884)/Homer	GRAASTGAAAST	1	-1.077e+00	1.0000	8.0	6.15%	2332.8	5.08%
NFY(CCAAT)/Promoter/Homer	RGCCAATSRG	1	-1.077e+00	1.0000	28.0	21.54%	9088.3	19.78%
NPAS2(bHLH)/Liver-NPAS2-ChIP-Seq(GSE39860)/Homer	KCCACGTGAC	1	-1.075e+00	1.0000	20.0	15.38%	6357.2	13.84%
Eomes(T-box)/H9-Eomes-ChIP-Seq(GSE26097)/Homer	ATTAACACCT	1	-1.069e+00	1.0000	26.0	20.00%	8414.2	18.31%
GATA3(Zf)	DR8/iTreg-Gata3-ChIP-Seq(GSE20898)/Homer	AGATSTNDNNDSAGATAASN	1	-1.067e+00	1.0000	1.0	0.77%	148.6	0.32%
Klf4(Zf)/mES-Klf4-ChIP-Seq(GSE11431)/Homer	GCCACACCCA	1	-1.058e+00	1.0000	21.0	16.15%	6720.0	14.63%
Sox6(HMG)/Myotubes-Sox6-ChIP-Seq(GSE32627)/Homer	CCATTGTTNY	1	-1.057e+00	1.0000	19.0	14.62%	6041.0	13.15%
Foxa2(Forkhead)/Liver-Foxa2-ChIP-Seq(GSE25694)/Homer	CYTGTTTACWYW	1	-1.037e+00	1.0000	9.0	6.92%	2696.0	5.87%
Egr2(Zf)/Thymocytes-Egr2-ChIP-Seq(GSE34254)/Homer	NGCGTGGGCGGR	1	-1.034e+00	1.0000	12.0	9.23%	3701.2	8.06%
NFkB-p50	p52(RHD)/Monocyte-p50-ChIP-Chip(Schreiber_et_al.)/Homer	GGGGGAATCCCC	1	-1.031e+00	1.0000	5.0	3.85%	1387.6	3.02%
E2F(E2F)/Hela-CellCycle-Expression/Homer	TTSGCGCGAAAA	1	-1.019e+00	1.0000	4.0	3.08%	1072.0	2.33%
RXR(NR)	DR1/3T3L1-RXR-ChIP-Seq(GSE13511)/Homer	TAGGGCAAAGGTCA	1	-1.012e+00	1.0000	23.0	17.69%	7467.2	16.25%
Fox:Ebox(Forkhead	bHLH)/Panc1-Foxa2-ChIP-Seq(GSE47459)/Homer	NNNVCTGWGYAAACASN	1	-1.010e+00	1.0000	10.0	7.69%	3054.9	6.65%
ISRE(IRF)/ThioMac-LPS-Expression(GSE23622)/Homer	AGTTTCASTTTC	1	-1.008e+00	1.0000	2.0	1.54%	450.5	0.98%
Smad3(MAD)/NPC-Smad3-ChIP-Seq(GSE36673)/Homer	TWGTCTGV	1	-1.001e+00	1.0000	48.0	36.92%	16150.9	35.15%
PU.1-IRF(ETS:IRF)/Bcell-PU.1-ChIP-Seq(GSE21512)/Homer	MGGAAGTGAAAC	1	-9.952e-01	1.0000	26.0	20.00%	8523.8	18.55%
MYB(HTH)/ERMYB-Myb-ChIPSeq(GSE22095)/Homer	GGCVGTTR	1	-9.862e-01	1.0000	35.0	26.92%	11650.3	25.36%
NFkB-p65(RHD)/GM12787-p65-ChIP-Seq(GSE19485)/Homer	WGGGGATTTCCC	1	-9.800e-01	1.0000	11.0	8.46%	3420.1	7.44%
Bcl11a(Zf)/HSPC-BCL11A-ChIP-Seq(GSE104676)/Homer	TYTGACCASWRG	1	-9.780e-01	1.0000	11.0	8.46%	3422.2	7.45%
RORa(NR)/Liver-Rora-ChIP-Seq(GSE101115)/Homer	AAWCTAGGTCARDNN	1	-9.752e-01	1.0000	2.0	1.54%	462.2	1.01%
IRF2(IRF)/Erythroblas-IRF2-ChIP-Seq(GSE36985)/Homer	GAAASYGAAASY	1	-9.729e-01	1.0000	3.0	2.31%	777.1	1.69%
ZKSCAN1(Zf)/HepG2-ZKSCAN1-ChIP-Seq(Encode)/Homer	GCACAYAGTAGGKCY	1	-9.670e-01	1.0000	1.0	0.77%	168.4	0.37%
RUNX(Runt)/HPC7-Runx1-ChIP-Seq(GSE22178)/Homer	SAAACCACAG	1	-9.460e-01	1.0000	10.0	7.69%	3117.7	6.79%
LXRE(NR)	DR4/RAW-LXRb.biotin-ChIP-Seq(GSE21512)/Homer	RGGTTACTANAGGTCA	1	-9.268e-01	1.0000	1.0	0.77%	177.2	0.39%
IRF3(IRF)/BMDM-Irf3-ChIP-Seq(GSE67343)/Homer	AGTTTCAKTTTC	1	-9.185e-01	1.0000	6.0	4.62%	1796.1	3.91%
ZNF264(Zf)/HEK293-ZNF264.GFP-ChIP-Seq(GSE58341)/Homer	RGGGCACTAACY	1	-9.159e-01	1.0000	14.0	10.77%	4512.9	9.82%
Mef2a(MADS)/HL1-Mef2a.biotin-ChIP-Seq(GSE21529)/Homer	CYAAAAATAG	1	-9.152e-01	1.0000	5.0	3.85%	1466.0	3.19%
Sox4(HMG)/proB-Sox4-ChIP-Seq(GSE50066)/Homer	YCTTTGTTCC	1	-9.139e-01	1.0000	11.0	8.46%	3490.2	7.60%
STAT5(Stat)/mCD4+-Stat5-ChIP-Seq(GSE12346)/Homer	RTTTCTNAGAAA	1	-9.097e-01	1.0000	6.0	4.62%	1803.2	3.92%
Unknown(Homeobox)/Limb-p300-ChIP-Seq/Homer	SSCMATWAAA	1	-9.057e-01	1.0000	8.0	6.15%	2481.0	5.40%
HLF(bZIP)/HSC-HLF.Flag-ChIP-Seq(GSE69817)/Homer	RTTATGYAAB	1	-8.895e-01	1.0000	9.0	6.92%	2835.9	6.17%
TEAD1(TEAD)/HepG2-TEAD1-ChIP-Seq(Encode)/Homer	CYRCATTCCA	1	-8.884e-01	1.0000	13.0	10.00%	4203.3	9.15%
RUNX1(Runt)/Jurkat-RUNX1-ChIP-Seq(GSE29180)/Homer	AAACCACARM	1	-8.851e-01	1.0000	13.0	10.00%	4207.5	9.16%
Prop1(Homeobox)/GHFT1-PROP1.biotin-ChIP-Seq(GSE77302)/Homer	NTAATBNAATTA	1	-8.764e-01	1.0000	6.0	4.62%	1830.4	3.98%
HNF4a(NR)	DR1/HepG2-HNF4a-ChIP-Seq(GSE25021)/Homer	CARRGKBCAAAGTYCA	1	-8.722e-01	1.0000	7.0	5.38%	2172.9	4.73%
Zfp281(Zf)/ES-Zfp281-ChIP-Seq(GSE81042)/Homer	CCCCTCCCCCAC	1	-8.717e-01	1.0000	11.0	8.46%	3538.0	7.70%
Nrf2(bZIP)/Lymphoblast-Nrf2-ChIP-Seq(GSE37589)/Homer	HTGCTGAGTCAT	1	-8.690e-01	1.0000	1.0	0.77%	191.8	0.42%
LHX9(Homeobox)/Hct116-LHX9.V5-ChIP-Seq(GSE116822)/Homer	NGCTAATTAG	1	-8.629e-01	1.0000	17.0	13.08%	5614.5	12.22%
GATA3(Zf)	DR4/iTreg-Gata3-ChIP-Seq(GSE20898)/Homer	AGATGKDGAGATAAG	1	-8.612e-01	1.0000	1.0	0.77%	193.9	0.42%
Nkx6.1(Homeobox)/Islet-Nkx6.1-ChIP-Seq(GSE40975)/Homer	GKTAATGR	1	-8.343e-01	1.0000	25.0	19.23%	8436.5	18.36%
Max(bHLH)/K562-Max-ChIP-Seq(GSE31477)/Homer	RCCACGTGGYYN	1	-8.276e-01	1.0000	13.0	10.00%	4279.8	9.31%
Brachyury(T-box)/Mesoendoderm-Brachyury-ChIP-exo(GSE54963)/Homer	ANTTMRCASBNNNGTGYKAAN	1	-8.230e-01	1.0000	3.0	2.31%	858.4	1.87%
Srebp2(bHLH)/HepG2-Srebp2-ChIP-Seq(GSE31477)/Homer	CGGTCACSCCAC	1	-8.230e-01	1.0000	3.0	2.31%	858.8	1.87%
STAT6(Stat)/CD4-Stat6-ChIP-Seq(GSE22104)/Homer	ABTTCYYRRGAA	1	-8.204e-01	1.0000	7.0	5.38%	2220.5	4.83%
NF1(CTF)/LNCAP-NF1-ChIP-Seq(Unpublished)/Homer	CYTGGCABNSTGCCAR	1	-8.150e-01	1.0000	9.0	6.92%	2913.6	6.34%
TRPS1(Zf)/MCF7-TRPS1-ChIP-Seq(GSE107013)/Homer	AGATAAGANN	1	-8.077e-01	1.0000	19.0	14.62%	6390.0	13.91%
FOXM1(Forkhead)/MCF7-FOXM1-ChIP-Seq(GSE72977)/Homer	TRTTTACTTW	1	-8.011e-01	1.0000	10.0	7.69%	3274.5	7.13%
Pax8(Paired	Homeobox)/Thyroid-Pax8-ChIP-Seq(GSE26938)/Homer	GTCATGCHTGRCTGS	1	-7.926e-01	1.0000	8.0	6.15%	2592.5	5.64%
DUX4(Homeobox)/Myoblasts-DUX4.V5-ChIP-Seq(GSE75791)/Homer	NWTAAYCYAATCAWN	1	-7.920e-01	1.0000	1.0	0.77%	212.9	0.46%
Rfx5(HTH)/GM12878-Rfx5-ChIP-Seq(GSE31477)/Homer	SCCTAGCAACAG	1	-7.888e-01	1.0000	8.0	6.15%	2596.1	5.65%
Maz(Zf)/HepG2-Maz-ChIP-Seq(GSE31477)/Homer	GGGGGGGG	1	-7.882e-01	1.0000	67.0	51.54%	23272.9	50.65%
Tcf3(HMG)/mES-Tcf3-ChIP-Seq(GSE11724)/Homer	ASWTCAAAGG	1	-7.819e-01	1.0000	3.0	2.31%	883.6	1.92%
PBX2(Homeobox)/K562-PBX2-ChIP-Seq(Encode)/Homer	RTGATTKATRGN	1	-7.785e-01	1.0000	8.0	6.15%	2607.3	5.67%
ZNF415(Zf)/HEK293-ZNF415.GFP-ChIP-Seq(GSE58341)/Homer	GRTGMTRGAGCC	1	-7.779e-01	1.0000	14.0	10.77%	4693.5	10.22%
CHR(?)/Hela-CellCycle-Expression/Homer	SRGTTTCAAA	1	-7.634e-01	1.0000	7.0	5.38%	2276.4	4.95%
Tbx20(T-box)/Heart-Tbx20-ChIP-Seq(GSE29636)/Homer	GGTGYTGACAGS	1	-7.613e-01	1.0000	3.0	2.31%	896.8	1.95%
HRE(HSF)/HepG2-HSF1-ChIP-Seq(GSE31477)/Homer	BSTTCTRGAABVTTCYAGAA	1	-7.536e-01	1.0000	3.0	2.31%	901.1	1.96%
CRE(bZIP)/Promoter/Homer	CSGTGACGTCAC	1	-7.534e-01	1.0000	11.0	8.46%	3680.8	8.01%
KLF1(Zf)/HUDEP2-KLF1-CutnRun(GSE136251)/Homer	VDGGGYGGGGCY	1	-7.524e-01	1.0000	57.0	43.85%	19832.1	43.16%
STAT6(Stat)/Macrophage-Stat6-ChIP-Seq(GSE38377)/Homer	TTCCKNAGAA	1	-7.449e-01	1.0000	7.0	5.38%	2295.1	5.00%
Gata1(Zf)/K562-GATA1-ChIP-Seq(GSE18829)/Homer	SAGATAAGRV	1	-7.396e-01	1.0000	6.0	4.62%	1952.1	4.25%
RBPJ:Ebox(?	bHLH)/Panc1-Rbpj1-ChIP-Seq(GSE47459)/Homer	GGGRAARRGRMCAGMTG	1	-7.344e-01	1.0000	6.0	4.62%	1957.8	4.26%
MNT(bHLH)/HepG2-MNT-ChIP-Seq(Encode)/Homer	DGCACACGTG	1	-7.252e-01	1.0000	15.0	11.54%	5120.8	11.15%
FOXA1(Forkhead)/LNCAP-FOXA1-ChIP-Seq(GSE27824)/Homer	WAAGTAAACA	1	-7.236e-01	1.0000	11.0	8.46%	3719.2	8.09%
E2F1(E2F)/Hela-E2F1-ChIP-Seq(GSE22478)/Homer	CWGGCGGGAA	1	-7.227e-01	1.0000	16.0	12.31%	5475.1	11.92%
KLF5(Zf)/LoVo-KLF5-ChIP-Seq(GSE49402)/Homer	DGGGYGKGGC	1	-7.197e-01	1.0000	65.0	50.00%	22731.0	49.47%
Rfx6(HTH)/Min6b1-Rfx6.HA-ChIP-Seq(GSE62844)/Homer	TGTTKCCTAGCAACM	1	-7.144e-01	1.0000	24.0	18.46%	8302.2	18.07%
ZNF7(Zf)/HepG2-ZNF7.Flag-ChIP-Seq(Encode)/Homer	CTGCCWVCTTTTRTA	1	-7.012e-01	1.0000	6.0	4.62%	1990.6	4.33%
Sp2(Zf)/HEK293-Sp2.eGFP-ChIP-Seq(Encode)/Homer	YGGCCCCGCCCC	1	-6.954e-01	1.0000	75.0	57.69%	26316.8	57.28%
NFAT(RHD)/Jurkat-NFATC1-ChIP-Seq(Jolma_et_al.)/Homer	ATTTTCCATT	1	-6.912e-01	1.0000	11.0	8.46%	3763.6	8.19%
PU.1(ETS)/ThioMac-PU.1-ChIP-Seq(GSE21512)/Homer	AGAGGAAGTG	1	-6.883e-01	1.0000	11.0	8.46%	3767.5	8.20%
OCT:OCT-short(POU	Homeobox)/NPC-OCT6-ChIP-Seq(GSE43916)/Homer	ATGCATWATGCATRW	1	-6.837e-01	1.0000	6.0	4.62%	2008.9	4.37%
STAT1(Stat)/HelaS3-STAT1-ChIP-Seq(GSE12782)/Homer	NATTTCCNGGAAAT	1	-6.730e-01	1.0000	5.0	3.85%	1665.6	3.63%
JunD(bZIP)/K562-JunD-ChIP-Seq/Homer	ATGACGTCATCN	1	-6.704e-01	1.0000	4.0	3.08%	1313.7	2.86%
Tbx5(T-box)/HL1-Tbx5.biotin-ChIP-Seq(GSE21529)/Homer	AGGTGTCA	1	-6.670e-01	1.0000	47.0	36.15%	16515.1	35.94%
NPAS(bHLH)/Liver-NPAS-ChIP-Seq(GSE39860)/Homer	NVCACGTG	1	-6.635e-01	1.0000	23.0	17.69%	8048.7	17.52%
ZNF692(Zf)/HEK293-ZNF692.GFP-ChIP-Seq(GSE58341)/Homer	GTGGGCCCCA	1	-6.586e-01	1.0000	5.0	3.85%	1679.9	3.66%
HOXA2(Homeobox)/mES-Hoxa2-ChIP-Seq(Donaldson_et_al.)/Homer	GYCATCMATCAT	1	-6.567e-01	1.0000	1.0	0.77%	257.6	0.56%
E2F7(E2F)/Hela-E2F7-ChIP-Seq(GSE32673)/Homer	VDTTTCCCGCCA	1	-6.536e-01	1.0000	8.0	6.15%	2752.0	5.99%
Zfp57(Zf)/H1-ZFP57.HA-ChIP-Seq(GSE115387)/Homer	NANTGCSGCA	1	-6.311e-01	1.0000	19.0	14.62%	6694.1	14.57%
EBF1(EBF)/Near-E2A-ChIP-Seq(GSE21512)/Homer	GTCCCCWGGGGA	1	-6.249e-01	1.0000	30.0	23.08%	10608.9	23.09%
PPARE(NR)	DR1/3T3L1-Pparg-ChIP-Seq(GSE13511)/Homer	TGACCTTTGCCCCA	1	-6.090e-01	1.0000	16.0	12.31%	5668.5	12.34%
E2F6(E2F)/Hela-E2F6-ChIP-Seq(GSE31477)/Homer	GGCGGGAARN	1	-6.043e-01	1.0000	29.0	22.31%	10301.3	22.42%
MafK(bZIP)/C2C12-MafK-ChIP-Seq(GSE36030)/Homer	GCTGASTCAGCA	1	-6.025e-01	1.0000	3.0	2.31%	1011.8	2.20%
Twist(bHLH)/HMLE-TWIST1-ChIP-Seq(Chang_et_al)/Homer	VCAKCTGGNNNCCAGMTGBN	1	-6.007e-01	1.0000	2.0	1.54%	647.1	1.41%
Tcfcp2l1(CP2)/mES-Tcfcp2l1-ChIP-Seq(GSE11431)/Homer	NRAACCRGTTYRAACCRGYT	1	-5.880e-01	1.0000	3.0	2.31%	1023.4	2.23%
AR-halfsite(NR)/LNCaP-AR-ChIP-Seq(GSE27824)/Homer	CCAGGAACAG	1	-5.876e-01	1.0000	53.0	40.77%	18843.5	41.01%
TEAD2(TEA)/Py2T-Tead2-ChIP-Seq(GSE55709)/Homer	CCWGGAATGY	1	-5.849e-01	1.0000	6.0	4.62%	2118.3	4.61%
Sox2(HMG)/mES-Sox2-ChIP-Seq(GSE11431)/Homer	BCCATTGTTC	1	-5.844e-01	1.0000	10.0	7.69%	3562.7	7.75%
KLF6(Zf)/PDAC-KLF6-ChIP-Seq(GSE64557)/Homer	MKGGGYGTGGCC	1	-5.722e-01	1.0000	55.0	42.31%	19593.9	42.64%
ZNF519(Zf)/HEK293-ZNF519.GFP-ChIP-Seq(GSE58341)/Homer	GAGSCCGAGC	1	-5.715e-01	1.0000	10.0	7.69%	3582.6	7.80%
TR4(NR)	DR1/Hela-TR4-ChIP-Seq(GSE24685)/Homer	GAGGTCAAAGGTCA	1	-5.711e-01	1.0000	2.0	1.54%	667.3	1.45%
MyoG(bHLH)/C2C12-MyoG-ChIP-Seq(GSE36024)/Homer	AACAGCTG	1	-5.710e-01	1.0000	22.0	16.92%	7886.0	17.16%
CEBP:AP1(bZIP)/ThioMac-CEBPb-ChIP-Seq(GSE21512)/Homer	DRTGTTGCAA	1	-5.634e-01	1.0000	8.0	6.15%	2871.7	6.25%
Isl1(Homeobox)/Neuron-Isl1-ChIP-Seq(GSE31456)/Homer	CTAATKGV	1	-5.621e-01	1.0000	21.0	16.15%	7547.8	16.43%
Pit1(Homeobox)/GCrat-Pit1-ChIP-Seq(GSE58009)/Homer	ATGMATATDC	1	-5.606e-01	1.0000	8.0	6.15%	2876.0	6.26%
Gata2(Zf)/K562-GATA2-ChIP-Seq(GSE18829)/Homer	BBCTTATCTS	1	-5.508e-01	1.0000	6.0	4.62%	2160.1	4.70%
ZNF189(Zf)/HEK293-ZNF189.GFP-ChIP-Seq(GSE58341)/Homer	TGGAACAGMA	1	-5.502e-01	1.0000	14.0	10.77%	5060.5	11.01%
Bcl6(Zf)/Liver-Bcl6-ChIP-Seq(GSE31578)/Homer	NNNCTTTCCAGGAAA	1	-5.467e-01	1.0000	19.0	14.62%	6864.1	14.94%
Tbx6(T-box)/ESC-Tbx6-ChIP-Seq(GSE93524)/Homer	DAGGTGTBAA	1	-5.433e-01	1.0000	14.0	10.77%	5073.2	11.04%
EAR2(NR)/K562-NR2F6-ChIP-Seq(Encode)/Homer	NRBCARRGGTCA	1	-5.302e-01	1.0000	20.0	15.38%	7259.8	15.80%
RORg(NR)/Liver-Rorc-ChIP-Seq(GSE101115)/Homer	WAABTAGGTCAV	1	-5.247e-01	1.0000	1.0	0.77%	315.4	0.69%
Sox21(HMG)/ESC-SOX21-ChIP-Seq(GSE110505)/Homer	BCCWTTGTBYKV	1	-5.209e-01	1.0000	20.0	15.38%	7280.3	15.85%
NF1-halfsite(CTF)/LNCaP-NF1-ChIP-Seq(Unpublished)/Homer	YTGCCAAG	1	-5.187e-01	1.0000	31.0	23.85%	11226.7	24.43%
Foxh1(Forkhead)/hESC-FOXH1-ChIP-Seq(GSE29422)/Homer	NNTGTGGATTSS	1	-5.118e-01	1.0000	6.0	4.62%	2211.3	4.81%
ZNF317(Zf)/HEK293-ZNF317.GFP-ChIP-Seq(GSE58341)/Homer	GTCWGCTGTYYCTCT	1	-5.111e-01	1.0000	1.0	0.77%	322.7	0.70%
COUP-TFII(NR)/Artia-Nr2f2-ChIP-Seq(GSE46497)/Homer	AGRGGTCA	1	-5.047e-01	1.0000	27.0	20.77%	9832.6	21.40%
Oct4:Sox17(POU	Homeobox	HMG)/F9-Sox17-ChIP-Seq(GSE44553)/Homer	CCATTGTATGCAAAT	1	-4.962e-01	1.0000	1.0	0.77%	330.1	0.72%
GATA3(Zf)/iTreg-Gata3-ChIP-Seq(GSE20898)/Homer	AGATAASR	1	-4.889e-01	1.0000	13.0	10.00%	4817.0	10.48%
PRDM10(Zf)/HEK293-PRDM10.eGFP-ChIP-Seq(Encode)/Homer	TGGTACATTCCA	1	-4.874e-01	1.0000	8.0	6.15%	2986.5	6.50%
Stat3(Stat)/mES-Stat3-ChIP-Seq(GSE11431)/Homer	CTTCCGGGAA	1	-4.803e-01	1.0000	12.0	9.23%	4468.3	9.72%
Ap4(bHLH)/AML-Tfap4-ChIP-Seq(GSE45738)/Homer	NAHCAGCTGD	1	-4.751e-01	1.0000	23.0	17.69%	8471.3	18.44%
Gata4(Zf)/Heart-Gata4-ChIP-Seq(GSE35151)/Homer	NBWGATAAGR	1	-4.721e-01	1.0000	9.0	6.92%	3381.8	7.36%
GLI3(Zf)/Limb-GLI3-ChIP-Chip(GSE11077)/Homer	CGTGGGTGGTCC	1	-4.711e-01	1.0000	2.0	1.54%	744.3	1.62%
Reverb(NR)	DR2/RAW-Reverba.biotin-ChIP-Seq(GSE45914)/Homer	GTRGGTCASTGGGTCA	1	-4.688e-01	1.0000	2.0	1.54%	746.7	1.63%
bZIP:IRF(bZIP	IRF)/Th17-BatF-ChIP-Seq(GSE39756)/Homer	NAGTTTCABTHTGACTNW	1	-4.675e-01	1.0000	4.0	3.08%	1519.1	3.31%
Hoxa10(Homeobox)/ChickenMSG-Hoxa10.Flag-ChIP-Seq(GSE86088)/Homer	GGYAATGAAA	1	-4.455e-01	1.0000	5.0	3.85%	1928.6	4.20%
Smad4(MAD)/ESC-SMAD4-ChIP-Seq(GSE29422)/Homer	VBSYGTCTGG	1	-4.427e-01	1.0000	29.0	22.31%	10722.5	23.34%
COUP-TFII(NR)/K562-NR2F1-ChIP-Seq(Encode)/Homer	GKBCARAGGTCA	1	-4.388e-01	1.0000	22.0	16.92%	8205.0	17.86%
X-box(HTH)/NPC-H3K4me1-ChIP-Seq(GSE16256)/Homer	GGTTGCCATGGCAA	1	-4.340e-01	1.0000	3.0	2.31%	1173.2	2.55%
BMYB(HTH)/Hela-BMYB-ChIP-Seq(GSE27030)/Homer	NHAACBGYYV	1	-4.307e-01	1.0000	24.0	18.46%	8952.7	19.48%
n-Myc(bHLH)/mES-nMyc-ChIP-Seq(GSE11431)/Homer	VRCCACGTGG	1	-4.292e-01	1.0000	14.0	10.77%	5310.1	11.56%
BMAL1(bHLH)/Liver-Bmal1-ChIP-Seq(GSE39860)/Homer	GNCACGTG	1	-4.250e-01	1.0000	24.0	18.46%	8969.0	19.52%
Unknown-ESC-element(?)/mES-Nanog-ChIP-Seq(GSE11724)/Homer	CACAGCAGGGGG	1	-4.243e-01	1.0000	11.0	8.46%	4213.2	9.17%
Smad2(MAD)/ES-SMAD2-ChIP-Seq(GSE29422)/Homer	CTGTCTGG	1	-4.235e-01	1.0000	28.0	21.54%	10419.4	22.68%
IRF4(IRF)/GM12878-IRF4-ChIP-Seq(GSE32465)/Homer	ACTGAAACCA	1	-4.200e-01	1.0000	5.0	3.85%	1965.3	4.28%
LEF1(HMG)/H1-LEF1-ChIP-Seq(GSE64758)/Homer	CCTTTGATST	1	-4.192e-01	1.0000	6.0	4.62%	2349.0	5.11%
PAX5(Paired	Homeobox)	condensed/GM12878-PAX5-ChIP-Seq(GSE32465)/Homer	GTCACGCTCSCTGM	1	-4.184e-01	1.0000	2.0	1.54%	792.0	1.72%
TEAD(TEA)/Fibroblast-PU.1-ChIP-Seq(Unpublished)/Homer	YCWGGAATGY	1	-4.167e-01	1.0000	6.0	4.62%	2352.9	5.12%
Chop(bZIP)/MEF-Chop-ChIP-Seq(GSE35681)/Homer	ATTGCATCAT	1	-4.133e-01	1.0000	2.0	1.54%	797.4	1.74%
PPARa(NR)	DR1/Liver-Ppara-ChIP-Seq(GSE47954)/Homer	VNAGGKCAAAGGTCA	1	-4.129e-01	1.0000	16.0	12.31%	6084.7	13.24%
Gfi1b(Zf)/HPC7-Gfi1b-ChIP-Seq(GSE22178)/Homer	MAATCACTGC	1	-4.120e-01	1.0000	8.0	6.15%	3117.3	6.78%
EKLF(Zf)/Erythrocyte-Klf1-ChIP-Seq(GSE20478)/Homer	NWGGGTGTGGCY	1	-4.107e-01	1.0000	5.0	3.85%	1979.8	4.31%
RORgt(NR)/EL4-RORgt.Flag-ChIP-Seq(GSE56019)/Homer	AAYTAGGTCA	1	-3.973e-01	1.0000	1.0	0.77%	392.9	0.86%
RORgt(NR)/EL4-RORgt.Flag-ChIP-Seq(GSE56019)/Homer	AAYTAGGTCA	1	-3.973e-01	1.0000	1.0	0.77%	392.9	0.86%
Mef2b(MADS)/HEK293-Mef2b.V5-ChIP-Seq(GSE67450)/Homer	GCTATTTTTGGM	1	-3.936e-01	1.0000	8.0	6.15%	3152.3	6.86%
ZNF467(Zf)/HEK293-ZNF467.GFP-ChIP-Seq(GSE58341)/Homer	TGGGGAAGGGCM	1	-3.898e-01	1.0000	29.0	22.31%	10886.4	23.69%
SpiB(ETS)/OCILY3-SPIB-ChIP-Seq(GSE56857)/Homer	AAAGRGGAAGTG	1	-3.772e-01	1.0000	5.0	3.85%	2032.9	4.42%
Ascl1(bHLH)/NeuralTubes-Ascl1-ChIP-Seq(GSE55840)/Homer	NNVVCAGCTGBN	1	-3.761e-01	1.0000	31.0	23.85%	11655.9	25.37%
WT1(Zf)/Kidney-WT1-ChIP-Seq(GSE90016)/Homer	MCTCCCMCRCAB	1	-3.620e-01	1.0000	22.0	16.92%	8428.5	18.34%
Zac1(Zf)/Neuro2A-Plagl1-ChIP-Seq(GSE75942)/Homer	HAWGRGGCCM	1	-3.597e-01	1.0000	60.0	46.15%	22076.1	48.05%
HEB(bHLH)/mES-Heb-ChIP-Seq(GSE53233)/Homer	VCAGCTGBNN	1	-3.521e-01	1.0000	37.0	28.46%	13906.6	30.27%
THRb(NR)/HepG2-THRb.Flag-ChIP-Seq(Encode)/Homer	GGTCACCTGAGGTCA	1	-3.478e-01	1.0000	11.0	8.46%	4387.5	9.55%
Sox3(HMG)/NPC-Sox3-ChIP-Seq(GSE33059)/Homer	CCWTTGTY	1	-3.464e-01	1.0000	18.0	13.85%	7004.2	15.24%
Bach2(bZIP)/OCILy7-Bach2-ChIP-Seq(GSE44420)/Homer	TGCTGAGTCA	1	-3.431e-01	1.0000	2.0	1.54%	873.0	1.90%
DMRT6(DM)/Testis-DMRT6-ChIP-Seq(GSE60440)/Homer	YDGHTACAWTGTADC	1	-3.402e-01	1.0000	1.0	0.77%	437.4	0.95%
Sox15(HMG)/CPA-Sox15-ChIP-Seq(GSE62909)/Homer	RAACAATGGN	1	-3.364e-01	1.0000	10.0	7.69%	4036.1	8.78%
EWS:ERG-fusion(ETS)/CADO_ES1-EWS:ERG-ChIP-Seq(SRA014231)/Homer	ATTTCCTGTN	1	-3.268e-01	1.0000	10.0	7.69%	4060.7	8.84%
PAX6(Paired	Homeobox)/Forebrain-Pax6-ChIP-Seq(GSE66961)/Homer	NGTGTTCAVTSAAGCGKAAA	1	-3.234e-01	1.0000	1.0	0.77%	452.4	0.98%
Hoxd12(Homeobox)/ChickenMSG-Hoxd12.Flag-ChIP-Seq(GSE86088)/Homer	HDGYAATGAAAN	1	-3.197e-01	1.0000	15.0	11.54%	5968.7	12.99%
GATA(Zf)	IR3/iTreg-Gata3-ChIP-Seq(GSE20898)/Homer	NNNNNBAGATAWYATCTVHN	1	-3.138e-01	1.0000	1.0	0.77%	461.8	1.01%
Meis1(Homeobox)/MastCells-Meis1-ChIP-Seq(GSE48085)/Homer	VGCTGWCAVB	1	-3.098e-01	1.0000	21.0	16.15%	8234.0	17.92%
Gata6(Zf)/HUG1N-GATA6-ChIP-Seq(GSE51936)/Homer	YCTTATCTBN	1	-3.078e-01	1.0000	7.0	5.38%	2949.0	6.42%
Hnf6b(Homeobox)/LNCaP-Hnf6b-ChIP-Seq(GSE106305)/Homer	TATTGAYY	1	-3.044e-01	1.0000	6.0	4.62%	2562.6	5.58%
Tbx21(T-box)/GM12878-TBX21-ChIP-Seq(Encode)/Homer	AGGTGTGAAA	1	-3.029e-01	1.0000	9.0	6.92%	3737.5	8.13%
Ascl2(bHLH)/ESC-Ascl2-ChIP-Seq(GSE97712)/Homer	SSRGCAGCTGCH	1	-3.000e-01	1.0000	23.0	17.69%	9007.3	19.60%
Pit1+1bp(Homeobox)/GCrat-Pit1-ChIP-Seq(GSE58009)/Homer	ATGCATAATTCA	1	-2.993e-01	1.0000	2.0	1.54%	929.6	2.02%
MafB(bZIP)/BMM-Mafb-ChIP-Seq(GSE75722)/Homer	WNTGCTGASTCAGCANWTTY	1	-2.873e-01	1.0000	3.0	2.31%	1376.6	3.00%
Egr1(Zf)/K562-Egr1-ChIP-Seq(GSE32465)/Homer	TGCGTGGGYG	1	-2.805e-01	1.0000	28.0	21.54%	10923.2	23.77%
RAR:RXR(NR)	DR0/ES-RAR-ChIP-Seq(GSE56893)/Homer	AGGTCAAGGTCA	1	-2.802e-01	1.0000	1.0	0.77%	495.8	1.08%
Zic3(Zf)/mES-Zic3-ChIP-Seq(GSE37889)/Homer	GGCCYCCTGCTGDGH	1	-2.762e-01	1.0000	17.0	13.08%	6861.2	14.93%
Barx1(Homeobox)/Stomach-Barx1.3xFlag-ChIP-Seq(GSE69483)/Homer	AAACMATTAN	1	-2.730e-01	1.0000	3.0	2.31%	1401.5	3.05%
PSE(SNAPc)/K562-mStart-Seq/Homer	WAVTCACCMTAASYDAAAAG	1	-2.724e-01	1.0000	3.0	2.31%	1402.2	3.05%
Srebp1a(bHLH)/HepG2-Srebp1a-ChIP-Seq(GSE31477)/Homer	RTCACSCCAY	1	-2.723e-01	1.0000	2.0	1.54%	968.6	2.11%
bHLHE41(bHLH)/proB-Bhlhe41-ChIP-Seq(GSE93764)/Homer	KCACGTGMCN	1	-2.580e-01	1.0000	28.0	21.54%	11020.7	23.99%
BORIS(Zf)/K562-CTCFL-ChIP-Seq(GSE32465)/Homer	CNNBRGCGCCCCCTGSTGGC	1	-2.469e-01	1.0000	9.0	6.92%	3894.8	8.48%
Klf9(Zf)/GBM-Klf9-ChIP-Seq(GSE62211)/Homer	GCCACRCCCACY	1	-2.463e-01	1.0000	24.0	18.46%	9594.9	20.88%
Foxa3(Forkhead)/Liver-Foxa3-ChIP-Seq(GSE77670)/Homer	BSNTGTTTACWYWGN	1	-2.401e-01	1.0000	2.0	1.54%	1020.1	2.22%
DMRT1(DM)/Testis-DMRT1-ChIP-Seq(GSE64892)/Homer	TWGHWACAWTGTWDC	1	-2.313e-01	1.0000	1.0	0.77%	554.3	1.21%
Pdx1(Homeobox)/Islet-Pdx1-ChIP-Seq(SRA008281)/Homer	YCATYAATCA	1	-2.311e-01	1.0000	6.0	4.62%	2741.8	5.97%
PRDM15(Zf)/ESC-Prdm15-ChIP-Seq(GSE73694)/Homer	YCCDNTCCAGGTTTT	1	-2.287e-01	1.0000	17.0	13.08%	7044.9	15.33%
TEAD3(TEA)/HepG2-TEAD3-ChIP-Seq(Encode)/Homer	TRCATTCCAG	1	-2.257e-01	1.0000	11.0	8.46%	4748.3	10.33%
ELF3(ETS)/PDAC-ELF3-ChIP-Seq(GSE64557)/Homer	ANCAGGAAGT	1	-2.231e-01	1.0000	12.0	9.23%	5147.9	11.20%
GFX(?)/Promoter/Homer	ATTCTCGCGAGA	1	-2.162e-01	1.0000	1.0	0.77%	575.7	1.25%
E2A(bHLH)/proBcell-E2A-ChIP-Seq(GSE21978)/Homer	DNRCAGCTGY	1	-2.158e-01	1.0000	28.0	21.54%	11222.5	24.43%
TEAD4(TEA)/Tropoblast-Tead4-ChIP-Seq(GSE37350)/Homer	CCWGGAATGY	1	-2.121e-01	1.0000	9.0	6.92%	4008.6	8.72%
PBX1(Homeobox)/MCF7-PBX1-ChIP-Seq(GSE28007)/Homer	GSCTGTCACTCA	1	-2.101e-01	1.0000	1.0	0.77%	585.0	1.27%
Arnt:Ahr(bHLH)/MCF7-Arnt-ChIP-Seq(Lo_et_al.)/Homer	TBGCACGCAA	1	-2.089e-01	1.0000	13.0	10.00%	5591.9	12.17%
Stat3+il21(Stat)/CD4-Stat3-ChIP-Seq(GSE19198)/Homer	SVYTTCCNGGAARB	1	-2.023e-01	1.0000	11.0	8.46%	4837.0	10.53%
Zic(Zf)/Cerebellum-ZIC1.2-ChIP-Seq(GSE60731)/Homer	CCTGCTGAGH	1	-1.979e-01	1.0000	15.0	11.54%	6412.4	13.96%
AP-2gamma(AP2)/MCF7-TFAP2C-ChIP-Seq(GSE21234)/Homer	SCCTSAGGSCAW	1	-1.850e-01	1.0000	32.0	24.62%	12871.5	28.01%
CTCF(Zf)/CD4+-CTCF-ChIP-Seq(Barski_et_al.)/Homer	AYAGTGCCMYCTRGTGGCCA	1	-1.801e-01	1.0000	3.0	2.31%	1603.6	3.49%
Atf4(bZIP)/MEF-Atf4-ChIP-Seq(GSE35681)/Homer	MTGATGCAAT	1	-1.779e-01	1.0000	2.0	1.54%	1144.4	2.49%
Sox7(HMG)/ESC-Sox7-ChIP-Seq(GSE133899)/Homer	VVRRAACAATGG	1	-1.740e-01	1.0000	2.0	1.54%	1153.3	2.51%
Nur77(NR)/K562-NR4A1-ChIP-Seq(GSE31363)/Homer	TGACCTTTNCNT	1	-1.701e-01	1.0000	1.0	0.77%	651.9	1.42%
p63(p53)/Keratinocyte-p63-ChIP-Seq(GSE17611)/Homer	NNDRCATGYCYNRRCATGYH	1	-1.688e-01	1.0000	3.0	2.31%	1635.0	3.56%
Cdx2(Homeobox)/mES-Cdx2-ChIP-Seq(GSE14586)/Homer	GYMATAAAAH	1	-1.635e-01	1.0000	4.0	3.08%	2098.1	4.57%
Tbet(T-box)/CD8-Tbet-ChIP-Seq(GSE33802)/Homer	AGGTGTGAAM	1	-1.616e-01	1.0000	8.0	6.15%	3798.5	8.27%
Ptf1a(bHLH)/Panc1-Ptf1a-ChIP-Seq(GSE47459)/Homer	ACAGCTGTTN	1	-1.591e-01	1.0000	43.0	33.08%	17064.3	37.14%
Tbox:Smad(T-box	MAD)/ESCd5-Smad2_3-ChIP-Seq(GSE29422)/Homer	AGGTGHCAGACA	1	-1.583e-01	1.0000	1.0	0.77%	674.9	1.47%
Pknox1(Homeobox)/ES-Prep1-ChIP-Seq(GSE63282)/Homer	SCTGTCAVTCAV	1	-1.563e-01	1.0000	3.0	2.31%	1671.9	3.64%
Rbpj1(?)/Panc1-Rbpj1-ChIP-Seq(GSE47459)/Homer	HTTTCCCASG	1	-1.541e-01	1.0000	21.0	16.15%	8944.3	19.47%
AP-2alpha(AP2)/Hela-AP2alpha-ChIP-Seq(GSE31477)/Homer	ATGCCCTGAGGC	1	-1.482e-01	1.0000	24.0	18.46%	10121.5	22.03%
ERE(NR)	IR3/MCF7-ERa-ChIP-Seq(Unpublished)/Homer	VAGGTCACNSTGACC	1	-1.455e-01	1.0000	2.0	1.54%	1227.5	2.67%
Sox17(HMG)/Endoderm-Sox17-ChIP-Seq(GSE61475)/Homer	CCATTGTTYB	1	-1.387e-01	1.0000	5.0	3.85%	2628.4	5.72%
c-Myc(bHLH)/mES-cMyc-ChIP-Seq(GSE11431)/Homer	VVCCACGTGG	1	-1.385e-01	1.0000	6.0	4.62%	3061.9	6.66%
MafF(bZIP)/HepG2-MafF-ChIP-Seq(GSE31477)/Homer	HWWGTCAGCAWWTTT	1	-1.365e-01	1.0000	1.0	0.77%	722.4	1.57%
EBF2(EBF)/BrownAdipose-EBF2-ChIP-Seq(GSE97114)/Homer	NABTCCCWDGGGAVH	1	-1.327e-01	1.0000	16.0	12.31%	7149.5	15.56%
ZSCAN22(Zf)/HEK293-ZSCAN22.GFP-ChIP-Seq(GSE58341)/Homer	SMCAGTCWGAKGGAGGAGGC	1	-1.260e-01	1.0000	1.0	0.77%	748.8	1.63%
ZFX(Zf)/mES-Zfx-ChIP-Seq(GSE11431)/Homer	AGGCCTRG	1	-1.220e-01	1.0000	29.0	22.31%	12199.9	26.55%
Mef2d(MADS)/Retina-Mef2d-ChIP-Seq(GSE61391)/Homer	GCTATTTTTAGC	1	-1.193e-01	1.0000	1.0	0.77%	766.7	1.67%
Slug(Zf)/Mesoderm-Snai2-ChIP-Seq(GSE61475)/Homer	SNGCACCTGCHS	1	-1.146e-01	1.0000	8.0	6.15%	4030.8	8.77%
Gli2(Zf)/GM2-Gli2-ChIP-Chip(GSE112702)/Homer	YSTGGGTGGTCT	1	-1.137e-01	1.0000	3.0	2.31%	1822.7	3.97%
HIF-1a(bHLH)/MCF7-HIF1a-ChIP-Seq(GSE28352)/Homer	TACGTGCV	1	-1.133e-01	1.0000	4.0	3.08%	2291.8	4.99%
ZNF669(Zf)/HEK293-ZNF669.GFP-ChIP-Seq(GSE58341)/Homer	GARTGGTCATCGCCC	1	-1.129e-01	1.0000	1.0	0.77%	784.7	1.71%
ZNF165(Zf)/WHIM12-ZNF165-ChIP-Seq(GSE65937)/Homer	AAGGKGRCGCAGGCA	1	-1.123e-01	1.0000	3.0	2.31%	1828.0	3.98%
GLIS3(Zf)/Thyroid-Glis3.GFP-ChIP-Seq(GSE103297)/Homer	CTCCCTGGGAGGCCN	1	-1.116e-01	1.0000	39.0	30.00%	15999.3	34.82%
GRHL2(CP2)/HBE-GRHL2-ChIP-Seq(GSE46194)/Homer	AAACYKGTTWDACMRGTTTB	1	-1.008e-01	1.0000	2.0	1.54%	1378.6	3.00%
Ets1-distal(ETS)/CD4+-PolII-ChIP-Seq(Barski_et_al.)/Homer	MACAGGAAGT	1	-9.068e-02	1.0000	3.0	2.31%	1928.3	4.20%
ERG(ETS)/VCaP-ERG-ChIP-Seq(GSE14097)/Homer	ACAGGAAGTG	1	-8.943e-02	1.0000	33.0	25.38%	14006.4	30.48%
ELF5(ETS)/T47D-ELF5-ChIP-Seq(GSE30407)/Homer	ACVAGGAAGT	1	-8.813e-02	1.0000	13.0	10.00%	6282.2	13.67%
EBF(EBF)/proBcell-EBF-ChIP-Seq(GSE21978)/Homer	DGTCCCYRGGGA	1	-8.429e-02	1.0000	3.0	2.31%	1962.9	4.27%
Sox10(HMG)/SciaticNerve-Sox3-ChIP-Seq(GSE35132)/Homer	CCWTTGTYYB	1	-8.131e-02	1.0000	14.0	10.77%	6749.6	14.69%
HRE(HSF)/Striatum-HSF1-ChIP-Seq(GSE38000)/Homer	TTCTAGAABNTTCTA	1	-6.688e-02	1.0000	1.0	0.77%	958.7	2.09%
Mef2c(MADS)/GM12878-Mef2c-ChIP-Seq(GSE32465)/Homer	DCYAAAAATAGM	1	-6.524e-02	1.0000	2.0	1.54%	1556.0	3.39%
ZNF711(Zf)/SHSY5Y-ZNF711-ChIP-Seq(GSE20673)/Homer	AGGCCTAG	1	-6.476e-02	1.0000	47.0	36.15%	19475.5	42.39%
Snail1(Zf)/LS174T-SNAIL1.HA-ChIP-Seq(GSE127183)/Homer	TRCACCTGCY	1	-6.067e-02	1.0000	11.0	8.46%	5723.7	12.46%
HIF-1b(HLH)/T47D-HIF1b-ChIP-Seq(GSE59937)/Homer	RTACGTGC	1	-5.910e-02	1.0000	19.0	14.62%	9005.4	19.60%
RARa(NR)/K562-RARa-ChIP-Seq(Encode)/Homer	TTGAMCTTTG	1	-5.076e-02	1.0000	28.0	21.54%	12641.9	27.51%
THRb(NR)/Liver-NR1A2-ChIP-Seq(GSE52613)/Homer	TRAGGTCA	1	-5.075e-02	1.0000	48.0	36.92%	20073.4	43.69%
ZBTB18(Zf)/HEK293-ZBTB18.GFP-ChIP-Seq(GSE58341)/Homer	AACATCTGGA	1	-4.465e-02	1.0000	4.0	3.08%	2760.4	6.01%
Tgif2(Homeobox)/mES-Tgif2-ChIP-Seq(GSE55404)/Homer	TGTCANYT	1	-4.422e-02	1.0000	31.0	23.85%	13906.5	30.27%
Znf263(Zf)/K562-Znf263-ChIP-Seq(GSE31477)/Homer	CVGTSCTCCC	1	-4.293e-02	1.0000	39.0	30.00%	16934.2	36.86%
ZNF652/HepG2-ZNF652.Flag-ChIP-Seq(Encode)/Homer	TTAACCCTTTVNKKN	1	-4.271e-02	1.0000	1.0	0.77%	1109.9	2.42%
NRF(NRF)/Promoter/Homer	STGCGCATGCGC	1	-3.509e-02	1.0000	9.0	6.92%	5213.9	11.35%
Erra(NR)/HepG2-Erra-ChIP-Seq(GSE31477)/Homer	CAAAGGTCAG	1	-3.477e-02	1.0000	26.0	20.00%	12187.3	26.53%
ZNF143|STAF(Zf)/CUTLL-ZNF143-ChIP-Seq(GSE29600)/Homer	ATTTCCCAGVAKSCY	1	-3.252e-02	1.0000	5.0	3.85%	3409.2	7.42%
ZEB2(Zf)/SNU398-ZEB2-ChIP-Seq(GSE103048)/Homer	GNMCAGGTGTGC	1	-2.927e-02	1.0000	12.0	9.23%	6634.6	14.44%
ZEB1(Zf)/PDAC-ZEB1-ChIP-Seq(GSE64557)/Homer	VCAGGTRDRY	1	-2.690e-02	1.0000	21.0	16.15%	10414.3	22.67%
THRa(NR)/C17.2-THRa-ChIP-Seq(GSE38347)/Homer	GGTCANYTGAGGWCA	1	-2.651e-02	1.0000	3.0	2.31%	2484.5	5.41%
Nr5a2(NR)/Pancreas-LRH1-ChIP-Seq(GSE34295)/Homer	BTCAAGGTCA	1	-2.599e-02	1.0000	4.0	3.08%	3020.1	6.57%
Zic2(Zf)/ESC-Zic2-ChIP-Seq(SRP197560)/Homer	CHCAGCRGGRGG	1	-2.474e-02	1.0000	9.0	6.92%	5422.0	11.80%
NRF1(NRF)/MCF7-NRF1-ChIP-Seq(Unpublished)/Homer	CTGCGCATGCGC	1	-2.371e-02	1.0000	9.0	6.92%	5447.1	11.86%
SPDEF(ETS)/VCaP-SPDEF-ChIP-Seq(SRA014231)/Homer	ASWTCCTGBT	1	-2.190e-02	1.0000	15.0	11.54%	8100.7	17.63%
PRDM14(Zf)/H1-PRDM14-ChIP-Seq(GSE22767)/Homer	RGGTCTCTAACY	1	-2.014e-02	1.0000	1.0	0.77%	1364.3	2.97%
YY1(Zf)/Promoter/Homer	CAAGATGGCGGC	1	-2.008e-02	1.0000	1.0	0.77%	1365.1	2.97%
E2A(bHLH)	near_PU.1/Bcell-PU.1-ChIP-Seq(GSE21512)/Homer	NVCACCTGBN	1	-1.887e-02	1.0000	18.0	13.85%	9450.9	20.57%
ZBTB33(Zf)/GM12878-ZBTB33-ChIP-Seq(GSE32465)/Homer	GGVTCTCGCGAGAAC	1	-1.785e-02	1.0000	1.0	0.77%	1405.8	3.06%
E2F4(E2F)/K562-E2F4-ChIP-Seq(GSE31477)/Homer	GGCGGGAAAH	1	-1.675e-02	1.0000	19.0	14.62%	9944.6	21.64%
SCRT1(Zf)/HEK293-SCRT1.eGFP-ChIP-Seq(Encode)/Homer	GCAACAGGTG	1	-1.555e-02	1.0000	1.0	0.77%	1452.7	3.16%
HIF2a(bHLH)/785_O-HIF2a-ChIP-Seq(GSE34871)/Homer	GCACGTACCC	1	-1.343e-02	1.0000	3.0	2.31%	2778.6	6.05%
Pbx3(Homeobox)/GM12878-PBX3-ChIP-Seq(GSE32465)/Homer	SCTGTCAMTCAN	1	-1.292e-02	1.0000	1.0	0.77%	1515.2	3.30%
Tgif1(Homeobox)/mES-Tgif1-ChIP-Seq(GSE55404)/Homer	YTGWCADY	1	-1.033e-02	1.0000	24.0	18.46%	12308.3	26.79%
ERRg(NR)/Kidney-ESRRG-ChIP-Seq(GSE104905)/Homer	GTGACCTTGRVN	1	-8.863e-03	1.0000	5.0	3.85%	4045.9	8.81%
EHF(ETS)/LoVo-EHF-ChIP-Seq(GSE49402)/Homer	AVCAGGAAGT	1	-8.087e-03	1.0000	19.0	14.62%	10431.4	22.70%
SF1(NR)/H295R-Nr5a1-ChIP-Seq(GSE44220)/Homer	CAAGGHCANV	1	-7.519e-03	1.0000	1.0	0.77%	1699.6	3.70%
ETS1(ETS)/Jurkat-ETS1-ChIP-Seq(GSE17954)/Homer	ACAGGAAGTG	1	-7.175e-03	1.0000	21.0	16.15%	11336.7	24.67%
Ronin(THAP)/ES-Thap11-ChIP-Seq(GSE51522)/Homer	RACTACAACTCCCAGVAKGC	1	-6.944e-03	1.0000	1.0	0.77%	1726.0	3.76%
GFY(?)/Promoter/Homer	ACTACAATTCCC	1	-4.832e-03	1.0000	1.0	0.77%	1849.2	4.02%
GFY-Staf(?	Zf)/Promoter/Homer	RACTACAATTCCCAGAAKGC	1	-4.528e-03	1.0000	1.0	0.77%	1871.0	4.07%
Elf4(ETS)/BMDM-Elf4-ChIP-Seq(GSE88699)/Homer	ACTTCCKGKT	1	-3.108e-03	1.0000	18.0	13.85%	10600.5	23.07%
Esrrb(NR)/mES-Esrrb-ChIP-Seq(GSE11431)/Homer	KTGACCTTGA	1	-2.703e-03	1.0000	2.0	1.54%	2797.2	6.09%
ETV1(ETS)/GIST48-ETV1-ChIP-Seq(GSE22441)/Homer	AACCGGAAGT	1	-2.434e-03	1.0000	27.0	20.77%	14462.8	31.48%
Nr5a2(NR)/mES-Nr5a2-ChIP-Seq(GSE19019)/Homer	BTCAAGGTCA	1	-8.830e-04	1.0000	1.0	0.77%	2422.3	5.27%
GABPA(ETS)/Jurkat-GABPa-ChIP-Seq(GSE17954)/Homer	RACCGGAAGT	1	-3.510e-04	1.0000	17.0	13.08%	11359.6	24.72%
EWS:FLI1-fusion(ETS)/SK_N_MC-EWS:FLI1-ChIP-Seq(SRA014231)/Homer	VACAGGAAAT	1	-1.370e-04	1.0000	6.0	4.62%	6417.0	13.97%
Elk4(ETS)/Hela-Elk4-ChIP-Seq(GSE31477)/Homer	NRYTTCCGGY	1	-9.600e-05	1.0000	15.0	11.54%	11089.6	24.14%
Fli1(ETS)/CD8-FLI-ChIP-Seq(GSE20898)/Homer	NRYTTCCGGH	1	-3.800e-05	1.0000	21.0	16.15%	14200.7	30.91%
Etv2(ETS)/ES-ER71-ChIP-Seq(GSE59402)/Homer	NNAYTTCCTGHN	1	-2.700e-05	1.0000	10.0	7.69%	9233.1	20.10%
ETV4(ETS)/HepG2-ETV4-ChIP-Seq(ENCODE)/Homer	ACCGGAAGTG	1	-1.700e-05	1.0000	21.0	16.15%	14581.0	31.73%
ELF1(ETS)/Jurkat-ELF1-ChIP-Seq(SRA014231)/Homer	AVCCGGAAGT	1	-1.100e-05	1.0000	11.0	8.46%	10104.0	21.99%
Elk1(ETS)/Hela-Elk1-ChIP-Seq(GSE31477)/Homer	HACTTCCGGY	1	-1.000e-06	1.0000	11.0	8.46%	10940.0	23.81%
ETS(ETS)/Promoter/Homer	AACCGGAAGT	1	-1.000e-06	1.0000	4.0	3.08%	6939.3	15.10%
TCFL2(HMG)/K562-TCF7L2-ChIP-Seq(GSE29196)/Homer	ACWTCAAAGG	1	-0.000e+00	1.0000	0.0	0.00%	307.8	0.67%
ZNF16(Zf)/HEK293-ZNF16.GFP-ChIP-Seq(GSE58341)/Homer	MACCTTCYATGGCTCCCTAKTGCCY	1	-0.000e+00	1.0000	0.0	0.00%	42.5	0.09%
Mouse_Recombination_Hotspot(Zf)/Testis-DMC1-ChIP-Seq(GSE24438)/Homer	ACTYKNATTCGTGNTACTTC	1	-0.000e+00	1.0000	0.0	0.00%	186.8	0.41%
Brn2(POU	Homeobox)/NPC-Brn2-ChIP-Seq(GSE35496)/Homer	ATGAATATTC	1	-0.000e+00	1.0000	0.0	0.00%	275.0	0.60%
Pax7(Paired	Homeobox)	longest/Myoblast-Pax7-ChIP-Seq(GSE25064)/Homer	NTAATTDGCYAATTANNWWD	1	-0.000e+00	1.0000	0.0	0.00%	59.0	0.13%
RARg(NR)/ES-RARg-ChIP-Seq(GSE30538)/Homer	AGGTCAAGGTCA	1	-0.000e+00	1.0000	0.0	0.00%	117.6	0.26%
DUX(Homeobox)/C2C12-Dux-ChIP-Seq(GSE87279)/Homer	BCWGATTCAATCAAN	1	-0.000e+00	1.0000	0.0	0.00%	3.9	0.01%
GATA:SCL(Zf	bHLH)/Ter119-SCL-ChIP-Seq(GSE18720)/Homer	CRGCTGBNGNSNNSAGATAA	1	-0.000e+00	1.0000	0.0	0.00%	467.3	1.02%
NFE2L2(bZIP)/HepG2-NFE2L2-ChIP-Seq(Encode)/Homer	AWWWTGCTGAGTCAT	1	-0.000e+00	1.0000	0.0	0.00%	180.2	0.39%
HNF1b(Homeobox)/PDAC-HNF1B-ChIP-Seq(GSE64557)/Homer	GTTAATNATTAA	1	-0.000e+00	1.0000	0.0	0.00%	504.9	1.10%
Hnf1(Homeobox)/Liver-Foxa2-Chip-Seq(GSE25694)/Homer	GGTTAAWCATTAA	1	-0.000e+00	1.0000	0.0	0.00%	488.6	1.06%
T1ISRE(IRF)/ThioMac-Ifnb-Expression/Homer	ACTTTCGTTTCT	1	-0.000e+00	1.0000	0.0	0.00%	45.6	0.10%
PAX3:FKHR-fusion(Paired	Homeobox)/Rh4-PAX3:FKHR-ChIP-Seq(GSE19063)/Homer	ACCRTGACTAATTNN	1	-0.000e+00	1.0000	0.0	0.00%	645.2	1.40%
ZNF382(Zf)/HEK293-ZNF382.GFP-ChIP-Seq(GSE58341)/Homer	GNCTGTASTRNTGBCTCHTT	1	-0.000e+00	1.0000	0.0	0.00%	61.5	0.13%
OCT:OCT(POU	Homeobox	IR1)/NPC-Brn2-ChIP-Seq(GSE35496)/Homer	ATGAATWATTCATGA	1	0.000e+00	1.0000	0.0	0.00%	87.0	0.19%
FOXA1:AR(Forkhead	NR)/LNCAP-AR-ChIP-Seq(GSE27824)/Homer	AGTAAACAAAAAAGAACAND	1	0.000e+00	1.0000	0.0	0.00%	168.1	0.37%
ZFP3(Zf)/HEK293-ZFP3.GFP-ChIP-Seq(GSE58341)/Homer	GGGTTTTGAAGGATGARTAGGAGTT	1	0.000e+00	1.0000	0.0	0.00%	2.6	0.01%
Bach1(bZIP)/K562-Bach1-ChIP-Seq(GSE31477)/Homer	AWWNTGCTGAGTCAT	1	0.000e+00	1.0000	0.0	0.00%	220.3	0.48%
p73(p53)/Trachea-p73-ChIP-Seq(PRJNA310161)/Homer	NRRRCAWGTCCDGRCATGYY	1	0.000e+00	1.0000	0.0	0.00%	220.7	0.48%
CTCF-SatelliteElement(Zf?)/CD4+-CTCF-ChIP-Seq(Barski_et_al.)/Homer	TGCAGTTCCMVNWRTGGCCA	1	0.000e+00	1.0000	0.0	0.00%	81.2	0.18%
ETS:RUNX(ETS	Runt)/Jurkat-RUNX1-ChIP-Seq(GSE17954)/Homer	RCAGGATGTGGT	1	0.000e+00	1.0000	0.0	0.00%	1245.5	2.71%
ZNF768(Zf)/Rajj-ZNF768-ChIP-Seq(GSE111879)/Homer	RHHCAGAGAGGB	1	0.000e+00	1.0000	0.0	0.00%	159.3	0.35%
CEBP:CEBP(bZIP)/MEF-Chop-ChIP-Seq(GSE35681)/Homer	NTNATGCAAYMNNHTGMAAY	1	0.000e+00	1.0000	0.0	0.00%	405.2	0.88%
Pitx1:Ebox(Homeobox	bHLH)/Hindlimb-Pitx1-ChIP-Seq(GSE41591)/Homer	YTAATTRAWWCCAGATGT	1	0.000e+00	1.0000	0.0	0.00%	561.8	1.22%
NF-E2(bZIP)/K562-NFE2-ChIP-Seq(GSE31477)/Homer	GATGACTCAGCA	1	0.000e+00	1.0000	0.0	0.00%	264.6	0.58%
ZNF41(Zf)/HEK293-ZNF41.GFP-ChIP-Seq(GSE58341)/Homer	CCTCATGGTGYCYTWYTCCCTTGTG	1	0.000e+00	1.0000	0.0	0.00%	91.4	0.20%
p53(p53)/Saos-p53-ChIP-Seq(GSE15780)/Homer	RRCATGYCYRGRCATGYYYN	1	0.000e+00	1.0000	0.0	0.00%	337.2	0.73%
p53(p53)/Saos-p53-ChIP-Seq/Homer	RRCATGYCYRGRCATGYYYN	1	0.000e+00	1.0000	0.0	0.00%	337.2	0.73%
ZNF136(Zf)/HEK293-ZNF136.GFP-ChIP-Seq(GSE58341)/Homer	YTKGATAHAGTATTCTWGGTNGGCA	1	0.000e+00	1.0000	0.0	0.00%	198.7	0.43%
ETS:E-box(ETS	bHLH)/HPC7-Scl-ChIP-Seq(GSE22178)/Homer	AGGAARCAGCTG	1	0.000e+00	1.0000	0.0	0.00%	549.8	1.20%
OCT:OCT(POU	Homeobox)/NPC-Brn1-ChIP-Seq(GSE35496)/Homer	ATGAATATTCATGAG	1	0.000e+00	1.0000	0.0	0.00%	48.4	0.11%
ZNF528(Zf)/HEK293-ZNF528.GFP-ChIP-Seq(GSE58341)/Homer	AGAAATGACTTCCCT	1	0.000e+00	1.0000	0.0	0.00%	22.1	0.05%
GATA(Zf)	IR4/iTreg-Gata3-ChIP-Seq(GSE20898)/Homer	NAGATWNBNATCTNN	1	0.000e+00	1.0000	0.0	0.00%	158.8	0.35%
NF1:FOXA1(CTF	Forkhead)/LNCAP-FOXA1-ChIP-Seq(GSE27824)/Homer	WNTGTTTRYTTTGGCA	1	0.000e+00	1.0000	0.0	0.00%	158.9	0.35%
OCT:OCT(POU	Homeobox)/NPC-OCT6-ChIP-Seq(GSE43916)/Homer	YATGCATATRCATRT	1	0.000e+00	1.0000	0.0	0.00%	188.6	0.41%
RAR:RXR(NR)	DR5/ES-RAR-ChIP-Seq(GSE56893)/Homer	RGGTCADNNAGAGGTCAV	1	0.000e+00	1.0000	0.0	0.00%	189.4	0.41%

## Sheet: knownResults_DiffD1_UPinHC
Motif Name	Consensus	P-value	Log P-value	q-value (Benjamini)	# of Target Sequences with Motif(of 384)	% of Target Sequences with Motif	# of Background Sequences with Motif(of 44991)	% of Background Sequences with Motif
Mef2b(MADS)/HEK293-Mef2b.V5-ChIP-Seq(GSE67450)/Homer	GCTATTTTTGGM	1e-16	-3.722e+01	0.0000	77.0	20.05%	3126.9	6.95%
Mef2d(MADS)/Retina-Mef2d-ChIP-Seq(GSE61391)/Homer	GCTATTTTTAGC	1e-13	-3.008e+01	0.0000	33.0	8.59%	760.4	1.69%
Mef2c(MADS)/GM12878-Mef2c-ChIP-Seq(GSE32465)/Homer	DCYAAAAATAGM	1e-11	-2.751e+01	0.0000	45.0	11.72%	1519.7	3.38%
Mef2a(MADS)/HL1-Mef2a.biotin-ChIP-Seq(GSE21529)/Homer	CYAAAAATAG	1e-09	-2.204e+01	0.0000	40.0	10.42%	1472.9	3.27%
Myf5(bHLH)/GM-Myf5-ChIP-Seq(GSE24852)/Homer	BAACAGCTGT	1e-08	-1.942e+01	0.0000	79.0	20.57%	4674.5	10.39%
MyoD(bHLH)/Myotube-MyoD-ChIP-Seq(GSE21614)/Homer	RRCAGCTGYTSY	1e-07	-1.666e+01	0.0000	90.0	23.44%	5984.9	13.30%
MyoG(bHLH)/C2C12-MyoG-ChIP-Seq(GSE36024)/Homer	AACAGCTG	1e-05	-1.334e+01	0.0001	108.0	28.12%	8215.6	18.26%
Ap4(bHLH)/AML-Tfap4-ChIP-Seq(GSE45738)/Homer	NAHCAGCTGD	1e-05	-1.254e+01	0.0002	112.0	29.17%	8758.3	19.46%
TATA-Box(TBP)/Promoter/Homer	CCTTTTAWAGSC	0.0001	-1.137e+01	0.0006	88.0	22.92%	6586.6	14.64%
CArG(MADS)/PUER-Srf-ChIP-Seq(Sullivan_et_al.)/Homer	CCATATATGGNM	0.0001	-1.050e+01	0.0012	30.0	7.81%	1520.8	3.38%
TEAD3(TEA)/HepG2-TEAD3-ChIP-Seq(Encode)/Homer	TRCATTCCAG	0.0001	-9.978e+00	0.0019	68.0	17.71%	4898.7	10.88%
Tcf12(bHLH)/GM12878-Tcf12-ChIP-Seq(GSE32465)/Homer	VCAGCTGYTG	0.0001	-9.415e+00	0.0030	99.0	25.78%	8055.1	17.90%
Ascl2(bHLH)/ESC-Ascl2-ChIP-Seq(GSE97712)/Homer	SSRGCAGCTGCH	0.001	-9.028e+00	0.0041	109.0	28.39%	9169.4	20.37%
Atoh1(bHLH)/Cerebellum-Atoh1-ChIP-Seq(GSE22111)/Homer	VNRVCAGCTGGY	0.001	-8.978e+00	0.0041	91.0	23.70%	7335.2	16.30%
TEAD4(TEA)/Tropoblast-Tead4-ChIP-Seq(GSE37350)/Homer	CCWGGAATGY	0.001	-8.275e+00	0.0075	57.0	14.84%	4138.6	9.20%
Tcf21(bHLH)/ArterySmoothMuscle-Tcf21-ChIP-Seq(GSE61369)/Homer	NAACAGCTGG	0.001	-8.167e+00	0.0078	89.0	23.18%	7305.4	16.23%
Twist2(bHLH)/Myoblast-Twist2.Ty1-ChIP-Seq(GSE127998)/Homer	MCAGCTGBYH	0.001	-7.216e+00	0.0190	118.0	30.73%	10572.7	23.49%
Six2(Homeobox)/NephronProgenitor-Six2-ChIP-Seq(GSE39837)/Homer	GWAAYHTGAKMC	0.01	-6.887e+00	0.0250	55.0	14.32%	4191.6	9.31%
NeuroG2(bHLH)/Fibroblast-NeuroG2-ChIP-Seq(GSE75910)/Homer	ACCATCTGTT	0.01	-6.870e+00	0.0250	99.0	25.78%	8649.0	19.22%
TEAD1(TEAD)/HepG2-TEAD1-ChIP-Seq(Encode)/Homer	CYRCATTCCA	0.01	-6.677e+00	0.0277	57.0	14.84%	4425.3	9.83%
Bcl11a(Zf)/HSPC-BCL11A-ChIP-Seq(GSE104676)/Homer	TYTGACCASWRG	0.01	-6.519e+00	0.0309	48.0	12.50%	3588.0	7.97%
Ascl1(bHLH)/NeuralTubes-Ascl1-ChIP-Seq(GSE55840)/Homer	NNVVCAGCTGBN	0.01	-6.509e+00	0.0309	131.0	34.11%	12185.9	27.08%
Nr5a2(NR)/Pancreas-LRH1-ChIP-Seq(GSE34295)/Homer	BTCAAGGTCA	0.01	-6.481e+00	0.0309	44.0	11.46%	3215.1	7.14%
Lhx1(Homeobox)/EmbryoCarcinoma-Lhx1-ChIP-Seq(GSE70957)/Homer	NNYTAATTAR	0.01	-6.045e+00	0.0434	48.0	12.50%	3674.2	8.16%
E2A(bHLH)/proBcell-E2A-ChIP-Seq(GSE21978)/Homer	DNRCAGCTGY	0.01	-5.954e+00	0.0457	125.0	32.55%	11703.4	26.00%
Lhx3(Homeobox)/Neuron-Lhx3-ChIP-Seq(GSE31456)/Homer	ADBTAATTAR	0.01	-5.802e+00	0.0511	74.0	19.27%	6325.3	14.05%
Six1(Homeobox)/Myoblast-Six1-ChIP-Chip(GSE20150)/Homer	GKVTCADRTTWC	0.01	-5.181e+00	0.0917	19.0	4.95%	1151.1	2.56%
Prop1(Homeobox)/GHFT1-PROP1.biotin-ChIP-Seq(GSE77302)/Homer	NTAATBNAATTA	0.01	-5.021e+00	0.1036	26.0	6.77%	1785.8	3.97%
Ptf1a(bHLH)/Panc1-Ptf1a-ChIP-Seq(GSE47459)/Homer	ACAGCTGTTN	0.01	-4.995e+00	0.1036	174.0	45.31%	17537.2	38.97%
Hoxa11(Homeobox)/ChickenMSG-Hoxa11.Flag-ChIP-Seq(GSE86088)/Homer	TTTTATGGCM	0.01	-4.949e+00	0.1040	94.0	24.48%	8669.8	19.26%
PRDM9(Zf)/Testis-DMC1-ChIP-Seq(GSE35498)/Homer	ADGGYAGYAGCATCT	0.01	-4.924e+00	0.1040	30.0	7.81%	2167.1	4.82%
AR-halfsite(NR)/LNCaP-AR-ChIP-Seq(GSE27824)/Homer	CCAGGAACAG	0.01	-4.859e+00	0.1066	192.0	50.00%	19665.4	43.70%
HEB(bHLH)/mES-Heb-ChIP-Seq(GSE53233)/Homer	VCAGCTGBNN	0.01	-4.790e+00	0.1108	145.0	37.76%	14330.5	31.84%
Lhx2(Homeobox)/HFSC-Lhx2-ChIP-Seq(GSE48068)/Homer	TAATTAGN	0.01	-4.669e+00	0.1215	43.0	11.20%	3464.6	7.70%
Isl1(Homeobox)/Neuron-Isl1-ChIP-Seq(GSE31456)/Homer	CTAATKGV	0.1	-4.560e+00	0.1315	83.0	21.61%	7617.8	16.93%
TEAD2(TEA)/Py2T-Tead2-ChIP-Seq(GSE55709)/Homer	CCWGGAATGY	0.1	-4.216e+00	0.1804	30.0	7.81%	2291.4	5.09%
BHLHA15(bHLH)/NIH3T3-BHLHB8.HA-ChIP-Seq(GSE119782)/Homer	NAMCAGCTGK	0.1	-4.170e+00	0.1838	92.0	23.96%	8714.1	19.36%
TCF4(bHLH)/SHSY5Y-TCF4-ChIP-Seq(GSE96915)/Homer	SMCATCTGKH	0.1	-4.139e+00	0.1846	92.0	23.96%	8725.3	19.39%
LHX9(Homeobox)/Hct116-LHX9.V5-ChIP-Seq(GSE116822)/Homer	NGCTAATTAG	0.1	-3.887e+00	0.2313	64.0	16.67%	5816.1	12.92%
ZNF382(Zf)/HEK293-ZNF382.GFP-ChIP-Seq(GSE58341)/Homer	GNCTGTASTRNTGBCTCHTT	0.1	-3.869e+00	0.2313	3.0	0.78%	66.8	0.15%
Cdx2(Homeobox)/mES-Cdx2-ChIP-Seq(GSE14586)/Homer	GYMATAAAAH	0.1	-3.841e+00	0.2313	27.0	7.03%	2074.6	4.61%
Foxh1(Forkhead)/hESC-FOXH1-ChIP-Seq(GSE29422)/Homer	NNTGTGGATTSS	0.1	-3.744e+00	0.2478	28.0	7.29%	2189.8	4.87%
Snail1(Zf)/LS174T-SNAIL1.HA-ChIP-Seq(GSE127183)/Homer	TRCACCTGCY	0.1	-3.644e+00	0.2675	66.0	17.19%	6105.5	13.57%
GATA:SCL(Zf	bHLH)/Ter119-SCL-ChIP-Seq(GSE18720)/Homer	CRGCTGBNGNSNNSAGATAA	0.1	-3.447e+00	0.3184	9.0	2.34%	504.1	1.12%
SCL(bHLH)/HPC7-Scl-ChIP-Seq(GSE13511)/Homer	AVCAGCTG	0.1	-3.396e+00	0.3276	239.0	62.24%	25871.8	57.49%
Phox2a(Homeobox)/Neuron-Phox2a-ChIP-Seq(GSE31456)/Homer	YTAATYNRATTA	0.1	-3.377e+00	0.3276	15.0	3.91%	1030.5	2.29%
En1(Homeobox)/SUM149-EN1-ChIP-Seq(GSE120957)/Homer	NDCTAATTAS	0.1	-3.350e+00	0.3285	89.0	23.18%	8696.9	19.32%
DLX2(Homeobox)/BasalGanglia-Dlx2-ChIP-seq(GSE124936)/Homer	NNNTAATTAS	0.1	-3.339e+00	0.3285	60.0	15.62%	5569.1	12.37%
DLX5(Homeobox)/BasalGanglia-Dlx5-ChIP-seq(GSE124936)/Homer	SSTAATTA	0.1	-3.288e+00	0.3351	32.0	8.33%	2682.3	5.96%
Zfp281(Zf)/ES-Zfp281-ChIP-Seq(GSE81042)/Homer	CCCCTCCCCCAC	0.1	-3.263e+00	0.3369	46.0	11.98%	4121.6	9.16%
Smad2(MAD)/ES-SMAD2-ChIP-Seq(GSE29422)/Homer	CTGTCTGG	0.1	-3.239e+00	0.3381	103.0	26.82%	10286.2	22.86%
ZEB1(Zf)/PDAC-ZEB1-ChIP-Seq(GSE64557)/Homer	VCAGGTRDRY	0.1	-3.227e+00	0.3381	108.0	28.12%	10847.4	24.10%
Nanog(Homeobox)/mES-Nanog-ChIP-Seq(GSE11724)/Homer	RGCCATTAAC	0.1	-3.129e+00	0.3632	179.0	46.61%	18968.2	42.15%
Tgif2(Homeobox)/mES-Tgif2-ChIP-Seq(GSE55404)/Homer	TGTCANYT	0.1	-3.104e+00	0.3657	138.0	35.94%	14280.7	31.73%
DMRT6(DM)/Testis-DMRT6-ChIP-Seq(GSE60440)/Homer	YDGHTACAWTGTADC	0.1	-3.087e+00	0.3657	7.0	1.82%	376.4	0.84%
ZNF416(Zf)/HEK293-ZNF416.GFP-ChIP-Seq(GSE58341)/Homer	WDNCTGGGCA	0.1	-3.078e+00	0.3657	101.0	26.30%	10136.7	22.52%
HOXB13(Homeobox)/ProstateTumor-HOXB13-ChIP-Seq(GSE56288)/Homer	TTTTATKRGG	0.1	-3.042e+00	0.3684	43.0	11.20%	3874.3	8.61%
Unknown(Homeobox)/Limb-p300-ChIP-Seq/Homer	SSCMATWAAA	0.1	-3.023e+00	0.3692	29.0	7.55%	2444.3	5.43%
Hoxd13(Homeobox)/ChickenMSG-Hoxd13.Flag-ChIP-Seq(GSE86088)/Homer	NCYAATAAAA	0.1	-2.998e+00	0.3719	60.0	15.62%	5687.7	12.64%
MafA(bZIP)/Islet-MafA-ChIP-Seq(GSE30298)/Homer	TGCTGACTCA	0.1	-2.981e+00	0.3721	48.0	12.50%	4417.9	9.82%
NeuroD1(bHLH)/Islet-NeuroD1-ChIP-Seq(GSE30298)/Homer	GCCATCTGTT	0.1	-2.918e+00	0.3897	54.0	14.06%	5074.3	11.28%
DMRT1(DM)/Testis-DMRT1-ChIP-Seq(GSE64892)/Homer	TWGHWACAWTGTWDC	0.1	-2.897e+00	0.3918	8.0	2.08%	476.8	1.06%
Sox7(HMG)/ESC-Sox7-ChIP-Seq(GSE133899)/Homer	VVRRAACAATGG	0.1	-2.822e+00	0.4155	16.0	4.17%	1210.5	2.69%
Smad3(MAD)/NPC-Smad3-ChIP-Seq(GSE36673)/Homer	TWGTCTGV	0.1	-2.801e+00	0.4177	156.0	40.62%	16496.9	36.66%
Dlx3(Homeobox)/Kerainocytes-Dlx3-ChIP-Seq(GSE89884)/Homer	NDGTAATTAC	0.1	-2.723e+00	0.4444	26.0	6.77%	2214.3	4.92%
ZNF41(Zf)/HEK293-ZNF41.GFP-ChIP-Seq(GSE58341)/Homer	CCTCATGGTGYCYTWYTCCCTTGTG	0.1	-2.703e+00	0.4466	3.0	0.78%	107.3	0.24%
Hoxc9(Homeobox)/Ainv15-Hoxc9-ChIP-Seq(GSE21812)/Homer	GGCCATAAATCA	0.1	-2.632e+00	0.4725	20.0	5.21%	1635.9	3.63%
Tgif1(Homeobox)/mES-Tgif1-ChIP-Seq(GSE55404)/Homer	YTGWCADY	0.1	-2.605e+00	0.4783	123.0	32.03%	12840.7	28.53%
ZNF467(Zf)/HEK293-ZNF467.GFP-ChIP-Seq(GSE58341)/Homer	TGGGGAAGGGCM	0.1	-2.592e+00	0.4783	118.0	30.73%	12281.1	27.29%
c-Jun-CRE(bZIP)/K562-cJun-ChIP-Seq(GSE31477)/Homer	ATGACGTCATCY	0.1	-2.559e+00	0.4863	26.0	6.77%	2255.3	5.01%
Pax7(Paired	Homeobox)	long/Myoblast-Pax7-ChIP-Seq(GSE25064)/Homer	TAATCHGATTAC	0.1	-2.537e+00	0.4903	2.0	0.52%	53.9	0.12%
Nkx6.1(Homeobox)/Islet-Nkx6.1-ChIP-Seq(GSE40975)/Homer	GKTAATGR	0.1	-2.499e+00	0.5021	85.0	22.14%	8629.9	19.18%
DLX1(Homeobox)/BasalGanglia-Dlx1-ChIP-seq(GSE124936)/Homer	NSNNTAATTA	0.1	-2.482e+00	0.5039	52.0	13.54%	5020.0	11.15%
ZBTB18(Zf)/HEK293-ZBTB18.GFP-ChIP-Seq(GSE58341)/Homer	AACATCTGGA	0.1	-2.468e+00	0.5040	32.0	8.33%	2899.8	6.44%
Olig2(bHLH)/Neuron-Olig2-ChIP-Seq(GSE30882)/Homer	RCCATMTGTT	0.1	-2.405e+00	0.5297	93.0	24.22%	9568.5	21.26%
HIF-1b(HLH)/T47D-HIF1b-ChIP-Seq(GSE59937)/Homer	RTACGTGC	0.1	-2.354e+00	0.5499	74.0	19.27%	7479.8	16.62%
NFkB-p65(RHD)/GM12787-p65-ChIP-Seq(GSE19485)/Homer	WGGGGATTTCCC	0.1	-2.326e+00	0.5582	40.0	10.42%	3789.8	8.42%
NPAS(bHLH)/Liver-NPAS-ChIP-Seq(GSE39860)/Homer	NVCACGTG	1	-2.283e+00	0.5750	73.0	19.01%	7402.8	16.45%
RARa(NR)/K562-RARa-ChIP-Seq(Encode)/Homer	TTGAMCTTTG	1	-2.255e+00	0.5840	124.0	32.29%	13153.8	29.23%
Zic2(Zf)/ESC-Zic2-ChIP-Seq(SRP197560)/Homer	CHCAGCRGGRGG	1	-2.252e+00	0.5840	56.0	14.58%	5546.9	12.33%
Maz(Zf)/HepG2-Maz-ChIP-Seq(GSE31477)/Homer	GGGGGGGG	1	-2.235e+00	0.5840	221.0	57.55%	24415.8	54.25%
TEAD(TEA)/Fibroblast-PU.1-ChIP-Seq(Unpublished)/Homer	YCWGGAATGY	1	-2.172e+00	0.6111	27.0	7.03%	2465.9	5.48%
Hoxd11(Homeobox)/ChickenMSG-Hoxd11.Flag-ChIP-Seq(GSE86088)/Homer	VGCCATAAAA	1	-2.169e+00	0.6111	91.0	23.70%	9469.9	21.04%
Hoxa13(Homeobox)/ChickenMSG-Hoxa13.Flag-ChIP-Seq(GSE86088)/Homer	CYHATAAAAN	1	-2.162e+00	0.6111	86.0	22.40%	8912.7	19.80%
Oct4(POU	Homeobox)/mES-Oct4-ChIP-Seq(GSE11431)/Homer	ATTTGCATAW	1	-2.104e+00	0.6312	19.0	4.95%	1656.1	3.68%
VDR(NR)	DR3/GM10855-VDR+vitD-ChIP-Seq(GSE22484)/Homer	ARAGGTCANWGAGTTCANNN	1	-2.098e+00	0.6312	13.0	3.39%	1054.1	2.34%
Nr5a2(NR)/mES-Nr5a2-ChIP-Seq(GSE19019)/Homer	BTCAAGGTCA	1	-2.091e+00	0.6312	28.0	7.29%	2595.6	5.77%
NFAT(RHD)/Jurkat-NFATC1-ChIP-Seq(Jolma_et_al.)/Homer	ATTTTCCATT	1	-2.056e+00	0.6397	37.0	9.64%	3565.3	7.92%
SF1(NR)/H295R-Nr5a1-ChIP-Seq(GSE44220)/Homer	CAAGGHCANV	1	-2.053e+00	0.6397	21.0	5.47%	1875.5	4.17%
Bapx1(Homeobox)/VertebralCol-Bapx1-ChIP-Seq(GSE36672)/Homer	TTRAGTGSYK	1	-2.043e+00	0.6397	89.0	23.18%	9314.6	20.70%
RARg(NR)/ES-RARg-ChIP-Seq(GSE30538)/Homer	AGGTCAAGGTCA	1	-2.018e+00	0.6427	3.0	0.78%	146.8	0.33%
OCT4-SOX2-TCF-NANOG(POU	Homeobox	HMG)/mES-Oct4-ChIP-Seq(GSE11431)/Homer	ATTTGCATAACAATG	1	-2.010e+00	0.6427	7.0	1.82%	493.6	1.10%
HIF2a(bHLH)/785_O-HIF2a-ChIP-Seq(GSE34871)/Homer	GCACGTACCC	1	-1.994e+00	0.6438	24.0	6.25%	2204.9	4.90%
Hnf1(Homeobox)/Liver-Foxa2-Chip-Seq(GSE25694)/Homer	GGTTAAWCATTAA	1	-1.959e+00	0.6597	7.0	1.82%	500.4	1.11%
Foxo1(Forkhead)/RAW-Foxo1-ChIP-Seq(Fan_et_al.)/Homer	CTGTTTAC	1	-1.950e+00	0.6597	82.0	21.35%	8580.5	19.07%
ZNF264(Zf)/HEK293-ZNF264.GFP-ChIP-Seq(GSE58341)/Homer	RGGGCACTAACY	1	-1.901e+00	0.6851	44.0	11.46%	4386.6	9.75%
Zfp809(Zf)/ES-Zfp809-ChIP-Seq(GSE70799)/Homer	GGGGCTYGKCTGGGA	1	-1.878e+00	0.6938	36.0	9.38%	3525.5	7.83%
Slug(Zf)/Mesoderm-Snai2-ChIP-Seq(GSE61475)/Homer	SNGCACCTGCHS	1	-1.863e+00	0.6971	43.0	11.20%	4293.1	9.54%
FXR(NR)	IR1/Liver-FXR-ChIP-Seq(Chong_et_al.)/Homer	AGGTCANTGACCTB	1	-1.853e+00	0.6971	28.0	7.29%	2673.5	5.94%
Sox17(HMG)/Endoderm-Sox17-ChIP-Seq(GSE61475)/Homer	CCATTGTTYB	1	-1.817e+00	0.7154	29.0	7.55%	2793.3	6.21%
CDX4(Homeobox)/ZebrafishEmbryos-Cdx4.Myc-ChIP-Seq(GSE48254)/Homer	NGYCATAAAWCH	1	-1.790e+00	0.7273	32.0	8.33%	3126.8	6.95%
Hoxd12(Homeobox)/ChickenMSG-Hoxd12.Flag-ChIP-Seq(GSE86088)/Homer	HDGYAATGAAAN	1	-1.789e+00	0.7273	56.0	14.58%	5761.6	12.80%
Tbox:Smad(T-box	MAD)/ESCd5-Smad2_3-ChIP-Seq(GSE29422)/Homer	AGGTGHCAGACA	1	-1.729e+00	0.7579	9.0	2.34%	730.6	1.62%
Pitx1(Homeobox)/Chicken-Pitx1-ChIP-Seq(GSE38910)/Homer	TAATCCCN	1	-1.726e+00	0.7579	167.0	43.49%	18466.3	41.03%
LXRE(NR)	DR4/RAW-LXRb.biotin-ChIP-Seq(GSE21512)/Homer	RGGTTACTANAGGTCA	1	-1.708e+00	0.7596	3.0	0.78%	170.9	0.38%
Sox21(HMG)/ESC-SOX21-ChIP-Seq(GSE110505)/Homer	BCCWTTGTBYKV	1	-1.691e+00	0.7651	71.0	18.49%	7492.0	16.65%
Sox2(HMG)/mES-Sox2-ChIP-Seq(GSE11431)/Homer	BCCATTGTTC	1	-1.652e+00	0.7880	37.0	9.64%	3727.0	8.28%
Meis1(Homeobox)/MastCells-Meis1-ChIP-Seq(GSE48085)/Homer	VGCTGWCAVB	1	-1.621e+00	0.8054	80.0	20.83%	8551.8	19.00%
Oct11(POU	Homeobox)/NCIH1048-POU2F3-ChIP-seq(GSE115123)/Homer	GATTTGCATA	1	-1.620e+00	0.8054	14.0	3.65%	1264.7	2.81%
Hoxd10(Homeobox)/ChickenMSG-Hoxd10.Flag-ChIP-Seq(GSE86088)/Homer	GGCMATGAAA	1	-1.599e+00	0.8083	43.0	11.20%	4413.8	9.81%
Pitx1:Ebox(Homeobox	bHLH)/Hindlimb-Pitx1-ChIP-Seq(GSE41591)/Homer	YTAATTRAWWCCAGATGT	1	-1.598e+00	0.8083	7.0	1.82%	556.4	1.24%
HIC1(Zf)/Treg-ZBTB29-ChIP-Seq(GSE99889)/Homer	TGCCAGCB	1	-1.597e+00	0.8083	144.0	37.50%	15901.6	35.33%
Erra(NR)/HepG2-Erra-ChIP-Seq(GSE31477)/Homer	CAAAGGTCAG	1	-1.588e+00	0.8083	118.0	30.73%	12911.2	28.69%
ZNF768(Zf)/Rajj-ZNF768-ChIP-Seq(GSE111879)/Homer	RHHCAGAGAGGB	1	-1.586e+00	0.8083	3.0	0.78%	181.0	0.40%
GRHL2(CP2)/HBE-GRHL2-ChIP-Seq(GSE46194)/Homer	AAACYKGTTWDACMRGTTTB	1	-1.559e+00	0.8083	15.0	3.91%	1385.4	3.08%
Six4(Homeobox)/MCF7-SIX4-ChIP-Seq(Encode)/Homer	TGWAAYCTGABACCB	1	-1.534e+00	0.8178	4.0	1.04%	277.0	0.62%
OCT:OCT(POU	Homeobox)/NPC-OCT6-ChIP-Seq(GSE43916)/Homer	YATGCATATRCATRT	1	-1.464e+00	0.8695	3.0	0.78%	193.0	0.43%
ZNF136(Zf)/HEK293-ZNF136.GFP-ChIP-Seq(GSE58341)/Homer	YTKGATAHAGTATTCTWGGTNGGCA	1	-1.455e+00	0.8705	3.0	0.78%	194.5	0.43%
E2A(bHLH)	near_PU.1/Bcell-PU.1-ChIP-Seq(GSE21512)/Homer	NVCACCTGBN	1	-1.439e+00	0.8766	92.0	23.96%	10041.1	22.31%
bZIP:IRF(bZIP	IRF)/Th17-BatF-ChIP-Seq(GSE39756)/Homer	NAGTTTCABTHTGACTNW	1	-1.425e+00	0.8818	15.0	3.91%	1424.4	3.16%
MafB(bZIP)/BMM-Mafb-ChIP-Seq(GSE75722)/Homer	WNTGCTGASTCAGCANWTTY	1	-1.406e+00	0.8914	16.0	4.17%	1537.4	3.42%
GSC(Homeobox)/FrogEmbryos-GSC-ChIP-Seq(DRA000576)/Homer	RGGATTAR	1	-1.392e+00	0.8964	39.0	10.16%	4071.8	9.05%
PAX5(Paired	Homeobox)/GM12878-PAX5-ChIP-Seq(GSE32465)/Homer	GCAGCCAAGCRTGACH	1	-1.388e+00	0.8964	28.0	7.29%	2852.6	6.34%
MafF(bZIP)/HepG2-MafF-ChIP-Seq(GSE31477)/Homer	HWWGTCAGCAWWTTT	1	-1.333e+00	0.9352	8.0	2.08%	709.2	1.58%
Oct2(POU	Homeobox)/Bcell-Oct2-ChIP-Seq(GSE21512)/Homer	ATATGCAAAT	1	-1.329e+00	0.9352	12.0	3.12%	1132.7	2.52%
Sox6(HMG)/Myotubes-Sox6-ChIP-Seq(GSE32627)/Homer	CCATTGTTNY	1	-1.319e+00	0.9352	58.0	15.10%	6252.7	13.89%
HLF(bZIP)/HSC-HLF.Flag-ChIP-Seq(GSE69817)/Homer	RTTATGYAAB	1	-1.316e+00	0.9352	27.0	7.03%	2773.1	6.16%
NF1(CTF)/LNCAP-NF1-ChIP-Seq(Unpublished)/Homer	CYTGGCABNSTGCCAR	1	-1.310e+00	0.9352	31.0	8.07%	3220.4	7.16%
Tbx20(T-box)/Heart-Tbx20-ChIP-Seq(GSE29636)/Homer	GGTGYTGACAGS	1	-1.304e+00	0.9352	10.0	2.60%	926.3	2.06%
Znf263(Zf)/K562-Znf263-ChIP-Seq(GSE31477)/Homer	CVGTSCTCCC	1	-1.267e+00	0.9535	160.0	41.67%	18042.3	40.09%
TRPS1(Zf)/MCF7-TRPS1-ChIP-Seq(GSE107013)/Homer	AGATAAGANN	1	-1.262e+00	0.9535	61.0	15.89%	6630.1	14.73%
Tbx5(T-box)/HL1-Tbx5.biotin-ChIP-Seq(GSE21529)/Homer	AGGTGTCA	1	-1.253e+00	0.9535	151.0	39.32%	17008.2	37.79%
ZNF317(Zf)/HEK293-ZNF317.GFP-ChIP-Seq(GSE58341)/Homer	GTCWGCTGTYYCTCT	1	-1.242e+00	0.9557	4.0	1.04%	317.1	0.70%
THRb(NR)/Liver-NR1A2-ChIP-Seq(GSE52613)/Homer	TRAGGTCA	1	-1.241e+00	0.9557	186.0	48.44%	21100.6	46.89%
Tlx?(NR)/NPC-H3K4me1-ChIP-Seq(GSE16256)/Homer	CTGGCAGSCTGCCA	1	-1.230e+00	0.9557	27.0	7.03%	2812.4	6.25%
Sox4(HMG)/proB-Sox4-ChIP-Seq(GSE50066)/Homer	YCTTTGTTCC	1	-1.229e+00	0.9557	34.0	8.85%	3596.3	7.99%
Sox10(HMG)/SciaticNerve-Sox3-ChIP-Seq(GSE35132)/Homer	CCWTTGTYYB	1	-1.216e+00	0.9557	64.0	16.67%	7004.7	15.56%
PRDM14(Zf)/H1-PRDM14-ChIP-Seq(GSE22767)/Homer	RGGTCTCTAACY	1	-1.206e+00	0.9557	15.0	3.91%	1495.3	3.32%
Pax7(Paired	Homeobox)/Myoblast-Pax7-ChIP-Seq(GSE25064)/Homer	TAATCAATTA	1	-1.198e+00	0.9557	3.0	0.78%	224.2	0.50%
MNT(bHLH)/HepG2-MNT-ChIP-Seq(Encode)/Homer	DGCACACGTG	1	-1.192e+00	0.9557	45.0	11.72%	4858.8	10.80%
PBX1(Homeobox)/MCF7-PBX1-ChIP-Seq(GSE28007)/Homer	GSCTGTCACTCA	1	-1.192e+00	0.9557	7.0	1.82%	636.8	1.41%
p73(p53)/Trachea-p73-ChIP-Seq(PRJNA310161)/Homer	NRRRCAWGTCCDGRCATGYY	1	-1.183e+00	0.9557	3.0	0.78%	226.7	0.50%
Hand2(bHLH)/Mesoderm-Hand2-ChIP-Seq(GSE61475)/Homer	TGACANARRCCAGRC	1	-1.183e+00	0.9557	23.0	5.99%	2388.5	5.31%
ERE(NR)	IR3/MCF7-ERa-ChIP-Seq(Unpublished)/Homer	VAGGTCACNSTGACC	1	-1.172e+00	0.9557	14.0	3.65%	1397.7	3.11%
X-box(HTH)/NPC-H3K4me1-ChIP-Seq(GSE16256)/Homer	GGTTGCCATGGCAA	1	-1.172e+00	0.9557	11.0	2.86%	1070.5	2.38%
Hoxa9(Homeobox)/ChickenMSG-Hoxa9.Flag-ChIP-Seq(GSE86088)/Homer	RGCAATNAAA	1	-1.170e+00	0.9557	100.0	26.04%	11175.9	24.83%
ZEB2(Zf)/SNU398-ZEB2-ChIP-Seq(GSE103048)/Homer	GNMCAGGTGTGC	1	-1.159e+00	0.9557	64.0	16.67%	7045.1	15.65%
Tbr1(T-box)/Cortex-Tbr1-ChIP-Seq(GSE71384)/Homer	AAGGTGTKAA	1	-1.151e+00	0.9557	51.0	13.28%	5566.5	12.37%
PRDM10(Zf)/HEK293-PRDM10.eGFP-ChIP-Seq(Encode)/Homer	TGGTACATTCCA	1	-1.144e+00	0.9557	31.0	8.07%	3303.9	7.34%
CREB5(bZIP)/LNCaP-CREB5.V5-ChIP-Seq(GSE137775)/Homer	VVATGACGTCAT	1	-1.140e+00	0.9557	23.0	5.99%	2407.2	5.35%
Foxo3(Forkhead)/U2OS-Foxo3-ChIP-Seq(E-MTAB-2701)/Homer	DGTAAACA	1	-1.138e+00	0.9557	23.0	5.99%	2408.6	5.35%
NFkB-p65-Rel(RHD)/ThioMac-LPS-Expression(GSE23622)/Homer	GGAAATTCCC	1	-1.134e+00	0.9557	5.0	1.30%	438.2	0.97%
OCT:OCT(POU	Homeobox)/NPC-Brn1-ChIP-Seq(GSE35496)/Homer	ATGAATATTCATGAG	1	-1.093e+00	0.9635	1.0	0.26%	47.5	0.11%
EAR2(NR)/K562-NR2F6-ChIP-Seq(Encode)/Homer	NRBCARRGGTCA	1	-1.077e+00	0.9735	71.0	18.49%	7913.0	17.58%
Eomes(T-box)/H9-Eomes-ChIP-Seq(GSE26097)/Homer	ATTAACACCT	1	-1.075e+00	0.9735	78.0	20.31%	8719.7	19.38%
ZNF7(Zf)/HepG2-ZNF7.Flag-ChIP-Seq(Encode)/Homer	CTGCCWVCTTTTRTA	1	-1.045e+00	0.9921	19.0	4.95%	2002.2	4.45%
Hoxa10(Homeobox)/ChickenMSG-Hoxa10.Flag-ChIP-Seq(GSE86088)/Homer	GGYAATGAAA	1	-1.044e+00	0.9921	18.0	4.69%	1890.7	4.20%
THRa(NR)/C17.2-THRa-ChIP-Seq(GSE38347)/Homer	GGTCANYTGAGGWCA	1	-1.030e+00	0.9946	26.0	6.77%	2799.2	6.22%
Foxf1(Forkhead)/Lung-Foxf1-ChIP-Seq(GSE77951)/Homer	WWATRTAAACAN	1	-1.027e+00	0.9946	28.0	7.29%	3027.7	6.73%
Unknown-ESC-element(?)/mES-Nanog-ChIP-Seq(GSE11724)/Homer	CACAGCAGGGGG	1	-1.021e+00	0.9946	42.0	10.94%	4626.5	10.28%
ZNF16(Zf)/HEK293-ZNF16.GFP-ChIP-Seq(GSE58341)/Homer	MACCTTCYATGGCTCCCTAKTGCCY	1	-1.014e+00	0.9946	1.0	0.26%	52.7	0.12%
RUNX1(Runt)/Jurkat-RUNX1-ChIP-Seq(GSE29180)/Homer	AAACCACARM	1	-1.014e+00	0.9946	39.0	10.16%	4289.0	9.53%
BMAL1(bHLH)/Liver-Bmal1-ChIP-Seq(GSE39860)/Homer	GNCACGTG	1	-9.911e-01	1.0000	76.0	19.79%	8561.2	19.02%
Pbx3(Homeobox)/GM12878-PBX3-ChIP-Seq(GSE32465)/Homer	SCTGTCAMTCAN	1	-9.908e-01	1.0000	15.0	3.91%	1576.9	3.50%
Phox2b(Homeobox)/CLBGA-PHOX2B-ChIP-Seq(GSE90683)/Homer	TTAATTNAATTA	1	-9.847e-01	1.0000	6.0	1.56%	578.7	1.29%
TCFL2(HMG)/K562-TCF7L2-ChIP-Seq(GSE29196)/Homer	ACWTCAAAGG	1	-9.820e-01	1.0000	4.0	1.04%	362.4	0.81%
Cux2(Homeobox)/Liver-Cux2-ChIP-Seq(GSE35985)/Homer	HNRAATCAAT	1	-9.690e-01	1.0000	12.0	3.12%	1248.0	2.77%
CEBP:CEBP(bZIP)/MEF-Chop-ChIP-Seq(GSE35681)/Homer	NTNATGCAAYMNNHTGMAAY	1	-9.669e-01	1.0000	4.0	1.04%	365.2	0.81%
HNF4a(NR)	DR1/HepG2-HNF4a-ChIP-Seq(GSE25021)/Homer	CARRGKBCAAAGTYCA	1	-9.628e-01	1.0000	22.0	5.73%	2380.7	5.29%
HRE(HSF)/HepG2-HSF1-ChIP-Seq(GSE31477)/Homer	BSTTCTRGAABVTTCYAGAA	1	-9.509e-01	1.0000	9.0	2.34%	919.1	2.04%
COUP-TFII(NR)/Artia-Nr2f2-ChIP-Seq(GSE46497)/Homer	AGRGGTCA	1	-9.462e-01	1.0000	92.0	23.96%	10456.5	23.23%
HINFP(Zf)/K562-HINFP.eGFP-ChIP-Seq(Encode)/Homer	TWVGGTCCGC	1	-9.450e-01	1.0000	54.0	14.06%	6060.6	13.47%
REST-NRSF(Zf)/Jurkat-NRSF-ChIP-Seq/Homer	GGMGCTGTCCATGGTGCTGA	1	-9.303e-01	1.0000	1.0	0.26%	58.9	0.13%
RAR:RXR(NR)	DR0/ES-RAR-ChIP-Seq(GSE56893)/Homer	AGGTCAAGGTCA	1	-9.262e-01	1.0000	6.0	1.56%	593.9	1.32%
Arnt:Ahr(bHLH)/MCF7-Arnt-ChIP-Seq(Lo_et_al.)/Homer	TBGCACGCAA	1	-9.260e-01	1.0000	43.0	11.20%	4807.9	10.68%
SCRT1(Zf)/HEK293-SCRT1.eGFP-ChIP-Seq(Encode)/Homer	GCAACAGGTG	1	-9.144e-01	1.0000	14.0	3.65%	1495.9	3.32%
CRX(Homeobox)/Retina-Crx-ChIP-Seq(GSE20012)/Homer	GCTAATCC	1	-9.125e-01	1.0000	88.0	22.92%	10025.6	22.28%
PRDM15(Zf)/ESC-Prdm15-ChIP-Seq(GSE73694)/Homer	YCCDNTCCAGGTTTT	1	-9.057e-01	1.0000	62.0	16.15%	7017.5	15.59%
Pax7(Paired	Homeobox)	longest/Myoblast-Pax7-ChIP-Seq(GSE25064)/Homer	NTAATTDGCYAATTANNWWD	1	-9.047e-01	1.0000	1.0	0.26%	60.9	0.14%
HRE(HSF)/Striatum-HSF1-ChIP-Seq(GSE38000)/Homer	TTCTAGAABNTTCTA	1	-9.025e-01	1.0000	9.0	2.34%	935.3	2.08%
NFkB-p50	p52(RHD)/Monocyte-p50-ChIP-Chip(Schreiber_et_al.)/Homer	GGGGGAATCCCC	1	-9.016e-01	1.0000	15.0	3.91%	1614.4	3.59%
Gata6(Zf)/HUG1N-GATA6-ChIP-Seq(GSE51936)/Homer	YCTTATCTBN	1	-8.873e-01	1.0000	28.0	7.29%	3108.1	6.91%
Smad4(MAD)/ESC-SMAD4-ChIP-Seq(GSE29422)/Homer	VBSYGTCTGG	1	-8.782e-01	1.0000	93.0	24.22%	10641.2	23.64%
Brn2(POU	Homeobox)/NPC-Brn2-ChIP-Seq(GSE35496)/Homer	ATGAATATTC	1	-8.768e-01	1.0000	3.0	0.78%	274.4	0.61%
Gfi1b(Zf)/HPC7-Gfi1b-ChIP-Seq(GSE22178)/Homer	MAATCACTGC	1	-8.696e-01	1.0000	28.0	7.29%	3119.1	6.93%
PR(NR)/T47D-PR-ChIP-Seq(GSE31130)/Homer	VAGRACAKNCTGTBC	1	-8.547e-01	1.0000	79.0	20.57%	9037.9	20.08%
Reverb(NR)	DR2/RAW-Reverba.biotin-ChIP-Seq(GSE45914)/Homer	GTRGGTCASTGGGTCA	1	-8.526e-01	1.0000	8.0	2.08%	839.3	1.87%
p63(p53)/Keratinocyte-p63-ChIP-Seq(GSE17611)/Homer	NNDRCATGYCYNRRCATGYH	1	-8.520e-01	1.0000	16.0	4.17%	1751.6	3.89%
NPAS2(bHLH)/Liver-NPAS2-ChIP-Seq(GSE39860)/Homer	KCCACGTGAC	1	-8.470e-01	1.0000	54.0	14.06%	6141.6	13.65%
JunD(bZIP)/K562-JunD-ChIP-Seq/Homer	ATGACGTCATCN	1	-8.392e-01	1.0000	11.0	2.86%	1185.1	2.63%
Zic(Zf)/Cerebellum-ZIC1.2-ChIP-Seq(GSE60731)/Homer	CCTGCTGAGH	1	-8.379e-01	1.0000	57.0	14.84%	6497.7	14.44%
Max(bHLH)/K562-Max-ChIP-Seq(GSE31477)/Homer	RCCACGTGGYYN	1	-8.114e-01	1.0000	34.0	8.85%	3851.1	8.56%
RUNX-AML(Runt)/CD4+-PolII-ChIP-Seq(Barski_et_al.)/Homer	GCTGTGGTTW	1	-8.082e-01	1.0000	26.0	6.77%	2928.0	6.51%
CTCF-SatelliteElement(Zf?)/CD4+-CTCF-ChIP-Seq(Barski_et_al.)/Homer	TGCAGTTCCMVNWRTGGCCA	1	-7.914e-01	1.0000	1.0	0.26%	70.8	0.16%
Bach2(bZIP)/OCILy7-Bach2-ChIP-Seq(GSE44420)/Homer	TGCTGAGTCA	1	-7.884e-01	1.0000	9.0	2.34%	976.8	2.17%
COUP-TFII(NR)/K562-NR2F1-ChIP-Seq(Encode)/Homer	GKBCARAGGTCA	1	-7.824e-01	1.0000	78.0	20.31%	8995.5	19.99%
Hnf6b(Homeobox)/LNCaP-Hnf6b-ChIP-Seq(GSE106305)/Homer	TATTGAYY	1	-7.773e-01	1.0000	23.0	5.99%	2599.8	5.78%
Atf2(bZIP)/3T3L1-Atf2-ChIP-Seq(GSE56872)/Homer	NRRTGACGTCAT	1	-7.743e-01	1.0000	26.0	6.77%	2950.0	6.55%
Atf7(bZIP)/3T3L1-Atf7-ChIP-Seq(GSE56872)/Homer	NGRTGACGTCAY	1	-7.730e-01	1.0000	33.0	8.59%	3763.1	8.36%
Mouse_Recombination_Hotspot(Zf)/Testis-DMC1-ChIP-Seq(GSE24438)/Homer	ACTYKNATTCGTGNTACTTC	1	-7.719e-01	1.0000	2.0	0.52%	182.3	0.41%
Tbx21(T-box)/GM12878-TBX21-ChIP-Seq(Encode)/Homer	AGGTGTGAAA	1	-7.667e-01	1.0000	34.0	8.85%	3884.2	8.63%
NF-E2(bZIP)/K562-NFE2-ChIP-Seq(GSE31477)/Homer	GATGACTCAGCA	1	-7.569e-01	1.0000	3.0	0.78%	298.2	0.66%
Sox9(HMG)/Limb-SOX9-ChIP-Seq(GSE73225)/Homer	AGGVNCCTTTGT	1	-7.463e-01	1.0000	31.0	8.07%	3550.1	7.89%
Pdx1(Homeobox)/Islet-Pdx1-ChIP-Seq(SRA008281)/Homer	YCATYAATCA	1	-7.319e-01	1.0000	25.0	6.51%	2861.8	6.36%
n-Myc(bHLH)/mES-nMyc-ChIP-Seq(GSE11431)/Homer	VRCCACGTGG	1	-7.303e-01	1.0000	41.0	10.68%	4729.8	10.51%
Gli2(Zf)/GM2-Gli2-ChIP-Chip(GSE112702)/Homer	YSTGGGTGGTCT	1	-7.255e-01	1.0000	18.0	4.69%	2049.7	4.55%
Pit1(Homeobox)/GCrat-Pit1-ChIP-Seq(GSE58009)/Homer	ATGMATATDC	1	-7.212e-01	1.0000	26.0	6.77%	2985.0	6.63%
MafK(bZIP)/C2C12-MafK-ChIP-Seq(GSE36030)/Homer	GCTGASTCAGCA	1	-7.145e-01	1.0000	10.0	2.60%	1122.7	2.49%
Brachyury(T-box)/Mesoendoderm-Brachyury-ChIP-exo(GSE54963)/Homer	ANTTMRCASBNNNGTGYKAAN	1	-7.117e-01	1.0000	8.0	2.08%	890.9	1.98%
c-Myc(bHLH)/mES-cMyc-ChIP-Seq(GSE11431)/Homer	VVCCACGTGG	1	-7.044e-01	1.0000	24.0	6.25%	2763.0	6.14%
NF1-halfsite(CTF)/LNCaP-NF1-ChIP-Seq(Unpublished)/Homer	YTGCCAAG	1	-6.869e-01	1.0000	100.0	26.04%	11678.8	25.95%
THRb(NR)/HepG2-THRb.Flag-ChIP-Seq(Encode)/Homer	GGTCACCTGAGGTCA	1	-6.765e-01	1.0000	40.0	10.42%	4659.9	10.35%
GATA3(Zf)/iTreg-Gata3-ChIP-Seq(GSE20898)/Homer	AGATAASR	1	-6.676e-01	1.0000	43.0	11.20%	5019.8	11.15%
ZNF322(Zf)/HEK293-ZNF322.GFP-ChIP-Seq(GSE58341)/Homer	GAGCCTGGTACTGWGCCTGR	1	-6.628e-01	1.0000	20.0	5.21%	2322.8	5.16%
Oct4:Sox17(POU	Homeobox	HMG)/F9-Sox17-ChIP-Seq(GSE44553)/Homer	CCATTGTATGCAAAT	1	-6.622e-01	1.0000	3.0	0.78%	320.5	0.71%
Tcf7(HMG)/GM12878-TCF7-ChIP-Seq(Encode)/Homer	CTTTGATGTGSB	1	-6.574e-01	1.0000	10.0	2.60%	1148.4	2.55%
GATA3(Zf)	DR4/iTreg-Gata3-ChIP-Seq(GSE20898)/Homer	AGATGKDGAGATAAG	1	-6.562e-01	1.0000	2.0	0.52%	203.7	0.45%
Esrrb(NR)/mES-Esrrb-ChIP-Seq(GSE11431)/Homer	KTGACCTTGA	1	-6.556e-01	1.0000	25.0	6.51%	2915.8	6.48%
Oct6(POU	Homeobox)/NPC-Pou3f1-ChIP-Seq(GSE35496)/Homer	WATGCAAATGAG	1	-6.360e-01	1.0000	12.0	3.12%	1395.2	3.10%
Tbx6(T-box)/ESC-Tbx6-ChIP-Seq(GSE93524)/Homer	DAGGTGTBAA	1	-6.354e-01	1.0000	45.0	11.72%	5285.8	11.75%
FoxD3(forkhead)/ZebrafishEmbryo-Foxd3.biotin-ChIP-seq(GSE106676)/Homer	TGTTTAYTTAGC	1	-6.331e-01	1.0000	22.0	5.73%	2578.7	5.73%
Sox3(HMG)/NPC-Sox3-ChIP-Seq(GSE33059)/Homer	CCWTTGTY	1	-6.219e-01	1.0000	62.0	16.15%	7299.3	16.22%
Gata2(Zf)/K562-GATA2-ChIP-Seq(GSE18829)/Homer	BBCTTATCTS	1	-6.171e-01	1.0000	20.0	5.21%	2353.0	5.23%
RUNX(Runt)/HPC7-Runx1-ChIP-Seq(GSE22178)/Homer	SAAACCACAG	1	-6.163e-01	1.0000	27.0	7.03%	3181.3	7.07%
CEBP(bZIP)/ThioMac-CEBPb-ChIP-Seq(GSE21512)/Homer	ATTGCGCAAC	1	-6.155e-01	1.0000	23.0	5.99%	2709.9	6.02%
AP-1(bZIP)/ThioMac-PU.1-ChIP-Seq(GSE21512)/Homer	VTGACTCATC	1	-6.058e-01	1.0000	25.0	6.51%	2953.1	6.56%
HNF6(Homeobox)/Liver-Hnf6-ChIP-Seq(ERP000394)/Homer	NTATYGATCH	1	-5.879e-01	1.0000	14.0	3.65%	1660.4	3.69%
Twist(bHLH)/HMLE-TWIST1-ChIP-Seq(Chang_et_al)/Homer	VCAKCTGGNNNCCAGMTGBN	1	-5.870e-01	1.0000	6.0	1.56%	703.9	1.56%
FOXP1(Forkhead)/H9-FOXP1-ChIP-Seq(GSE31006)/Homer	NYYTGTTTACHN	1	-5.834e-01	1.0000	12.0	3.12%	1424.1	3.16%
OCT:OCT(POU	Homeobox	IR1)/NPC-Brn2-ChIP-Seq(GSE35496)/Homer	ATGAATWATTCATGA	1	-5.767e-01	1.0000	1.0	0.26%	96.6	0.21%
Gata4(Zf)/Heart-Gata4-ChIP-Seq(GSE35151)/Homer	NBWGATAAGR	1	-5.718e-01	1.0000	30.0	7.81%	3574.7	7.94%
Pax8(Paired	Homeobox)/Thyroid-Pax8-ChIP-Seq(GSE26938)/Homer	GTCATGCHTGRCTGS	1	-5.714e-01	1.0000	23.0	5.99%	2743.2	6.10%
Nrf2(bZIP)/Lymphoblast-Nrf2-ChIP-Seq(GSE37589)/Homer	HTGCTGAGTCAT	1	-5.513e-01	1.0000	2.0	0.52%	226.7	0.50%
PAX6(Paired	Homeobox)/Forebrain-Pax6-ChIP-Seq(GSE66961)/Homer	NGTGTTCAVTSAAGCGKAAA	1	-5.386e-01	1.0000	4.0	1.04%	478.1	1.06%
CUX1(Homeobox)/K562-CUX1-ChIP-Seq(GSE92882)/Homer	TATCGATNAN	1	-5.352e-01	1.0000	16.0	4.17%	1934.5	4.30%
RORa(NR)/Liver-Rora-ChIP-Seq(GSE101115)/Homer	AAWCTAGGTCARDNN	1	-5.248e-01	1.0000	4.0	1.04%	483.7	1.07%
FOXA1(Forkhead)/MCF7-FOXA1-ChIP-Seq(GSE26831)/Homer	WAAGTAAACA	1	-5.236e-01	1.0000	24.0	6.25%	2902.4	6.45%
Pit1+1bp(Homeobox)/GCrat-Pit1-ChIP-Seq(GSE58009)/Homer	ATGCATAATTCA	1	-5.188e-01	1.0000	8.0	2.08%	977.1	2.17%
ZNF415(Zf)/HEK293-ZNF415.GFP-ChIP-Seq(GSE58341)/Homer	GRTGMTRGAGCC	1	-5.188e-01	1.0000	40.0	10.42%	4815.6	10.70%
Rfx1(HTH)/NPC-H3K4me1-ChIP-Seq(GSE16256)/Homer	KGTTGCCATGGCAA	1	-5.079e-01	1.0000	15.0	3.91%	1833.2	4.07%
Otx2(Homeobox)/EpiLC-Otx2-ChIP-Seq(GSE56098)/Homer	NYTAATCCYB	1	-5.075e-01	1.0000	25.0	6.51%	3036.9	6.75%
NFY(CCAAT)/Promoter/Homer	RGCCAATSRG	1	-5.035e-01	1.0000	73.0	19.01%	8749.1	19.44%
Zfp57(Zf)/H1-ZFP57.HA-ChIP-Seq(GSE115387)/Homer	NANTGCSGCA	1	-4.889e-01	1.0000	47.0	12.24%	5683.8	12.63%
EKLF(Zf)/Erythrocyte-Klf1-ChIP-Seq(GSE20478)/Homer	NWGGGTGTGGCY	1	-4.839e-01	1.0000	18.0	4.69%	2214.8	4.92%
NFAT:AP1(RHD	bZIP)/Jurkat-NFATC1-ChIP-Seq(Jolma_et_al.)/Homer	SARTGGAAAAWRTGAGTCAB	1	-4.771e-01	1.0000	5.0	1.30%	627.2	1.39%
BORIS(Zf)/K562-CTCFL-ChIP-Seq(GSE32465)/Homer	CNNBRGCGCCCCCTGSTGGC	1	-4.734e-01	1.0000	32.0	8.33%	3909.8	8.69%
LEF1(HMG)/H1-LEF1-ChIP-Seq(GSE64758)/Homer	CCTTTGATST	1	-4.707e-01	1.0000	20.0	5.21%	2467.8	5.48%
ZNF189(Zf)/HEK293-ZNF189.GFP-ChIP-Seq(GSE58341)/Homer	TGGAACAGMA	1	-4.608e-01	1.0000	42.0	10.94%	5121.6	11.38%
CLOCK(bHLH)/Liver-Clock-ChIP-Seq(GSE39860)/Homer	GHCACGTG	1	-4.585e-01	1.0000	31.0	8.07%	3805.4	8.46%
Zac1(Zf)/Neuro2A-Plagl1-ChIP-Seq(GSE75942)/Homer	HAWGRGGCCM	1	-4.479e-01	1.0000	196.0	51.04%	23321.1	51.82%
USF1(bHLH)/GM12878-Usf1-ChIP-Seq(GSE32465)/Homer	SGTCACGTGR	1	-4.476e-01	1.0000	29.0	7.55%	3576.7	7.95%
Tbet(T-box)/CD8-Tbet-ChIP-Seq(GSE33802)/Homer	AGGTGTGAAM	1	-4.460e-01	1.0000	32.0	8.33%	3939.2	8.75%
PSE(SNAPc)/K562-mStart-Seq/Homer	WAVTCACCMTAASYDAAAAG	1	-4.431e-01	1.0000	11.0	2.86%	1391.5	3.09%
LRF(Zf)/Erythroblasts-ZBTB7A-ChIP-Seq(GSE74977)/Homer	AAGACCCYYN	1	-4.371e-01	1.0000	158.0	41.15%	18887.9	41.97%
IRF4(IRF)/GM12878-IRF4-ChIP-Seq(GSE32465)/Homer	ACTGAAACCA	1	-4.288e-01	1.0000	14.0	3.65%	1772.0	3.94%
RXR(NR)	DR1/3T3L1-RXR-ChIP-Seq(GSE13511)/Homer	TAGGGCAAAGGTCA	1	-4.207e-01	1.0000	69.0	17.97%	8400.1	18.67%
MYNN(Zf)/HEK293-MYNN.eGFP-ChIP-Seq(Encode)/Homer	TTCAAAWTAAAAGTC	1	-4.171e-01	1.0000	6.0	1.56%	783.8	1.74%
MITF(bHLH)/MastCells-MITF-ChIP-Seq(GSE48085)/Homer	RTCATGTGAC	1	-4.143e-01	1.0000	44.0	11.46%	5422.0	12.05%
Rfx2(HTH)/LoVo-RFX2-ChIP-Seq(GSE49402)/Homer	GTTGCCATGGCAACM	1	-4.090e-01	1.0000	10.0	2.60%	1292.0	2.87%
Tcfcp2l1(CP2)/mES-Tcfcp2l1-ChIP-Seq(GSE11431)/Homer	NRAACCRGTTYRAACCRGYT	1	-4.051e-01	1.0000	8.0	2.08%	1043.1	2.32%
HNF1b(Homeobox)/PDAC-HNF1B-ChIP-Seq(GSE64557)/Homer	GTTAATNATTAA	1	-4.041e-01	1.0000	4.0	1.04%	533.9	1.19%
ZNF165(Zf)/WHIM12-ZNF165-ChIP-Seq(GSE65937)/Homer	AAGGKGRCGCAGGCA	1	-4.038e-01	1.0000	15.0	3.91%	1915.3	4.26%
Zic3(Zf)/mES-Zic3-ChIP-Seq(GSE37889)/Homer	GGCCYCCTGCTGDGH	1	-3.962e-01	1.0000	58.0	15.10%	7126.6	15.84%
RBPJ:Ebox(?	bHLH)/Panc1-Rbpj1-ChIP-Seq(GSE47459)/Homer	GGGRAARRGRMCAGMTG	1	-3.817e-01	1.0000	17.0	4.43%	2182.2	4.85%
Usf2(bHLH)/C2C12-Usf2-ChIP-Seq(GSE36030)/Homer	GTCACGTGGT	1	-3.810e-01	1.0000	18.0	4.69%	2306.3	5.12%
CHR(?)/Hela-CellCycle-Expression/Homer	SRGTTTCAAA	1	-3.675e-01	1.0000	16.0	4.17%	2072.7	4.61%
ZNF652/HepG2-ZNF652.Flag-ChIP-Seq(Encode)/Homer	TTAACCCTTTVNKKN	1	-3.669e-01	1.0000	9.0	2.34%	1196.2	2.66%
ISRE(IRF)/ThioMac-LPS-Expression(GSE23622)/Homer	AGTTTCASTTTC	1	-3.668e-01	1.0000	3.0	0.78%	418.3	0.93%
Fra2(bZIP)/Striatum-Fra2-ChIP-Seq(GSE43429)/Homer	GGATGACTCATC	1	-3.623e-01	1.0000	16.0	4.17%	2078.0	4.62%
HOXA2(Homeobox)/mES-Hoxa2-ChIP-Seq(Donaldson_et_al.)/Homer	GYCATCMATCAT	1	-3.568e-01	1.0000	2.0	0.52%	285.5	0.63%
KLF5(Zf)/LoVo-KLF5-ChIP-Seq(GSE49402)/Homer	DGGGYGKGGC	1	-3.524e-01	1.0000	191.0	49.74%	22940.0	50.97%
ARE(NR)/LNCAP-AR-ChIP-Seq(GSE27824)/Homer	RGRACASNSTGTYCYB	1	-3.502e-01	1.0000	8.0	2.08%	1081.7	2.40%
Fosl2(bZIP)/3T3L1-Fosl2-ChIP-Seq(GSE56872)/Homer	NATGASTCABNN	1	-3.474e-01	1.0000	12.0	3.12%	1591.6	3.54%
WT1(Zf)/Kidney-WT1-ChIP-Seq(GSE90016)/Homer	MCTCCCMCRCAB	1	-3.471e-01	1.0000	74.0	19.27%	9126.8	20.28%
Npas4(bHLH)/Neuron-Npas4-ChIP-Seq(GSE127793)/Homer	NHRTCACGACDN	1	-3.426e-01	1.0000	42.0	10.94%	5284.5	11.74%
Nkx2.1(Homeobox)/LungAC-Nkx2.1-ChIP-Seq(GSE43252)/Homer	RSCACTYRAG	1	-3.419e-01	1.0000	111.0	28.91%	13542.2	30.09%
GRE(NR)	IR3/A549-GR-ChIP-Seq(GSE32465)/Homer	NRGVACABNVTGTYCY	1	-3.414e-01	1.0000	4.0	1.04%	565.3	1.26%
Nur77(NR)/K562-NR4A1-ChIP-Seq(GSE31363)/Homer	TGACCTTTNCNT	1	-3.377e-01	1.0000	5.0	1.30%	700.7	1.56%
PGR(NR)/EndoStromal-PGR-ChIP-Seq(GSE69539)/Homer	AAGAACATWHTGTTC	1	-3.377e-01	1.0000	5.0	1.30%	700.9	1.56%
FOXA1:AR(Forkhead	NR)/LNCAP-AR-ChIP-Seq(GSE27824)/Homer	AGTAAACAAAAAAGAACAND	1	-3.372e-01	1.0000	1.0	0.26%	146.6	0.33%
Pknox1(Homeobox)/ES-Prep1-ChIP-Seq(GSE63282)/Homer	SCTGTCAVTCAV	1	-3.343e-01	1.0000	13.0	3.39%	1729.6	3.84%
NFIL3(bZIP)/HepG2-NFIL3-ChIP-Seq(Encode)/Homer	VTTACGTAAYNNNNN	1	-3.274e-01	1.0000	23.0	5.99%	2983.3	6.63%
ZNF675(Zf)/HEK293-ZNF675.GFP-ChIP-Seq(GSE58341)/Homer	ARGAGGMCAAAATGW	1	-3.272e-01	1.0000	4.0	1.04%	573.1	1.27%
ERRg(NR)/Kidney-ESRRG-ChIP-Seq(GSE104905)/Homer	GTGACCTTGRVN	1	-3.265e-01	1.0000	33.0	8.59%	4213.4	9.36%
RFX(HTH)/K562-RFX3-ChIP-Seq(SRA012198)/Homer	CGGTTGCCATGGCAAC	1	-3.121e-01	1.0000	9.0	2.34%	1240.3	2.76%
E2F1(E2F)/Hela-E2F1-ChIP-Seq(GSE22478)/Homer	CWGGCGGGAA	1	-3.083e-01	1.0000	39.0	10.16%	4974.5	11.05%
Duxbl(Homeobox)/NIH3T3-Duxbl.HA-ChIP-Seq(GSE119782)/Homer	TAAYCYAATCAA	1	-3.064e-01	1.0000	2.0	0.52%	306.4	0.68%
HOXA1(Homeobox)/mES-Hoxa1-ChIP-Seq(SRP084292)/Homer	TGATKGATGR	1	-2.995e-01	1.0000	5.0	1.30%	725.5	1.61%
Gata1(Zf)/K562-GATA1-ChIP-Seq(GSE18829)/Homer	SAGATAAGRV	1	-2.991e-01	1.0000	16.0	4.17%	2144.6	4.77%
FOXA1(Forkhead)/LNCAP-FOXA1-ChIP-Seq(GSE27824)/Homer	WAAGTAAACA	1	-2.977e-01	1.0000	28.0	7.29%	3641.7	8.09%
Brn1(POU	Homeobox)/NPC-Brn1-ChIP-Seq(GSE35496)/Homer	TATGCWAATBAV	1	-2.962e-01	1.0000	8.0	2.08%	1124.4	2.50%
Tcf3(HMG)/mES-Tcf3-ChIP-Seq(GSE11724)/Homer	ASWTCAAAGG	1	-2.888e-01	1.0000	7.0	1.82%	999.6	2.22%
CRE(bZIP)/Promoter/Homer	CSGTGACGTCAC	1	-2.879e-01	1.0000	23.0	5.99%	3035.5	6.74%
Srebp1a(bHLH)/HepG2-Srebp1a-ChIP-Seq(GSE31477)/Homer	RTCACSCCAY	1	-2.870e-01	1.0000	8.0	2.08%	1132.9	2.52%
Hoxb4(Homeobox)/ES-Hoxb4-ChIP-Seq(GSE34014)/Homer	TGATTRATGGCY	1	-2.850e-01	1.0000	4.0	1.04%	599.7	1.33%
JunB(bZIP)/DendriticCells-Junb-ChIP-Seq(GSE36099)/Homer	RATGASTCAT	1	-2.793e-01	1.0000	17.0	4.43%	2294.3	5.10%
Foxa2(Forkhead)/Liver-Foxa2-ChIP-Seq(GSE25694)/Homer	CYTGTTTACWYW	1	-2.791e-01	1.0000	20.0	5.21%	2672.8	5.94%
bHLHE41(bHLH)/proB-Bhlhe41-ChIP-Seq(GSE93764)/Homer	KCACGTGMCN	1	-2.748e-01	1.0000	77.0	20.05%	9638.2	21.42%
FoxL2(Forkhead)/Ovary-FoxL2-ChIP-Seq(GSE60858)/Homer	WWTRTAAACAVG	1	-2.746e-01	1.0000	20.0	5.21%	2678.2	5.95%
EBF1(EBF)/Near-E2A-ChIP-Seq(GSE21512)/Homer	GTCCCCWGGGGA	1	-2.743e-01	1.0000	95.0	24.74%	11796.2	26.21%
KLF14(Zf)/HEK293-KLF14.GFP-ChIP-Seq(GSE58341)/Homer	RGKGGGCGKGGC	1	-2.705e-01	1.0000	236.0	61.46%	28394.5	63.09%
FOXM1(Forkhead)/MCF7-FOXM1-ChIP-Seq(GSE72977)/Homer	TRTTTACTTW	1	-2.703e-01	1.0000	24.0	6.25%	3185.7	7.08%
RUNX2(Runt)/PCa-RUNX2-ChIP-Seq(GSE33889)/Homer	NWAACCACADNN	1	-2.690e-01	1.0000	24.0	6.25%	3187.1	7.08%
ZKSCAN1(Zf)/HepG2-ZKSCAN1-ChIP-Seq(Encode)/Homer	GCACAYAGTAGGKCY	1	-2.682e-01	1.0000	1.0	0.26%	169.4	0.38%
AP-2alpha(AP2)/Hela-AP2alpha-ChIP-Seq(GSE31477)/Homer	ATGCCCTGAGGC	1	-2.622e-01	1.0000	86.0	22.40%	10749.5	23.89%
AP-2gamma(AP2)/MCF7-TFAP2C-ChIP-Seq(GSE21234)/Homer	SCCTSAGGSCAW	1	-2.610e-01	1.0000	110.0	28.65%	13620.6	30.27%
Atf4(bZIP)/MEF-Atf4-ChIP-Seq(GSE35681)/Homer	MTGATGCAAT	1	-2.588e-01	1.0000	8.0	2.08%	1158.5	2.57%
ETS:RUNX(ETS	Runt)/Jurkat-RUNX1-ChIP-Seq(GSE17954)/Homer	RCAGGATGTGGT	1	-2.588e-01	1.0000	8.0	2.08%	1158.8	2.57%
KLF6(Zf)/PDAC-KLF6-ChIP-Seq(GSE64557)/Homer	MKGGGYGTGGCC	1	-2.394e-01	1.0000	161.0	41.93%	19722.9	43.82%
Fos(bZIP)/TSC-Fos-ChIP-Seq(GSE110950)/Homer	NDATGASTCAYN	1	-2.389e-01	1.0000	17.0	4.43%	2348.4	5.22%
IRF1(IRF)/PBMC-IRF1-ChIP-Seq(GSE43036)/Homer	GAAAGTGAAAGT	1	-2.359e-01	1.0000	5.0	1.30%	775.0	1.72%
RORg(NR)/Liver-Rorc-ChIP-Seq(GSE101115)/Homer	WAABTAGGTCAV	1	-2.248e-01	1.0000	2.0	0.52%	349.0	0.78%
FOXK1(Forkhead)/HEK293-FOXK1-ChIP-Seq(GSE51673)/Homer	NVWTGTTTAC	1	-2.220e-01	1.0000	26.0	6.77%	3515.8	7.81%
Nkx3.1(Homeobox)/LNCaP-Nkx3.1-ChIP-Seq(GSE28264)/Homer	AAGCACTTAA	1	-2.199e-01	1.0000	78.0	20.31%	9898.1	21.99%
c-Myc(bHLH)/LNCAP-cMyc-ChIP-Seq(Unpublished)/Homer	VCCACGTG	1	-2.172e-01	1.0000	35.0	9.11%	4649.6	10.33%
p53(p53)/Saos-p53-ChIP-Seq(GSE15780)/Homer	RRCATGYCYRGRCATGYYYN	1	-2.153e-01	1.0000	2.0	0.52%	355.1	0.79%
p53(p53)/Saos-p53-ChIP-Seq/Homer	RRCATGYCYRGRCATGYYYN	1	-2.153e-01	1.0000	2.0	0.52%	355.1	0.79%
Rfx6(HTH)/Min6b1-Rfx6.HA-ChIP-Seq(GSE62844)/Homer	TGTTKCCTAGCAACM	1	-2.122e-01	1.0000	63.0	16.41%	8101.7	18.00%
GLI3(Zf)/Limb-GLI3-ChIP-Chip(GSE11077)/Homer	CGTGGGTGGTCC	1	-2.116e-01	1.0000	5.0	1.30%	796.7	1.77%
Sp2(Zf)/HEK293-Sp2.eGFP-ChIP-Seq(Encode)/Homer	YGGCCCCGCCCC	1	-2.104e-01	1.0000	219.0	57.03%	26603.6	59.11%
STAT6(Stat)/CD4-Stat6-ChIP-Seq(GSE22104)/Homer	ABTTCYYRRGAA	1	-2.081e-01	1.0000	15.0	3.91%	2136.3	4.75%
BATF(bZIP)/Th17-BATF-ChIP-Seq(GSE39756)/Homer	DATGASTCAT	1	-2.022e-01	1.0000	18.0	4.69%	2533.7	5.63%
E2F(E2F)/Hela-CellCycle-Expression/Homer	TTSGCGCGAAAA	1	-2.003e-01	1.0000	6.0	1.56%	947.9	2.11%
PPARE(NR)	DR1/3T3L1-Pparg-ChIP-Seq(GSE13511)/Homer	TGACCTTTGCCCCA	1	-1.992e-01	1.0000	49.0	12.76%	6422.1	14.27%
E2F6(E2F)/Hela-E2F6-ChIP-Seq(GSE31477)/Homer	GGCGGGAARN	1	-1.988e-01	1.0000	76.0	19.79%	9717.1	21.59%
Sox15(HMG)/CPA-Sox15-ChIP-Seq(GSE62909)/Homer	RAACAATGGN	1	-1.972e-01	1.0000	31.0	8.07%	4192.3	9.32%
NFE2L2(bZIP)/HepG2-NFE2L2-ChIP-Seq(Encode)/Homer	AWWWTGCTGAGTCAT	1	-1.918e-01	1.0000	1.0	0.26%	204.8	0.46%
OCT:OCT-short(POU	Homeobox)/NPC-OCT6-ChIP-Seq(GSE43916)/Homer	ATGCATWATGCATRW	1	-1.900e-01	1.0000	14.0	3.65%	2034.2	4.52%
STAT6(Stat)/Macrophage-Stat6-ChIP-Seq(GSE38377)/Homer	TTCCKNAGAA	1	-1.815e-01	1.0000	15.0	3.91%	2179.7	4.84%
E2F7(E2F)/Hela-E2F7-ChIP-Seq(GSE32673)/Homer	VDTTTCCCGCCA	1	-1.798e-01	1.0000	17.0	4.43%	2443.7	5.43%
DUX4(Homeobox)/Myoblasts-DUX4.V5-ChIP-Seq(GSE75791)/Homer	NWTAAYCYAATCAWN	1	-1.796e-01	1.0000	1.0	0.26%	211.5	0.47%
EBF2(EBF)/BrownAdipose-EBF2-ChIP-Seq(GSE97114)/Homer	NABTCCCWDGGGAVH	1	-1.790e-01	1.0000	62.0	16.15%	8073.1	17.94%
Fra1(bZIP)/BT549-Fra1-ChIP-Seq(GSE46166)/Homer	NNATGASTCATH	1	-1.741e-01	1.0000	16.0	4.17%	2323.1	5.16%
bHLHE40(bHLH)/HepG2-BHLHE40-ChIP-Seq(GSE31477)/Homer	KCACGTGMCN	1	-1.706e-01	1.0000	17.0	4.43%	2460.8	5.47%
Fox:Ebox(Forkhead	bHLH)/Panc1-Foxa2-ChIP-Seq(GSE47459)/Homer	NNNVCTGWGYAAACASN	1	-1.680e-01	1.0000	23.0	5.99%	3241.0	7.20%
STAT1(Stat)/HelaS3-STAT1-ChIP-Seq(GSE12782)/Homer	NATTTCCNGGAAAT	1	-1.652e-01	1.0000	10.0	2.60%	1541.2	3.42%
ZNF711(Zf)/SHSY5Y-ZNF711-ChIP-Seq(GSE20673)/Homer	AGGCCTAG	1	-1.643e-01	1.0000	157.0	40.89%	19518.6	43.37%
STAT5(Stat)/mCD4+-Stat5-ChIP-Seq(GSE12346)/Homer	RTTTCTNAGAAA	1	-1.604e-01	1.0000	11.0	2.86%	1684.4	3.74%
PU.1(ETS)/ThioMac-PU.1-ChIP-Seq(GSE21512)/Homer	AGAGGAAGTG	1	-1.595e-01	1.0000	27.0	7.03%	3773.0	8.38%
Srebp2(bHLH)/HepG2-Srebp2-ChIP-Seq(GSE31477)/Homer	CGGTCACSCCAC	1	-1.578e-01	1.0000	6.0	1.56%	998.1	2.22%
PRDM1(Zf)/Hela-PRDM1-ChIP-Seq(GSE31477)/Homer	ACTTTCACTTTC	1	-1.574e-01	1.0000	17.0	4.43%	2486.1	5.52%
IRF:BATF(IRF:bZIP)/pDC-Irf8-ChIP-Seq(GSE66899)/Homer	CTTTCANTATGACTV	1	-1.526e-01	1.0000	2.0	0.52%	403.8	0.90%
Atf3(bZIP)/GBM-ATF3-ChIP-Seq(GSE33912)/Homer	DATGASTCATHN	1	-1.503e-01	1.0000	18.0	4.69%	2632.9	5.85%
Rfx5(HTH)/GM12878-Rfx5-ChIP-Seq(GSE31477)/Homer	SCCTAGCAACAG	1	-1.484e-01	1.0000	16.0	4.17%	2373.7	5.27%
Egr1(Zf)/K562-Egr1-ChIP-Seq(GSE32465)/Homer	TGCGTGGGYG	1	-1.479e-01	1.0000	86.0	22.40%	11103.0	24.67%
EBF(EBF)/proBcell-EBF-ChIP-Seq(GSE21978)/Homer	DGTCCCYRGGGA	1	-1.473e-01	1.0000	15.0	3.91%	2243.6	4.99%
Foxa3(Forkhead)/Liver-Foxa3-ChIP-Seq(GSE77670)/Homer	BSNTGTTTACWYWGN	1	-1.463e-01	1.0000	6.0	1.56%	1014.7	2.25%
E-box(bHLH)/Promoter/Homer	SSGGTCACGTGA	1	-1.416e-01	1.0000	8.0	2.08%	1304.6	2.90%
Nkx2.5(Homeobox)/HL1-Nkx2.5.biotin-ChIP-Seq(GSE21529)/Homer	RRSCACTYAA	1	-1.412e-01	1.0000	82.0	21.35%	10644.4	23.65%
RORgt(NR)/EL4-RORgt.Flag-ChIP-Seq(GSE56019)/Homer	AAYTAGGTCA	1	-1.410e-01	1.0000	2.0	0.52%	414.4	0.92%
RORgt(NR)/EL4-RORgt.Flag-ChIP-Seq(GSE56019)/Homer	AAYTAGGTCA	1	-1.410e-01	1.0000	2.0	0.52%	414.4	0.92%
Atf1(bZIP)/K562-ATF1-ChIP-Seq(GSE31477)/Homer	GATGACGTCA	1	-1.408e-01	1.0000	35.0	9.11%	4838.2	10.75%
ZSCAN22(Zf)/HEK293-ZSCAN22.GFP-ChIP-Seq(GSE58341)/Homer	SMCAGTCWGAKGGAGGAGGC	1	-1.400e-01	1.0000	5.0	1.30%	878.4	1.95%
TR4(NR)	DR1/Hela-TR4-ChIP-Seq(GSE24685)/Homer	GAGGTCAAAGGTCA	1	-1.350e-01	1.0000	4.0	1.04%	736.7	1.64%
Jun-AP1(bZIP)/K562-cJun-ChIP-Seq(GSE31477)/Homer	GATGASTCATCN	1	-1.296e-01	1.0000	7.0	1.82%	1183.0	2.63%
E2F3(E2F)/MEF-E2F3-ChIP-Seq(GSE71376)/Homer	BTKGGCGGGAAA	1	-1.256e-01	1.0000	86.0	22.40%	11197.0	24.88%
FOXK2(Forkhead)/U2OS-FOXK2-ChIP-Seq(E-MTAB-2204)/Homer	SCHTGTTTACAT	1	-1.184e-01	1.0000	15.0	3.91%	2308.4	5.13%
KLF1(Zf)/HUDEP2-KLF1-CutnRun(GSE136251)/Homer	VDGGGYGGGGCY	1	-1.164e-01	1.0000	158.0	41.15%	19862.4	44.13%
ZBTB12(Zf)/HEK293-ZBTB12.GFP-ChIP-Seq(GSE58341)/Homer	NGNTCTAGAACCNGV	1	-1.156e-01	1.0000	15.0	3.91%	2315.8	5.15%
Egr2(Zf)/Thymocytes-Egr2-ChIP-Seq(GSE34254)/Homer	NGCGTGGGCGGR	1	-1.106e-01	1.0000	24.0	6.25%	3520.7	7.82%
TFE3(bHLH)/MEF-TFE3-ChIP-Seq(GSE75757)/Homer	GTCACGTGACYV	1	-1.093e-01	1.0000	5.0	1.30%	926.2	2.06%
HIF-1a(bHLH)/MCF7-HIF1a-ChIP-Seq(GSE28352)/Homer	TACGTGCV	1	-1.089e-01	1.0000	11.0	2.86%	1786.7	3.97%
ZNF692(Zf)/HEK293-ZNF692.GFP-ChIP-Seq(GSE58341)/Homer	GTGGGCCCCA	1	-1.052e-01	1.0000	11.0	2.86%	1795.1	3.99%
GATA(Zf)	IR3/iTreg-Gata3-ChIP-Seq(GSE20898)/Homer	NNNNNBAGATAWYATCTVHN	1	-1.021e-01	1.0000	2.0	0.52%	459.2	1.02%
Chop(bZIP)/MEF-Chop-ChIP-Seq(GSE35681)/Homer	ATTGCATCAT	1	-9.300e-02	1.0000	4.0	1.04%	802.2	1.78%
Klf4(Zf)/mES-Klf4-ChIP-Seq(GSE11431)/Homer	GCCACACCCA	1	-7.760e-02	1.0000	49.0	12.76%	6863.6	15.25%
ZNF519(Zf)/HEK293-ZNF519.GFP-ChIP-Seq(GSE58341)/Homer	GAGSCCGAGC	1	-7.713e-02	1.0000	23.0	5.99%	3510.1	7.80%
ZNF143|STAF(Zf)/CUTLL-ZNF143-ChIP-Seq(GSE29600)/Homer	ATTTCCCAGVAKSCY	1	-7.545e-02	1.0000	22.0	5.73%	3384.8	7.52%
PPARa(NR)	DR1/Liver-Ppara-ChIP-Seq(GSE47954)/Homer	VNAGGKCAAAGGTCA	1	-7.380e-02	1.0000	48.0	12.50%	6758.1	15.02%
GRE(NR)	IR3/RAW264.7-GRE-ChIP-Seq(Unpublished)/Homer	VAGRACAKWCTGTYC	1	-7.348e-02	1.0000	4.0	1.04%	843.6	1.87%
PBX2(Homeobox)/K562-PBX2-ChIP-Seq(Encode)/Homer	RTGATTKATRGN	1	-7.327e-02	1.0000	17.0	4.43%	2719.3	6.04%
Nkx2.2(Homeobox)/NPC-Nkx2.2-ChIP-Seq(GSE61673)/Homer	BTBRAGTGSN	1	-6.922e-02	1.0000	77.0	20.05%	10409.0	23.13%
IRF2(IRF)/Erythroblas-IRF2-ChIP-Seq(GSE36985)/Homer	GAAASYGAAASY	1	-6.543e-02	1.0000	3.0	0.78%	697.0	1.55%
Barx1(Homeobox)/Stomach-Barx1.3xFlag-ChIP-Seq(GSE69483)/Homer	AAACMATTAN	1	-6.364e-02	1.0000	7.0	1.82%	1335.3	2.97%
Rbpj1(?)/Panc1-Rbpj1-ChIP-Seq(GSE47459)/Homer	HTTTCCCASG	1	-6.216e-02	1.0000	66.0	17.19%	9096.9	20.21%
ZNF669(Zf)/HEK293-ZNF669.GFP-ChIP-Seq(GSE58341)/Homer	GARTGGTCATCGCCC	1	-5.982e-02	1.0000	3.0	0.78%	711.4	1.58%
EWS:ERG-fusion(ETS)/CADO_ES1-EWS:ERG-ChIP-Seq(SRA014231)/Homer	ATTTCCTGTN	1	-5.583e-02	1.0000	26.0	6.77%	4015.0	8.92%
ELF3(ETS)/PDAC-ELF3-ChIP-Seq(GSE64557)/Homer	ANCAGGAAGT	1	-5.256e-02	1.0000	32.0	8.33%	4829.7	10.73%
BMYB(HTH)/Hela-BMYB-ChIP-Seq(GSE27030)/Homer	NHAACBGYYV	1	-5.252e-02	1.0000	59.0	15.36%	8294.1	18.43%
Sp5(Zf)/mES-Sp5.Flag-ChIP-Seq(GSE72989)/Homer	RGKGGGCGGAGC	1	-5.067e-02	1.0000	175.0	45.57%	22353.7	49.67%
IRF3(IRF)/BMDM-Irf3-ChIP-Seq(GSE67343)/Homer	AGTTTCAKTTTC	1	-3.962e-02	1.0000	8.0	2.08%	1585.7	3.52%
KLF3(Zf)/MEF-Klf3-ChIP-Seq(GSE44748)/Homer	NRGCCCCRCCCHBNN	1	-3.561e-02	1.0000	92.0	23.96%	12577.0	27.95%
GLIS3(Zf)/Thyroid-Glis3.GFP-ChIP-Seq(GSE103297)/Homer	CTCCCTGGGAGGCCN	1	-2.996e-02	1.0000	127.0	33.07%	16920.1	37.60%
PAX3:FKHR-fusion(Paired	Homeobox)/Rh4-PAX3:FKHR-ChIP-Seq(GSE19063)/Homer	ACCRTGACTAATTNN	1	-2.900e-02	1.0000	2.0	0.52%	632.2	1.40%
Sp1(Zf)/Promoter/Homer	GGCCCCGCCCCC	1	-2.797e-02	1.0000	86.0	22.40%	11946.6	26.55%
IRF8(IRF)/BMDM-IRF8-ChIP-Seq(GSE77884)/Homer	GRAASTGAAAST	1	-2.682e-02	1.0000	11.0	2.86%	2122.2	4.72%
SPDEF(ETS)/VCaP-SPDEF-ChIP-Seq(SRA014231)/Homer	ASWTCCTGBT	1	-2.335e-02	1.0000	51.0	13.28%	7599.1	16.89%
MYB(HTH)/ERMYB-Myb-ChIPSeq(GSE22095)/Homer	GGCVGTTR	1	-2.034e-02	1.0000	76.0	19.79%	10835.2	24.08%
CTCF(Zf)/CD4+-CTCF-ChIP-Seq(Barski_et_al.)/Homer	AYAGTGCCMYCTRGTGGCCA	1	-1.636e-02	1.0000	7.0	1.82%	1602.3	3.56%
ZFX(Zf)/mES-Zfx-ChIP-Seq(GSE11431)/Homer	AGGCCTRG	1	-1.605e-02	1.0000	91.0	23.70%	12806.5	28.46%
Stat3(Stat)/mES-Stat3-ChIP-Seq(GSE11431)/Homer	CTTCCGGGAA	1	-1.281e-02	1.0000	24.0	6.25%	4180.1	9.29%
Klf9(Zf)/GBM-Klf9-ChIP-Seq(GSE62211)/Homer	GCCACRCCCACY	1	-1.251e-02	1.0000	65.0	16.93%	9632.9	21.40%
KLF10(Zf)/HEK293-KLF10.GFP-ChIP-Seq(GSE58341)/Homer	GGGGGTGTGTCC	1	-1.127e-02	1.0000	50.0	13.02%	7728.4	17.17%
PAX5(Paired	Homeobox)	condensed/GM12878-PAX5-ChIP-Seq(GSE32465)/Homer	GTCACGCTCSCTGM	1	-1.029e-02	1.0000	2.0	0.52%	771.7	1.71%
Bcl6(Zf)/Liver-Bcl6-ChIP-Seq(GSE31578)/Homer	NNNCTTTCCAGGAAA	1	-8.590e-03	1.0000	44.0	11.46%	7025.6	15.61%
EHF(ETS)/LoVo-EHF-ChIP-Seq(GSE49402)/Homer	AVCAGGAAGT	1	-7.821e-03	1.0000	64.0	16.67%	9674.2	21.50%
YY1(Zf)/Promoter/Homer	CAAGATGGCGGC	1	-6.877e-03	1.0000	3.0	0.78%	1034.1	2.30%
STAT4(Stat)/CD4-Stat4-ChIP-Seq(GSE22104)/Homer	NYTTCCWGGAAR	1	-6.817e-03	1.0000	27.0	7.03%	4772.6	10.60%
PU.1-IRF(ETS:IRF)/Bcell-PU.1-ChIP-Seq(GSE21512)/Homer	MGGAAGTGAAAC	1	-5.957e-03	1.0000	52.0	13.54%	8203.6	18.23%
ETS:E-box(ETS	bHLH)/HPC7-Scl-ChIP-Seq(GSE22178)/Homer	AGGAARCAGCTG	1	-4.773e-03	1.0000	1.0	0.26%	624.3	1.39%
Stat3+il21(Stat)/CD4-Stat3-ChIP-Seq(GSE19198)/Homer	SVYTTCCNGGAARB	1	-4.557e-03	1.0000	26.0	6.77%	4736.6	10.52%
PU.1:IRF8(ETS:IRF)/pDC-Irf8-ChIP-Seq(GSE66899)/Homer	GGAAGTGAAAST	1	-4.270e-03	1.0000	3.0	0.78%	1102.9	2.45%
ZNF341(Zf)/EBV-ZNF341-ChIP-Seq(GSE113194)/Homer	GGAACAGCCG	1	-3.827e-03	1.0000	29.0	7.55%	5207.5	11.57%
ELF5(ETS)/T47D-ELF5-ChIP-Seq(GSE30407)/Homer	ACVAGGAAGT	1	-2.633e-03	1.0000	32.0	8.33%	5728.2	12.73%
Ets1-distal(ETS)/CD4+-PolII-ChIP-Seq(Barski_et_al.)/Homer	MACAGGAAGT	1	-2.442e-03	1.0000	7.0	1.82%	1940.6	4.31%
E2F4(E2F)/K562-E2F4-ChIP-Seq(GSE31477)/Homer	GGCGGGAAAH	1	-1.790e-03	1.0000	53.0	13.80%	8708.1	19.35%
CEBP:AP1(bZIP)/ThioMac-CEBPb-ChIP-Seq(GSE21512)/Homer	DRTGTTGCAA	1	-1.733e-03	1.0000	12.0	3.12%	2844.9	6.32%
GFY(?)/Promoter/Homer	ACTACAATTCCC	1	-1.573e-03	1.0000	4.0	1.04%	1449.7	3.22%
Etv2(ETS)/ES-ER71-ChIP-Seq(GSE59402)/Homer	NNAYTTCCTGHN	1	-8.730e-04	1.0000	50.0	13.02%	8510.0	18.91%
ZBTB33(Zf)/GM12878-ZBTB33-ChIP-Seq(GSE32465)/Homer	GGVTCTCGCGAGAAC	1	-4.910e-04	1.0000	2.0	0.52%	1164.2	2.59%
SpiB(ETS)/OCILY3-SPIB-ChIP-Seq(GSE56857)/Homer	AAAGRGGAAGTG	1	-4.560e-04	1.0000	6.0	1.56%	2027.8	4.51%
GFY-Staf(?	Zf)/Promoter/Homer	RACTACAATTCCCAGAAKGC	1	-4.540e-04	1.0000	3.0	0.78%	1411.5	3.14%
Ronin(THAP)/ES-Thap11-ChIP-Seq(GSE51522)/Homer	RACTACAACTCCCAGVAKGC	1	-1.870e-04	1.0000	2.0	0.52%	1285.6	2.86%
Elf4(ETS)/BMDM-Elf4-ChIP-Seq(GSE88699)/Homer	ACTTCCKGKT	1	-1.770e-04	1.0000	54.0	14.06%	9481.8	21.07%
ERG(ETS)/VCaP-ERG-ChIP-Seq(GSE14097)/Homer	ACAGGAAGTG	1	-9.900e-05	1.0000	81.0	21.09%	13226.9	29.39%
AMYB(HTH)/Testes-AMYB-ChIP-Seq(GSE44588)/Homer	TGGCAGTTGG	1	-6.900e-05	1.0000	46.0	11.98%	8606.5	19.12%
ETV1(ETS)/GIST48-ETV1-ChIP-Seq(GSE22441)/Homer	AACCGGAAGT	1	-5.500e-05	1.0000	80.0	20.83%	13252.9	29.45%
EWS:FLI1-fusion(ETS)/SK_N_MC-EWS:FLI1-ChIP-Seq(SRA014231)/Homer	VACAGGAAAT	1	-3.600e-05	1.0000	24.0	6.25%	5508.7	12.24%
GABPA(ETS)/Jurkat-GABPa-ChIP-Seq(GSE17954)/Homer	RACCGGAAGT	1	-3.000e-06	1.0000	51.0	13.28%	9987.0	22.19%
ETS1(ETS)/Jurkat-ETS1-ChIP-Seq(GSE17954)/Homer	ACAGGAAGTG	1	-1.000e-06	1.0000	51.0	13.28%	10195.6	22.65%
Fli1(ETS)/CD8-FLI-ChIP-Seq(GSE20898)/Homer	NRYTTCCGGH	1	-0.000e+00	1.0000	64.0	16.67%	12511.9	27.80%
ETV4(ETS)/HepG2-ETV4-ChIP-Seq(ENCODE)/Homer	ACCGGAAGTG	1	-0.000e+00	1.0000	67.0	17.45%	12971.7	28.82%
NRF1(NRF)/MCF7-NRF1-ChIP-Seq(Unpublished)/Homer	CTGCGCATGCGC	1	-0.000e+00	1.0000	11.0	2.86%	4285.1	9.52%
ETS(ETS)/Promoter/Homer	AACCGGAAGT	1	-0.000e+00	1.0000	17.0	4.43%	5595.1	12.43%
NRF(NRF)/Promoter/Homer	STGCGCATGCGC	1	-0.000e+00	1.0000	9.0	2.34%	4105.4	9.12%
ELF1(ETS)/Jurkat-ELF1-ChIP-Seq(SRA014231)/Homer	AVCCGGAAGT	1	-0.000e+00	1.0000	31.0	8.07%	8422.9	18.72%
ZNF528(Zf)/HEK293-ZNF528.GFP-ChIP-Seq(GSE58341)/Homer	AGAAATGACTTCCCT	1	0.000e+00	1.0000	0.0	0.00%	20.1	0.04%
Elk1(ETS)/Hela-Elk1-ChIP-Seq(GSE31477)/Homer	HACTTCCGGY	1	0.000e+00	1.0000	32.0	8.33%	9086.2	20.19%
Elk4(ETS)/Hela-Elk4-ChIP-Seq(GSE31477)/Homer	NRYTTCCGGY	1	0.000e+00	1.0000	27.0	7.03%	9247.7	20.55%
DUX(Homeobox)/C2C12-Dux-ChIP-Seq(GSE87279)/Homer	BCWGATTCAATCAAN	1	0.000e+00	1.0000	0.0	0.00%	2.8	0.01%
T1ISRE(IRF)/ThioMac-Ifnb-Expression/Homer	ACTTTCGTTTCT	1	0.000e+00	1.0000	0.0	0.00%	36.9	0.08%
ZFP3(Zf)/HEK293-ZFP3.GFP-ChIP-Seq(GSE58341)/Homer	GGGTTTTGAAGGATGARTAGGAGTT	1	0.000e+00	1.0000	0.0	0.00%	4.6	0.01%
p53(p53)/mES-cMyc-ChIP-Seq(GSE11431)/Homer	ACATGCCCGGGCAT	1	0.000e+00	1.0000	0.0	0.00%	115.7	0.26%
RAR:RXR(NR)	DR5/ES-RAR-ChIP-Seq(GSE56893)/Homer	RGGTCADNNAGAGGTCAV	1	0.000e+00	1.0000	0.0	0.00%	239.1	0.53%
Bach1(bZIP)/K562-Bach1-ChIP-Seq(GSE31477)/Homer	AWWNTGCTGAGTCAT	1	0.000e+00	1.0000	0.0	0.00%	254.3	0.57%
EBNA1(EBV-virus)/Raji-EBNA1-ChIP-Seq(GSE30709)/Homer	GGYAGCAYDTGCTDCCCNNN	1	0.000e+00	1.0000	0.0	0.00%	95.4	0.21%
NF1:FOXA1(CTF	Forkhead)/LNCAP-FOXA1-ChIP-Seq(GSE27824)/Homer	WNTGTTTRYTTTGGCA	1	0.000e+00	1.0000	0.0	0.00%	142.9	0.32%
GATA3(Zf)	DR8/iTreg-Gata3-ChIP-Seq(GSE20898)/Homer	AGATSTNDNNDSAGATAASN	1	0.000e+00	1.0000	0.0	0.00%	158.5	0.35%
GFX(?)/Promoter/Homer	ATTCTCGCGAGA	1	0.000e+00	1.0000	0.0	0.00%	459.8	1.02%
GATA(Zf)	IR4/iTreg-Gata3-ChIP-Seq(GSE20898)/Homer	NAGATWNBNATCTNN	1	0.000e+00	1.0000	0.0	0.00%	161.9	0.36%

## Sheet: knownResults_DiffD3_UPinDM
Motif Name	Consensus	P-value	Log P-value	q-value (Benjamini)	# of Target Sequences with Motif(of 539)	% of Target Sequences with Motif	# of Background Sequences with Motif(of 46038)	% of Background Sequences with Motif
CHR(?)/Hela-CellCycle-Expression/Homer	SRGTTTCAAA	1e-12	-2.977e+01	0.0000	74.0	13.73%	2412.4	5.24%
Atf3(bZIP)/GBM-ATF3-ChIP-Seq(GSE33912)/Homer	DATGASTCATHN	1e-05	-1.176e+01	0.0017	53.0	9.83%	2368.1	5.14%
AP-1(bZIP)/ThioMac-PU.1-ChIP-Seq(GSE21512)/Homer	VTGACTCATC	0.0001	-1.085e+01	0.0028	56.0	10.39%	2641.5	5.74%
BATF(bZIP)/Th17-BATF-ChIP-Seq(GSE39756)/Homer	DATGASTCAT	0.0001	-1.005e+01	0.0047	49.0	9.09%	2271.2	4.93%
Fos(bZIP)/TSC-Fos-ChIP-Seq(GSE110950)/Homer	NDATGASTCAYN	0.0001	-9.688e+00	0.0055	46.0	8.53%	2115.7	4.59%
JunB(bZIP)/DendriticCells-Junb-ChIP-Seq(GSE36099)/Homer	RATGASTCAT	0.001	-9.126e+00	0.0080	44.0	8.16%	2041.2	4.43%
E2F(E2F)/Hela-CellCycle-Expression/Homer	TTSGCGCGAAAA	0.001	-8.841e+00	0.0091	31.0	5.75%	1269.0	2.76%
Fra1(bZIP)/BT549-Fra1-ChIP-Seq(GSE46166)/Homer	NNATGASTCATH	0.001	-8.224e+00	0.0148	43.0	7.98%	2065.1	4.48%
ZNF768(Zf)/Rajj-ZNF768-ChIP-Seq(GSE111879)/Homer	RHHCAGAGAGGB	0.001	-7.566e+00	0.0253	8.0	1.48%	149.6	0.32%
NFkB-p65-Rel(RHD)/ThioMac-LPS-Expression(GSE23622)/Homer	GGAAATTCCC	0.001	-7.432e+00	0.0260	14.0	2.60%	418.4	0.91%
Nkx2.2(Homeobox)/NPC-Nkx2.2-ChIP-Seq(GSE61673)/Homer	BTBRAGTGSN	0.01	-6.385e+00	0.0674	153.0	28.39%	10516.4	22.84%
STAT4(Stat)/CD4-Stat4-ChIP-Seq(GSE22104)/Homer	NYTTCCWGGAAR	0.01	-6.220e+00	0.0729	82.0	15.21%	5083.0	11.04%
PAX5(Paired	Homeobox)/GM12878-PAX5-ChIP-Seq(GSE32465)/Homer	GCAGCCAAGCRTGACH	0.01	-6.178e+00	0.0729	50.0	9.28%	2779.4	6.04%
Fra2(bZIP)/Striatum-Fra2-ChIP-Seq(GSE43429)/Homer	GGATGACTCATC	0.01	-6.165e+00	0.0729	36.0	6.68%	1827.8	3.97%
E2F3(E2F)/MEF-E2F3-ChIP-Seq(GSE71376)/Homer	BTKGGCGGGAAA	0.01	-6.065e+00	0.0729	176.0	32.65%	12441.5	27.02%
Stat3+il21(Stat)/CD4-Stat3-ChIP-Seq(GSE19198)/Homer	SVYTTCCNGGAARB	0.01	-5.979e+00	0.0729	80.0	14.84%	4980.7	10.82%
GLIS3(Zf)/Thyroid-Glis3.GFP-ChIP-Seq(GSE103297)/Homer	CTCCCTGGGAGGCCN	0.01	-5.490e+00	0.1068	214.0	39.70%	15715.4	34.13%
IRF1(IRF)/PBMC-IRF1-ChIP-Seq(GSE43036)/Homer	GAAAGTGAAAGT	0.01	-5.459e+00	0.1068	20.0	3.71%	873.5	1.90%
IRF2(IRF)/Erythroblas-IRF2-ChIP-Seq(GSE36985)/Homer	GAAASYGAAASY	0.01	-5.302e+00	0.1154	19.0	3.53%	825.4	1.79%
Nkx2.1(Homeobox)/LungAC-Nkx2.1-ChIP-Seq(GSE43252)/Homer	RSCACTYRAG	0.01	-4.914e+00	0.1615	189.0	35.06%	13844.9	30.07%
Nkx2.5(Homeobox)/HL1-Nkx2.5.biotin-ChIP-Seq(GSE21529)/Homer	RRSCACTYAA	0.01	-4.908e+00	0.1615	151.0	28.01%	10762.0	23.37%
ISRE(IRF)/ThioMac-LPS-Expression(GSE23622)/Homer	AGTTTCASTTTC	0.01	-4.627e+00	0.1957	12.0	2.23%	462.0	1.00%
Fosl2(bZIP)/3T3L1-Fosl2-ChIP-Seq(GSE56872)/Homer	NATGASTCABNN	0.1	-4.587e+00	0.1957	26.0	4.82%	1343.9	2.92%
KLF14(Zf)/HEK293-KLF14.GFP-ChIP-Seq(GSE58341)/Homer	RGKGGGCGKGGC	0.1	-4.365e+00	0.2331	364.0	67.53%	28915.8	62.80%
KLF6(Zf)/PDAC-KLF6-ChIP-Seq(GSE64557)/Homer	MKGGGYGTGGCC	0.1	-4.314e+00	0.2354	261.0	48.42%	20057.0	43.56%
STAT1(Stat)/HelaS3-STAT1-ChIP-Seq(GSE12782)/Homer	NATTTCCNGGAAAT	0.1	-4.253e+00	0.2406	32.0	5.94%	1796.7	3.90%
PRDM1(Zf)/Hela-PRDM1-ChIP-Seq(GSE31477)/Homer	ACTTTCACTTTC	0.1	-4.221e+00	0.2406	45.0	8.35%	2729.8	5.93%
NFY(CCAAT)/Promoter/Homer	RGCCAATSRG	0.1	-4.196e+00	0.2406	140.0	25.97%	10098.7	21.93%
Ascl1(bHLH)/NeuralTubes-Ascl1-ChIP-Seq(GSE55840)/Homer	NNVVCAGCTGBN	0.1	-4.136e+00	0.2427	149.0	27.64%	10844.4	23.55%
E2F4(E2F)/K562-E2F4-ChIP-Seq(GSE31477)/Homer	GGCGGGAAAH	0.1	-4.034e+00	0.2596	149.0	27.64%	10878.2	23.62%
ZNF519(Zf)/HEK293-ZNF519.GFP-ChIP-Seq(GSE58341)/Homer	GAGSCCGAGC	0.1	-3.901e+00	0.2869	54.0	10.02%	3455.5	7.50%
Tbet(T-box)/CD8-Tbet-ChIP-Seq(GSE33802)/Homer	AGGTGTGAAM	0.1	-3.875e+00	0.2869	58.0	10.76%	3761.9	8.17%
Jun-AP1(bZIP)/K562-cJun-ChIP-Seq(GSE31477)/Homer	GATGASTCATCN	0.1	-3.806e+00	0.2965	19.0	3.53%	966.1	2.10%
NF1(CTF)/LNCAP-NF1-ChIP-Seq(Unpublished)/Homer	CYTGGCABNSTGCCAR	0.1	-3.729e+00	0.3108	44.0	8.16%	2746.3	5.96%
E2F7(E2F)/Hela-E2F7-ChIP-Seq(GSE32673)/Homer	VDTTTCCCGCCA	0.1	-3.714e+00	0.3108	49.0	9.09%	3120.9	6.78%
NFkB-p50	p52(RHD)/Monocyte-p50-ChIP-Chip(Schreiber_et_al.)/Homer	GGGGGAATCCCC	0.1	-3.703e+00	0.3108	26.0	4.82%	1455.2	3.16%
IRF3(IRF)/BMDM-Irf3-ChIP-Seq(GSE67343)/Homer	AGTTTCAKTTTC	0.1	-3.562e+00	0.3374	32.0	5.94%	1901.4	4.13%
Nanog(Homeobox)/mES-Nanog-ChIP-Seq(GSE11724)/Homer	RGCCATTAAC	0.1	-3.554e+00	0.3374	251.0	46.57%	19520.0	42.39%
KLF5(Zf)/LoVo-KLF5-ChIP-Seq(GSE49402)/Homer	DGGGYGKGGC	0.1	-3.519e+00	0.3374	297.0	55.10%	23450.1	50.93%
GATA3(Zf)	DR4/iTreg-Gata3-ChIP-Seq(GSE20898)/Homer	AGATGKDGAGATAAG	0.1	-3.378e+00	0.3754	6.0	1.11%	201.8	0.44%
E2F6(E2F)/Hela-E2F6-ChIP-Seq(GSE31477)/Homer	GGCGGGAARN	0.1	-3.287e+00	0.4009	146.0	27.09%	10902.8	23.68%
RXR(NR)	DR1/3T3L1-RXR-ChIP-Seq(GSE13511)/Homer	TAGGGCAAAGGTCA	0.1	-3.285e+00	0.4009	104.0	19.29%	7508.6	16.31%
Sp5(Zf)/mES-Sp5.Flag-ChIP-Seq(GSE72989)/Homer	RGKGGGCGGAGC	0.1	-3.213e+00	0.4118	294.0	54.55%	23331.2	50.67%
MyoD(bHLH)/Myotube-MyoD-ChIP-Seq(GSE21614)/Homer	RRCAGCTGYTSY	0.1	-3.105e+00	0.4483	75.0	13.91%	5266.4	11.44%
Twist2(bHLH)/Myoblast-Twist2.Ty1-ChIP-Seq(GSE127998)/Homer	MCAGCTGBYH	0.1	-3.055e+00	0.4607	125.0	23.19%	9281.8	20.16%
PAX6(Paired	Homeobox)/Forebrain-Pax6-ChIP-Seq(GSE66961)/Homer	NGTGTTCAVTSAAGCGKAAA	0.1	-3.022e+00	0.4658	10.0	1.86%	460.4	1.00%
AMYB(HTH)/Testes-AMYB-ChIP-Seq(GSE44588)/Homer	TGGCAGTTGG	0.1	-2.994e+00	0.4688	128.0	23.75%	9548.5	20.74%
Sp1(Zf)/Promoter/Homer	GGCCCCGCCCCC	0.1	-2.974e+00	0.4688	173.0	32.10%	13250.8	28.78%
IRF8(IRF)/BMDM-IRF8-ChIP-Seq(GSE77884)/Homer	GRAASTGAAAST	0.1	-2.920e+00	0.4843	39.0	7.24%	2537.9	5.51%
MafK(bZIP)/C2C12-MafK-ChIP-Seq(GSE36030)/Homer	GCTGASTCAGCA	0.1	-2.904e+00	0.4843	17.0	3.15%	938.8	2.04%
CTCF(Zf)/CD4+-CTCF-ChIP-Seq(Barski_et_al.)/Homer	AYAGTGCCMYCTRGTGGCCA	0.1	-2.895e+00	0.4843	26.0	4.82%	1579.7	3.43%
Sp2(Zf)/HEK293-Sp2.eGFP-ChIP-Seq(Encode)/Homer	YGGCCCCGCCCC	0.1	-2.867e+00	0.4843	339.0	62.89%	27373.5	59.45%
Oct6(POU	Homeobox)/NPC-Pou3f1-ChIP-Seq(GSE35496)/Homer	WATGCAAATGAG	0.1	-2.816e+00	0.4967	23.0	4.27%	1375.9	2.99%
FoxD3(forkhead)/ZebrafishEmbryo-Foxd3.biotin-ChIP-seq(GSE106676)/Homer	TGTTTAYTTAGC	0.1	-2.751e+00	0.5203	40.0	7.42%	2650.3	5.76%
Pax8(Paired	Homeobox)/Thyroid-Pax8-ChIP-Seq(GSE26938)/Homer	GTCATGCHTGRCTGS	0.1	-2.720e+00	0.5267	36.0	6.68%	2354.7	5.11%
EBF(EBF)/proBcell-EBF-ChIP-Seq(GSE21978)/Homer	DGTCCCYRGGGA	0.1	-2.701e+00	0.5276	31.0	5.75%	1983.3	4.31%
E2F1(E2F)/Hela-E2F1-ChIP-Seq(GSE22478)/Homer	CWGGCGGGAA	0.1	-2.634e+00	0.5543	82.0	15.21%	5970.5	12.97%
KLF1(Zf)/HUDEP2-KLF1-CutnRun(GSE136251)/Homer	VDGGGYGGGGCY	0.1	-2.624e+00	0.5543	258.0	47.87%	20551.1	44.63%
TCF4(bHLH)/SHSY5Y-TCF4-ChIP-Seq(GSE96915)/Homer	SMCATCTGKH	0.1	-2.581e+00	0.5643	102.0	18.92%	7598.7	16.50%
Tcf21(bHLH)/ArterySmoothMuscle-Tcf21-ChIP-Seq(GSE61369)/Homer	NAACAGCTGG	0.1	-2.561e+00	0.5661	87.0	16.14%	6396.9	13.89%
PU.1:IRF8(ETS:IRF)/pDC-Irf8-ChIP-Seq(GSE66899)/Homer	GGAAGTGAAAST	0.1	-2.559e+00	0.5661	20.0	3.71%	1200.8	2.61%
Tcf12(bHLH)/GM12878-Tcf12-ChIP-Seq(GSE32465)/Homer	VCAGCTGYTG	0.1	-2.543e+00	0.5661	95.0	17.63%	7047.5	15.30%
Bcl6(Zf)/Liver-Bcl6-ChIP-Seq(GSE31578)/Homer	NNNCTTTCCAGGAAA	0.1	-2.518e+00	0.5661	98.0	18.18%	7299.4	15.85%
En1(Homeobox)/SUM149-EN1-ChIP-Seq(GSE120957)/Homer	NDCTAATTAS	0.1	-2.516e+00	0.5661	119.0	22.08%	9007.2	19.56%
RUNX(Runt)/HPC7-Runx1-ChIP-Seq(GSE22178)/Homer	SAAACCACAG	0.1	-2.488e+00	0.5661	45.0	8.35%	3098.4	6.73%
Bach1(bZIP)/K562-Bach1-ChIP-Seq(GSE31477)/Homer	AWWNTGCTGAGTCAT	0.1	-2.415e+00	0.5956	5.0	0.93%	199.5	0.43%
CEBP(bZIP)/ThioMac-CEBPb-ChIP-Seq(GSE21512)/Homer	ATTGCGCAAC	0.1	-2.378e+00	0.6088	41.0	7.61%	2817.4	6.12%
Atoh1(bHLH)/Cerebellum-Atoh1-ChIP-Seq(GSE22111)/Homer	VNRVCAGCTGGY	0.1	-2.357e+00	0.6126	86.0	15.96%	6391.7	13.88%
Tbx5(T-box)/HL1-Tbx5.biotin-ChIP-Seq(GSE21529)/Homer	AGGTGTCA	0.1	-2.350e+00	0.6126	207.0	38.40%	16388.5	35.59%
HLF(bZIP)/HSC-HLF.Flag-ChIP-Seq(GSE69817)/Homer	RTTATGYAAB	0.1	-2.341e+00	0.6126	39.0	7.24%	2672.0	5.80%
Erra(NR)/HepG2-Erra-ChIP-Seq(GSE31477)/Homer	CAAAGGTCAG	0.1	-2.336e+00	0.6126	156.0	28.94%	12136.9	26.36%
NFAT(RHD)/Jurkat-NFATC1-ChIP-Seq(Jolma_et_al.)/Homer	ATTTTCCATT	0.1	-2.329e+00	0.6126	55.0	10.20%	3925.8	8.53%
Bach2(bZIP)/OCILy7-Bach2-ChIP-Seq(GSE44420)/Homer	TGCTGAGTCA	1	-2.288e+00	0.6126	14.0	2.60%	811.7	1.76%
NFAT:AP1(RHD	bZIP)/Jurkat-NFATC1-ChIP-Seq(Jolma_et_al.)/Homer	SARTGGAAAAWRTGAGTCAB	1	-2.273e+00	0.6126	12.0	2.23%	672.1	1.46%
MafB(bZIP)/BMM-Mafb-ChIP-Seq(GSE75722)/Homer	WNTGCTGASTCAGCANWTTY	1	-2.246e+00	0.6210	20.0	3.71%	1253.9	2.72%
Pax7(Paired	Homeobox)	long/Myoblast-Pax7-ChIP-Seq(GSE25064)/Homer	TAATCHGATTAC	1	-2.239e+00	0.6210	2.0	0.37%	46.8	0.10%
NFkB-p65(RHD)/GM12787-p65-ChIP-Seq(GSE19485)/Homer	WGGGGATTTCCC	1	-2.200e+00	0.6329	51.0	9.46%	3649.3	7.93%
Six4(Homeobox)/MCF7-SIX4-ChIP-Seq(Encode)/Homer	TGWAAYCTGABACCB	1	-2.199e+00	0.6329	6.0	1.11%	276.6	0.60%
Arnt:Ahr(bHLH)/MCF7-Arnt-ChIP-Seq(Lo_et_al.)/Homer	TBGCACGCAA	1	-2.198e+00	0.6329	76.0	14.10%	5645.6	12.26%
Tlx?(NR)/NPC-H3K4me1-ChIP-Seq(GSE16256)/Homer	CTGGCAGSCTGCCA	1	-2.191e+00	0.6329	34.0	6.31%	2324.5	5.05%
BHLHA15(bHLH)/NIH3T3-BHLHB8.HA-ChIP-Seq(GSE119782)/Homer	NAMCAGCTGK	1	-2.182e+00	0.6329	100.0	18.55%	7598.1	16.50%
STAT5(Stat)/mCD4+-Stat5-ChIP-Seq(GSE12346)/Homer	RTTTCTNAGAAA	1	-2.115e+00	0.6475	29.0	5.38%	1958.2	4.25%
ZNF264(Zf)/HEK293-ZNF264.GFP-ChIP-Seq(GSE58341)/Homer	RGGGCACTAACY	1	-2.054e+00	0.6797	62.0	11.50%	4573.4	9.93%
HNF6(Homeobox)/Liver-Hnf6-ChIP-Seq(ERP000394)/Homer	NTATYGATCH	1	-1.994e+00	0.7130	26.0	4.82%	1756.7	3.82%
EBF1(EBF)/Near-E2A-ChIP-Seq(GSE21512)/Homer	GTCCCCWGGGGA	1	-1.971e+00	0.7209	135.0	25.05%	10579.8	22.98%
Hnf6b(Homeobox)/LNCaP-Hnf6b-ChIP-Seq(GSE106305)/Homer	TATTGAYY	1	-1.962e+00	0.7209	37.0	6.86%	2618.7	5.69%
Maz(Zf)/HepG2-Maz-ChIP-Seq(GSE31477)/Homer	GGGGGGGG	1	-1.949e+00	0.7209	293.0	54.36%	23922.4	51.95%
Nrf2(bZIP)/Lymphoblast-Nrf2-ChIP-Seq(GSE37589)/Homer	HTGCTGAGTCAT	1	-1.939e+00	0.7209	4.0	0.74%	170.6	0.37%
RUNX1(Runt)/Jurkat-RUNX1-ChIP-Seq(GSE29180)/Homer	AAACCACARM	1	-1.903e+00	0.7369	57.0	10.58%	4226.8	9.18%
PRDM9(Zf)/Testis-DMC1-ChIP-Seq(GSE35498)/Homer	ADGGYAGYAGCATCT	1	-1.902e+00	0.7369	28.0	5.19%	1932.9	4.20%
IRF4(IRF)/GM12878-IRF4-ChIP-Seq(GSE32465)/Homer	ACTGAAACCA	1	-1.873e+00	0.7428	29.0	5.38%	2017.8	4.38%
NeuroG2(bHLH)/Fibroblast-NeuroG2-ChIP-Seq(GSE75910)/Homer	ACCATCTGTT	1	-1.828e+00	0.7689	98.0	18.18%	7595.7	16.50%
Ascl2(bHLH)/ESC-Ascl2-ChIP-Seq(GSE97712)/Homer	SSRGCAGCTGCH	1	-1.817e+00	0.7689	106.0	19.67%	8259.1	17.94%
STAT6(Stat)/CD4-Stat6-ChIP-Seq(GSE22104)/Homer	ABTTCYYRRGAA	1	-1.809e+00	0.7689	33.0	6.12%	2347.5	5.10%
Hoxa11(Homeobox)/ChickenMSG-Hoxa11.Flag-ChIP-Seq(GSE86088)/Homer	TTTTATGGCM	1	-1.783e+00	0.7789	113.0	20.96%	8855.4	19.23%
PU.1(ETS)/ThioMac-PU.1-ChIP-Seq(GSE21512)/Homer	AGAGGAAGTG	1	-1.766e+00	0.7836	54.0	10.02%	4035.3	8.76%
NeuroD1(bHLH)/Islet-NeuroD1-ChIP-Seq(GSE30298)/Homer	GCCATCTGTT	1	-1.763e+00	0.7836	59.0	10.95%	4440.0	9.64%
Stat3(Stat)/mES-Stat3-ChIP-Seq(GSE11431)/Homer	CTTCCGGGAA	1	-1.743e+00	0.7858	63.0	11.69%	4772.7	10.36%
HNF4a(NR)	DR1/HepG2-HNF4a-ChIP-Seq(GSE25021)/Homer	CARRGKBCAAAGTYCA	1	-1.728e+00	0.7896	30.0	5.57%	2134.8	4.64%
STAT6(Stat)/Macrophage-Stat6-ChIP-Seq(GSE38377)/Homer	TTCCKNAGAA	1	-1.719e+00	0.7896	34.0	6.31%	2452.9	5.33%
ZBTB18(Zf)/HEK293-ZBTB18.GFP-ChIP-Seq(GSE58341)/Homer	AACATCTGGA	1	-1.710e+00	0.7896	35.0	6.49%	2534.1	5.50%
EWS:ERG-fusion(ETS)/CADO_ES1-EWS:ERG-ChIP-Seq(SRA014231)/Homer	ATTTCCTGTN	1	-1.687e+00	0.7986	56.0	10.39%	4227.4	9.18%
THRb(NR)/HepG2-THRb.Flag-ChIP-Seq(Encode)/Homer	GGTCACCTGAGGTCA	1	-1.613e+00	0.8510	55.0	10.20%	4175.9	9.07%
Brn1(POU	Homeobox)/NPC-Brn1-ChIP-Seq(GSE35496)/Homer	TATGCWAATBAV	1	-1.588e+00	0.8648	16.0	2.97%	1079.1	2.34%
HOXB13(Homeobox)/ProstateTumor-HOXB13-ChIP-Seq(GSE56288)/Homer	TTTTATKRGG	1	-1.579e+00	0.8648	51.0	9.46%	3864.6	8.39%
Ptf1a(bHLH)/Panc1-Ptf1a-ChIP-Seq(GSE47459)/Homer	ACAGCTGTTN	1	-1.568e+00	0.8652	198.0	36.73%	16101.4	34.97%
Hoxa9(Homeobox)/ChickenMSG-Hoxa9.Flag-ChIP-Seq(GSE86088)/Homer	RGCAATNAAA	1	-1.562e+00	0.8652	145.0	26.90%	11646.5	25.29%
Cdx2(Homeobox)/mES-Cdx2-ChIP-Seq(GSE14586)/Homer	GYMATAAAAH	1	-1.545e+00	0.8691	27.0	5.01%	1949.2	4.23%
Bcl11a(Zf)/HSPC-BCL11A-ChIP-Seq(GSE104676)/Homer	TYTGACCASWRG	1	-1.533e+00	0.8719	45.0	8.35%	3396.2	7.38%
ZNF528(Zf)/HEK293-ZNF528.GFP-ChIP-Seq(GSE58341)/Homer	AGAAATGACTTCCCT	1	-1.488e+00	0.9037	1.0	0.19%	21.4	0.05%
HIF2a(bHLH)/785_O-HIF2a-ChIP-Seq(GSE34871)/Homer	GCACGTACCC	1	-1.486e+00	0.9037	37.0	6.86%	2767.1	6.01%
PPARa(NR)	DR1/Liver-Ppara-ChIP-Seq(GSE47954)/Homer	VNAGGKCAAAGGTCA	1	-1.485e+00	0.9037	79.0	14.66%	6199.3	13.46%
KLF3(Zf)/MEF-Klf3-ChIP-Seq(GSE44748)/Homer	NRGCCCCRCCCHBNN	1	-1.485e+00	0.9037	162.0	30.06%	13123.2	28.50%
EBNA1(EBV-virus)/Raji-EBNA1-ChIP-Seq(GSE30709)/Homer	GGYAGCAYDTGCTDCCCNNN	1	-1.459e+00	0.9037	2.0	0.37%	77.4	0.17%
p53(p53)/mES-cMyc-ChIP-Seq(GSE11431)/Homer	ACATGCCCGGGCAT	1	-1.459e+00	0.9037	2.0	0.37%	77.5	0.17%
Barx1(Homeobox)/Stomach-Barx1.3xFlag-ChIP-Seq(GSE69483)/Homer	AAACMATTAN	1	-1.427e+00	0.9105	20.0	3.71%	1428.8	3.10%
Cux2(Homeobox)/Liver-Cux2-ChIP-Seq(GSE35985)/Homer	HNRAATCAAT	1	-1.416e+00	0.9126	19.0	3.53%	1352.3	2.94%
ZNF416(Zf)/HEK293-ZNF416.GFP-ChIP-Seq(GSE58341)/Homer	WDNCTGGGCA	1	-1.409e+00	0.9126	114.0	21.15%	9149.4	19.87%
ZNF341(Zf)/EBV-ZNF341-ChIP-Seq(GSE113194)/Homer	GGAACAGCCG	1	-1.378e+00	0.9318	66.0	12.24%	5180.4	11.25%
CUX1(Homeobox)/K562-CUX1-ChIP-Seq(GSE92882)/Homer	TATCGATNAN	1	-1.378e+00	0.9318	26.0	4.82%	1919.2	4.17%
Pknox1(Homeobox)/ES-Prep1-ChIP-Seq(GSE63282)/Homer	SCTGTCAVTCAV	1	-1.376e+00	0.9318	23.0	4.27%	1680.9	3.65%
TATA-Box(TBP)/Promoter/Homer	CCTTTTAWAGSC	1	-1.370e+00	0.9318	83.0	15.40%	6591.7	14.32%
RARa(NR)/K562-RARa-ChIP-Seq(Encode)/Homer	TTGAMCTTTG	1	-1.349e+00	0.9318	160.0	29.68%	13049.7	28.34%
Foxh1(Forkhead)/hESC-FOXH1-ChIP-Seq(GSE29422)/Homer	NNTGTGGATTSS	1	-1.349e+00	0.9318	30.0	5.57%	2250.0	4.89%
BMYB(HTH)/Hela-BMYB-ChIP-Seq(GSE27030)/Homer	NHAACBGYYV	1	-1.348e+00	0.9318	117.0	21.71%	9438.5	20.50%
Fox:Ebox(Forkhead	bHLH)/Panc1-Foxa2-ChIP-Seq(GSE47459)/Homer	NNNVCTGWGYAAACASN	1	-1.343e+00	0.9318	37.0	6.86%	2819.7	6.12%
GRE(NR)	IR3/A549-GR-ChIP-Seq(GSE32465)/Homer	NRGVACABNVTGTYCY	1	-1.329e+00	0.9318	9.0	1.67%	593.8	1.29%
MYB(HTH)/ERMYB-Myb-ChIPSeq(GSE22095)/Homer	GGCVGTTR	1	-1.308e+00	0.9318	150.0	27.83%	12236.6	26.57%
Smad2(MAD)/ES-SMAD2-ChIP-Seq(GSE29422)/Homer	CTGTCTGG	1	-1.304e+00	0.9318	127.0	23.56%	10305.7	22.38%
SCL(bHLH)/HPC7-Scl-ChIP-Seq(GSE13511)/Homer	AVCAGCTG	1	-1.298e+00	0.9318	292.0	54.17%	24301.1	52.77%
PR(NR)/T47D-PR-ChIP-Seq(GSE31130)/Homer	VAGRACAKNCTGTBC	1	-1.295e+00	0.9318	108.0	20.04%	8719.1	18.94%
Hoxd12(Homeobox)/ChickenMSG-Hoxd12.Flag-ChIP-Seq(GSE86088)/Homer	HDGYAATGAAAN	1	-1.291e+00	0.9318	75.0	13.91%	5970.4	12.97%
FOXA1(Forkhead)/MCF7-FOXA1-ChIP-Seq(GSE26831)/Homer	WAAGTAAACA	1	-1.288e+00	0.9318	37.0	6.86%	2840.3	6.17%
Ets1-distal(ETS)/CD4+-PolII-ChIP-Seq(Barski_et_al.)/Homer	MACAGGAAGT	1	-1.286e+00	0.9318	26.0	4.82%	1948.3	4.23%
Nkx3.1(Homeobox)/LNCaP-Nkx3.1-ChIP-Seq(GSE28264)/Homer	AAGCACTTAA	1	-1.265e+00	0.9318	128.0	23.75%	10416.6	22.62%
Zic(Zf)/Cerebellum-ZIC1.2-ChIP-Seq(GSE60731)/Homer	CCTGCTGAGH	1	-1.250e+00	0.9318	75.0	13.91%	5994.0	13.02%
Smad4(MAD)/ESC-SMAD4-ChIP-Seq(GSE29422)/Homer	VBSYGTCTGG	1	-1.248e+00	0.9318	130.0	24.12%	10596.1	23.01%
Smad3(MAD)/NPC-Smad3-ChIP-Seq(GSE36673)/Homer	TWGTCTGV	1	-1.245e+00	0.9318	196.0	36.36%	16171.9	35.12%
Foxo3(Forkhead)/U2OS-Foxo3-ChIP-Seq(E-MTAB-2701)/Homer	DGTAAACA	1	-1.219e+00	0.9354	31.0	5.75%	2377.5	5.16%
MYNN(Zf)/HEK293-MYNN.eGFP-ChIP-Seq(Encode)/Homer	TTCAAAWTAAAAGTC	1	-1.218e+00	0.9354	12.0	2.23%	848.5	1.84%
GATA:SCL(Zf	bHLH)/Ter119-SCL-ChIP-Seq(GSE18720)/Homer	CRGCTGBNGNSNNSAGATAA	1	-1.187e+00	0.9520	7.0	1.30%	464.3	1.01%
Mouse_Recombination_Hotspot(Zf)/Testis-DMC1-ChIP-Seq(GSE24438)/Homer	ACTYKNATTCGTGNTACTTC	1	-1.178e+00	0.9543	3.0	0.56%	165.9	0.36%
Ap4(bHLH)/AML-Tfap4-ChIP-Seq(GSE45738)/Homer	NAHCAGCTGD	1	-1.171e+00	0.9543	96.0	17.81%	7794.3	16.93%
AR-halfsite(NR)/LNCaP-AR-ChIP-Seq(GSE27824)/Homer	CCAGGAACAG	1	-1.141e+00	0.9765	222.0	41.19%	18466.5	40.10%
Pitx1(Homeobox)/Chicken-Pitx1-ChIP-Seq(GSE38910)/Homer	TAATCCCN	1	-1.128e+00	0.9823	231.0	42.86%	19244.0	41.79%
Gfi1b(Zf)/HPC7-Gfi1b-ChIP-Seq(GSE22178)/Homer	MAATCACTGC	1	-1.123e+00	0.9823	41.0	7.61%	3238.1	7.03%
NFE2L2(bZIP)/HepG2-NFE2L2-ChIP-Seq(Encode)/Homer	AWWWTGCTGAGTCAT	1	-1.118e+00	0.9823	3.0	0.56%	171.6	0.37%
TCFL2(HMG)/K562-TCF7L2-ChIP-Seq(GSE29196)/Homer	ACWTCAAAGG	1	-1.113e+00	0.9823	5.0	0.93%	322.9	0.70%
Brn2(POU	Homeobox)/NPC-Brn2-ChIP-Seq(GSE35496)/Homer	ATGAATATTC	1	-1.098e+00	0.9854	4.0	0.74%	248.1	0.54%
Npas4(bHLH)/Neuron-Npas4-ChIP-Seq(GSE127793)/Homer	NHRTCACGACDN	1	-1.097e+00	0.9854	78.0	14.47%	6334.7	13.76%
DLX1(Homeobox)/BasalGanglia-Dlx1-ChIP-seq(GSE124936)/Homer	NSNNTAATTA	1	-1.089e+00	0.9854	63.0	11.69%	5084.7	11.04%
PRDM10(Zf)/HEK293-PRDM10.eGFP-ChIP-Seq(Encode)/Homer	TGGTACATTCCA	1	-1.070e+00	0.9930	38.0	7.05%	3014.4	6.55%
HEB(bHLH)/mES-Heb-ChIP-Seq(GSE53233)/Homer	VCAGCTGBNN	1	-1.067e+00	0.9930	157.0	29.13%	13014.5	28.26%
CDX4(Homeobox)/ZebrafishEmbryos-Cdx4.Myc-ChIP-Seq(GSE48254)/Homer	NGYCATAAAWCH	1	-1.059e+00	0.9930	38.0	7.05%	3019.9	6.56%
MyoG(bHLH)/C2C12-MyoG-ChIP-Seq(GSE36024)/Homer	AACAGCTG	1	-1.057e+00	0.9930	88.0	16.33%	7200.0	15.64%
ZNF415(Zf)/HEK293-ZNF415.GFP-ChIP-Seq(GSE58341)/Homer	GRTGMTRGAGCC	1	-1.053e+00	0.9930	56.0	10.39%	4521.0	9.82%
ZNF692(Zf)/HEK293-ZNF692.GFP-ChIP-Seq(GSE58341)/Homer	GTGGGCCCCA	1	-1.045e+00	0.9930	21.0	3.90%	1622.7	3.52%
Twist(bHLH)/HMLE-TWIST1-ChIP-Seq(Chang_et_al)/Homer	VCAKCTGGNNNCCAGMTGBN	1	-1.043e+00	0.9930	8.0	1.48%	569.6	1.24%
PBX1(Homeobox)/MCF7-PBX1-ChIP-Seq(GSE28007)/Homer	GSCTGTCACTCA	1	-1.038e+00	0.9930	8.0	1.48%	570.2	1.24%
MafA(bZIP)/Islet-MafA-ChIP-Seq(GSE30298)/Homer	TGCTGACTCA	1	-1.028e+00	0.9930	50.0	9.28%	4033.3	8.76%
ZNF143|STAF(Zf)/CUTLL-ZNF143-ChIP-Seq(GSE29600)/Homer	ATTTCCCAGVAKSCY	1	-1.020e+00	0.9930	45.0	8.35%	3620.6	7.86%
LEF1(HMG)/H1-LEF1-ChIP-Seq(GSE64758)/Homer	CCTTTGATST	1	-1.016e+00	0.9930	31.0	5.75%	2458.2	5.34%
Nr5a2(NR)/Pancreas-LRH1-ChIP-Seq(GSE34295)/Homer	BTCAAGGTCA	1	-1.014e+00	0.9930	39.0	7.24%	3123.6	6.78%
FOXA1(Forkhead)/LNCAP-FOXA1-ChIP-Seq(GSE27824)/Homer	WAAGTAAACA	1	-1.004e+00	0.9930	44.0	8.16%	3545.5	7.70%
Myf5(bHLH)/GM-Myf5-ChIP-Seq(GSE24852)/Homer	BAACAGCTGT	1	-9.927e-01	0.9930	50.0	9.28%	4052.3	8.80%
NF1-halfsite(CTF)/LNCaP-NF1-ChIP-Seq(Unpublished)/Homer	YTGCCAAG	1	-9.893e-01	0.9930	133.0	24.68%	11047.2	23.99%
Phox2b(Homeobox)/CLBGA-PHOX2B-ChIP-Seq(GSE90683)/Homer	TTAATTNAATTA	1	-9.852e-01	0.9930	8.0	1.48%	581.4	1.26%
Srebp2(bHLH)/HepG2-Srebp2-ChIP-Seq(GSE31477)/Homer	CGGTCACSCCAC	1	-9.797e-01	0.9930	11.0	2.04%	825.0	1.79%
Sox9(HMG)/Limb-SOX9-ChIP-Seq(GSE73225)/Homer	AGGVNCCTTTGT	1	-9.714e-01	0.9930	41.0	7.61%	3311.6	7.19%
Hoxc9(Homeobox)/Ainv15-Hoxc9-ChIP-Seq(GSE21812)/Homer	GGCCATAAATCA	1	-9.646e-01	0.9930	20.0	3.71%	1568.8	3.41%
OCT:OCT(POU	Homeobox)/NPC-Brn1-ChIP-Seq(GSE35496)/Homer	ATGAATATTCATGAG	1	-9.500e-01	0.9952	1.0	0.19%	41.2	0.09%
Oct2(POU	Homeobox)/Bcell-Oct2-ChIP-Seq(GSE21512)/Homer	ATATGCAAAT	1	-9.450e-01	0.9952	14.0	2.60%	1080.1	2.35%
Olig2(bHLH)/Neuron-Olig2-ChIP-Seq(GSE30882)/Homer	RCCATMTGTT	1	-9.297e-01	1.0000	103.0	19.11%	8557.6	18.58%
E2A(bHLH)/proBcell-E2A-ChIP-Seq(GSE21978)/Homer	DNRCAGCTGY	1	-9.168e-01	1.0000	124.0	23.01%	10346.4	22.47%
EKLF(Zf)/Erythrocyte-Klf1-ChIP-Seq(GSE20478)/Homer	NWGGGTGTGGCY	1	-9.130e-01	1.0000	25.0	4.64%	2003.9	4.35%
DLX5(Homeobox)/BasalGanglia-Dlx5-ChIP-seq(GSE124936)/Homer	SSTAATTA	1	-9.025e-01	1.0000	34.0	6.31%	2760.5	5.99%
Zfp57(Zf)/H1-ZFP57.HA-ChIP-Seq(GSE115387)/Homer	NANTGCSGCA	1	-8.880e-01	1.0000	82.0	15.21%	6814.0	14.80%
FOXM1(Forkhead)/MCF7-FOXM1-ChIP-Seq(GSE72977)/Homer	TRTTTACTTW	1	-8.877e-01	1.0000	39.0	7.24%	3187.0	6.92%
TR4(NR)	DR1/Hela-TR4-ChIP-Seq(GSE24685)/Homer	GAGGTCAAAGGTCA	1	-8.877e-01	1.0000	9.0	1.67%	685.3	1.49%
CArG(MADS)/PUER-Srf-ChIP-Seq(Sullivan_et_al.)/Homer	CCATATATGGNM	1	-8.854e-01	1.0000	19.0	3.53%	1514.5	3.29%
Six2(Homeobox)/NephronProgenitor-Six2-ChIP-Seq(GSE39837)/Homer	GWAAYHTGAKMC	1	-8.688e-01	1.0000	54.0	10.02%	4461.5	9.69%
Unknown-ESC-element(?)/mES-Nanog-ChIP-Seq(GSE11724)/Homer	CACAGCAGGGGG	1	-8.638e-01	1.0000	48.0	8.91%	3958.1	8.60%
Tcf7(HMG)/GM12878-TCF7-ChIP-Seq(Encode)/Homer	CTTTGATGTGSB	1	-8.529e-01	1.0000	14.0	2.60%	1109.6	2.41%
OCT:OCT-short(POU	Homeobox)/NPC-OCT6-ChIP-Seq(GSE43916)/Homer	ATGCATWATGCATRW	1	-8.509e-01	1.0000	23.0	4.27%	1862.7	4.05%
Reverb(NR)	DR2/RAW-Reverba.biotin-ChIP-Seq(GSE45914)/Homer	GTRGGTCASTGGGTCA	1	-8.411e-01	1.0000	9.0	1.67%	697.2	1.51%
OCT:OCT(POU	Homeobox)/NPC-OCT6-ChIP-Seq(GSE43916)/Homer	YATGCATATRCATRT	1	-8.370e-01	1.0000	2.0	0.37%	125.1	0.27%
T1ISRE(IRF)/ThioMac-Ifnb-Expression/Homer	ACTTTCGTTTCT	1	-8.329e-01	1.0000	1.0	0.19%	48.7	0.11%
RARg(NR)/ES-RARg-ChIP-Seq(GSE30538)/Homer	AGGTCAAGGTCA	1	-8.280e-01	1.0000	2.0	0.37%	126.2	0.27%
Pax7(Paired	Homeobox)	longest/Myoblast-Pax7-ChIP-Seq(GSE25064)/Homer	NTAATTDGCYAATTANNWWD	1	-8.180e-01	1.0000	1.0	0.19%	49.1	0.11%
RAR:RXR(NR)	DR0/ES-RAR-ChIP-Seq(GSE56893)/Homer	AGGTCAAGGTCA	1	-8.137e-01	1.0000	7.0	1.30%	538.9	1.17%
SF1(NR)/H295R-Nr5a1-ChIP-Seq(GSE44220)/Homer	CAAGGHCANV	1	-8.062e-01	1.0000	21.0	3.90%	1713.6	3.72%
Meis1(Homeobox)/MastCells-Meis1-ChIP-Seq(GSE48085)/Homer	VGCTGWCAVB	1	-7.983e-01	1.0000	96.0	17.81%	8072.9	17.53%
Hoxb4(Homeobox)/ES-Hoxb4-ChIP-Seq(GSE34014)/Homer	TGATTRATGGCY	1	-7.970e-01	1.0000	7.0	1.30%	542.8	1.18%
REST-NRSF(Zf)/Jurkat-NRSF-ChIP-Seq/Homer	GGMGCTGTCCATGGTGCTGA	1	-7.892e-01	1.0000	1.0	0.19%	51.5	0.11%
Oct11(POU	Homeobox)/NCIH1048-POU2F3-ChIP-seq(GSE115123)/Homer	GATTTGCATA	1	-7.858e-01	1.0000	15.0	2.78%	1216.6	2.64%
ZSCAN22(Zf)/HEK293-ZSCAN22.GFP-ChIP-Seq(GSE58341)/Homer	SMCAGTCWGAKGGAGGAGGC	1	-7.819e-01	1.0000	10.0	1.86%	797.2	1.73%
CRX(Homeobox)/Retina-Crx-ChIP-Seq(GSE20012)/Homer	GCTAATCC	1	-7.811e-01	1.0000	121.0	22.45%	10214.2	22.18%
RUNX-AML(Runt)/CD4+-PolII-ChIP-Seq(Barski_et_al.)/Homer	GCTGTGGTTW	1	-7.751e-01	1.0000	32.0	5.94%	2657.2	5.77%
AP-2alpha(AP2)/Hela-AP2alpha-ChIP-Seq(GSE31477)/Homer	ATGCCCTGAGGC	1	-7.732e-01	1.0000	117.0	21.71%	9881.2	21.46%
Tbx21(T-box)/GM12878-TBX21-ChIP-Seq(Encode)/Homer	AGGTGTGAAA	1	-7.669e-01	1.0000	46.0	8.53%	3849.9	8.36%
LRF(Zf)/Erythroblasts-ZBTB7A-ChIP-Seq(GSE74977)/Homer	AAGACCCYYN	1	-7.543e-01	1.0000	213.0	39.52%	18084.0	39.27%
FOXP1(Forkhead)/H9-FOXP1-ChIP-Seq(GSE31006)/Homer	NYYTGTTTACHN	1	-7.532e-01	1.0000	18.0	3.34%	1482.4	3.22%
VDR(NR)	DR3/GM10855-VDR+vitD-ChIP-Seq(GSE22484)/Homer	ARAGGTCANWGAGTTCANNN	1	-7.351e-01	1.0000	11.0	2.04%	896.1	1.95%
NPAS(bHLH)/Liver-NPAS-ChIP-Seq(GSE39860)/Homer	NVCACGTG	1	-7.333e-01	1.0000	93.0	17.25%	7874.4	17.10%
Pbx3(Homeobox)/GM12878-PBX3-ChIP-Seq(GSE32465)/Homer	SCTGTCAMTCAN	1	-7.294e-01	1.0000	18.0	3.34%	1492.8	3.24%
Nr5a2(NR)/mES-Nr5a2-ChIP-Seq(GSE19019)/Homer	BTCAAGGTCA	1	-7.204e-01	1.0000	30.0	5.57%	2517.1	5.47%
Pit1+1bp(Homeobox)/GCrat-Pit1-ChIP-Seq(GSE58009)/Homer	ATGCATAATTCA	1	-7.018e-01	1.0000	10.0	1.86%	822.6	1.79%
CEBP:CEBP(bZIP)/MEF-Chop-ChIP-Seq(GSE35681)/Homer	NTNATGCAAYMNNHTGMAAY	1	-6.981e-01	1.0000	5.0	0.93%	397.0	0.86%
Hand2(bHLH)/Mesoderm-Hand2-ChIP-Seq(GSE61475)/Homer	TGACANARRCCAGRC	1	-6.863e-01	1.0000	25.0	4.64%	2109.6	4.58%
Zic2(Zf)/ESC-Zic2-ChIP-Seq(SRP197560)/Homer	CHCAGCRGGRGG	1	-6.825e-01	1.0000	60.0	11.13%	5102.2	11.08%
Hoxd11(Homeobox)/ChickenMSG-Hoxd11.Flag-ChIP-Seq(GSE86088)/Homer	VGCCATAAAA	1	-6.799e-01	1.0000	115.0	21.34%	9803.7	21.29%
ERE(NR)	IR3/MCF7-ERa-ChIP-Seq(Unpublished)/Homer	VAGGTCACNSTGACC	1	-6.787e-01	1.0000	14.0	2.60%	1172.3	2.55%
Foxf1(Forkhead)/Lung-Foxf1-ChIP-Seq(GSE77951)/Homer	WWATRTAAACAN	1	-6.764e-01	1.0000	34.0	6.31%	2884.7	6.26%
Six1(Homeobox)/Myoblast-Six1-ChIP-Chip(GSE20150)/Homer	GKVTCADRTTWC	1	-6.688e-01	1.0000	14.0	2.60%	1176.1	2.55%
ZNF382(Zf)/HEK293-ZNF382.GFP-ChIP-Seq(GSE58341)/Homer	GNCTGTASTRNTGBCTCHTT	1	-6.542e-01	1.0000	1.0	0.19%	62.2	0.14%
Foxo1(Forkhead)/RAW-Foxo1-ChIP-Seq(Fan_et_al.)/Homer	CTGTTTAC	1	-6.526e-01	1.0000	102.0	18.92%	8720.3	18.94%
FOXA1:AR(Forkhead	NR)/LNCAP-AR-ChIP-Seq(GSE27824)/Homer	AGTAAACAAAAAAGAACAND	1	-6.483e-01	1.0000	2.0	0.37%	149.0	0.32%
Tcf3(HMG)/mES-Tcf3-ChIP-Seq(GSE11724)/Homer	ASWTCAAAGG	1	-6.462e-01	1.0000	11.0	2.04%	927.8	2.01%
KLF10(Zf)/HEK293-KLF10.GFP-ChIP-Seq(GSE58341)/Homer	GGGGGTGTGTCC	1	-6.453e-01	1.0000	89.0	16.51%	7615.6	16.54%
Esrrb(NR)/mES-Esrrb-ChIP-Seq(GSE11431)/Homer	KTGACCTTGA	1	-6.414e-01	1.0000	34.0	6.31%	2906.8	6.31%
FoxL2(Forkhead)/Ovary-FoxL2-ChIP-Seq(GSE60858)/Homer	WWTRTAAACAVG	1	-6.408e-01	1.0000	30.0	5.57%	2563.7	5.57%
HIF-1a(bHLH)/MCF7-HIF1a-ChIP-Seq(GSE28352)/Homer	TACGTGCV	1	-6.311e-01	1.0000	26.0	4.82%	2225.8	4.83%
NF-E2(bZIP)/K562-NFE2-ChIP-Seq(GSE31477)/Homer	GATGACTCAGCA	1	-6.309e-01	1.0000	3.0	0.56%	239.3	0.52%
HINFP(Zf)/K562-HINFP.eGFP-ChIP-Seq(Encode)/Homer	TWVGGTCCGC	1	-6.243e-01	1.0000	82.0	15.21%	7036.3	15.28%
IRF:BATF(IRF:bZIP)/pDC-Irf8-ChIP-Seq(GSE66899)/Homer	CTTTCANTATGACTV	1	-6.234e-01	1.0000	5.0	0.93%	415.5	0.90%
BORIS(Zf)/K562-CTCFL-ChIP-Seq(GSE32465)/Homer	CNNBRGCGCCCCCTGSTGGC	1	-6.166e-01	1.0000	45.0	8.35%	3868.6	8.40%
ERRg(NR)/Kidney-ESRRG-ChIP-Seq(GSE104905)/Homer	GTGACCTTGRVN	1	-6.150e-01	1.0000	49.0	9.09%	4213.1	9.15%
Foxa3(Forkhead)/Liver-Foxa3-ChIP-Seq(GSE77670)/Homer	BSNTGTTTACWYWGN	1	-6.092e-01	1.0000	11.0	2.04%	941.7	2.05%
ARE(NR)/LNCAP-AR-ChIP-Seq(GSE27824)/Homer	RGRACASNSTGTYCYB	1	-5.963e-01	1.0000	12.0	2.23%	1033.9	2.25%
THRa(NR)/C17.2-THRa-ChIP-Seq(GSE38347)/Homer	GGTCANYTGAGGWCA	1	-5.907e-01	1.0000	29.0	5.38%	2508.2	5.45%
GATA(Zf)	IR4/iTreg-Gata3-ChIP-Seq(GSE20898)/Homer	NAGATWNBNATCTNN	1	-5.904e-01	1.0000	2.0	0.37%	158.2	0.34%
Zfp809(Zf)/ES-Zfp809-ChIP-Seq(GSE70799)/Homer	GGGGCTYGKCTGGGA	1	-5.895e-01	1.0000	36.0	6.68%	3113.8	6.76%
Usf2(bHLH)/C2C12-Usf2-ChIP-Seq(GSE36030)/Homer	GTCACGTGGT	1	-5.857e-01	1.0000	31.0	5.75%	2684.2	5.83%
NF1:FOXA1(CTF	Forkhead)/LNCAP-FOXA1-ChIP-Seq(GSE27824)/Homer	WNTGTTTRYTTTGGCA	1	-5.844e-01	1.0000	2.0	0.37%	159.7	0.35%
Brachyury(T-box)/Mesoendoderm-Brachyury-ChIP-exo(GSE54963)/Homer	ANTTMRCASBNNNGTGYKAAN	1	-5.832e-01	1.0000	10.0	1.86%	864.4	1.88%
Klf4(Zf)/mES-Klf4-ChIP-Seq(GSE11431)/Homer	GCCACACCCA	1	-5.822e-01	1.0000	80.0	14.84%	6906.8	15.00%
ELF3(ETS)/PDAC-ELF3-ChIP-Seq(GSE64557)/Homer	ANCAGGAAGT	1	-5.740e-01	1.0000	63.0	11.69%	5452.8	11.84%
ZBTB12(Zf)/HEK293-ZBTB12.GFP-ChIP-Seq(GSE58341)/Homer	NGNTCTAGAACCNGV	1	-5.681e-01	1.0000	28.0	5.19%	2436.1	5.29%
DLX2(Homeobox)/BasalGanglia-Dlx2-ChIP-seq(GSE124936)/Homer	NNNTAATTAS	1	-5.581e-01	1.0000	64.0	11.87%	5553.4	12.06%
PSE(SNAPc)/K562-mStart-Seq/Homer	WAVTCACCMTAASYDAAAAG	1	-5.578e-01	1.0000	16.0	2.97%	1400.0	3.04%
Nur77(NR)/K562-NR4A1-ChIP-Seq(GSE31363)/Homer	TGACCTTTNCNT	1	-5.523e-01	1.0000	8.0	1.48%	700.5	1.52%
Pit1(Homeobox)/GCrat-Pit1-ChIP-Seq(GSE58009)/Homer	ATGMATATDC	1	-5.517e-01	1.0000	31.0	5.75%	2707.1	5.88%
PPARE(NR)	DR1/3T3L1-Pparg-ChIP-Seq(GSE13511)/Homer	TGACCTTTGCCCCA	1	-5.502e-01	1.0000	66.0	12.24%	5733.6	12.45%
Eomes(T-box)/H9-Eomes-ChIP-Seq(GSE26097)/Homer	ATTAACACCT	1	-5.299e-01	1.0000	100.0	18.55%	8683.8	18.86%
HOXA2(Homeobox)/mES-Hoxa2-ChIP-Seq(Donaldson_et_al.)/Homer	GYCATCMATCAT	1	-5.261e-01	1.0000	3.0	0.56%	261.3	0.57%
Mef2d(MADS)/Retina-Mef2d-ChIP-Seq(GSE61391)/Homer	GCTATTTTTAGC	1	-5.252e-01	1.0000	8.0	1.48%	710.5	1.54%
Prop1(Homeobox)/GHFT1-PROP1.biotin-ChIP-Seq(GSE77302)/Homer	NTAATBNAATTA	1	-5.105e-01	1.0000	20.0	3.71%	1775.5	3.86%
PAX5(Paired	Homeobox)	condensed/GM12878-PAX5-ChIP-Seq(GSE32465)/Homer	GTCACGCTCSCTGM	1	-5.098e-01	1.0000	9.0	1.67%	805.2	1.75%
bZIP:IRF(bZIP	IRF)/Th17-BatF-ChIP-Seq(GSE39756)/Homer	NAGTTTCABTHTGACTNW	1	-4.956e-01	1.0000	17.0	3.15%	1520.0	3.30%
OCT:OCT(POU	Homeobox	IR1)/NPC-Brn2-ChIP-Seq(GSE35496)/Homer	ATGAATWATTCATGA	1	-4.931e-01	1.0000	1.0	0.19%	80.9	0.18%
Tcfcp2l1(CP2)/mES-Tcfcp2l1-ChIP-Seq(GSE11431)/Homer	NRAACCRGTTYRAACCRGYT	1	-4.830e-01	1.0000	11.0	2.04%	995.7	2.16%
EAR2(NR)/K562-NR2F6-ChIP-Seq(Encode)/Homer	NRBCARRGGTCA	1	-4.797e-01	1.0000	84.0	15.58%	7363.2	15.99%
CEBP:AP1(bZIP)/ThioMac-CEBPb-ChIP-Seq(GSE21512)/Homer	DRTGTTGCAA	1	-4.624e-01	1.0000	32.0	5.94%	2861.6	6.21%
LXRE(NR)	DR4/RAW-LXRb.biotin-ChIP-Seq(GSE21512)/Homer	RGGTTACTANAGGTCA	1	-4.621e-01	1.0000	2.0	0.37%	182.4	0.40%
EBF2(EBF)/BrownAdipose-EBF2-ChIP-Seq(GSE97114)/Homer	NABTCCCWDGGGAVH	1	-4.521e-01	1.0000	83.0	15.40%	7310.7	15.88%
PGR(NR)/EndoStromal-PGR-ChIP-Seq(GSE69539)/Homer	AAGAACATWHTGTTC	1	-4.510e-01	1.0000	8.0	1.48%	740.8	1.61%
GSC(Homeobox)/FrogEmbryos-GSC-ChIP-Seq(DRA000576)/Homer	RGGATTAR	1	-4.502e-01	1.0000	48.0	8.91%	4271.2	9.28%
RAR:RXR(NR)	DR5/ES-RAR-ChIP-Seq(GSE56893)/Homer	RGGTCADNNAGAGGTCAV	1	-4.483e-01	1.0000	2.0	0.37%	185.8	0.40%
MITF(bHLH)/MastCells-MITF-ChIP-Seq(GSE48085)/Homer	RTCATGTGAC	1	-4.476e-01	1.0000	64.0	11.87%	5667.7	12.31%
ZNF136(Zf)/HEK293-ZNF136.GFP-ChIP-Seq(GSE58341)/Homer	YTKGATAHAGTATTCTWGGTNGGCA	1	-4.349e-01	1.0000	2.0	0.37%	188.1	0.41%
ZNF189(Zf)/HEK293-ZNF189.GFP-ChIP-Seq(GSE58341)/Homer	TGGAACAGMA	1	-4.297e-01	1.0000	60.0	11.13%	5339.7	11.60%
Hoxd13(Homeobox)/ChickenMSG-Hoxd13.Flag-ChIP-Seq(GSE86088)/Homer	NCYAATAAAA	1	-4.284e-01	1.0000	65.0	12.06%	5776.3	12.54%
SPDEF(ETS)/VCaP-SPDEF-ChIP-Seq(SRA014231)/Homer	ASWTCCTGBT	1	-4.264e-01	1.0000	97.0	18.00%	8556.1	18.58%
COUP-TFII(NR)/K562-NR2F1-ChIP-Seq(Encode)/Homer	GKBCARAGGTCA	1	-4.240e-01	1.0000	95.0	17.63%	8386.5	18.21%
RUNX2(Runt)/PCa-RUNX2-ChIP-Seq(GSE33889)/Homer	NWAACCACADNN	1	-4.218e-01	1.0000	32.0	5.94%	2895.4	6.29%
Pdx1(Homeobox)/Islet-Pdx1-ChIP-Seq(SRA008281)/Homer	YCATYAATCA	1	-4.178e-01	1.0000	30.0	5.57%	2722.2	5.91%
PU.1-IRF(ETS:IRF)/Bcell-PU.1-ChIP-Seq(GSE21512)/Homer	MGGAAGTGAAAC	1	-4.140e-01	1.0000	105.0	19.48%	9266.9	20.12%
ZNF675(Zf)/HEK293-ZNF675.GFP-ChIP-Seq(GSE58341)/Homer	ARGAGGMCAAAATGW	1	-4.124e-01	1.0000	6.0	1.11%	573.4	1.25%
TEAD4(TEA)/Tropoblast-Tead4-ChIP-Seq(GSE37350)/Homer	CCWGGAATGY	1	-4.078e-01	1.0000	47.0	8.72%	4227.2	9.18%
Zic3(Zf)/mES-Zic3-ChIP-Seq(GSE37889)/Homer	GGCCYCCTGCTGDGH	1	-4.074e-01	1.0000	72.0	13.36%	6411.7	13.92%
GRE(NR)	IR3/RAW264.7-GRE-ChIP-Seq(Unpublished)/Homer	VAGRACAKWCTGTYC	1	-4.061e-01	1.0000	9.0	1.67%	852.1	1.85%
Tbx20(T-box)/Heart-Tbx20-ChIP-Seq(GSE29636)/Homer	GGTGYTGACAGS	1	-4.061e-01	1.0000	9.0	1.67%	852.8	1.85%
Nkx6.1(Homeobox)/Islet-Nkx6.1-ChIP-Seq(GSE40975)/Homer	GKTAATGR	1	-3.986e-01	1.0000	98.0	18.18%	8682.5	18.86%
ZNF7(Zf)/HepG2-ZNF7.Flag-ChIP-Seq(Encode)/Homer	CTGCCWVCTTTTRTA	1	-3.920e-01	1.0000	22.0	4.08%	2033.5	4.42%
p53(p53)/Saos-p53-ChIP-Seq(GSE15780)/Homer	RRCATGYCYRGRCATGYYYN	1	-3.880e-01	1.0000	3.0	0.56%	298.3	0.65%
p53(p53)/Saos-p53-ChIP-Seq/Homer	RRCATGYCYRGRCATGYYYN	1	-3.880e-01	1.0000	3.0	0.56%	298.3	0.65%
Gli2(Zf)/GM2-Gli2-ChIP-Chip(GSE112702)/Homer	YSTGGGTGGTCT	1	-3.833e-01	1.0000	19.0	3.53%	1771.5	3.85%
Srebp1a(bHLH)/HepG2-Srebp1a-ChIP-Seq(GSE31477)/Homer	RTCACSCCAY	1	-3.737e-01	1.0000	10.0	1.86%	961.8	2.09%
OCT4-SOX2-TCF-NANOG(POU	Homeobox	HMG)/mES-Oct4-ChIP-Seq(GSE11431)/Homer	ATTTGCATAACAATG	1	-3.715e-01	1.0000	5.0	0.93%	496.1	1.08%
Mef2c(MADS)/GM12878-Mef2c-ChIP-Seq(GSE32465)/Homer	DCYAAAAATAGM	1	-3.651e-01	1.0000	15.0	2.78%	1423.5	3.09%
ZNF317(Zf)/HEK293-ZNF317.GFP-ChIP-Seq(GSE58341)/Homer	GTCWGCTGTYYCTCT	1	-3.633e-01	1.0000	3.0	0.56%	306.5	0.67%
HIC1(Zf)/Treg-ZBTB29-ChIP-Seq(GSE99889)/Homer	TGCCAGCB	1	-3.631e-01	1.0000	174.0	32.28%	15306.9	33.24%
HIF-1b(HLH)/T47D-HIF1b-ChIP-Seq(GSE59937)/Homer	RTACGTGC	1	-3.513e-01	1.0000	101.0	18.74%	9015.9	19.58%
Oct4:Sox17(POU	Homeobox	HMG)/F9-Sox17-ChIP-Seq(GSE44553)/Homer	CCATTGTATGCAAAT	1	-3.486e-01	1.0000	3.0	0.56%	311.1	0.68%
Mef2b(MADS)/HEK293-Mef2b.V5-ChIP-Seq(GSE67450)/Homer	GCTATTTTTGGM	1	-3.436e-01	1.0000	33.0	6.12%	3058.8	6.64%
ZFX(Zf)/mES-Zfx-ChIP-Seq(GSE11431)/Homer	AGGCCTRG	1	-3.422e-01	1.0000	136.0	25.23%	12066.8	26.21%
NFIL3(bZIP)/HepG2-NFIL3-ChIP-Seq(Encode)/Homer	VTTACGTAAYNNNNN	1	-3.418e-01	1.0000	35.0	6.49%	3238.6	7.03%
Pitx1:Ebox(Homeobox	bHLH)/Hindlimb-Pitx1-ChIP-Seq(GSE41591)/Homer	YTAATTRAWWCCAGATGT	1	-3.414e-01	1.0000	5.0	0.93%	509.4	1.11%
TRPS1(Zf)/MCF7-TRPS1-ChIP-Seq(GSE107013)/Homer	AGATAAGANN	1	-3.387e-01	1.0000	71.0	13.17%	6417.5	13.94%
LHX9(Homeobox)/Hct116-LHX9.V5-ChIP-Seq(GSE116822)/Homer	NGCTAATTAG	1	-3.259e-01	1.0000	65.0	12.06%	5909.6	12.83%
BMAL1(bHLH)/Liver-Bmal1-ChIP-Seq(GSE39860)/Homer	GNCACGTG	1	-3.229e-01	1.0000	97.0	18.00%	8714.5	18.92%
ZNF711(Zf)/SHSY5Y-ZNF711-ChIP-Seq(GSE20673)/Homer	AGGCCTAG	1	-3.213e-01	1.0000	221.0	41.00%	19428.5	42.19%
Oct4(POU	Homeobox)/mES-Oct4-ChIP-Seq(GSE11431)/Homer	ATTTGCATAW	1	-3.211e-01	1.0000	16.0	2.97%	1547.1	3.36%
Bapx1(Homeobox)/VertebralCol-Bapx1-ChIP-Seq(GSE36672)/Homer	TTRAGTGSYK	1	-3.166e-01	1.0000	107.0	19.85%	9596.9	20.84%
Lhx3(Homeobox)/Neuron-Lhx3-ChIP-Seq(GSE31456)/Homer	ADBTAATTAR	1	-3.100e-01	1.0000	72.0	13.36%	6548.2	14.22%
Rfx6(HTH)/Min6b1-Rfx6.HA-ChIP-Seq(GSE62844)/Homer	TGTTKCCTAGCAACM	1	-3.090e-01	1.0000	91.0	16.88%	8215.0	17.84%
FXR(NR)	IR1/Liver-FXR-ChIP-Seq(Chong_et_al.)/Homer	AGGTCANTGACCTB	1	-3.073e-01	1.0000	26.0	4.82%	2468.6	5.36%
Pax7(Paired	Homeobox)/Myoblast-Pax7-ChIP-Seq(GSE25064)/Homer	TAATCAATTA	1	-3.038e-01	1.0000	2.0	0.37%	224.5	0.49%
USF1(bHLH)/GM12878-Usf1-ChIP-Seq(GSE32465)/Homer	SGTCACGTGR	1	-3.005e-01	1.0000	44.0	8.16%	4088.8	8.88%
ZEB2(Zf)/SNU398-ZEB2-ChIP-Seq(GSE103048)/Homer	GNMCAGGTGTGC	1	-2.981e-01	1.0000	69.0	12.80%	6303.5	13.69%
TEAD3(TEA)/HepG2-TEAD3-ChIP-Seq(Encode)/Homer	TRCATTCCAG	1	-2.824e-01	1.0000	54.0	10.02%	5002.7	10.86%
MNT(bHLH)/HepG2-MNT-ChIP-Seq(Encode)/Homer	DGCACACGTG	1	-2.793e-01	1.0000	53.0	9.83%	4918.7	10.68%
PAX3:FKHR-fusion(Paired	Homeobox)/Rh4-PAX3:FKHR-ChIP-Seq(GSE19063)/Homer	ACCRTGACTAATTNN	1	-2.789e-01	1.0000	6.0	1.11%	638.7	1.39%
Hoxa13(Homeobox)/ChickenMSG-Hoxa13.Flag-ChIP-Seq(GSE86088)/Homer	CYHATAAAAN	1	-2.748e-01	1.0000	101.0	18.74%	9151.8	19.87%
Duxbl(Homeobox)/NIH3T3-Duxbl.HA-ChIP-Seq(GSE119782)/Homer	TAAYCYAATCAA	1	-2.744e-01	1.0000	3.0	0.56%	340.3	0.74%
Ronin(THAP)/ES-Thap11-ChIP-Seq(GSE51522)/Homer	RACTACAACTCCCAGVAKGC	1	-2.730e-01	1.0000	20.0	3.71%	1957.5	4.25%
Klf9(Zf)/GBM-Klf9-ChIP-Seq(GSE62211)/Homer	GCCACRCCCACY	1	-2.725e-01	1.0000	112.0	20.78%	10116.4	21.97%
COUP-TFII(NR)/Artia-Nr2f2-ChIP-Seq(GSE46497)/Homer	AGRGGTCA	1	-2.694e-01	1.0000	110.0	20.41%	9949.0	21.61%
ZBTB33(Zf)/GM12878-ZBTB33-ChIP-Seq(GSE32465)/Homer	GGVTCTCGCGAGAAC	1	-2.684e-01	1.0000	17.0	3.15%	1685.9	3.66%
AP-2gamma(AP2)/MCF7-TFAP2C-ChIP-Seq(GSE21234)/Homer	SCCTSAGGSCAW	1	-2.678e-01	1.0000	141.0	26.16%	12649.2	27.47%
Phox2a(Homeobox)/Neuron-Phox2a-ChIP-Seq(GSE31456)/Homer	YTAATYNRATTA	1	-2.614e-01	1.0000	10.0	1.86%	1035.8	2.25%
Sox21(HMG)/ESC-SOX21-ChIP-Seq(GSE110505)/Homer	BCCWTTGTBYKV	1	-2.596e-01	1.0000	81.0	15.03%	7426.7	16.13%
Mef2a(MADS)/HL1-Mef2a.biotin-ChIP-Seq(GSE21529)/Homer	CYAAAAATAG	1	-2.585e-01	1.0000	14.0	2.60%	1415.8	3.07%
Isl1(Homeobox)/Neuron-Isl1-ChIP-Seq(GSE31456)/Homer	CTAATKGV	1	-2.532e-01	1.0000	89.0	16.51%	8142.7	17.68%
HOXA1(Homeobox)/mES-Hoxa1-ChIP-Seq(SRP084292)/Homer	TGATKGATGR	1	-2.465e-01	1.0000	6.0	1.11%	658.8	1.43%
Tbox:Smad(T-box	MAD)/ESCd5-Smad2_3-ChIP-Seq(GSE29422)/Homer	AGGTGHCAGACA	1	-2.465e-01	1.0000	6.0	1.11%	658.3	1.43%
ZNF322(Zf)/HEK293-ZNF322.GFP-ChIP-Seq(GSE58341)/Homer	GAGCCTGGTACTGWGCCTGR	1	-2.459e-01	1.0000	19.0	3.53%	1893.0	4.11%
EHF(ETS)/LoVo-EHF-ChIP-Seq(GSE49402)/Homer	AVCAGGAAGT	1	-2.415e-01	1.0000	124.0	23.01%	11230.6	24.39%
GATA3(Zf)/iTreg-Gata3-ChIP-Seq(GSE20898)/Homer	AGATAASR	1	-2.335e-01	1.0000	51.0	9.46%	4813.3	10.45%
Gata2(Zf)/K562-GATA2-ChIP-Seq(GSE18829)/Homer	BBCTTATCTS	1	-2.331e-01	1.0000	22.0	4.08%	2185.2	4.75%
Gata6(Zf)/HUG1N-GATA6-ChIP-Seq(GSE51936)/Homer	YCTTATCTBN	1	-2.322e-01	1.0000	30.0	5.57%	2920.4	6.34%
Atf4(bZIP)/MEF-Atf4-ChIP-Seq(GSE35681)/Homer	MTGATGCAAT	1	-2.297e-01	1.0000	11.0	2.04%	1157.4	2.51%
ZNF467(Zf)/HEK293-ZNF467.GFP-ChIP-Seq(GSE58341)/Homer	TGGGGAAGGGCM	1	-2.288e-01	1.0000	123.0	22.82%	11173.4	24.26%
ERG(ETS)/VCaP-ERG-ChIP-Seq(GSE14097)/Homer	ACAGGAAGTG	1	-2.205e-01	1.0000	165.0	30.61%	14846.8	32.24%
bHLHE41(bHLH)/proB-Bhlhe41-ChIP-Seq(GSE93764)/Homer	KCACGTGMCN	1	-2.158e-01	1.0000	123.0	22.82%	11205.9	24.34%
Slug(Zf)/Mesoderm-Snai2-ChIP-Seq(GSE61475)/Homer	SNGCACCTGCHS	1	-2.137e-01	1.0000	39.0	7.24%	3766.3	8.18%
GATA3(Zf)	DR8/iTreg-Gata3-ChIP-Seq(GSE20898)/Homer	AGATSTNDNNDSAGATAASN	1	-2.121e-01	1.0000	1.0	0.19%	141.4	0.31%
Tgif2(Homeobox)/mES-Tgif2-ChIP-Seq(GSE55404)/Homer	TGTCANYT	1	-2.085e-01	1.0000	152.0	28.20%	13751.1	29.86%
E2A(bHLH)	near_PU.1/Bcell-PU.1-ChIP-Seq(GSE21512)/Homer	NVCACCTGBN	1	-2.073e-01	1.0000	98.0	18.18%	9034.2	19.62%
Chop(bZIP)/MEF-Chop-ChIP-Seq(GSE35681)/Homer	ATTGCATCAT	1	-2.003e-01	1.0000	7.0	1.30%	792.6	1.72%
c-Myc(bHLH)/LNCAP-cMyc-ChIP-Seq(Unpublished)/Homer	VCCACGTG	1	-1.881e-01	1.0000	59.0	10.95%	5617.9	12.20%
Gata1(Zf)/K562-GATA1-ChIP-Seq(GSE18829)/Homer	SAGATAAGRV	1	-1.870e-01	1.0000	19.0	3.53%	1964.3	4.27%
Tbx6(T-box)/ESC-Tbx6-ChIP-Seq(GSE93524)/Homer	DAGGTGTBAA	1	-1.842e-01	1.0000	54.0	10.02%	5176.5	11.24%
PRDM15(Zf)/ESC-Prdm15-ChIP-Seq(GSE73694)/Homer	YCCDNTCCAGGTTTT	1	-1.808e-01	1.0000	79.0	14.66%	7419.9	16.11%
Foxa2(Forkhead)/Liver-Foxa2-ChIP-Seq(GSE25694)/Homer	CYTGTTTACWYW	1	-1.738e-01	1.0000	25.0	4.64%	2546.2	5.53%
Lhx1(Homeobox)/EmbryoCarcinoma-Lhx1-ChIP-Seq(GSE70957)/Homer	NNYTAATTAR	1	-1.727e-01	1.0000	38.0	7.05%	3748.5	8.14%
FOXK1(Forkhead)/HEK293-FOXK1-ChIP-Seq(GSE51673)/Homer	NVWTGTTTAC	1	-1.720e-01	1.0000	36.0	6.68%	3566.3	7.74%
RBPJ:Ebox(?	bHLH)/Panc1-Rbpj1-ChIP-Seq(GSE47459)/Homer	GGGRAARRGRMCAGMTG	1	-1.606e-01	1.0000	18.0	3.34%	1907.8	4.14%
Max(bHLH)/K562-Max-ChIP-Seq(GSE31477)/Homer	RCCACGTGGYYN	1	-1.530e-01	1.0000	42.0	7.79%	4155.4	9.02%
ZKSCAN1(Zf)/HepG2-ZKSCAN1-ChIP-Seq(Encode)/Homer	GCACAYAGTAGGKCY	1	-1.520e-01	1.0000	1.0	0.19%	167.3	0.36%
Atf1(bZIP)/K562-ATF1-ChIP-Seq(GSE31477)/Homer	GATGACGTCA	1	-1.503e-01	1.0000	54.0	10.02%	5254.9	11.41%
ETS1(ETS)/Jurkat-ETS1-ChIP-Seq(GSE17954)/Homer	ACAGGAAGTG	1	-1.429e-01	1.0000	130.0	24.12%	12035.5	26.14%
Sox7(HMG)/ESC-Sox7-ChIP-Seq(GSE133899)/Homer	VVRRAACAATGG	1	-1.421e-01	1.0000	10.0	1.86%	1154.0	2.51%
Snail1(Zf)/LS174T-SNAIL1.HA-ChIP-Seq(GSE127183)/Homer	TRCACCTGCY	1	-1.412e-01	1.0000	55.0	10.20%	5368.2	11.66%
GFY-Staf(?	Zf)/Promoter/Homer	RACTACAATTCCCAGAAKGC	1	-1.365e-01	1.0000	20.0	3.71%	2138.3	4.64%
ETS:E-box(ETS	bHLH)/HPC7-Scl-ChIP-Seq(GSE22178)/Homer	AGGAARCAGCTG	1	-1.353e-01	1.0000	4.0	0.74%	537.1	1.17%
GRHL2(CP2)/HBE-GRHL2-ChIP-Seq(GSE46194)/Homer	AAACYKGTTWDACMRGTTTB	1	-1.305e-01	1.0000	12.0	2.23%	1370.1	2.98%
n-Myc(bHLH)/mES-nMyc-ChIP-Seq(GSE11431)/Homer	VRCCACGTGG	1	-1.285e-01	1.0000	53.0	9.83%	5221.8	11.34%
Gata4(Zf)/Heart-Gata4-ChIP-Seq(GSE35151)/Homer	NBWGATAAGR	1	-1.270e-01	1.0000	34.0	6.31%	3477.1	7.55%
HRE(HSF)/Striatum-HSF1-ChIP-Seq(GSE38000)/Homer	TTCTAGAABNTTCTA	1	-1.252e-01	1.0000	9.0	1.67%	1076.0	2.34%
TEAD(TEA)/Fibroblast-PU.1-ChIP-Seq(Unpublished)/Homer	YCWGGAATGY	1	-1.243e-01	1.0000	23.0	4.27%	2448.2	5.32%
Hoxd10(Homeobox)/ChickenMSG-Hoxd10.Flag-ChIP-Seq(GSE86088)/Homer	GGCMATGAAA	1	-1.224e-01	1.0000	46.0	8.53%	4598.2	9.99%
RFX(HTH)/K562-RFX3-ChIP-Seq(SRA012198)/Homer	CGGTTGCCATGGCAAC	1	-1.208e-01	1.0000	13.0	2.41%	1485.7	3.23%
CLOCK(bHLH)/Liver-Clock-ChIP-Seq(GSE39860)/Homer	GHCACGTG	1	-1.184e-01	1.0000	43.0	7.98%	4333.6	9.41%
DMRT6(DM)/Testis-DMRT6-ChIP-Seq(GSE60440)/Homer	YDGHTACAWTGTADC	1	-1.177e-01	1.0000	3.0	0.56%	441.3	0.96%
GFX(?)/Promoter/Homer	ATTCTCGCGAGA	1	-1.143e-01	1.0000	6.0	1.11%	778.0	1.69%
ZEB1(Zf)/PDAC-ZEB1-ChIP-Seq(GSE64557)/Homer	VCAGGTRDRY	1	-1.142e-01	1.0000	105.0	19.48%	9938.3	21.58%
PBX2(Homeobox)/K562-PBX2-ChIP-Seq(Encode)/Homer	RTGATTKATRGN	1	-1.139e-01	1.0000	24.0	4.45%	2566.1	5.57%
E-box(bHLH)/Promoter/Homer	SSGGTCACGTGA	1	-1.118e-01	1.0000	15.0	2.78%	1699.4	3.69%
p73(p53)/Trachea-p73-ChIP-Seq(PRJNA310161)/Homer	NRRRCAWGTCCDGRCATGYY	1	-1.113e-01	1.0000	1.0	0.19%	192.4	0.42%
Etv2(ETS)/ES-ER71-ChIP-Seq(GSE59402)/Homer	NNAYTTCCTGHN	1	-1.043e-01	1.0000	103.0	19.11%	9801.8	21.29%
Tgif1(Homeobox)/mES-Tgif1-ChIP-Seq(GSE55404)/Homer	YTGWCADY	1	-1.010e-01	1.0000	129.0	23.93%	12118.3	26.32%
Rbpj1(?)/Panc1-Rbpj1-ChIP-Seq(GSE47459)/Homer	HTTTCCCASG	1	-9.844e-02	1.0000	98.0	18.18%	9381.3	20.37%
THRb(NR)/Liver-NR1A2-ChIP-Seq(GSE52613)/Homer	TRAGGTCA	1	-9.840e-02	1.0000	222.0	41.19%	20226.6	43.93%
NRF1(NRF)/MCF7-NRF1-ChIP-Seq(Unpublished)/Homer	CTGCGCATGCGC	1	-9.741e-02	1.0000	60.0	11.13%	5960.2	12.94%
Hoxa10(Homeobox)/ChickenMSG-Hoxa10.Flag-ChIP-Seq(GSE86088)/Homer	GGYAATGAAA	1	-9.235e-02	1.0000	17.0	3.15%	1938.3	4.21%
c-Myc(bHLH)/mES-cMyc-ChIP-Seq(GSE11431)/Homer	VVCCACGTGG	1	-9.183e-02	1.0000	27.0	5.01%	2909.8	6.32%
Unknown(Homeobox)/Limb-p300-ChIP-Seq/Homer	SSCMATWAAA	1	-9.173e-02	1.0000	23.0	4.27%	2525.4	5.48%
Atf7(bZIP)/3T3L1-Atf7-ChIP-Seq(GSE56872)/Homer	NGRTGACGTCAY	1	-9.024e-02	1.0000	38.0	7.05%	3954.7	8.59%
NPAS2(bHLH)/Liver-NPAS2-ChIP-Seq(GSE39860)/Homer	KCCACGTGAC	1	-8.836e-02	1.0000	62.0	11.50%	6178.6	13.42%
SCRT1(Zf)/HEK293-SCRT1.eGFP-ChIP-Seq(Encode)/Homer	GCAACAGGTG	1	-8.582e-02	1.0000	12.0	2.23%	1452.1	3.15%
TEAD1(TEAD)/HepG2-TEAD1-ChIP-Seq(Encode)/Homer	CYRCATTCCA	1	-8.300e-02	1.0000	43.0	7.98%	4447.3	9.66%
Sox6(HMG)/Myotubes-Sox6-ChIP-Seq(GSE32627)/Homer	CCATTGTTNY	1	-7.498e-02	1.0000	61.0	11.32%	6145.0	13.35%
DUX4(Homeobox)/Myoblasts-DUX4.V5-ChIP-Seq(GSE75791)/Homer	NWTAAYCYAATCAWN	1	-7.341e-02	1.0000	1.0	0.19%	226.8	0.49%
c-Jun-CRE(bZIP)/K562-cJun-ChIP-Seq(GSE31477)/Homer	ATGACGTCATCY	1	-7.100e-02	1.0000	20.0	3.71%	2293.4	4.98%
RORa(NR)/Liver-Rora-ChIP-Seq(GSE101115)/Homer	AAWCTAGGTCARDNN	1	-6.840e-02	1.0000	3.0	0.56%	504.9	1.10%
NRF(NRF)/Promoter/Homer	STGCGCATGCGC	1	-6.543e-02	1.0000	56.0	10.39%	5731.2	12.45%
Dlx3(Homeobox)/Kerainocytes-Dlx3-ChIP-Seq(GSE89884)/Homer	NDGTAATTAC	1	-6.490e-02	1.0000	19.0	3.53%	2214.3	4.81%
FOXK2(Forkhead)/U2OS-FOXK2-ChIP-Seq(E-MTAB-2204)/Homer	SCHTGTTTACAT	1	-6.132e-02	1.0000	20.0	3.71%	2326.6	5.05%
GLI3(Zf)/Limb-GLI3-ChIP-Chip(GSE11077)/Homer	CGTGGGTGGTCC	1	-6.035e-02	1.0000	5.0	0.93%	758.7	1.65%
bHLHE40(bHLH)/HepG2-BHLHE40-ChIP-Seq(GSE31477)/Homer	KCACGTGMCN	1	-6.030e-02	1.0000	27.0	5.01%	3017.5	6.55%
ZNF165(Zf)/WHIM12-ZNF165-ChIP-Seq(GSE65937)/Homer	AAGGKGRCGCAGGCA	1	-5.544e-02	1.0000	14.0	2.60%	1741.1	3.78%
Sox2(HMG)/mES-Sox2-ChIP-Seq(GSE11431)/Homer	BCCATTGTTC	1	-5.279e-02	1.0000	33.0	6.12%	3631.3	7.89%
PRDM14(Zf)/H1-PRDM14-ChIP-Seq(GSE22767)/Homer	RGGTCTCTAACY	1	-5.076e-02	1.0000	11.0	2.04%	1444.9	3.14%
MafF(bZIP)/HepG2-MafF-ChIP-Seq(GSE31477)/Homer	HWWGTCAGCAWWTTT	1	-5.041e-02	1.0000	4.0	0.74%	663.5	1.44%
Sox17(HMG)/Endoderm-Sox17-ChIP-Seq(GSE61475)/Homer	CCATTGTTYB	1	-5.037e-02	1.0000	23.0	4.27%	2668.8	5.80%
Znf263(Zf)/K562-Znf263-ChIP-Seq(GSE31477)/Homer	CVGTSCTCCC	1	-4.977e-02	1.0000	182.0	33.77%	17097.7	37.13%
DMRT1(DM)/Testis-DMRT1-ChIP-Seq(GSE64892)/Homer	TWGHWACAWTGTWDC	1	-4.816e-02	1.0000	3.0	0.56%	544.4	1.18%
Zac1(Zf)/Neuro2A-Plagl1-ChIP-Seq(GSE75942)/Homer	HAWGRGGCCM	1	-4.621e-02	1.0000	239.0	44.34%	22061.6	47.91%
ETV1(ETS)/GIST48-ETV1-ChIP-Seq(GSE22441)/Homer	AACCGGAAGT	1	-4.458e-02	1.0000	163.0	30.24%	15484.1	33.63%
ELF5(ETS)/T47D-ELF5-ChIP-Seq(GSE30407)/Homer	ACVAGGAAGT	1	-4.229e-02	1.0000	66.0	12.24%	6801.7	14.77%
Egr1(Zf)/K562-Egr1-ChIP-Seq(GSE32465)/Homer	TGCGTGGGYG	1	-4.055e-02	1.0000	112.0	20.78%	11000.5	23.89%
ZNF669(Zf)/HEK293-ZNF669.GFP-ChIP-Seq(GSE58341)/Homer	GARTGGTCATCGCCC	1	-4.022e-02	1.0000	5.0	0.93%	812.5	1.76%
TEAD2(TEA)/Py2T-Tead2-ChIP-Seq(GSE55709)/Homer	CCWGGAATGY	1	-3.978e-02	1.0000	18.0	3.34%	2217.3	4.82%
SpiB(ETS)/OCILY3-SPIB-ChIP-Seq(GSE56857)/Homer	AAAGRGGAAGTG	1	-3.552e-02	1.0000	18.0	3.34%	2240.4	4.87%
ZNF652/HepG2-ZNF652.Flag-ChIP-Seq(Encode)/Homer	TTAACCCTTTVNKKN	1	-3.359e-02	1.0000	8.0	1.48%	1184.4	2.57%
Rfx2(HTH)/LoVo-RFX2-ChIP-Seq(GSE49402)/Homer	GTTGCCATGGCAACM	1	-3.357e-02	1.0000	11.0	2.04%	1515.3	3.29%
Lhx2(Homeobox)/HFSC-Lhx2-ChIP-Seq(GSE48068)/Homer	TAATTAGN	1	-3.195e-02	1.0000	30.0	5.57%	3466.6	7.53%
Sox15(HMG)/CPA-Sox15-ChIP-Seq(GSE62909)/Homer	RAACAATGGN	1	-3.000e-02	1.0000	36.0	6.68%	4068.9	8.84%
Atf2(bZIP)/3T3L1-Atf2-ChIP-Seq(GSE56872)/Homer	NRRTGACGTCAT	1	-2.688e-02	1.0000	25.0	4.64%	3009.3	6.54%
ETS:RUNX(ETS	Runt)/Jurkat-RUNX1-ChIP-Seq(GSE17954)/Homer	RCAGGATGTGGT	1	-2.663e-02	1.0000	9.0	1.67%	1332.7	2.89%
Tbr1(T-box)/Cortex-Tbr1-ChIP-Seq(GSE71384)/Homer	AAGGTGTKAA	1	-2.484e-02	1.0000	53.0	9.83%	5749.3	12.49%
GFY(?)/Promoter/Homer	ACTACAATTCCC	1	-2.403e-02	1.0000	16.0	2.97%	2108.9	4.58%
Rfx1(HTH)/NPC-H3K4me1-ChIP-Seq(GSE16256)/Homer	KGTTGCCATGGCAA	1	-2.155e-02	1.0000	15.0	2.78%	2022.9	4.39%
Otx2(Homeobox)/EpiLC-Otx2-ChIP-Seq(GSE56098)/Homer	NYTAATCCYB	1	-2.128e-02	1.0000	26.0	4.82%	3161.1	6.86%
TFE3(bHLH)/MEF-TFE3-ChIP-Seq(GSE75757)/Homer	GTCACGTGACYV	1	-1.972e-02	1.0000	8.0	1.48%	1263.1	2.74%
CREB5(bZIP)/LNCaP-CREB5.V5-ChIP-Seq(GSE137775)/Homer	VVATGACGTCAT	1	-1.951e-02	1.0000	19.0	3.53%	2462.6	5.35%
WT1(Zf)/Kidney-WT1-ChIP-Seq(GSE90016)/Homer	MCTCCCMCRCAB	1	-1.801e-02	1.0000	82.0	15.21%	8559.3	18.59%
ETV4(ETS)/HepG2-ETV4-ChIP-Seq(ENCODE)/Homer	ACCGGAAGTG	1	-1.778e-02	1.0000	160.0	29.68%	15596.9	33.87%
Egr2(Zf)/Thymocytes-Egr2-ChIP-Seq(GSE34254)/Homer	NGCGTGGGCGGR	1	-1.713e-02	1.0000	31.0	5.75%	3711.8	8.06%
YY1(Zf)/Promoter/Homer	CAAGATGGCGGC	1	-1.612e-02	1.0000	11.0	2.04%	1635.7	3.55%
Zfp281(Zf)/ES-Zfp281-ChIP-Seq(GSE81042)/Homer	CCCCTCCCCCAC	1	-1.609e-02	1.0000	30.0	5.57%	3625.9	7.87%
Elf4(ETS)/BMDM-Elf4-ChIP-Seq(GSE88699)/Homer	ACTTCCKGKT	1	-1.499e-02	1.0000	112.0	20.78%	11365.9	24.68%
HRE(HSF)/HepG2-HSF1-ChIP-Seq(GSE31477)/Homer	BSTTCTRGAABVTTCYAGAA	1	-1.275e-02	1.0000	5.0	0.93%	959.0	2.08%
JunD(bZIP)/K562-JunD-ChIP-Seq/Homer	ATGACGTCATCN	1	-1.159e-02	1.0000	8.0	1.48%	1339.9	2.91%
GABPA(ETS)/Jurkat-GABPa-ChIP-Seq(GSE17954)/Homer	RACCGGAAGT	1	-1.120e-02	1.0000	120.0	22.26%	12189.1	26.47%
EWS:FLI1-fusion(ETS)/SK_N_MC-EWS:FLI1-ChIP-Seq(SRA014231)/Homer	VACAGGAAAT	1	-8.722e-03	1.0000	61.0	11.32%	6801.7	14.77%
GATA(Zf)	IR3/iTreg-Gata3-ChIP-Seq(GSE20898)/Homer	NNNNNBAGATAWYATCTVHN	1	-6.976e-03	1.0000	1.0	0.19%	424.9	0.92%
Rfx5(HTH)/GM12878-Rfx5-ChIP-Seq(GSE31477)/Homer	SCCTAGCAACAG	1	-6.947e-03	1.0000	19.0	3.53%	2654.9	5.77%
Sox3(HMG)/NPC-Sox3-ChIP-Seq(GSE33059)/Homer	CCWTTGTY	1	-6.554e-03	1.0000	64.0	11.87%	7164.0	15.56%
p63(p53)/Keratinocyte-p63-ChIP-Seq(GSE17611)/Homer	NNDRCATGYCYNRRCATGYH	1	-5.905e-03	1.0000	9.0	1.67%	1553.4	3.37%
X-box(HTH)/NPC-H3K4me1-ChIP-Seq(GSE16256)/Homer	GGTTGCCATGGCAA	1	-5.394e-03	1.0000	6.0	1.11%	1193.4	2.59%
Hnf1(Homeobox)/Liver-Foxa2-Chip-Seq(GSE25694)/Homer	GGTTAAWCATTAA	1	-4.957e-03	1.0000	1.0	0.19%	453.6	0.99%
Sox10(HMG)/SciaticNerve-Sox3-ChIP-Seq(GSE35132)/Homer	CCWTTGTYYB	1	-4.835e-03	1.0000	60.0	11.13%	6859.2	14.90%
CRE(bZIP)/Promoter/Homer	CSGTGACGTCAC	1	-4.008e-03	1.0000	29.0	5.38%	3814.1	8.28%
Sox4(HMG)/proB-Sox4-ChIP-Seq(GSE50066)/Homer	YCTTTGTTCC	1	-3.809e-03	1.0000	27.0	5.01%	3615.4	7.85%
HNF1b(Homeobox)/PDAC-HNF1B-ChIP-Seq(GSE64557)/Homer	GTTAATNATTAA	1	-3.692e-03	1.0000	1.0	0.19%	478.3	1.04%
Fli1(ETS)/CD8-FLI-ChIP-Seq(GSE20898)/Homer	NRYTTCCGGH	1	-2.246e-03	1.0000	149.0	27.64%	15319.7	33.27%
Elk4(ETS)/Hela-Elk4-ChIP-Seq(GSE31477)/Homer	NRYTTCCGGY	1	-3.560e-04	1.0000	109.0	20.22%	12168.1	26.43%
ELF1(ETS)/Jurkat-ELF1-ChIP-Seq(SRA014231)/Homer	AVCCGGAAGT	1	-9.700e-05	1.0000	94.0	17.44%	11057.5	24.01%
Elk1(ETS)/Hela-Elk1-ChIP-Seq(GSE31477)/Homer	HACTTCCGGY	1	-7.800e-05	1.0000	103.0	19.11%	11962.8	25.98%
ETS(ETS)/Promoter/Homer	AACCGGAAGT	1	-4.300e-05	1.0000	57.0	10.58%	7577.8	16.46%
ZFP3(Zf)/HEK293-ZFP3.GFP-ChIP-Seq(GSE58341)/Homer	GGGTTTTGAAGGATGARTAGGAGTT	1	-0.000e+00	1.0000	0.0	0.00%	2.5	0.01%
ZNF16(Zf)/HEK293-ZNF16.GFP-ChIP-Seq(GSE58341)/Homer	MACCTTCYATGGCTCCCTAKTGCCY	1	0.000e+00	1.0000	0.0	0.00%	37.9	0.08%
ZNF41(Zf)/HEK293-ZNF41.GFP-ChIP-Seq(GSE58341)/Homer	CCTCATGGTGYCYTWYTCCCTTGTG	1	0.000e+00	1.0000	0.0	0.00%	97.8	0.21%
CTCF-SatelliteElement(Zf?)/CD4+-CTCF-ChIP-Seq(Barski_et_al.)/Homer	TGCAGTTCCMVNWRTGGCCA	1	0.000e+00	1.0000	0.0	0.00%	78.2	0.17%
RORgt(NR)/EL4-RORgt.Flag-ChIP-Seq(GSE56019)/Homer	AAYTAGGTCA	1	0.000e+00	1.0000	0.0	0.00%	402.5	0.87%
RORgt(NR)/EL4-RORgt.Flag-ChIP-Seq(GSE56019)/Homer	AAYTAGGTCA	1	0.000e+00	1.0000	0.0	0.00%	402.5	0.87%
RORg(NR)/Liver-Rorc-ChIP-Seq(GSE101115)/Homer	WAABTAGGTCAV	1	0.000e+00	1.0000	0.0	0.00%	326.6	0.71%
DUX(Homeobox)/C2C12-Dux-ChIP-Seq(GSE87279)/Homer	BCWGATTCAATCAAN	1	0.000e+00	1.0000	0.0	0.00%	4.3	0.01%

## Sheet: knownResults_DiffD3_UPinHC
Motif Name	Consensus	P-value	Log P-value	q-value (Benjamini)	# of Target Sequences with Motif(of 232)	% of Target Sequences with Motif	# of Background Sequences with Motif(of 45486)	% of Background Sequences with Motif
Mef2a(MADS)/HL1-Mef2a.biotin-ChIP-Seq(GSE21529)/Homer	CYAAAAATAG	0.001	-9.173e+00	0.0457	20.0	8.62%	1496.5	3.29%
Mef2c(MADS)/GM12878-Mef2c-ChIP-Seq(GSE32465)/Homer	DCYAAAAATAGM	0.001	-7.740e+00	0.0957	19.0	8.19%	1546.1	3.40%
Foxh1(Forkhead)/hESC-FOXH1-ChIP-Seq(GSE29422)/Homer	NNTGTGGATTSS	0.01	-6.370e+00	0.2510	23.0	9.91%	2293.0	5.04%
Mef2b(MADS)/HEK293-Mef2b.V5-ChIP-Seq(GSE67450)/Homer	GCTATTTTTGGM	0.01	-6.242e+00	0.2510	29.0	12.50%	3193.4	7.01%
Mef2d(MADS)/Retina-Mef2d-ChIP-Seq(GSE61391)/Homer	GCTATTTTTAGC	0.01	-5.878e+00	0.2510	11.0	4.74%	790.0	1.73%
DMRT6(DM)/Testis-DMRT6-ChIP-Seq(GSE60440)/Homer	YDGHTACAWTGTADC	0.01	-5.136e+00	0.4313	7.0	3.02%	413.1	0.91%
MyoD(bHLH)/Myotube-MyoD-ChIP-Seq(GSE21614)/Homer	RRCAGCTGYTSY	0.1	-4.368e+00	0.7968	41.0	17.67%	5647.5	12.40%
Hoxd11(Homeobox)/ChickenMSG-Hoxd11.Flag-ChIP-Seq(GSE86088)/Homer	VGCCATAAAA	0.1	-4.190e+00	0.8335	64.0	27.59%	9736.2	21.38%
HNF4a(NR)	DR1/HepG2-HNF4a-ChIP-Seq(GSE25021)/Homer	CARRGKBCAAAGTYCA	0.1	-4.023e+00	0.8749	19.0	8.19%	2191.8	4.81%
Hoxd13(Homeobox)/ChickenMSG-Hoxd13.Flag-ChIP-Seq(GSE86088)/Homer	NCYAATAAAA	0.1	-3.850e+00	0.9364	41.0	17.67%	5844.6	12.84%
TCFL2(HMG)/K562-TCF7L2-ChIP-Seq(GSE29196)/Homer	ACWTCAAAGG	0.1	-3.821e+00	0.9364	5.0	2.16%	307.6	0.68%
Lhx2(Homeobox)/HFSC-Lhx2-ChIP-Seq(GSE48068)/Homer	TAATTAGN	0.1	-3.792e+00	0.9364	27.0	11.64%	3519.3	7.73%
Myf5(bHLH)/GM-Myf5-ChIP-Seq(GSE24852)/Homer	BAACAGCTGT	0.1	-3.610e+00	0.9364	32.0	13.79%	4408.5	9.68%
Nanog(Homeobox)/mES-Nanog-ChIP-Seq(GSE11724)/Homer	RGCCATTAAC	0.1	-3.503e+00	0.9460	112.0	48.28%	19093.1	41.93%
TEAD1(TEAD)/HepG2-TEAD1-ChIP-Seq(Encode)/Homer	CYRCATTCCA	0.1	-3.469e+00	0.9460	32.0	13.79%	4460.7	9.80%
PRDM9(Zf)/Testis-DMC1-ChIP-Seq(GSE35498)/Homer	ADGGYAGYAGCATCT	0.1	-3.233e+00	1.0000	17.0	7.33%	2081.8	4.57%
Hnf1(Homeobox)/Liver-Foxa2-Chip-Seq(GSE25694)/Homer	GGTTAAWCATTAA	0.1	-3.228e+00	1.0000	6.0	2.59%	484.8	1.06%
Tcf12(bHLH)/GM12878-Tcf12-ChIP-Seq(GSE32465)/Homer	VCAGCTGYTG	0.1	-3.188e+00	1.0000	49.0	21.12%	7542.8	16.56%
HIF2a(bHLH)/785_O-HIF2a-ChIP-Seq(GSE34871)/Homer	GCACGTACCC	0.1	-3.160e+00	1.0000	19.0	8.19%	2419.4	5.31%
Fox:Ebox(Forkhead	bHLH)/Panc1-Foxa2-ChIP-Seq(GSE47459)/Homer	NNNVCTGWGYAAACASN	0.1	-3.154e+00	1.0000	23.0	9.91%	3071.3	6.75%
Lhx3(Homeobox)/Neuron-Lhx3-ChIP-Seq(GSE31456)/Homer	ADBTAATTAR	0.1	-3.130e+00	1.0000	43.0	18.53%	6506.7	14.29%
Atf2(bZIP)/3T3L1-Atf2-ChIP-Seq(GSE56872)/Homer	NRRTGACGTCAT	0.1	-3.083e+00	1.0000	22.0	9.48%	2931.0	6.44%
HOXB13(Homeobox)/ProstateTumor-HOXB13-ChIP-Seq(GSE56288)/Homer	TTTTATKRGG	0.1	-3.045e+00	1.0000	28.0	12.07%	3945.4	8.66%
Lhx1(Homeobox)/EmbryoCarcinoma-Lhx1-ChIP-Seq(GSE70957)/Homer	NNYTAATTAR	0.1	-3.010e+00	1.0000	27.0	11.64%	3789.3	8.32%
CArG(MADS)/PUER-Srf-ChIP-Seq(Sullivan_et_al.)/Homer	CCATATATGGNM	0.1	-3.010e+00	1.0000	13.0	5.60%	1517.4	3.33%
Isl1(Homeobox)/Neuron-Isl1-ChIP-Seq(GSE31456)/Homer	CTAATKGV	0.1	-2.980e+00	1.0000	50.0	21.55%	7829.4	17.19%
Tcf3(HMG)/mES-Tcf3-ChIP-Seq(GSE11724)/Homer	ASWTCAAAGG	0.1	-2.939e+00	1.0000	9.0	3.88%	936.1	2.06%
Nkx6.1(Homeobox)/Islet-Nkx6.1-ChIP-Seq(GSE40975)/Homer	GKTAATGR	0.1	-2.937e+00	1.0000	55.0	23.71%	8756.3	19.23%
Gfi1b(Zf)/HPC7-Gfi1b-ChIP-Seq(GSE22178)/Homer	MAATCACTGC	0.1	-2.917e+00	1.0000	23.0	9.91%	3152.4	6.92%
NFAT(RHD)/Jurkat-NFATC1-ChIP-Seq(Jolma_et_al.)/Homer	ATTTTCCATT	0.1	-2.912e+00	1.0000	27.0	11.64%	3828.0	8.41%
MyoG(bHLH)/C2C12-MyoG-ChIP-Seq(GSE36024)/Homer	AACAGCTG	0.1	-2.907e+00	1.0000	49.0	21.12%	7688.6	16.89%
Ap4(bHLH)/AML-Tfap4-ChIP-Seq(GSE45738)/Homer	NAHCAGCTGD	0.1	-2.808e+00	1.0000	52.0	22.41%	8285.6	18.20%
Atoh1(bHLH)/Cerebellum-Atoh1-ChIP-Seq(GSE22111)/Homer	VNRVCAGCTGGY	0.1	-2.801e+00	1.0000	44.0	18.97%	6848.7	15.04%
DLX5(Homeobox)/BasalGanglia-Dlx5-ChIP-seq(GSE124936)/Homer	SSTAATTA	0.1	-2.732e+00	1.0000	20.0	8.62%	2718.1	5.97%
THRb(NR)/Liver-NR1A2-ChIP-Seq(GSE52613)/Homer	TRAGGTCA	0.1	-2.728e+00	1.0000	116.0	50.00%	20412.8	44.83%
Foxa3(Forkhead)/Liver-Foxa3-ChIP-Seq(GSE77670)/Homer	BSNTGTTTACWYWGN	0.1	-2.635e+00	1.0000	9.0	3.88%	996.0	2.19%
TRPS1(Zf)/MCF7-TRPS1-ChIP-Seq(GSE107013)/Homer	AGATAAGANN	0.1	-2.609e+00	1.0000	42.0	18.10%	6592.0	14.48%
CREB5(bZIP)/LNCaP-CREB5.V5-ChIP-Seq(GSE137775)/Homer	VVATGACGTCAT	0.1	-2.597e+00	1.0000	18.0	7.76%	2433.8	5.34%
Atf7(bZIP)/3T3L1-Atf7-ChIP-Seq(GSE56872)/Homer	NGRTGACGTCAY	0.1	-2.588e+00	1.0000	26.0	11.21%	3787.3	8.32%
GATA3(Zf)/iTreg-Gata3-ChIP-Seq(GSE20898)/Homer	AGATAASR	0.1	-2.562e+00	1.0000	33.0	14.22%	5017.5	11.02%
LHX9(Homeobox)/Hct116-LHX9.V5-ChIP-Seq(GSE116822)/Homer	NGCTAATTAG	0.1	-2.551e+00	1.0000	38.0	16.38%	5908.2	12.98%
Pitx1(Homeobox)/Chicken-Pitx1-ChIP-Seq(GSE38910)/Homer	TAATCCCN	0.1	-2.491e+00	1.0000	107.0	46.12%	18851.7	41.40%
HIF-1b(HLH)/T47D-HIF1b-ChIP-Seq(GSE59937)/Homer	RTACGTGC	0.1	-2.474e+00	1.0000	50.0	21.55%	8117.9	17.83%
Npas4(bHLH)/Neuron-Npas4-ChIP-Seq(GSE127793)/Homer	NHRTCACGACDN	0.1	-2.470e+00	1.0000	37.0	15.95%	5772.1	12.68%
Pit1(Homeobox)/GCrat-Pit1-ChIP-Seq(GSE58009)/Homer	ATGMATATDC	0.1	-2.449e+00	1.0000	21.0	9.05%	2989.7	6.57%
Pbx3(Homeobox)/GM12878-PBX3-ChIP-Seq(GSE32465)/Homer	SCTGTCAMTCAN	0.1	-2.394e+00	1.0000	12.0	5.17%	1519.3	3.34%
ZNF41(Zf)/HEK293-ZNF41.GFP-ChIP-Seq(GSE58341)/Homer	CCTCATGGTGYCYTWYTCCCTTGTG	0.1	-2.339e+00	1.0000	2.0	0.86%	101.5	0.22%
ZNF189(Zf)/HEK293-ZNF189.GFP-ChIP-Seq(GSE58341)/Homer	TGGAACAGMA	1	-2.287e+00	1.0000	33.0	14.22%	5155.5	11.32%
Rfx1(HTH)/NPC-H3K4me1-ChIP-Seq(GSE16256)/Homer	KGTTGCCATGGCAA	1	-2.275e+00	1.0000	14.0	6.03%	1879.1	4.13%
Gata6(Zf)/HUG1N-GATA6-ChIP-Seq(GSE51936)/Homer	YCTTATCTBN	1	-2.213e+00	1.0000	21.0	9.05%	3084.1	6.77%
ZNF7(Zf)/HepG2-ZNF7.Flag-ChIP-Seq(Encode)/Homer	CTGCCWVCTTTTRTA	1	-2.188e+00	1.0000	15.0	6.47%	2074.6	4.56%
TEAD2(TEA)/Py2T-Tead2-ChIP-Seq(GSE55709)/Homer	CCWGGAATGY	1	-2.185e+00	1.0000	16.0	6.90%	2243.6	4.93%
Barx1(Homeobox)/Stomach-Barx1.3xFlag-ChIP-Seq(GSE69483)/Homer	AAACMATTAN	1	-2.179e+00	1.0000	11.0	4.74%	1419.7	3.12%
Tcf21(bHLH)/ArterySmoothMuscle-Tcf21-ChIP-Seq(GSE61369)/Homer	NAACAGCTGG	1	-2.173e+00	1.0000	42.0	18.10%	6843.2	15.03%
RARa(NR)/K562-RARa-ChIP-Seq(Encode)/Homer	TTGAMCTTTG	1	-2.161e+00	1.0000	74.0	31.90%	12803.5	28.12%
c-Jun-CRE(bZIP)/K562-cJun-ChIP-Seq(GSE31477)/Homer	ATGACGTCATCY	1	-2.106e+00	1.0000	16.0	6.90%	2272.3	4.99%
DMRT1(DM)/Testis-DMRT1-ChIP-Seq(GSE64892)/Homer	TWGHWACAWTGTWDC	1	-2.082e+00	1.0000	5.0	2.16%	513.8	1.13%
PAX5(Paired	Homeobox)/GM12878-PAX5-ChIP-Seq(GSE32465)/Homer	GCAGCCAAGCRTGACH	1	-2.063e+00	1.0000	19.0	8.19%	2802.1	6.15%
Gata2(Zf)/K562-GATA2-ChIP-Seq(GSE18829)/Homer	BBCTTATCTS	1	-2.019e+00	1.0000	16.0	6.90%	2305.1	5.06%
CUX1(Homeobox)/K562-CUX1-ChIP-Seq(GSE92882)/Homer	TATCGATNAN	1	-1.996e+00	1.0000	14.0	6.03%	1974.8	4.34%
PRDM1(Zf)/Hela-PRDM1-ChIP-Seq(GSE31477)/Homer	ACTTTCACTTTC	1	-1.985e+00	1.0000	18.0	7.76%	2663.0	5.85%
Esrrb(NR)/mES-Esrrb-ChIP-Seq(GSE11431)/Homer	KTGACCTTGA	1	-1.984e+00	1.0000	19.0	8.19%	2836.9	6.23%
Ascl1(bHLH)/NeuralTubes-Ascl1-ChIP-Seq(GSE55840)/Homer	NNVVCAGCTGBN	1	-1.980e+00	1.0000	66.0	28.45%	11437.7	25.12%
Cux2(Homeobox)/Liver-Cux2-ChIP-Seq(GSE35985)/Homer	HNRAATCAAT	1	-1.951e+00	1.0000	10.0	4.31%	1323.2	2.91%
Hoxa13(Homeobox)/ChickenMSG-Hoxa13.Flag-ChIP-Seq(GSE86088)/Homer	CYHATAAAAN	1	-1.934e+00	1.0000	54.0	23.28%	9221.4	20.25%
Pknox1(Homeobox)/ES-Prep1-ChIP-Seq(GSE63282)/Homer	SCTGTCAVTCAV	1	-1.927e+00	1.0000	12.0	5.17%	1662.4	3.65%
Otx2(Homeobox)/EpiLC-Otx2-ChIP-Seq(GSE56098)/Homer	NYTAATCCYB	1	-1.859e+00	1.0000	20.0	8.62%	3067.2	6.74%
KLF10(Zf)/HEK293-KLF10.GFP-ChIP-Seq(GSE58341)/Homer	GGGGGTGTGTCC	1	-1.814e+00	1.0000	45.0	19.40%	7635.6	16.77%
Hoxd12(Homeobox)/ChickenMSG-Hoxd12.Flag-ChIP-Seq(GSE86088)/Homer	HDGYAATGAAAN	1	-1.799e+00	1.0000	36.0	15.52%	5984.4	13.14%
Tbx20(T-box)/Heart-Tbx20-ChIP-Seq(GSE29636)/Homer	GGTGYTGACAGS	1	-1.791e+00	1.0000	7.0	3.02%	881.2	1.94%
NeuroD1(bHLH)/Islet-NeuroD1-ChIP-Seq(GSE30298)/Homer	GCCATCTGTT	1	-1.787e+00	1.0000	29.0	12.50%	4715.7	10.36%
Sox9(HMG)/Limb-SOX9-ChIP-Seq(GSE73225)/Homer	AGGVNCCTTTGT	1	-1.784e+00	1.0000	22.0	9.48%	3458.9	7.60%
Sox10(HMG)/SciaticNerve-Sox3-ChIP-Seq(GSE35132)/Homer	CCWTTGTYYB	1	-1.763e+00	1.0000	41.0	17.67%	6930.8	15.22%
Hoxb4(Homeobox)/ES-Hoxb4-ChIP-Seq(GSE34014)/Homer	TGATTRATGGCY	1	-1.739e+00	1.0000	5.0	2.16%	578.8	1.27%
GATA(Zf)	IR3/iTreg-Gata3-ChIP-Seq(GSE20898)/Homer	NNNNNBAGATAWYATCTVHN	1	-1.734e+00	1.0000	4.0	1.72%	427.6	0.94%
EKLF(Zf)/Erythrocyte-Klf1-ChIP-Seq(GSE20478)/Homer	NWGGGTGTGGCY	1	-1.728e+00	1.0000	14.0	6.03%	2077.4	4.56%
En1(Homeobox)/SUM149-EN1-ChIP-Seq(GSE120957)/Homer	NDCTAATTAS	1	-1.716e+00	1.0000	51.0	21.98%	8829.3	19.39%
HEB(bHLH)/mES-Heb-ChIP-Seq(GSE53233)/Homer	VCAGCTGBNN	1	-1.703e+00	1.0000	76.0	32.76%	13576.6	29.82%
Smad2(MAD)/ES-SMAD2-ChIP-Seq(GSE29422)/Homer	CTGTCTGG	1	-1.689e+00	1.0000	57.0	24.57%	9979.9	21.92%
E2A(bHLH)/proBcell-E2A-ChIP-Seq(GSE21978)/Homer	DNRCAGCTGY	1	-1.665e+00	1.0000	62.0	26.72%	10946.4	24.04%
Ascl2(bHLH)/ESC-Ascl2-ChIP-Seq(GSE97712)/Homer	SSRGCAGCTGCH	1	-1.653e+00	1.0000	50.0	21.55%	8692.6	19.09%
TEAD3(TEA)/HepG2-TEAD3-ChIP-Seq(Encode)/Homer	TRCATTCCAG	1	-1.626e+00	1.0000	30.0	12.93%	4997.7	10.98%
NFkB-p65(RHD)/GM12787-p65-ChIP-Seq(GSE19485)/Homer	WGGGGATTTCCC	1	-1.619e+00	1.0000	23.0	9.91%	3728.0	8.19%
PSE(SNAPc)/K562-mStart-Seq/Homer	WAVTCACCMTAASYDAAAAG	1	-1.610e+00	1.0000	10.0	4.31%	1434.3	3.15%
X-box(HTH)/NPC-H3K4me1-ChIP-Seq(GSE16256)/Homer	GGTTGCCATGGCAA	1	-1.603e+00	1.0000	8.0	3.45%	1098.3	2.41%
Tcf7(HMG)/GM12878-TCF7-ChIP-Seq(Encode)/Homer	CTTTGATGTGSB	1	-1.594e+00	1.0000	8.0	3.45%	1101.0	2.42%
ZNF16(Zf)/HEK293-ZNF16.GFP-ChIP-Seq(GSE58341)/Homer	MACCTTCYATGGCTCCCTAKTGCCY	1	-1.568e+00	1.0000	1.0	0.43%	45.6	0.10%
PRDM14(Zf)/H1-PRDM14-ChIP-Seq(GSE22767)/Homer	RGGTCTCTAACY	1	-1.565e+00	1.0000	10.0	4.31%	1450.6	3.19%
Pax8(Paired	Homeobox)/Thyroid-Pax8-ChIP-Seq(GSE26938)/Homer	GTCATGCHTGRCTGS	1	-1.565e+00	1.0000	16.0	6.90%	2500.9	5.49%
ERRg(NR)/Kidney-ESRRG-ChIP-Seq(GSE104905)/Homer	GTGACCTTGRVN	1	-1.553e+00	1.0000	25.0	10.78%	4129.2	9.07%
Hoxa11(Homeobox)/ChickenMSG-Hoxa11.Flag-ChIP-Seq(GSE86088)/Homer	TTTTATGGCM	1	-1.553e+00	1.0000	51.0	21.98%	8964.5	19.69%
ZNF692(Zf)/HEK293-ZNF692.GFP-ChIP-Seq(GSE58341)/Homer	GTGGGCCCCA	1	-1.485e+00	1.0000	11.0	4.74%	1654.3	3.63%
RORg(NR)/Liver-Rorc-ChIP-Seq(GSE101115)/Homer	WAABTAGGTCAV	1	-1.482e+00	1.0000	3.0	1.29%	321.1	0.71%
TEAD4(TEA)/Tropoblast-Tead4-ChIP-Seq(GSE37350)/Homer	CCWGGAATGY	1	-1.462e+00	1.0000	25.0	10.78%	4187.0	9.20%
Atf1(bZIP)/K562-ATF1-ChIP-Seq(GSE31477)/Homer	GATGACGTCA	1	-1.455e+00	1.0000	29.0	12.50%	4928.7	10.82%
CDX4(Homeobox)/ZebrafishEmbryos-Cdx4.Myc-ChIP-Seq(GSE48254)/Homer	NGYCATAAAWCH	1	-1.445e+00	1.0000	19.0	8.19%	3101.9	6.81%
BHLHA15(bHLH)/NIH3T3-BHLHB8.HA-ChIP-Seq(GSE119782)/Homer	NAMCAGCTGK	1	-1.430e+00	1.0000	46.0	19.83%	8127.9	17.85%
CTCF(Zf)/CD4+-CTCF-ChIP-Seq(Barski_et_al.)/Homer	AYAGTGCCMYCTRGTGGCCA	1	-1.416e+00	1.0000	10.0	4.31%	1507.4	3.31%
TCF4(bHLH)/SHSY5Y-TCF4-ChIP-Seq(GSE96915)/Homer	SMCATCTGKH	1	-1.415e+00	1.0000	46.0	19.83%	8140.6	17.88%
MYNN(Zf)/HEK293-MYNN.eGFP-ChIP-Seq(Encode)/Homer	TTCAAAWTAAAAGTC	1	-1.407e+00	1.0000	6.0	2.59%	822.5	1.81%
Tgif1(Homeobox)/mES-Tgif1-ChIP-Seq(GSE55404)/Homer	YTGWCADY	1	-1.396e+00	1.0000	69.0	29.74%	12538.1	27.54%
AR-halfsite(NR)/LNCaP-AR-ChIP-Seq(GSE27824)/Homer	CCAGGAACAG	1	-1.386e+00	1.0000	102.0	43.97%	18928.2	41.57%
CEBP(bZIP)/ThioMac-CEBPb-ChIP-Seq(GSE21512)/Homer	ATTGCGCAAC	1	-1.383e+00	1.0000	17.0	7.33%	2773.4	6.09%
Bapx1(Homeobox)/VertebralCol-Bapx1-ChIP-Seq(GSE36672)/Homer	TTRAGTGSYK	1	-1.378e+00	1.0000	53.0	22.84%	9501.5	20.87%
PRDM10(Zf)/HEK293-PRDM10.eGFP-ChIP-Seq(Encode)/Homer	TGGTACATTCCA	1	-1.367e+00	1.0000	19.0	8.19%	3146.9	6.91%
REST-NRSF(Zf)/Jurkat-NRSF-ChIP-Seq/Homer	GGMGCTGTCCATGGTGCTGA	1	-1.365e+00	1.0000	1.0	0.43%	57.4	0.13%
Cdx2(Homeobox)/mES-Cdx2-ChIP-Seq(GSE14586)/Homer	GYMATAAAAH	1	-1.357e+00	1.0000	13.0	5.60%	2065.0	4.54%
Nr5a2(NR)/mES-Nr5a2-ChIP-Seq(GSE19019)/Homer	BTCAAGGTCA	1	-1.319e+00	1.0000	15.0	6.47%	2445.5	5.37%
Smad4(MAD)/ESC-SMAD4-ChIP-Seq(GSE29422)/Homer	VBSYGTCTGG	1	-1.318e+00	1.0000	57.0	24.57%	10322.3	22.67%
Twist2(bHLH)/Myoblast-Twist2.Ty1-ChIP-Seq(GSE127998)/Homer	MCAGCTGBYH	1	-1.312e+00	1.0000	55.0	23.71%	9946.5	21.84%
Meis1(Homeobox)/MastCells-Meis1-ChIP-Seq(GSE48085)/Homer	VGCTGWCAVB	1	-1.308e+00	1.0000	46.0	19.83%	8238.0	18.09%
HNF6(Homeobox)/Liver-Hnf6-ChIP-Seq(ERP000394)/Homer	NTATYGATCH	1	-1.307e+00	1.0000	11.0	4.74%	1730.6	3.80%
SF1(NR)/H295R-Nr5a1-ChIP-Seq(GSE44220)/Homer	CAAGGHCANV	1	-1.292e+00	1.0000	11.0	4.74%	1737.7	3.82%
TEAD(TEA)/Fibroblast-PU.1-ChIP-Seq(Unpublished)/Homer	YCWGGAATGY	1	-1.272e+00	1.0000	15.0	6.47%	2470.4	5.43%
HNF1b(Homeobox)/PDAC-HNF1B-ChIP-Seq(GSE64557)/Homer	GTTAATNATTAA	1	-1.264e+00	1.0000	4.0	1.72%	526.6	1.16%
NeuroG2(bHLH)/Fibroblast-NeuroG2-ChIP-Seq(GSE75910)/Homer	ACCATCTGTT	1	-1.245e+00	1.0000	45.0	19.40%	8106.1	17.80%
ZNF382(Zf)/HEK293-ZNF382.GFP-ChIP-Seq(GSE58341)/Homer	GNCTGTASTRNTGBCTCHTT	1	-1.242e+00	1.0000	1.0	0.43%	66.8	0.15%
p73(p53)/Trachea-p73-ChIP-Seq(PRJNA310161)/Homer	NRRRCAWGTCCDGRCATGYY	1	-1.225e+00	1.0000	2.0	0.86%	211.7	0.46%
Nr5a2(NR)/Pancreas-LRH1-ChIP-Seq(GSE34295)/Homer	BTCAAGGTCA	1	-1.216e+00	1.0000	18.0	7.76%	3054.1	6.71%
GSC(Homeobox)/FrogEmbryos-GSC-ChIP-Seq(DRA000576)/Homer	RGGATTAR	1	-1.208e+00	1.0000	24.0	10.34%	4175.9	9.17%
COUP-TFII(NR)/K562-NR2F1-ChIP-Seq(Encode)/Homer	GKBCARAGGTCA	1	-1.208e+00	1.0000	47.0	20.26%	8524.8	18.72%
PBX2(Homeobox)/K562-PBX2-ChIP-Seq(Encode)/Homer	RTGATTKATRGN	1	-1.186e+00	1.0000	16.0	6.90%	2703.1	5.94%
Zfp281(Zf)/ES-Zfp281-ChIP-Seq(GSE81042)/Homer	CCCCTCCCCCAC	1	-1.168e+00	1.0000	23.0	9.91%	4017.8	8.82%
Hoxc9(Homeobox)/Ainv15-Hoxc9-ChIP-Seq(GSE21812)/Homer	GGCCATAAATCA	1	-1.144e+00	1.0000	10.0	4.31%	1626.6	3.57%
Smad3(MAD)/NPC-Smad3-ChIP-Seq(GSE36673)/Homer	TWGTCTGV	1	-1.130e+00	1.0000	85.0	36.64%	15935.0	35.00%
HINFP(Zf)/K562-HINFP.eGFP-ChIP-Seq(Encode)/Homer	TWVGGTCCGC	1	-1.129e+00	1.0000	36.0	15.52%	6505.5	14.29%
ZBTB18(Zf)/HEK293-ZBTB18.GFP-ChIP-Seq(GSE58341)/Homer	AACATCTGGA	1	-1.114e+00	1.0000	16.0	6.90%	2748.5	6.04%
TATA-Box(TBP)/Promoter/Homer	CCTTTTAWAGSC	1	-1.113e+00	1.0000	37.0	15.95%	6710.5	14.74%
AP-2alpha(AP2)/Hela-AP2alpha-ChIP-Seq(GSE31477)/Homer	ATGCCCTGAGGC	1	-1.106e+00	1.0000	54.0	23.28%	9972.2	21.90%
ETS:E-box(ETS	bHLH)/HPC7-Scl-ChIP-Seq(GSE22178)/Homer	AGGAARCAGCTG	1	-1.105e+00	1.0000	4.0	1.72%	569.3	1.25%
Ptf1a(bHLH)/Panc1-Ptf1a-ChIP-Seq(GSE47459)/Homer	ACAGCTGTTN	1	-1.101e+00	1.0000	89.0	38.36%	16750.2	36.79%
Erra(NR)/HepG2-Erra-ChIP-Seq(GSE31477)/Homer	CAAAGGTCAG	1	-1.093e+00	1.0000	66.0	28.45%	12301.8	27.02%
Dlx3(Homeobox)/Kerainocytes-Dlx3-ChIP-Seq(GSE89884)/Homer	NDGTAATTAC	1	-1.088e+00	1.0000	13.0	5.60%	2207.6	4.85%
PBX1(Homeobox)/MCF7-PBX1-ChIP-Seq(GSE28007)/Homer	GSCTGTCACTCA	1	-1.048e+00	1.0000	4.0	1.72%	586.1	1.29%
Rfx6(HTH)/Min6b1-Rfx6.HA-ChIP-Seq(GSE62844)/Homer	TGTTKCCTAGCAACM	1	-1.019e+00	1.0000	43.0	18.53%	7954.3	17.47%
DLX1(Homeobox)/BasalGanglia-Dlx1-ChIP-seq(GSE124936)/Homer	NSNNTAATTA	1	-1.016e+00	1.0000	28.0	12.07%	5086.9	11.17%
IRF:BATF(IRF:bZIP)/pDC-Irf8-ChIP-Seq(GSE66899)/Homer	CTTTCANTATGACTV	1	-1.011e+00	1.0000	3.0	1.29%	421.3	0.93%
Zac1(Zf)/Neuro2A-Plagl1-ChIP-Seq(GSE75942)/Homer	HAWGRGGCCM	1	-1.000e+00	1.0000	117.0	50.43%	22359.9	49.11%
NF1-halfsite(CTF)/LNCaP-NF1-ChIP-Seq(Unpublished)/Homer	YTGCCAAG	1	-1.000e+00	1.0000	59.0	25.43%	11062.4	24.29%
VDR(NR)	DR3/GM10855-VDR+vitD-ChIP-Seq(GSE22484)/Homer	ARAGGTCANWGAGTTCANNN	1	-9.986e-01	1.0000	6.0	2.59%	963.5	2.12%
COUP-TFII(NR)/Artia-Nr2f2-ChIP-Seq(GSE46497)/Homer	AGRGGTCA	1	-9.898e-01	1.0000	54.0	23.28%	10108.5	22.20%
LEF1(HMG)/H1-LEF1-ChIP-Seq(GSE64758)/Homer	CCTTTGATST	1	-9.897e-01	1.0000	14.0	6.03%	2454.8	5.39%
BORIS(Zf)/K562-CTCFL-ChIP-Seq(GSE32465)/Homer	CNNBRGCGCCCCCTGSTGGC	1	-9.846e-01	1.0000	21.0	9.05%	3781.3	8.30%
Zic2(Zf)/ESC-Zic2-ChIP-Seq(SRP197560)/Homer	CHCAGCRGGRGG	1	-9.789e-01	1.0000	29.0	12.50%	5311.3	11.66%
PR(NR)/T47D-PR-ChIP-Seq(GSE31130)/Homer	VAGRACAKNCTGTBC	1	-9.751e-01	1.0000	47.0	20.26%	8774.5	19.27%
CRX(Homeobox)/Retina-Crx-ChIP-Seq(GSE20012)/Homer	GCTAATCC	1	-9.743e-01	1.0000	54.0	23.28%	10127.5	22.24%
Gata1(Zf)/K562-GATA1-ChIP-Seq(GSE18829)/Homer	SAGATAAGRV	1	-9.697e-01	1.0000	12.0	5.17%	2091.2	4.59%
Sox3(HMG)/NPC-Sox3-ChIP-Seq(GSE33059)/Homer	CCWTTGTY	1	-9.522e-01	1.0000	39.0	16.81%	7258.3	15.94%
EAR2(NR)/K562-NR2F6-ChIP-Seq(Encode)/Homer	NRBCARRGGTCA	1	-8.998e-01	1.0000	40.0	17.24%	7510.3	16.49%
Hoxa9(Homeobox)/ChickenMSG-Hoxa9.Flag-ChIP-Seq(GSE86088)/Homer	RGCAATNAAA	1	-8.970e-01	1.0000	60.0	25.86%	11390.3	25.01%
SCL(bHLH)/HPC7-Scl-ChIP-Seq(GSE13511)/Homer	AVCAGCTG	1	-8.882e-01	1.0000	130.0	56.03%	25079.4	55.08%
NFIL3(bZIP)/HepG2-NFIL3-ChIP-Seq(Encode)/Homer	VTTACGTAAYNNNNN	1	-8.832e-01	1.0000	17.0	7.33%	3100.7	6.81%
PAX6(Paired	Homeobox)/Forebrain-Pax6-ChIP-Seq(GSE66961)/Homer	NGTGTTCAVTSAAGCGKAAA	1	-8.712e-01	1.0000	3.0	1.29%	461.5	1.01%
Sox21(HMG)/ESC-SOX21-ChIP-Seq(GSE110505)/Homer	BCCWTTGTBYKV	1	-8.608e-01	1.0000	40.0	17.24%	7556.0	16.59%
GLIS3(Zf)/Thyroid-Glis3.GFP-ChIP-Seq(GSE103297)/Homer	CTCCCTGGGAGGCCN	1	-8.577e-01	1.0000	85.0	36.64%	16318.6	35.84%
DLX2(Homeobox)/BasalGanglia-Dlx2-ChIP-seq(GSE124936)/Homer	NNNTAATTAS	1	-8.497e-01	1.0000	30.0	12.93%	5633.2	12.37%
JunD(bZIP)/K562-JunD-ChIP-Seq/Homer	ATGACGTCATCN	1	-8.393e-01	1.0000	7.0	3.02%	1223.8	2.69%
Brn2(POU	Homeobox)/NPC-Brn2-ChIP-Seq(GSE35496)/Homer	ATGAATATTC	1	-8.370e-01	1.0000	2.0	0.86%	288.2	0.63%
RORa(NR)/Liver-Rora-ChIP-Seq(GSE101115)/Homer	AAWCTAGGTCARDNN	1	-8.366e-01	1.0000	3.0	1.29%	472.3	1.04%
Eomes(T-box)/H9-Eomes-ChIP-Seq(GSE26097)/Homer	ATTAACACCT	1	-8.170e-01	1.0000	46.0	19.83%	8776.5	19.27%
GATA:SCL(Zf	bHLH)/Ter119-SCL-ChIP-Seq(GSE18720)/Homer	CRGCTGBNGNSNNSAGATAA	1	-7.976e-01	1.0000	3.0	1.29%	485.5	1.07%
NPAS(bHLH)/Liver-NPAS-ChIP-Seq(GSE39860)/Homer	NVCACGTG	1	-7.928e-01	1.0000	40.0	17.24%	7640.6	16.78%
THRb(NR)/HepG2-THRb.Flag-ChIP-Seq(Encode)/Homer	GGTCACCTGAGGTCA	1	-7.817e-01	1.0000	23.0	9.91%	4348.3	9.55%
Olig2(bHLH)/Neuron-Olig2-ChIP-Seq(GSE30882)/Homer	RCCATMTGTT	1	-7.768e-01	1.0000	47.0	20.26%	9025.4	19.82%
Hand2(bHLH)/Mesoderm-Hand2-ChIP-Seq(GSE61475)/Homer	TGACANARRCCAGRC	1	-7.741e-01	1.0000	12.0	5.17%	2223.9	4.88%
Tbox:Smad(T-box	MAD)/ESCd5-Smad2_3-ChIP-Seq(GSE29422)/Homer	AGGTGHCAGACA	1	-7.727e-01	1.0000	4.0	1.72%	684.1	1.50%
ZNF317(Zf)/HEK293-ZNF317.GFP-ChIP-Seq(GSE58341)/Homer	GTCWGCTGTYYCTCT	1	-7.724e-01	1.0000	2.0	0.86%	306.0	0.67%
Gata4(Zf)/Heart-Gata4-ChIP-Seq(GSE35151)/Homer	NBWGATAAGR	1	-7.689e-01	1.0000	19.0	8.19%	3584.5	7.87%
ERE(NR)	IR3/MCF7-ERa-ChIP-Seq(Unpublished)/Homer	VAGGTCACNSTGACC	1	-7.661e-01	1.0000	7.0	3.02%	1263.8	2.78%
AP-2gamma(AP2)/MCF7-TFAP2C-ChIP-Seq(GSE21234)/Homer	SCCTSAGGSCAW	1	-7.632e-01	1.0000	66.0	28.45%	12755.1	28.01%
Brachyury(T-box)/Mesoendoderm-Brachyury-ChIP-exo(GSE54963)/Homer	ANTTMRCASBNNNGTGYKAAN	1	-7.543e-01	1.0000	5.0	2.16%	884.2	1.94%
E2F(E2F)/Hela-CellCycle-Expression/Homer	TTSGCGCGAAAA	1	-7.519e-01	1.0000	6.0	2.59%	1078.5	2.37%
RUNX-AML(Runt)/CD4+-PolII-ChIP-Seq(Barski_et_al.)/Homer	GCTGTGGTTW	1	-7.383e-01	1.0000	15.0	6.47%	2834.6	6.23%
RARg(NR)/ES-RARg-ChIP-Seq(GSE30538)/Homer	AGGTCAAGGTCA	1	-7.312e-01	1.0000	1.0	0.43%	128.7	0.28%
FOXM1(Forkhead)/MCF7-FOXM1-ChIP-Seq(GSE72977)/Homer	TRTTTACTTW	1	-7.280e-01	1.0000	17.0	7.33%	3233.7	7.10%
ZNF264(Zf)/HEK293-ZNF264.GFP-ChIP-Seq(GSE58341)/Homer	RGGGCACTAACY	1	-7.204e-01	1.0000	23.0	9.91%	4412.9	9.69%
Duxbl(Homeobox)/NIH3T3-Duxbl.HA-ChIP-Seq(GSE119782)/Homer	TAAYCYAATCAA	1	-7.169e-01	1.0000	2.0	0.86%	321.5	0.71%
STAT6(Stat)/CD4-Stat6-ChIP-Seq(GSE22104)/Homer	ABTTCYYRRGAA	1	-7.132e-01	1.0000	12.0	5.17%	2270.5	4.99%
E2F7(E2F)/Hela-E2F7-ChIP-Seq(GSE32673)/Homer	VDTTTCCCGCCA	1	-6.798e-01	1.0000	14.0	6.03%	2690.4	5.91%
STAT6(Stat)/Macrophage-Stat6-ChIP-Seq(GSE38377)/Homer	TTCCKNAGAA	1	-6.610e-01	1.0000	12.0	5.17%	2313.9	5.08%
ZNF467(Zf)/HEK293-ZNF467.GFP-ChIP-Seq(GSE58341)/Homer	TGGGGAAGGGCM	1	-6.523e-01	1.0000	61.0	26.29%	11958.8	26.26%
Unknown(Homeobox)/Limb-p300-ChIP-Seq/Homer	SSCMATWAAA	1	-6.487e-01	1.0000	13.0	5.60%	2521.3	5.54%
RAR:RXR(NR)	DR0/ES-RAR-ChIP-Seq(GSE56893)/Homer	AGGTCAAGGTCA	1	-6.478e-01	1.0000	3.0	1.29%	542.1	1.19%
ZNF416(Zf)/HEK293-ZNF416.GFP-ChIP-Seq(GSE58341)/Homer	WDNCTGGGCA	1	-6.465e-01	1.0000	48.0	20.69%	9414.6	20.68%
Tbr1(T-box)/Cortex-Tbr1-ChIP-Seq(GSE71384)/Homer	AAGGTGTKAA	1	-6.449e-01	1.0000	29.0	12.50%	5679.4	12.47%
Rfx2(HTH)/LoVo-RFX2-ChIP-Seq(GSE49402)/Homer	GTTGCCATGGCAACM	1	-6.295e-01	1.0000	7.0	3.02%	1348.6	2.96%
NPAS2(bHLH)/Liver-NPAS2-ChIP-Seq(GSE39860)/Homer	KCCACGTGAC	1	-6.205e-01	1.0000	31.0	13.36%	6106.1	13.41%
Reverb(NR)	DR2/RAW-Reverba.biotin-ChIP-Seq(GSE45914)/Homer	GTRGGTCASTGGGTCA	1	-6.159e-01	1.0000	4.0	1.72%	757.0	1.66%
FOXA1(Forkhead)/MCF7-FOXA1-ChIP-Seq(GSE26831)/Homer	WAAGTAAACA	1	-6.089e-01	1.0000	15.0	6.47%	2955.4	6.49%
Tbx21(T-box)/GM12878-TBX21-ChIP-Seq(Encode)/Homer	AGGTGTGAAA	1	-6.050e-01	1.0000	20.0	8.62%	3951.7	8.68%
Bcl6(Zf)/Liver-Bcl6-ChIP-Seq(GSE31578)/Homer	NNNCTTTCCAGGAAA	1	-5.984e-01	1.0000	36.0	15.52%	7125.5	15.65%
FOXA1:AR(Forkhead	NR)/LNCAP-AR-ChIP-Seq(GSE27824)/Homer	AGTAAACAAAAAAGAACAND	1	-5.931e-01	1.0000	1.0	0.43%	157.7	0.35%
GATA(Zf)	IR4/iTreg-Gata3-ChIP-Seq(GSE20898)/Homer	NAGATWNBNATCTNN	1	-5.890e-01	1.0000	1.0	0.43%	158.4	0.35%
PPARa(NR)	DR1/Liver-Ppara-ChIP-Seq(GSE47954)/Homer	VNAGGKCAAAGGTCA	1	-5.797e-01	1.0000	32.0	13.79%	6362.8	13.97%
PRDM15(Zf)/ESC-Prdm15-ChIP-Seq(GSE73694)/Homer	YCCDNTCCAGGTTTT	1	-5.693e-01	1.0000	36.0	15.52%	7170.4	15.75%
Sox7(HMG)/ESC-Sox7-ChIP-Seq(GSE133899)/Homer	VVRRAACAATGG	1	-5.616e-01	1.0000	6.0	2.59%	1194.2	2.62%
LXRE(NR)	DR4/RAW-LXRb.biotin-ChIP-Seq(GSE21512)/Homer	RGGTTACTANAGGTCA	1	-5.536e-01	1.0000	1.0	0.43%	167.4	0.37%
E2F6(E2F)/Hela-E2F6-ChIP-Seq(GSE31477)/Homer	GGCGGGAARN	1	-5.523e-01	1.0000	52.0	22.41%	10364.4	22.76%
ZNF675(Zf)/HEK293-ZNF675.GFP-ChIP-Seq(GSE58341)/Homer	ARGAGGMCAAAATGW	1	-5.523e-01	1.0000	3.0	1.29%	586.9	1.29%
Hnf6b(Homeobox)/LNCaP-Hnf6b-ChIP-Seq(GSE106305)/Homer	TATTGAYY	1	-5.414e-01	1.0000	13.0	5.60%	2625.2	5.77%
E2F3(E2F)/MEF-E2F3-ChIP-Seq(GSE71376)/Homer	BTKGGCGGGAAA	1	-5.336e-01	1.0000	59.0	25.43%	11783.9	25.88%
BMYB(HTH)/Hela-BMYB-ChIP-Seq(GSE27030)/Homer	NHAACBGYYV	1	-5.256e-01	1.0000	43.0	18.53%	8631.8	18.96%
c-Myc(bHLH)/mES-cMyc-ChIP-Seq(GSE11431)/Homer	VVCCACGTGG	1	-5.241e-01	1.0000	14.0	6.03%	2845.1	6.25%
RBPJ:Ebox(?	bHLH)/Panc1-Rbpj1-ChIP-Seq(GSE47459)/Homer	GGGRAARRGRMCAGMTG	1	-5.090e-01	1.0000	10.0	4.31%	2051.7	4.51%
Pdx1(Homeobox)/Islet-Pdx1-ChIP-Seq(SRA008281)/Homer	YCATYAATCA	1	-5.004e-01	1.0000	14.0	6.03%	2873.0	6.31%
Foxa2(Forkhead)/Liver-Foxa2-ChIP-Seq(GSE25694)/Homer	CYTGTTTACWYW	1	-4.998e-01	1.0000	13.0	5.60%	2670.2	5.86%
RORgt(NR)/EL4-RORgt.Flag-ChIP-Seq(GSE56019)/Homer	AAYTAGGTCA	1	-4.986e-01	1.0000	2.0	0.86%	401.9	0.88%
RORgt(NR)/EL4-RORgt.Flag-ChIP-Seq(GSE56019)/Homer	AAYTAGGTCA	1	-4.986e-01	1.0000	2.0	0.86%	401.9	0.88%
Mouse_Recombination_Hotspot(Zf)/Testis-DMC1-ChIP-Seq(GSE24438)/Homer	ACTYKNATTCGTGNTACTTC	1	-4.973e-01	1.0000	1.0	0.43%	183.1	0.40%
FOXA1(Forkhead)/LNCAP-FOXA1-ChIP-Seq(GSE27824)/Homer	WAAGTAAACA	1	-4.872e-01	1.0000	18.0	7.76%	3697.3	8.12%
Maz(Zf)/HepG2-Maz-ChIP-Seq(GSE31477)/Homer	GGGGGGGG	1	-4.767e-01	1.0000	122.0	52.59%	24304.3	53.38%
ZSCAN22(Zf)/HEK293-ZSCAN22.GFP-ChIP-Seq(GSE58341)/Homer	SMCAGTCWGAKGGAGGAGGC	1	-4.753e-01	1.0000	4.0	1.72%	840.5	1.85%
RUNX2(Runt)/PCa-RUNX2-ChIP-Seq(GSE33889)/Homer	NWAACCACADNN	1	-4.688e-01	1.0000	15.0	6.47%	3113.2	6.84%
Six2(Homeobox)/NephronProgenitor-Six2-ChIP-Seq(GSE39837)/Homer	GWAAYHTGAKMC	1	-4.677e-01	1.0000	21.0	9.05%	4330.2	9.51%
IRF4(IRF)/GM12878-IRF4-ChIP-Seq(GSE32465)/Homer	ACTGAAACCA	1	-4.668e-01	1.0000	9.0	3.88%	1888.7	4.15%
Tbet(T-box)/CD8-Tbet-ChIP-Seq(GSE33802)/Homer	AGGTGTGAAM	1	-4.647e-01	1.0000	19.0	8.19%	3931.0	8.63%
NFE2L2(bZIP)/HepG2-NFE2L2-ChIP-Seq(Encode)/Homer	AWWWTGCTGAGTCAT	1	-4.627e-01	1.0000	1.0	0.43%	194.5	0.43%
Slug(Zf)/Mesoderm-Snai2-ChIP-Seq(GSE61475)/Homer	SNGCACCTGCHS	1	-4.549e-01	1.0000	19.0	8.19%	3944.8	8.66%
PAX3:FKHR-fusion(Paired	Homeobox)/Rh4-PAX3:FKHR-ChIP-Seq(GSE19063)/Homer	ACCRTGACTAATTNN	1	-4.544e-01	1.0000	3.0	1.29%	640.8	1.41%
MNT(bHLH)/HepG2-MNT-ChIP-Seq(Encode)/Homer	DGCACACGTG	1	-4.512e-01	1.0000	24.0	10.34%	4961.2	10.90%
Nrf2(bZIP)/Lymphoblast-Nrf2-ChIP-Seq(GSE37589)/Homer	HTGCTGAGTCAT	1	-4.423e-01	1.0000	1.0	0.43%	201.2	0.44%
GATA3(Zf)	DR4/iTreg-Gata3-ChIP-Seq(GSE20898)/Homer	AGATGKDGAGATAAG	1	-4.394e-01	1.0000	1.0	0.43%	202.3	0.44%
Bcl11a(Zf)/HSPC-BCL11A-ChIP-Seq(GSE104676)/Homer	TYTGACCASWRG	1	-4.339e-01	1.0000	16.0	6.90%	3363.8	7.39%
RAR:RXR(NR)	DR5/ES-RAR-ChIP-Seq(GSE56893)/Homer	RGGTCADNNAGAGGTCAV	1	-4.338e-01	1.0000	1.0	0.43%	204.3	0.45%
NFkB-p65-Rel(RHD)/ThioMac-LPS-Expression(GSE23622)/Homer	GGAAATTCCC	1	-4.326e-01	1.0000	2.0	0.86%	433.4	0.95%
HIC1(Zf)/Treg-ZBTB29-ChIP-Seq(GSE99889)/Homer	TGCCAGCB	1	-4.276e-01	1.0000	76.0	32.76%	15381.3	33.78%
Tgif2(Homeobox)/mES-Tgif2-ChIP-Seq(GSE55404)/Homer	TGTCANYT	1	-4.256e-01	1.0000	69.0	29.74%	14000.7	30.75%
Hoxd10(Homeobox)/ChickenMSG-Hoxd10.Flag-ChIP-Seq(GSE86088)/Homer	GGCMATGAAA	1	-4.239e-01	1.0000	22.0	9.48%	4600.1	10.10%
Sox6(HMG)/Myotubes-Sox6-ChIP-Seq(GSE32627)/Homer	CCATTGTTNY	1	-4.235e-01	1.0000	30.0	12.93%	6219.5	13.66%
PPARE(NR)	DR1/3T3L1-Pparg-ChIP-Seq(GSE13511)/Homer	TGACCTTTGCCCCA	1	-4.188e-01	1.0000	29.0	12.50%	6026.2	13.23%
WT1(Zf)/Kidney-WT1-ChIP-Seq(GSE90016)/Homer	MCTCCCMCRCAB	1	-4.186e-01	1.0000	44.0	18.97%	9041.0	19.86%
HIF-1a(bHLH)/MCF7-HIF1a-ChIP-Seq(GSE28352)/Homer	TACGTGCV	1	-4.165e-01	1.0000	9.0	3.88%	1942.0	4.26%
Egr1(Zf)/K562-Egr1-ChIP-Seq(GSE32465)/Homer	TGCGTGGGYG	1	-4.163e-01	1.0000	55.0	23.71%	11241.5	24.69%
Zfp57(Zf)/H1-ZFP57.HA-ChIP-Seq(GSE115387)/Homer	NANTGCSGCA	1	-3.995e-01	1.0000	29.0	12.50%	6062.7	13.31%
Fra2(bZIP)/Striatum-Fra2-ChIP-Seq(GSE43429)/Homer	GGATGACTCATC	1	-3.979e-01	1.0000	9.0	3.88%	1962.3	4.31%
Hoxa10(Homeobox)/ChickenMSG-Hoxa10.Flag-ChIP-Seq(GSE86088)/Homer	GGYAATGAAA	1	-3.944e-01	1.0000	9.0	3.88%	1966.8	4.32%
STAT4(Stat)/CD4-Stat4-ChIP-Seq(GSE22104)/Homer	NYTTCCWGGAAR	1	-3.854e-01	1.0000	23.0	9.91%	4869.9	10.69%
Bach2(bZIP)/OCILy7-Bach2-ChIP-Seq(GSE44420)/Homer	TGCTGAGTCA	1	-3.849e-01	1.0000	4.0	1.72%	907.8	1.99%
Znf263(Zf)/K562-Znf263-ChIP-Seq(GSE31477)/Homer	CVGTSCTCCC	1	-3.839e-01	1.0000	88.0	37.93%	17868.6	39.24%
Foxf1(Forkhead)/Lung-Foxf1-ChIP-Seq(GSE77951)/Homer	WWATRTAAACAN	1	-3.745e-01	1.0000	14.0	6.03%	3036.9	6.67%
AP-1(bZIP)/ThioMac-PU.1-ChIP-Seq(GSE21512)/Homer	VTGACTCATC	1	-3.731e-01	1.0000	13.0	5.60%	2830.6	6.22%
ZNF341(Zf)/EBV-ZNF341-ChIP-Seq(GSE113194)/Homer	GGAACAGCCG	1	-3.675e-01	1.0000	24.0	10.34%	5106.5	11.21%
Zfp809(Zf)/ES-Zfp809-ChIP-Seq(GSE70799)/Homer	GGGGCTYGKCTGGGA	1	-3.663e-01	1.0000	15.0	6.47%	3256.6	7.15%
Brn1(POU	Homeobox)/NPC-Brn1-ChIP-Seq(GSE35496)/Homer	TATGCWAATBAV	1	-3.519e-01	1.0000	5.0	2.16%	1156.4	2.54%
Pit1+1bp(Homeobox)/GCrat-Pit1-ChIP-Seq(GSE58009)/Homer	ATGCATAATTCA	1	-3.433e-01	1.0000	4.0	1.72%	943.3	2.07%
CRE(bZIP)/Promoter/Homer	CSGTGACGTCAC	1	-3.394e-01	1.0000	15.0	6.47%	3299.5	7.25%
Foxo1(Forkhead)/RAW-Foxo1-ChIP-Seq(Fan_et_al.)/Homer	CTGTTTAC	1	-3.392e-01	1.0000	41.0	17.67%	8620.2	18.93%
p63(p53)/Keratinocyte-p63-ChIP-Seq(GSE17611)/Homer	NNDRCATGYCYNRRCATGYH	1	-3.334e-01	1.0000	7.0	3.02%	1612.6	3.54%
MafF(bZIP)/HepG2-MafF-ChIP-Seq(GSE31477)/Homer	HWWGTCAGCAWWTTT	1	-3.317e-01	1.0000	3.0	1.29%	727.2	1.60%
ZBTB12(Zf)/HEK293-ZBTB12.GFP-ChIP-Seq(GSE58341)/Homer	NGNTCTAGAACCNGV	1	-3.302e-01	1.0000	10.0	4.31%	2260.4	4.96%
KLF14(Zf)/HEK293-KLF14.GFP-ChIP-Seq(GSE58341)/Homer	RGKGGGCGKGGC	1	-3.292e-01	1.0000	142.0	61.21%	28608.5	62.83%
MafB(bZIP)/BMM-Mafb-ChIP-Seq(GSE75722)/Homer	WNTGCTGASTCAGCANWTTY	1	-3.250e-01	1.0000	6.0	2.59%	1404.4	3.08%
Prop1(Homeobox)/GHFT1-PROP1.biotin-ChIP-Seq(GSE77302)/Homer	NTAATBNAATTA	1	-3.201e-01	1.0000	8.0	3.45%	1845.1	4.05%
Tcfcp2l1(CP2)/mES-Tcfcp2l1-ChIP-Seq(GSE11431)/Homer	NRAACCRGTTYRAACCRGYT	1	-3.191e-01	1.0000	4.0	1.72%	966.5	2.12%
HRE(HSF)/Striatum-HSF1-ChIP-Seq(GSE38000)/Homer	TTCTAGAABNTTCTA	1	-3.170e-01	1.0000	4.0	1.72%	968.7	2.13%
Sox15(HMG)/CPA-Sox15-ChIP-Seq(GSE62909)/Homer	RAACAATGGN	1	-3.120e-01	1.0000	19.0	8.19%	4182.5	9.19%
Snail1(Zf)/LS174T-SNAIL1.HA-ChIP-Seq(GSE127183)/Homer	TRCACCTGCY	1	-3.082e-01	1.0000	26.0	11.21%	5638.1	12.38%
Atf3(bZIP)/GBM-ATF3-ChIP-Seq(GSE33912)/Homer	DATGASTCATHN	1	-3.025e-01	1.0000	11.0	4.74%	2516.0	5.53%
Oct6(POU	Homeobox)/NPC-Pou3f1-ChIP-Seq(GSE35496)/Homer	WATGCAAATGAG	1	-2.943e-01	1.0000	6.0	2.59%	1441.2	3.17%
LRF(Zf)/Erythroblasts-ZBTB7A-ChIP-Seq(GSE74977)/Homer	AAGACCCYYN	1	-2.918e-01	1.0000	89.0	38.36%	18350.5	40.30%
EBF1(EBF)/Near-E2A-ChIP-Seq(GSE21512)/Homer	GTCCCCWGGGGA	1	-2.910e-01	1.0000	52.0	22.41%	10971.1	24.09%
FOXP1(Forkhead)/H9-FOXP1-ChIP-Seq(GSE31006)/Homer	NYYTGTTTACHN	1	-2.834e-01	1.0000	6.0	2.59%	1455.2	3.20%
GFY(?)/Promoter/Homer	ACTACAATTCCC	1	-2.817e-01	1.0000	7.0	3.02%	1679.0	3.69%
ZEB1(Zf)/PDAC-ZEB1-ChIP-Seq(GSE64557)/Homer	VCAGGTRDRY	1	-2.813e-01	1.0000	48.0	20.69%	10193.5	22.39%
AMYB(HTH)/Testes-AMYB-ChIP-Seq(GSE44588)/Homer	TGGCAGTTGG	1	-2.806e-01	1.0000	41.0	17.67%	8776.1	19.27%
Oct4(POU	Homeobox)/mES-Oct4-ChIP-Seq(GSE11431)/Homer	ATTTGCATAW	1	-2.761e-01	1.0000	7.0	3.02%	1687.1	3.70%
NF-E2(bZIP)/K562-NFE2-ChIP-Seq(GSE31477)/Homer	GATGACTCAGCA	1	-2.760e-01	1.0000	1.0	0.43%	278.9	0.61%
Six4(Homeobox)/MCF7-SIX4-ChIP-Seq(Encode)/Homer	TGWAAYCTGABACCB	1	-2.727e-01	1.0000	1.0	0.43%	280.8	0.62%
HLF(bZIP)/HSC-HLF.Flag-ChIP-Seq(GSE69817)/Homer	RTTATGYAAB	1	-2.638e-01	1.0000	12.0	5.17%	2796.9	6.14%
Fosl2(bZIP)/3T3L1-Fosl2-ChIP-Seq(GSE56872)/Homer	NATGASTCABNN	1	-2.627e-01	1.0000	6.0	2.59%	1483.3	3.26%
Chop(bZIP)/MEF-Chop-ChIP-Seq(GSE35681)/Homer	ATTGCATCAT	1	-2.525e-01	1.0000	3.0	1.29%	802.0	1.76%
MYB(HTH)/ERMYB-Myb-ChIPSeq(GSE22095)/Homer	GGCVGTTR	1	-2.522e-01	1.0000	52.0	22.41%	11095.7	24.37%
Pitx1:Ebox(Homeobox	bHLH)/Hindlimb-Pitx1-ChIP-Seq(GSE41591)/Homer	YTAATTRAWWCCAGATGT	1	-2.477e-01	1.0000	2.0	0.86%	561.1	1.23%
RXR(NR)	DR1/3T3L1-RXR-ChIP-Seq(GSE13511)/Homer	TAGGGCAAAGGTCA	1	-2.440e-01	1.0000	36.0	15.52%	7863.1	17.27%
HOXA2(Homeobox)/mES-Hoxa2-ChIP-Seq(Donaldson_et_al.)/Homer	GYCATCMATCAT	1	-2.427e-01	1.0000	1.0	0.43%	300.2	0.66%
Sp5(Zf)/mES-Sp5.Flag-ChIP-Seq(GSE72989)/Homer	RGKGGGCGGAGC	1	-2.361e-01	1.0000	110.0	47.41%	22698.3	49.85%
Sox2(HMG)/mES-Sox2-ChIP-Seq(GSE11431)/Homer	BCCATTGTTC	1	-2.342e-01	1.0000	16.0	6.90%	3715.4	8.16%
RFX(HTH)/K562-RFX3-ChIP-Seq(SRA012198)/Homer	CGGTTGCCATGGCAAC	1	-2.311e-01	1.0000	5.0	2.16%	1300.1	2.86%
Fra1(bZIP)/BT549-Fra1-ChIP-Seq(GSE46166)/Homer	NNATGASTCATH	1	-2.289e-01	1.0000	9.0	3.88%	2207.5	4.85%
Arnt:Ahr(bHLH)/MCF7-Arnt-ChIP-Seq(Lo_et_al.)/Homer	TBGCACGCAA	1	-2.271e-01	1.0000	23.0	9.91%	5215.8	11.45%
Phox2b(Homeobox)/CLBGA-PHOX2B-ChIP-Seq(GSE90683)/Homer	TTAATTNAATTA	1	-2.176e-01	1.0000	2.0	0.86%	592.0	1.30%
Zic3(Zf)/mES-Zic3-ChIP-Seq(GSE37889)/Homer	GGCCYCCTGCTGDGH	1	-2.153e-01	1.0000	30.0	12.93%	6714.0	14.74%
FoxD3(forkhead)/ZebrafishEmbryo-Foxd3.biotin-ChIP-seq(GSE106676)/Homer	TGTTTAYTTAGC	1	-2.145e-01	1.0000	11.0	4.74%	2677.8	5.88%
NFY(CCAAT)/Promoter/Homer	RGCCAATSRG	1	-2.130e-01	1.0000	42.0	18.10%	9197.2	20.20%
USF1(bHLH)/GM12878-Usf1-ChIP-Seq(GSE32465)/Homer	SGTCACGTGR	1	-2.111e-01	1.0000	16.0	6.90%	3771.4	8.28%
Jun-AP1(bZIP)/K562-cJun-ChIP-Seq(GSE31477)/Homer	GATGASTCATCN	1	-2.103e-01	1.0000	4.0	1.72%	1095.5	2.41%
Fos(bZIP)/TSC-Fos-ChIP-Seq(GSE110950)/Homer	NDATGASTCAYN	1	-2.098e-01	1.0000	9.0	3.88%	2244.7	4.93%
GRHL2(CP2)/HBE-GRHL2-ChIP-Seq(GSE46194)/Homer	AAACYKGTTWDACMRGTTTB	1	-2.088e-01	1.0000	5.0	2.16%	1334.3	2.93%
IRF1(IRF)/PBMC-IRF1-ChIP-Seq(GSE43036)/Homer	GAAAGTGAAAGT	1	-2.088e-01	1.0000	3.0	1.29%	854.8	1.88%
p53(p53)/Saos-p53-ChIP-Seq(GSE15780)/Homer	RRCATGYCYRGRCATGYYYN	1	-2.044e-01	1.0000	1.0	0.43%	330.0	0.72%
p53(p53)/Saos-p53-ChIP-Seq/Homer	RRCATGYCYRGRCATGYYYN	1	-2.044e-01	1.0000	1.0	0.43%	330.0	0.72%
Egr2(Zf)/Thymocytes-Egr2-ChIP-Seq(GSE34254)/Homer	NGCGTGGGCGGR	1	-1.975e-01	1.0000	15.0	6.47%	3590.9	7.89%
CHR(?)/Hela-CellCycle-Expression/Homer	SRGTTTCAAA	1	-1.917e-01	1.0000	9.0	3.88%	2282.2	5.01%
Srebp2(bHLH)/HepG2-Srebp2-ChIP-Seq(GSE31477)/Homer	CGGTCACSCCAC	1	-1.904e-01	1.0000	3.0	1.29%	879.5	1.93%
RUNX1(Runt)/Jurkat-RUNX1-ChIP-Seq(GSE29180)/Homer	AAACCACARM	1	-1.859e-01	1.0000	18.0	7.76%	4270.4	9.38%
Zic(Zf)/Cerebellum-ZIC1.2-ChIP-Seq(GSE60731)/Homer	CCTGCTGAGH	1	-1.798e-01	1.0000	27.0	11.64%	6204.3	13.63%
Oct2(POU	Homeobox)/Bcell-Oct2-ChIP-Seq(GSE21512)/Homer	ATATGCAAAT	1	-1.772e-01	1.0000	4.0	1.72%	1147.7	2.52%
n-Myc(bHLH)/mES-nMyc-ChIP-Seq(GSE11431)/Homer	VRCCACGTGG	1	-1.764e-01	1.0000	21.0	9.05%	4943.4	10.86%
Sox17(HMG)/Endoderm-Sox17-ChIP-Seq(GSE61475)/Homer	CCATTGTTYB	1	-1.756e-01	1.0000	11.0	4.74%	2768.3	6.08%
EWS:ERG-fusion(ETS)/CADO_ES1-EWS:ERG-ChIP-Seq(SRA014231)/Homer	ATTTCCTGTN	1	-1.710e-01	1.0000	17.0	7.33%	4099.9	9.00%
NFAT:AP1(RHD	bZIP)/Jurkat-NFATC1-ChIP-Seq(Jolma_et_al.)/Homer	SARTGGAAAAWRTGAGTCAB	1	-1.687e-01	1.0000	2.0	0.86%	650.6	1.43%
PU.1:IRF8(ETS:IRF)/pDC-Irf8-ChIP-Seq(GSE66899)/Homer	GGAAGTGAAAST	1	-1.670e-01	1.0000	4.0	1.72%	1165.3	2.56%
THRa(NR)/C17.2-THRa-ChIP-Seq(GSE38347)/Homer	GGTCANYTGAGGWCA	1	-1.635e-01	1.0000	10.0	4.31%	2575.3	5.66%
ZNF652/HepG2-ZNF652.Flag-ChIP-Seq(Encode)/Homer	TTAACCCTTTVNKKN	1	-1.626e-01	1.0000	4.0	1.72%	1173.1	2.58%
Six1(Homeobox)/Myoblast-Six1-ChIP-Chip(GSE20150)/Homer	GKVTCADRTTWC	1	-1.557e-01	1.0000	4.0	1.72%	1186.7	2.61%
Klf4(Zf)/mES-Klf4-ChIP-Seq(GSE11431)/Homer	GCCACACCCA	1	-1.548e-01	1.0000	29.0	12.50%	6721.0	14.76%
KLF6(Zf)/PDAC-KLF6-ChIP-Seq(GSE64557)/Homer	MKGGGYGTGGCC	1	-1.527e-01	1.0000	92.0	39.66%	19549.6	42.93%
Nkx2.5(Homeobox)/HL1-Nkx2.5.biotin-ChIP-Seq(GSE21529)/Homer	RRSCACTYAA	1	-1.490e-01	1.0000	48.0	20.69%	10700.6	23.50%
TR4(NR)	DR1/Hela-TR4-ChIP-Seq(GSE24685)/Homer	GAGGTCAAAGGTCA	1	-1.432e-01	1.0000	2.0	0.86%	688.5	1.51%
BMAL1(bHLH)/Liver-Bmal1-ChIP-Seq(GSE39860)/Homer	GNCACGTG	1	-1.415e-01	1.0000	38.0	16.38%	8668.6	19.04%
CEBP:CEBP(bZIP)/MEF-Chop-ChIP-Seq(GSE35681)/Homer	NTNATGCAAYMNNHTGMAAY	1	-1.413e-01	1.0000	1.0	0.43%	397.0	0.87%
Rfx5(HTH)/GM12878-Rfx5-ChIP-Seq(GSE31477)/Homer	SCCTAGCAACAG	1	-1.394e-01	1.0000	9.0	3.88%	2413.7	5.30%
JunB(bZIP)/DendriticCells-Junb-ChIP-Seq(GSE36099)/Homer	RATGASTCAT	1	-1.363e-01	1.0000	8.0	3.45%	2190.9	4.81%
Foxo3(Forkhead)/U2OS-Foxo3-ChIP-Seq(E-MTAB-2701)/Homer	DGTAAACA	1	-1.360e-01	1.0000	9.0	3.88%	2423.9	5.32%
SCRT1(Zf)/HEK293-SCRT1.eGFP-ChIP-Seq(Encode)/Homer	GCAACAGGTG	1	-1.359e-01	1.0000	5.0	2.16%	1476.0	3.24%
NF1(CTF)/LNCAP-NF1-ChIP-Seq(Unpublished)/Homer	CYTGGCABNSTGCCAR	1	-1.354e-01	1.0000	11.0	4.74%	2883.1	6.33%
BATF(bZIP)/Th17-BATF-ChIP-Seq(GSE39756)/Homer	DATGASTCAT	1	-1.354e-01	1.0000	9.0	3.88%	2425.7	5.33%
bZIP:IRF(bZIP	IRF)/Th17-BatF-ChIP-Seq(GSE39756)/Homer	NAGTTTCABTHTGACTNW	1	-1.342e-01	1.0000	5.0	2.16%	1479.4	3.25%
KLF1(Zf)/HUDEP2-KLF1-CutnRun(GSE136251)/Homer	VDGGGYGGGGCY	1	-1.342e-01	1.0000	93.0	40.09%	19858.9	43.61%
ZNF519(Zf)/HEK293-ZNF519.GFP-ChIP-Seq(GSE58341)/Homer	GAGSCCGAGC	1	-1.307e-01	1.0000	14.0	6.03%	3574.3	7.85%
Unknown-ESC-element(?)/mES-Nanog-ChIP-Seq(GSE11724)/Homer	CACAGCAGGGGG	1	-1.296e-01	1.0000	17.0	7.33%	4243.1	9.32%
RUNX(Runt)/HPC7-Runx1-ChIP-Seq(GSE22178)/Homer	SAAACCACAG	1	-1.289e-01	1.0000	12.0	5.17%	3131.7	6.88%
CLOCK(bHLH)/Liver-Clock-ChIP-Seq(GSE39860)/Homer	GHCACGTG	1	-1.282e-01	1.0000	16.0	6.90%	4028.8	8.85%
bHLHE40(bHLH)/HepG2-BHLHE40-ChIP-Seq(GSE31477)/Homer	KCACGTGMCN	1	-1.251e-01	1.0000	10.0	4.31%	2688.5	5.90%
FOXK1(Forkhead)/HEK293-FOXK1-ChIP-Seq(GSE51673)/Homer	NVWTGTTTAC	1	-1.237e-01	1.0000	14.0	6.03%	3600.1	7.91%
E2A(bHLH)	near_PU.1/Bcell-PU.1-ChIP-Seq(GSE21512)/Homer	NVCACCTGBN	1	-1.194e-01	1.0000	41.0	17.67%	9410.3	20.67%
E2F1(E2F)/Hela-E2F1-ChIP-Seq(GSE22478)/Homer	CWGGCGGGAA	1	-1.187e-01	1.0000	22.0	9.48%	5382.5	11.82%
HOXA1(Homeobox)/mES-Hoxa1-ChIP-Seq(SRP084292)/Homer	TGATKGATGR	1	-1.185e-01	1.0000	2.0	0.86%	732.4	1.61%
Ronin(THAP)/ES-Thap11-ChIP-Seq(GSE51522)/Homer	RACTACAACTCCCAGVAKGC	1	-1.170e-01	1.0000	5.0	2.16%	1523.5	3.35%
Tlx?(NR)/NPC-H3K4me1-ChIP-Seq(GSE16256)/Homer	CTGGCAGSCTGCCA	1	-1.124e-01	1.0000	9.0	3.88%	2499.7	5.49%
FXR(NR)	IR1/Liver-FXR-ChIP-Seq(Chong_et_al.)/Homer	AGGTCANTGACCTB	1	-1.110e-01	1.0000	9.0	3.88%	2504.5	5.50%
STAT5(Stat)/mCD4+-Stat5-ChIP-Seq(GSE12346)/Homer	RTTTCTNAGAAA	1	-1.107e-01	1.0000	6.0	2.59%	1788.8	3.93%
Srebp1a(bHLH)/HepG2-Srebp1a-ChIP-Seq(GSE31477)/Homer	RTCACSCCAY	1	-1.106e-01	1.0000	3.0	1.29%	1025.7	2.25%
MafK(bZIP)/C2C12-MafK-ChIP-Seq(GSE36030)/Homer	GCTGASTCAGCA	1	-1.089e-01	1.0000	3.0	1.29%	1029.5	2.26%
ZNF669(Zf)/HEK293-ZNF669.GFP-ChIP-Seq(GSE58341)/Homer	GARTGGTCATCGCCC	1	-1.077e-01	1.0000	2.0	0.86%	754.8	1.66%
GLI3(Zf)/Limb-GLI3-ChIP-Chip(GSE11077)/Homer	CGTGGGTGGTCC	1	-1.073e-01	1.0000	2.0	0.86%	755.3	1.66%
Nkx2.2(Homeobox)/NPC-Nkx2.2-ChIP-Seq(GSE61673)/Homer	BTBRAGTGSN	1	-1.066e-01	1.0000	46.0	19.83%	10529.7	23.12%
ZEB2(Zf)/SNU398-ZEB2-ChIP-Seq(GSE103048)/Homer	GNMCAGGTGTGC	1	-1.046e-01	1.0000	27.0	11.64%	6534.8	14.35%
Oct11(POU	Homeobox)/NCIH1048-POU2F3-ChIP-seq(GSE115123)/Homer	GATTTGCATA	1	-1.045e-01	1.0000	4.0	1.72%	1304.3	2.86%
Nkx3.1(Homeobox)/LNCaP-Nkx3.1-ChIP-Seq(GSE28264)/Homer	AAGCACTTAA	1	-1.023e-01	1.0000	44.0	18.97%	10141.0	22.27%
MITF(bHLH)/MastCells-MITF-ChIP-Seq(GSE48085)/Homer	RTCATGTGAC	1	-9.866e-02	1.0000	22.0	9.48%	5483.6	12.04%
IRF2(IRF)/Erythroblas-IRF2-ChIP-Seq(GSE36985)/Homer	GAAASYGAAASY	1	-9.584e-02	1.0000	2.0	0.86%	781.5	1.72%
KLF5(Zf)/LoVo-KLF5-ChIP-Seq(GSE49402)/Homer	DGGGYGKGGC	1	-8.937e-02	1.0000	107.0	46.12%	22953.1	50.41%
PU.1-IRF(ETS:IRF)/Bcell-PU.1-ChIP-Seq(GSE21512)/Homer	MGGAAGTGAAAC	1	-8.512e-02	1.0000	36.0	15.52%	8580.1	18.84%
Gli2(Zf)/GM2-Gli2-ChIP-Chip(GSE112702)/Homer	YSTGGGTGGTCT	1	-8.489e-02	1.0000	6.0	2.59%	1878.0	4.12%
GRE(NR)	IR3/RAW264.7-GRE-ChIP-Seq(Unpublished)/Homer	VAGRACAKWCTGTYC	1	-7.548e-02	1.0000	2.0	0.86%	836.7	1.84%
GFY-Staf(?	Zf)/Promoter/Homer	RACTACAATTCCCAGAAKGC	1	-7.393e-02	1.0000	5.0	2.16%	1667.7	3.66%
CEBP:AP1(bZIP)/ThioMac-CEBPb-ChIP-Seq(GSE21512)/Homer	DRTGTTGCAA	1	-7.370e-02	1.0000	10.0	4.31%	2901.9	6.37%
Rbpj1(?)/Panc1-Rbpj1-ChIP-Seq(GSE47459)/Homer	HTTTCCCASG	1	-7.258e-02	1.0000	38.0	16.38%	9103.6	19.99%
FoxL2(Forkhead)/Ovary-FoxL2-ChIP-Seq(GSE60858)/Homer	WWTRTAAACAVG	1	-6.964e-02	1.0000	9.0	3.88%	2683.2	5.89%
Usf2(bHLH)/C2C12-Usf2-ChIP-Seq(GSE36030)/Homer	GTCACGTGGT	1	-6.809e-02	1.0000	8.0	3.45%	2448.1	5.38%
Atf4(bZIP)/MEF-Atf4-ChIP-Seq(GSE35681)/Homer	MTGATGCAAT	1	-6.409e-02	1.0000	3.0	1.29%	1168.7	2.57%
ZNF143|STAF(Zf)/CUTLL-ZNF143-ChIP-Seq(GSE29600)/Homer	ATTTCCCAGVAKSCY	1	-6.271e-02	1.0000	12.0	5.17%	3439.7	7.55%
Klf9(Zf)/GBM-Klf9-ChIP-Seq(GSE62211)/Homer	GCCACRCCCACY	1	-5.452e-02	1.0000	40.0	17.24%	9702.6	21.31%
ETS:RUNX(ETS	Runt)/Jurkat-RUNX1-ChIP-Seq(GSE17954)/Homer	RCAGGATGTGGT	1	-5.425e-02	1.0000	3.0	1.29%	1211.2	2.66%
HRE(HSF)/HepG2-HSF1-ChIP-Seq(GSE31477)/Homer	BSTTCTRGAABVTTCYAGAA	1	-5.346e-02	1.0000	2.0	0.86%	915.6	2.01%
GRE(NR)	IR3/A549-GR-ChIP-Seq(GSE32465)/Homer	NRGVACABNVTGTYCY	1	-5.314e-02	1.0000	1.0	0.43%	578.2	1.27%
Tbx5(T-box)/HL1-Tbx5.biotin-ChIP-Seq(GSE21529)/Homer	AGGTGTCA	1	-5.271e-02	1.0000	74.0	31.90%	16768.0	36.82%
ZNF165(Zf)/WHIM12-ZNF165-ChIP-Seq(GSE65937)/Homer	AAGGKGRCGCAGGCA	1	-5.116e-02	1.0000	5.0	2.16%	1779.4	3.91%
ZNF322(Zf)/HEK293-ZNF322.GFP-ChIP-Seq(GSE58341)/Homer	GAGCCTGGTACTGWGCCTGR	1	-4.887e-02	1.0000	6.0	2.59%	2056.1	4.52%
GFX(?)/Promoter/Homer	ATTCTCGCGAGA	1	-4.832e-02	1.0000	1.0	0.43%	596.6	1.31%
SpiB(ETS)/OCILY3-SPIB-ChIP-Seq(GSE56857)/Homer	AAAGRGGAAGTG	1	-4.588e-02	1.0000	6.0	2.59%	2076.0	4.56%
YY1(Zf)/Promoter/Homer	CAAGATGGCGGC	1	-4.551e-02	1.0000	3.0	1.29%	1256.9	2.76%
NFkB-p50	p52(RHD)/Monocyte-p50-ChIP-Chip(Schreiber_et_al.)/Homer	GGGGGAATCCCC	1	-4.390e-02	1.0000	4.0	1.72%	1551.7	3.41%
Nkx2.1(Homeobox)/LungAC-Nkx2.1-ChIP-Seq(GSE43252)/Homer	RSCACTYRAG	1	-3.964e-02	1.0000	58.0	25.00%	13678.4	30.04%
Sox4(HMG)/proB-Sox4-ChIP-Seq(GSE50066)/Homer	YCTTTGTTCC	1	-3.909e-02	1.0000	12.0	5.17%	3628.1	7.97%
Sp2(Zf)/HEK293-Sp2.eGFP-ChIP-Seq(Encode)/Homer	YGGCCCCGCCCC	1	-3.617e-02	1.0000	123.0	53.02%	26717.7	58.68%
ZNF711(Zf)/SHSY5Y-ZNF711-ChIP-Seq(GSE20673)/Homer	AGGCCTAG	1	-3.616e-02	1.0000	83.0	35.78%	18841.6	41.38%
Ets1-distal(ETS)/CD4+-PolII-ChIP-Seq(Barski_et_al.)/Homer	MACAGGAAGT	1	-3.285e-02	1.0000	5.0	2.16%	1910.1	4.19%
STAT1(Stat)/HelaS3-STAT1-ChIP-Seq(GSE12782)/Homer	NATTTCCNGGAAAT	1	-3.210e-02	1.0000	4.0	1.72%	1638.0	3.60%
ARE(NR)/LNCAP-AR-ChIP-Seq(GSE27824)/Homer	RGRACASNSTGTYCYB	1	-3.080e-02	1.0000	2.0	0.86%	1040.7	2.29%
E2F4(E2F)/K562-E2F4-ChIP-Seq(GSE31477)/Homer	GGCGGGAAAH	1	-3.079e-02	1.0000	38.0	16.38%	9601.7	21.09%
TFE3(bHLH)/MEF-TFE3-ChIP-Seq(GSE75757)/Homer	GTCACGTGACYV	1	-3.053e-02	1.0000	2.0	0.86%	1042.9	2.29%
Max(bHLH)/K562-Max-ChIP-Seq(GSE31477)/Homer	RCCACGTGGYYN	1	-3.041e-02	1.0000	13.0	5.60%	3968.0	8.71%
KLF3(Zf)/MEF-Klf3-ChIP-Seq(GSE44748)/Homer	NRGCCCCRCCCHBNN	1	-2.992e-02	1.0000	52.0	22.41%	12598.4	27.67%
bHLHE41(bHLH)/proB-Bhlhe41-ChIP-Seq(GSE93764)/Homer	KCACGTGMCN	1	-2.911e-02	1.0000	41.0	17.67%	10279.0	22.57%
Phox2a(Homeobox)/Neuron-Phox2a-ChIP-Seq(GSE31456)/Homer	YTAATYNRATTA	1	-2.660e-02	1.0000	2.0	0.86%	1073.5	2.36%
EWS:FLI1-fusion(ETS)/SK_N_MC-EWS:FLI1-ChIP-Seq(SRA014231)/Homer	VACAGGAAAT	1	-2.429e-02	1.0000	21.0	9.05%	5942.7	13.05%
PGR(NR)/EndoStromal-PGR-ChIP-Seq(GSE69539)/Homer	AAGAACATWHTGTTC	1	-2.404e-02	1.0000	1.0	0.43%	729.6	1.60%
Stat3+il21(Stat)/CD4-Stat3-ChIP-Seq(GSE19198)/Homer	SVYTTCCNGGAARB	1	-2.366e-02	1.0000	16.0	6.90%	4786.0	10.51%
ZFX(Zf)/mES-Zfx-ChIP-Seq(GSE11431)/Homer	AGGCCTRG	1	-2.303e-02	1.0000	48.0	20.69%	11904.1	26.14%
PU.1(ETS)/ThioMac-PU.1-ChIP-Seq(GSE21512)/Homer	AGAGGAAGTG	1	-2.292e-02	1.0000	12.0	5.17%	3831.7	8.41%
Tbx6(T-box)/ESC-Tbx6-ChIP-Seq(GSE93524)/Homer	DAGGTGTBAA	1	-2.192e-02	1.0000	18.0	7.76%	5289.6	11.62%
c-Myc(bHLH)/LNCAP-cMyc-ChIP-Seq(Unpublished)/Homer	VCCACGTG	1	-2.172e-02	1.0000	17.0	7.33%	5057.8	11.11%
EBF2(EBF)/BrownAdipose-EBF2-ChIP-Seq(GSE97114)/Homer	NABTCCCWDGGGAVH	1	-2.065e-02	1.0000	28.0	12.07%	7607.1	16.71%
FOXK2(Forkhead)/U2OS-FOXK2-ChIP-Seq(E-MTAB-2204)/Homer	SCHTGTTTACAT	1	-2.003e-02	1.0000	6.0	2.59%	2330.9	5.12%
PAX5(Paired	Homeobox)	condensed/GM12878-PAX5-ChIP-Seq(GSE32465)/Homer	GTCACGCTCSCTGM	1	-1.971e-02	1.0000	1.0	0.43%	767.1	1.68%
IRF3(IRF)/BMDM-Irf3-ChIP-Seq(GSE67343)/Homer	AGTTTCAKTTTC	1	-1.864e-02	1.0000	4.0	1.72%	1783.3	3.92%
EBF(EBF)/proBcell-EBF-ChIP-Seq(GSE21978)/Homer	DGTCCCYRGGGA	1	-1.719e-02	1.0000	5.0	2.16%	2095.4	4.60%
Sp1(Zf)/Promoter/Homer	GGCCCCGCCCCC	1	-1.141e-02	1.0000	48.0	20.69%	12284.0	26.98%
ELF5(ETS)/T47D-ELF5-ChIP-Seq(GSE30407)/Homer	ACVAGGAAGT	1	-9.143e-03	1.0000	20.0	8.62%	6120.8	13.44%
NRF1(NRF)/MCF7-NRF1-ChIP-Seq(Unpublished)/Homer	CTGCGCATGCGC	1	-8.035e-03	1.0000	15.0	6.47%	4958.7	10.89%
IRF8(IRF)/BMDM-IRF8-ChIP-Seq(GSE77884)/Homer	GRAASTGAAAST	1	-7.484e-03	1.0000	5.0	2.16%	2323.0	5.10%
SPDEF(ETS)/VCaP-SPDEF-ChIP-Seq(SRA014231)/Homer	ASWTCCTGBT	1	-6.853e-03	1.0000	27.0	11.64%	7876.8	17.30%
NRF(NRF)/Promoter/Homer	STGCGCATGCGC	1	-6.675e-03	1.0000	14.0	6.03%	4775.5	10.49%
ZBTB33(Zf)/GM12878-ZBTB33-ChIP-Seq(GSE32465)/Homer	GGVTCTCGCGAGAAC	1	-6.594e-03	1.0000	2.0	0.86%	1381.7	3.03%
OCT:OCT-short(POU	Homeobox)/NPC-OCT6-ChIP-Seq(GSE43916)/Homer	ATGCATWATGCATRW	1	-6.257e-03	1.0000	4.0	1.72%	2065.3	4.54%
Fli1(ETS)/CD8-FLI-ChIP-Seq(GSE20898)/Homer	NRYTTCCGGH	1	-5.335e-03	1.0000	52.0	22.41%	13522.2	29.70%
Stat3(Stat)/mES-Stat3-ChIP-Seq(GSE11431)/Homer	CTTCCGGGAA	1	-5.129e-03	1.0000	12.0	5.17%	4355.3	9.56%
ZNF415(Zf)/HEK293-ZNF415.GFP-ChIP-Seq(GSE58341)/Homer	GRTGMTRGAGCC	1	-3.421e-03	1.0000	13.0	5.60%	4748.2	10.43%
MafA(bZIP)/Islet-MafA-ChIP-Seq(GSE30298)/Homer	TGCTGACTCA	1	-2.925e-03	1.0000	11.0	4.74%	4273.1	9.38%
Etv2(ETS)/ES-ER71-ChIP-Seq(GSE59402)/Homer	NNAYTTCCTGHN	1	-2.741e-03	1.0000	30.0	12.93%	8949.1	19.65%
ETS1(ETS)/Jurkat-ETS1-ChIP-Seq(GSE17954)/Homer	ACAGGAAGTG	1	-2.306e-03	1.0000	38.0	16.38%	10841.9	23.81%
ELF3(ETS)/PDAC-ELF3-ChIP-Seq(GSE64557)/Homer	ANCAGGAAGT	1	-1.398e-03	1.0000	13.0	5.60%	5036.2	11.06%
ETV1(ETS)/GIST48-ETV1-ChIP-Seq(GSE22441)/Homer	AACCGGAAGT	1	-1.352e-03	1.0000	51.0	21.98%	13937.2	30.61%
ERG(ETS)/VCaP-ERG-ChIP-Seq(GSE14097)/Homer	ACAGGAAGTG	1	-1.311e-03	1.0000	50.0	21.55%	13733.6	30.16%
EHF(ETS)/LoVo-EHF-ChIP-Seq(GSE49402)/Homer	AVCAGGAAGT	1	-1.033e-03	1.0000	34.0	14.66%	10260.2	22.53%
Elk1(ETS)/Hela-Elk1-ChIP-Seq(GSE31477)/Homer	HACTTCCGGY	1	-8.810e-04	1.0000	33.0	14.22%	10091.6	22.16%
Elf4(ETS)/BMDM-Elf4-ChIP-Seq(GSE88699)/Homer	ACTTCCKGKT	1	-8.520e-04	1.0000	33.0	14.22%	10104.3	22.19%
E-box(bHLH)/Promoter/Homer	SSGGTCACGTGA	1	-6.180e-04	1.0000	1.0	0.43%	1430.2	3.14%
Elk4(ETS)/Hela-Elk4-ChIP-Seq(GSE31477)/Homer	NRYTTCCGGY	1	-2.820e-04	1.0000	32.0	13.79%	10280.3	22.58%
ETS(ETS)/Promoter/Homer	AACCGGAAGT	1	-1.500e-04	1.0000	15.0	6.47%	6249.0	13.72%
ETV4(ETS)/HepG2-ETV4-ChIP-Seq(ENCODE)/Homer	ACCGGAAGTG	1	-6.000e-05	1.0000	45.0	19.40%	13820.3	30.35%
ELF1(ETS)/Jurkat-ELF1-ChIP-Seq(SRA014231)/Homer	AVCCGGAAGT	1	-3.400e-05	1.0000	25.0	10.78%	9289.8	20.40%
GABPA(ETS)/Jurkat-GABPa-ChIP-Seq(GSE17954)/Homer	RACCGGAAGT	1	-4.000e-06	1.0000	28.0	12.07%	10652.2	23.39%
EBNA1(EBV-virus)/Raji-EBNA1-ChIP-Seq(GSE30709)/Homer	GGYAGCAYDTGCTDCCCNNN	1	-0.000e+00	1.0000	0.0	0.00%	84.4	0.19%
DUX4(Homeobox)/Myoblasts-DUX4.V5-ChIP-Seq(GSE75791)/Homer	NWTAAYCYAATCAWN	1	-0.000e+00	1.0000	0.0	0.00%	219.0	0.48%
ISRE(IRF)/ThioMac-LPS-Expression(GSE23622)/Homer	AGTTTCASTTTC	1	-0.000e+00	1.0000	0.0	0.00%	462.6	1.02%
p53(p53)/mES-cMyc-ChIP-Seq(GSE11431)/Homer	ACATGCCCGGGCAT	1	-0.000e+00	1.0000	0.0	0.00%	92.8	0.20%
NF1:FOXA1(CTF	Forkhead)/LNCAP-FOXA1-ChIP-Seq(GSE27824)/Homer	WNTGTTTRYTTTGGCA	1	-0.000e+00	1.0000	0.0	0.00%	154.7	0.34%
ZKSCAN1(Zf)/HepG2-ZKSCAN1-ChIP-Seq(Encode)/Homer	GCACAYAGTAGGKCY	1	-0.000e+00	1.0000	0.0	0.00%	155.5	0.34%
T1ISRE(IRF)/ThioMac-Ifnb-Expression/Homer	ACTTTCGTTTCT	1	-0.000e+00	1.0000	0.0	0.00%	44.0	0.10%
Pax7(Paired	Homeobox)	long/Myoblast-Pax7-ChIP-Seq(GSE25064)/Homer	TAATCHGATTAC	1	-0.000e+00	1.0000	0.0	0.00%	60.4	0.13%
OCT4-SOX2-TCF-NANOG(POU	Homeobox	HMG)/mES-Oct4-ChIP-Seq(GSE11431)/Homer	ATTTGCATAACAATG	1	-0.000e+00	1.0000	0.0	0.00%	522.8	1.15%
ZFP3(Zf)/HEK293-ZFP3.GFP-ChIP-Seq(GSE58341)/Homer	GGGTTTTGAAGGATGARTAGGAGTT	1	-0.000e+00	1.0000	0.0	0.00%	3.3	0.01%
Pax7(Paired	Homeobox)	longest/Myoblast-Pax7-ChIP-Seq(GSE25064)/Homer	NTAATTDGCYAATTANNWWD	1	-0.000e+00	1.0000	0.0	0.00%	59.8	0.13%
OCT:OCT(POU	Homeobox)/NPC-Brn1-ChIP-Seq(GSE35496)/Homer	ATGAATATTCATGAG	1	-0.000e+00	1.0000	0.0	0.00%	47.5	0.10%
Bach1(bZIP)/K562-Bach1-ChIP-Seq(GSE31477)/Homer	AWWNTGCTGAGTCAT	1	0.000e+00	1.0000	0.0	0.00%	242.3	0.53%
CTCF-SatelliteElement(Zf?)/CD4+-CTCF-ChIP-Seq(Barski_et_al.)/Homer	TGCAGTTCCMVNWRTGGCCA	1	0.000e+00	1.0000	0.0	0.00%	71.5	0.16%
ZNF768(Zf)/Rajj-ZNF768-ChIP-Seq(GSE111879)/Homer	RHHCAGAGAGGB	1	0.000e+00	1.0000	0.0	0.00%	164.1	0.36%
GATA3(Zf)	DR8/iTreg-Gata3-ChIP-Seq(GSE20898)/Homer	AGATSTNDNNDSAGATAASN	1	0.000e+00	1.0000	0.0	0.00%	158.9	0.35%
OCT:OCT(POU	Homeobox)/NPC-OCT6-ChIP-Seq(GSE43916)/Homer	YATGCATATRCATRT	1	0.000e+00	1.0000	0.0	0.00%	182.1	0.40%
OCT:OCT(POU	Homeobox	IR1)/NPC-Brn2-ChIP-Seq(GSE35496)/Homer	ATGAATWATTCATGA	1	0.000e+00	1.0000	0.0	0.00%	100.2	0.22%
DUX(Homeobox)/C2C12-Dux-ChIP-Seq(GSE87279)/Homer	BCWGATTCAATCAAN	1	0.000e+00	1.0000	0.0	0.00%	4.0	0.01%
Pax7(Paired	Homeobox)/Myoblast-Pax7-ChIP-Seq(GSE25064)/Homer	TAATCAATTA	1	0.000e+00	1.0000	0.0	0.00%	233.0	0.51%
ZNF528(Zf)/HEK293-ZNF528.GFP-ChIP-Seq(GSE58341)/Homer	AGAAATGACTTCCCT	1	0.000e+00	1.0000	0.0	0.00%	21.8	0.05%
Twist(bHLH)/HMLE-TWIST1-ChIP-Seq(Chang_et_al)/Homer	VCAKCTGGNNNCCAGMTGBN	1	0.000e+00	1.0000	0.0	0.00%	634.3	1.39%
Nur77(NR)/K562-NR4A1-ChIP-Seq(GSE31363)/Homer	TGACCTTTNCNT	1	0.000e+00	1.0000	0.0	0.00%	702.8	1.54%
Oct4:Sox17(POU	Homeobox	HMG)/F9-Sox17-ChIP-Seq(GSE44553)/Homer	CCATTGTATGCAAAT	1	0.000e+00	1.0000	0.0	0.00%	326.7	0.72%
ZNF136(Zf)/HEK293-ZNF136.GFP-ChIP-Seq(GSE58341)/Homer	YTKGATAHAGTATTCTWGGTNGGCA	1	0.000e+00	1.0000	0.0	0.00%	204.3	0.45%
