# Supplementary material for: Defective plasticity in dermatomyositis patients muscle stem cells is associated with sustained intrinsic inflammatory signaling and disruption of the histone H3.3 chromatin loading pathway
Source: NAR Mol Med. 2026 May 23;3(2):ugag022. doi: 10.1093/narmme/ugag022 (PMC13199706; doi:10.1093/narmme/ugag022)
Supplement: ugag022_Supplemental_Files [file ugag022_supplemental_files.zip › 13b Supplementary Table6_patients_informations.xlsx]

## Sheet: Feuille1
Primary derived MuSCs name in this study	sDM1	sDM3	sDM5	sDM6
Patient number in Laure Gallay et al., 2022 Neurology	4	6	7	8
Age, years	63	23	59	28
Sex	M	F	M	F
Specific autoantibody	unknown	Mi2	SAE2	MDA5
Diagnosis delay, months	13	4	6	8
Walking aid device requirement	yes	no	no	yes
Maximal creatine kinase, UI/L	560	1200	6500	370
Muscle biopsy site	Deltoid	Deltoid	Quadriceps	Deltoid
Histologic dermatomyositis severity score	18	16	14	18
