# Supplementary material for: Defective plasticity in dermatomyositis patients muscle stem cells is associated with sustained intrinsic inflammatory signaling and disruption of the histone H3.3 chromatin loading pathway
Source: NAR Mol Med. 2026 May 23;3(2):ugag022. doi: 10.1093/narmme/ugag022 (PMC13199706; doi:10.1093/narmme/ugag022)
Supplement: ugag022_Supplemental_Files [file ugag022_supplemental_files.zip › 14b Supplementary Table7_antibodies_primers_siRNA.xlsx]

## Sheet: Antibody
Primary antibodies
Target	Species	Use	Dilution	Producter	Reference
DES	rabbit	WB, IF	1:5000, 1:200	Abcam	ab32362
H3.3	rabbit	WB, ChIP	1:1000, 2 ug	Diagenode	C15210011
H3.3	mouse	CUT&RUN	1 ug	Active motif	91191
MYOG	mouse	IF	1:100	BD Pharmingen	556358
MKI67	rabbit	IF	1:200	Abcam	ab15580
CD56-APC	mouse	FACS	_	BD Pharmingen	555518
Secondary antibodies
Target	Species	Use	Dilution	Producter	Reference
rabbit IgG	goat	WB	1:10000	Sigma-Aldrich	A0545
mouse IgG	horse	IF	1:200	Vector	BA-2000
rabbit IgG	donkey	IF	1:200	Jackson antibodies	711-175-152

## Sheet: Primers
RT-qPCR
gene	primer F	primer R
AP3D1	GGCATCCGTAACCACAAGGA	TTGTCCTGCTTCAGCTCCTG
PAX7	GATGGGCACTGTGACCGAAGCA	GTCGTCCTCCTTCTTGTCCGCTTCA
MYOD1	GACGGCTCTCTCTGCTCCTTT	TCGAAACACGGGTCGTCATA
MYL4	CTCATCTCTCTGGCTGCTCC	AGGACAGGCTGATCCCTTCT
MYOG	TGCCATCCAGTACATCGAGC	TGTGAGAGCTGCATTCGCTG
MYH3	ACATTACTGGCTGGCTGGAC	ACCTTTCTTCGCGCTGCTAT
MYMK	TTCACCCTGTTCTTCGTGGC	GCATGAAGCACAGCACAGAC
MX1	GGAGGCACTGTCAGGAGTTG	TCCTGGTAACTGACCTTGCC
OAS1	AGCTGGAAGCCTGTCAAAGA	AGGTTTATAGCCGCCAGTCAA
ISG15	GGTGGACAAATGCGACGAAC	TCGAAGGTCAGCCAGAACAG
PML	CAGGGACCCTATTGACGTTG	ATGGAGAAGGCGTACACTGG
HLA-DRB1	ACTGGAACAGCCAGAAGGAC	GGGCTGGGTCTTTGAAGGAT
TNFAIP3	AAAGTCAGTCCCACAGCGTC	TGTGGTTCGAGGCACATCTC
MYC	CTTGCAGCTGCTTAGACGC	AATACGGCTGCACCGAGTC
PDGFRA	TGTGGGACATTCATTGCGGA	AAGCTGGCAGAGGATTAGGC
IL6	AGTGAGGAACAAGCCAGAGC	GTCAGGGGTGGTTATTGCAT
MYF5	AAAGAGCAGTACTTTTGACAGCATCT	ATCCGGTCCACTATGTTGGATAA
MEF2C	GCATTTCTGGAGTAGGATGGCT	GCTGTGACCTACGGAATCGT
MRF4	CGCGAAAGGAGGAGGCTAAA	ATATAGCTGATGGCGCTCCG
CDKN2A (p16)	GACTTCAGGGGTGCCACATT	CCGACCCTGTCCCTCAAATC
H3F3A	CCAGGAAGCAACTGGCTACA	ACCAGGCCTGTAACGATGAG
H3F3B	GGATTTCAAAACCGACCTGA	AGCCAACTGGATGTCTTTGG
CCNB1	GATACTGCCTCTCCAAGCCC	TGACTGCTTGCTCTTCCTCAA
MKI67	ATTGAACCTGCGGAAGAGCTG	GGAGCGCAGGGATATTCCCTT
CXCL2	CACAGTGTGTGGTCAACATTTCT	TGCTCTAACACAGAGGGAAACA
ChIP-qPCR
Loci	primer F	primer R	Genomic location
PAX7 TES	TTGGGCAAAACCCAGGACAT	GTGGCCACTAGAAATGTTAAGTGAT	chr1:18736052-18736159
MYOD1 TSS	CATGGGTCCCCCACAAATCA	CATGGGTCCCCCACAAATCA
MYOD1 exon	CACGTCGAGCAATCCAAACC	AGGCCCTCGATATAGCGGAT
MYOD1 TES	GCACTCCGGTCCCAAATGTA	AAAAGTGGTCCTGAACCGGG	chr11:17721876-17721949
MYOG TSS	TAGAAGCGGGGTTCCTGGTA	AGCGGGGAGGGTTTAAATGG
MYOG exon	AGGCCTTACTTACCCCCTGG	AGCGAATGCAGCTCTCACAG
MYOG TES	GATAGTCTGGCCTATGGCACC	GCCACAGATGCCACTACTTCT	chr1:203,083,772-203,083,866
MYH3 TES	CCCCAGATTGAAACAAAGCAAAG	GGTCCACGAGAGTGAAGAGTG	chr17:10628525-10628674
PDGFRA TES	TGCAGAGGTTGAGAGGAGGA	TGCAAGAGGCAACACTGACA	chr4:54295347-54295474
MX1 TES	CTCCCGTGAACTGTTCTTTCCT	GCTGTAGGTGTCCTTGTCCT	chr21:41458501-41458650
OAS1 TES	CTTGTCACATCCCCACCTCTC	GTCCTTTGCCCCTGTTTAGC	chr12:112918723-112918814
IL6 TES	GGCAAATGTAGCATGGGCAC	GCCCAGTGGACAGGTTTCTG	chr7:22731563-22731641

## Sheet: siRNA
Target	sequence/origin
siLuc	5'-CGUACGCGGAAUACUUCGA
siH3F3A	5′-CUACAAAAGCCGCUCGCAA
siH3F3B	5′-GCUAAGAGAGUCACCAUCA
